# Supplementary material for: Hemispheric asymmetry in the human brain and in Parkinson’s disease is linked to divergent epigenetic patterns in neurons
Source: Genome Biol. 2020 Mar 9;21:61. doi: 10.1186/s13059-020-01960-1 (PMC7063821; doi:10.1186/s13059-020-01960-1)
Supplement: Supplementary file 2 — Demographic and clinical information for human samples. [file 13059_2020_1960_MOESM2_ESM.xlsx]

## Sheet: Discovery cohort
Additional file 2: Demographic and clinical information for human samples
The discovery cohort included 105 individuals: 48 healthy controls (brain hemisphere left: 25; right: 23) and 57 PD patients (brain hemisphere left: 23; right: 34).
For the PD patients in the discovery cohort, 37 had side of symptom predominance information (hemisphere matched to side of symptom dominance: 17; unmatched: 20).
Sample name	title	source name	organism	molecule	Brain bank	TissueID	Replicate	Sex	Age	PMI	Diagnosis	AsymmetryGroup	BrainHemisphere	Duration
Sample 1	A4	Brain prefrontal cortex neurons(NeuN+)	Homo sapiens	genomic DNA	UK PD Society Tissue Bank at Imperial College	A4	No	M	87	19	PD	Unmatched	R	6.83
Sample 2	A6	Brain prefrontal cortex neurons(NeuN+)	Homo sapiens	genomic DNA	UK PD Society Tissue Bank at Imperial College	A6	No	M	67	12	PD	matched	R	14
Sample 3	A7	Brain prefrontal cortex neurons(NeuN+)	Homo sapiens	genomic DNA	Parkinson’s UK Brain Bank Centre for Neuroscience Imperial College London	A7	No	M	72	24	PD	matched	L	7
Sample 4	A8	Brain prefrontal cortex neurons(NeuN+)	Homo sapiens	genomic DNA	Parkinson’s UK Brain Bank Centre for Neuroscience Imperial College London	A8	No	M	81	14	PD	matched	R	19
Sample 5	A9	Brain prefrontal cortex neurons(NeuN+)	Homo sapiens	genomic DNA	Parkinson’s UK Brain Bank Centre for Neuroscience Imperial College London	A9	No	M	78	12	PD	NA	R	8
Sample 6	A10	Brain prefrontal cortex neurons(NeuN+)	Homo sapiens	genomic DNA	UK PD Society Tissue Bank at Imperial College	A10	No	M	83	26	PD	Unmatched	R	16
Sample 7	A11	Brain prefrontal cortex neurons(NeuN+)	Homo sapiens	genomic DNA	Parkinson’s UK Brain Bank Centre for Neuroscience Imperial College London	A11	No	M	82	24	PD	Unmatched	R	15
Sample 8	A12	Brain prefrontal cortex neurons(NeuN+)	Homo sapiens	genomic DNA	Parkinson’s UK Brain Bank Centre for Neuroscience Imperial College London	A12	No	M	77	23	PD	Unmatched	R	10
Sample 9	B1	Brain prefrontal cortex neurons(NeuN+)	Homo sapiens	genomic DNA	Parkinson’s UK Brain Bank Centre for Neuroscience Imperial College London	B1	No	M	77	6	PD	Unmatched	R	10
Sample 10	B2	Brain prefrontal cortex neurons(NeuN+)	Homo sapiens	genomic DNA	Parkinson’s UK Brain Bank Centre for Neuroscience Imperial College London	B2	No	F	82	18	PD	matched	L	14
Sample 11	B3	Brain prefrontal cortex neurons(NeuN+)	Homo sapiens	genomic DNA	Parkinson’s UK Brain Bank Centre for Neuroscience Imperial College London	B3	No	M	82	14	PD	NA	R	18
Sample 12	B4	Brain prefrontal cortex neurons(NeuN+)	Homo sapiens	genomic DNA	Parkinson’s UK Brain Bank Centre for Neuroscience Imperial College London	B4	No	M	73	10	PD	matched	R	19
Sample 13	B5	Brain prefrontal cortex neurons(NeuN+)	Homo sapiens	genomic DNA	Parkinson’s UK Brain Bank Centre for Neuroscience Imperial College London	B5	No	F	79	32	Control	NA	L	9
Sample 14	B6	Brain prefrontal cortex neurons(NeuN+)	Homo sapiens	genomic DNA	Parkinson’s UK Brain Bank Centre for Neuroscience Imperial College London	B6	No	M	79	7	PD	NA	L	8
Sample 15	B7	Brain prefrontal cortex neurons(NeuN+)	Homo sapiens	genomic DNA	Parkinson’s UK Brain Bank Centre for Neuroscience Imperial College London	B7	No	M	86	3	PD	NA	R	9
Sample 16	B8	Brain prefrontal cortex neurons(NeuN+)	Homo sapiens	genomic DNA	Parkinson’s UK Brain Bank Centre for Neuroscience Imperial College London	B8	No	M	80	7	PD	Unmatched	R	5
Sample 17	B9	Brain prefrontal cortex neurons(NeuN+)	Homo sapiens	genomic DNA	UK PD Society Tissue Bank at Imperial College	B9	No	M	78	31	PD	matched	L	6
Sample 18	B10	Brain prefrontal cortex neurons(NeuN+)	Homo sapiens	genomic DNA	Parkinson’s UK Brain Bank Centre for Neuroscience Imperial College London	B10	No	M	74	12	PD	Unmatched	R	24
Sample 19	B11	Brain prefrontal cortex neurons(NeuN+)	Homo sapiens	genomic DNA	Parkinson’s UK Brain Bank Centre for Neuroscience Imperial College London	B11	No	M	69	17	PD	matched	L	20
Sample 20	B12	Brain prefrontal cortex neurons(NeuN+)	Homo sapiens	genomic DNA	Parkinson’s UK Brain Bank Centre for Neuroscience Imperial College London	B12	No	F	78	22	PD	matched	R	19
Sample 21	C1	Brain prefrontal cortex neurons(NeuN+)	Homo sapiens	genomic DNA	Parkinson’s UK Brain Bank Centre for Neuroscience Imperial College London	C1	Yes	F	78	23	Control	NA	L	NA
Sample 22	C3	Brain prefrontal cortex neurons(NeuN+)	Homo sapiens	genomic DNA	The UK Multiple Sclerosis Tissue Bank	C3	Yes	F	93	9	Control	NA	R	NA
Sample 23	C4	Brain prefrontal cortex neurons(NeuN+)	Homo sapiens	genomic DNA	UK PD Society Tissue Bank at Imperial College	C4	No	M	71	24	PD	NA	R	7
Sample 24	C5	Brain prefrontal cortex neurons(NeuN+)	Homo sapiens	genomic DNA	UK PD Society Tissue Bank at Imperial College	C5	No	M	78	21	PD	Unmatched	L	8
Sample 25	C6	Brain prefrontal cortex neurons(NeuN+)	Homo sapiens	genomic DNA	Parkinson’s UK Brain Bank Centre for Neuroscience Imperial College London	C6	No	F	70	18	Control	NA	R	11
Sample 26	C7	Brain prefrontal cortex neurons(NeuN+)	Homo sapiens	genomic DNA	Parkinson’s UK Brain Bank Centre for Neuroscience Imperial College London	C7	No	F	66	19	PD	matched	R	13
Sample 27	C8	Brain prefrontal cortex neurons(NeuN+)	Homo sapiens	genomic DNA	Parkinson’s UK Brain Bank Centre for Neuroscience Imperial College London	C8	No	M	84	5	Control	NA	R	NA
Sample 28	C9	Brain prefrontal cortex neurons(NeuN+)	Homo sapiens	genomic DNA	Parkinson’s UK Brain Bank Centre for Neuroscience Imperial College London	C9	No	F	63	21	Control	NA	R	NA
Sample 29	C10	Brain prefrontal cortex neurons(NeuN+)	Homo sapiens	genomic DNA	Parkinson’s UK Brain Bank Centre for Neuroscience Imperial College London	C10	Yes	M	87	31	Control	NA	L	NA
Sample 30	C11	Brain prefrontal cortex neurons(NeuN+)	Homo sapiens	genomic DNA	Sepulveda	C11	No	M	87	9.3	Control	NA	L	NA
Sample 31	C12	Brain prefrontal cortex neurons(NeuN+)	Homo sapiens	genomic DNA	Parkinson’s UK Brain Bank Centre for Neuroscience Imperial College London	C12	No	M	89	16	PD	NA	R	3
Sample 32	D1	Brain prefrontal cortex neurons(NeuN+)	Homo sapiens	genomic DNA	Harvard	D1	No	F	70	19.58	PD	NA	L	NA
Sample 33	D2	Brain prefrontal cortex neurons(NeuN+)	Homo sapiens	genomic DNA	Harvard	D2	No	M	64	14.33	Control	NA	R	NA
Sample 34	D3	Brain prefrontal cortex neurons(NeuN+)	Homo sapiens	genomic DNA	Harvard	D3	No	M	55	17.8	Control	NA	R	NA
Sample 35	D4	Brain prefrontal cortex neurons(NeuN+)	Homo sapiens	genomic DNA	Harvard	D4	No	F	67	22.88	PD	NA	L	19
Sample 36	D5	Brain prefrontal cortex neurons(NeuN+)	Homo sapiens	genomic DNA	Harvard	D5	No	M	54	19.9	Control	NA	L	NA
Sample 37	D6	Brain prefrontal cortex neurons(NeuN+)	Homo sapiens	genomic DNA	Harvard	D6	No	M	76	18.25	Control	NA	R	NA
Sample 38	D7	Brain prefrontal cortex neurons(NeuN+)	Homo sapiens	genomic DNA	Parkinson’s UK Brain Bank Centre for Neuroscience Imperial College London	D7	No	F	80	23	Control	NA	R	NA
Sample 39	D10	Brain prefrontal cortex neurons(NeuN+)	Homo sapiens	genomic DNA	Parkinson’s UK Brain Bank Centre for Neuroscience Imperial College London	D10	No	M	81	12	PD	matched	L	26
Sample 40	D11	Brain prefrontal cortex neurons(NeuN+)	Homo sapiens	genomic DNA	Harvard	D11	No	F	76	29	PD	NA	L	6
Sample 41	D12	Brain prefrontal cortex neurons(NeuN+)	Homo sapiens	genomic DNA	UK PD Society Tissue Bank at Imperial College	D12	No	M	72	8	PD	Unmatched	R	20
Sample 42	E1	Brain prefrontal cortex neurons(NeuN+)	Homo sapiens	genomic DNA	UK PD Society Tissue Bank at Imperial College	E1	No	M	68	16	PD	NA	R	14
Sample 43	E3	Brain prefrontal cortex neurons(NeuN+)	Homo sapiens	genomic DNA	Parkinson’s UK Brain Bank Centre for Neuroscience Imperial College London	E3	No	M	71	7	PD	Unmatched	L	8
Sample 44	E4	Brain prefrontal cortex neurons(NeuN+)	Homo sapiens	genomic DNA	Parkinson’s UK Brain Bank Centre for Neuroscience Imperial College London	E4	No	M	73	19	PD	matched	L	9
Sample 45	E5	Brain prefrontal cortex neurons(NeuN+)	Homo sapiens	genomic DNA	Harvard	E5	No	F	82	27	PD	NA	L	2
Sample 46	E9	Brain prefrontal cortex neurons(NeuN+)	Homo sapiens	genomic DNA	Parkinson’s UK Brain Bank Centre for Neuroscience Imperial College London	E9	No	M	58	9	Control	NA	R	NA
Sample 47	E10	Brain prefrontal cortex neurons(NeuN+)	Homo sapiens	genomic DNA	Parkinson’s UK Brain Bank Centre for Neuroscience Imperial College London	E10	No	M	81	16	PD	Unmatched	R	25
Sample 48	E11	Brain prefrontal cortex neurons(NeuN+)	Homo sapiens	genomic DNA	UK PD Society Tissue Bank at Imperial College	E11	No	M	74	3	PD	Unmatched	R	21
Sample 49	E12	Brain prefrontal cortex neurons(NeuN+)	Homo sapiens	genomic DNA	UK PD Society Tissue Bank at Imperial College	E12	No	M	81	8	PD	Unmatched	L	6
Sample 50	F1	Brain prefrontal cortex neurons(NeuN+)	Homo sapiens	genomic DNA	Parkinson’s UK Brain Bank Centre for Neuroscience Imperial College London	F1	Yes	F	61	15	Control	NA	R	NA
Sample 51	F2	Brain prefrontal cortex neurons(NeuN+)	Homo sapiens	genomic DNA	UK PD Society Tissue Bank at Imperial College	F2	No	M	82	12	PD	Unmatched	L	18
Sample 52	F9	Brain prefrontal cortex neurons(NeuN+)	Homo sapiens	genomic DNA	UK PD Society Tissue Bank at Imperial College	F9	No	M	78	17	PD	matched	R	26
Sample 53	F10	Brain prefrontal cortex neurons(NeuN+)	Homo sapiens	genomic DNA	Parkinson’s UK Brain Bank Centre for Neuroscience Imperial College London	F10	No	M	80	19	PD	Unmatched	L	5
Sample 54	F11	Brain prefrontal cortex neurons(NeuN+)	Homo sapiens	genomic DNA	Parkinson’s UK Brain Bank Centre for Neuroscience Imperial College London	F11	No	M	68	30	Control	NA	R	NA
Sample 55	F12	Brain prefrontal cortex neurons(NeuN+)	Homo sapiens	genomic DNA	UK PD Society Tissue Bank at Imperial College	F12	Yes	F	88	12	PD	NA	R	11
Sample 56	G1	Brain prefrontal cortex neurons(NeuN+)	Homo sapiens	genomic DNA	Parkinson’s UK Brain Bank Centre for Neuroscience Imperial College London	G1	No	M	82	48	Control	NA	R	NA
Sample 57	G2	Brain prefrontal cortex neurons(NeuN+)	Homo sapiens	genomic DNA	Parkinson’s UK Brain Bank Centre for Neuroscience Imperial College London	G2	No	M	86	45	Control	NA	L	NA
Sample 58	G3	Brain prefrontal cortex neurons(NeuN+)	Homo sapiens	genomic DNA	UK PD Society Tissue Bank at Imperial College	G3	Yes	F	88	12	PD	NA	R	11
Sample 59	G4	Brain prefrontal cortex neurons(NeuN+)	Homo sapiens	genomic DNA	Parkinson’s UK Brain Bank Centre for Neuroscience Imperial College London	G4	Yes	M	87	31	Control	NA	L	NA
Sample 60	G5	Brain prefrontal cortex neurons(NeuN+)	Homo sapiens	genomic DNA	Harvard	G5	No	F	75	28.37	PD	NA	R	65
Sample 61	G6	Brain prefrontal cortex neurons(NeuN+)	Homo sapiens	genomic DNA	Parkinson’s UK Brain Bank Centre for Neuroscience Imperial College London	G6	No	M	76	25	Control	NA	R	NA
Sample 62	G7	Brain prefrontal cortex neurons(NeuN+)	Homo sapiens	genomic DNA	Harvard	G7	No	M	73	19.3	Control	NA	L	NA
Sample 63	G8	Brain prefrontal cortex neurons(NeuN+)	Homo sapiens	genomic DNA	Harvard	G8	No	F	73	19.25	PD	NA	R	16
Sample 64	G10	Brain prefrontal cortex neurons(NeuN+)	Homo sapiens	genomic DNA	Harvard	G10	Yes	M	68	16.83	Control	NA	L	NA
Sample 65	G11	Brain prefrontal cortex neurons(NeuN+)	Homo sapiens	genomic DNA	Harvard	G11	No	F	85	16.58	PD	NA	R	10
Sample 66	G12	Brain prefrontal cortex neurons(NeuN+)	Homo sapiens	genomic DNA	UK PD Society Tissue Bank at Imperial College	G12	No	F	87	13	Control	NA	L	NA
Sample 67	P2A1	Brain prefrontal cortex neurons(NeuN+)	Homo sapiens	genomic DNA	UK PD Society Tissue Bank at Imperial College	P2A1	No	M	71	15	PD	matched	L	34
Sample 68	P2A3	Brain prefrontal cortex neurons(NeuN+)	Homo sapiens	genomic DNA	Parkinson’s UK Brain Bank Centre for Neuroscience Imperial College London	P2A3	No	M	88	8	Control	NA	R	NA
Sample 69	P2A5	Brain prefrontal cortex neurons(NeuN+)	Homo sapiens	genomic DNA		P2A5	No	M	73	5	PD	NA	R	6
Sample 70	P2A6	Brain prefrontal cortex neurons(NeuN+)	Homo sapiens	genomic DNA	UK PD Society Tissue Bank at Imperial College	P2A6	No	F	85	15	PD	matched	L	15
Sample 71	P2A7	Brain prefrontal cortex neurons(NeuN+)	Homo sapiens	genomic DNA	UK PD Society Tissue Bank at Imperial College	P2A7	No	F	81	9	PD	Unmatched	R	7
Sample 72	P2A8	Brain prefrontal cortex neurons(NeuN+)	Homo sapiens	genomic DNA	UK PD Society Tissue Bank at Imperial College	P2A8	No	M	70	24	PD	Unmatched	L	15
Sample 73	P2A10	Brain prefrontal cortex neurons(NeuN+)	Homo sapiens	genomic DNA	UK PD Society Tissue Bank at Imperial College	P2A10	No	M	75	3	PD	Unmatched	R	10
Sample 74	P2A11	Brain prefrontal cortex neurons(NeuN+)	Homo sapiens	genomic DNA	UK PD Society Tissue Bank at Imperial College	P2A11	No	F	76	22	PD	matched	L	11
Sample 75	P2B5	Brain prefrontal cortex neurons(NeuN+)	Homo sapiens	genomic DNA	Parkinson’s UK Brain Bank Centre for Neuroscience Imperial College London	P2B5	No	M	77	17	Control	NA	R	NA
Sample 76	P2B6	Brain prefrontal cortex neurons(NeuN+)	Homo sapiens	genomic DNA	The UK Multiple Sclerosis Tissue Bank	P2B6	Yes	F	93	9	Control	NA	R	NA
Sample 77	P2B8	Brain prefrontal cortex neurons(NeuN+)	Homo sapiens	genomic DNA	Parkinson’s UK Brain Bank Centre for Neuroscience Imperial College London	P2B8	No	F	83	14	PD	matched	L	30
Sample 78	P2B9	Brain prefrontal cortex neurons(NeuN+)	Homo sapiens	genomic DNA	The UK Multiple Sclerosis Tissue Bank	P2B9	No	F	69	33	Control	NA	R	NA
Sample 79	P2B10	Brain prefrontal cortex neurons(NeuN+)	Homo sapiens	genomic DNA	Parkinson’s UK Brain Bank Centre for Neuroscience Imperial College London	P2B10	No	M	66	16	Control	NA	L	NA
Sample 80	P2B11	Brain prefrontal cortex neurons(NeuN+)	Homo sapiens	genomic DNA	Parkinson’s UK Brain Bank Centre for Neuroscience Imperial College London	P2B11	No	M	75	3	PD	matched	R	8
Sample 81	P2C1	Brain prefrontal cortex neurons(NeuN+)	Homo sapiens	genomic DNA	Harvard	P2C1	Yes	F	76	23.78	PD	NA	R	38
Sample 82	P2C2	Brain prefrontal cortex neurons(NeuN+)	Homo sapiens	genomic DNA	Harvard	P2C2	No	M	73	18.02	Control	NA	R	NA
Sample 83	P2C5	Brain prefrontal cortex neurons(NeuN+)	Homo sapiens	genomic DNA	Sepulveda	P2C5	No	F	68	23.7	Control	NA	L	NA
Sample 84	P2C6	Brain prefrontal cortex neurons(NeuN+)	Homo sapiens	genomic DNA	Parkinson’s UK Brain Bank Centre for Neuroscience Imperial College London	P2C6	No	M	82	10	PD	NA	R	11
Sample 85	P2C8	Brain prefrontal cortex neurons(NeuN+)	Homo sapiens	genomic DNA	Parkinson’s UK Brain Bank Centre for Neuroscience Imperial College London	P2C8	No	M	81	6	PD	NA	L	8
Sample 86	P2C9	Brain prefrontal cortex neurons(NeuN+)	Homo sapiens	genomic DNA	UK PD Society Tissue Bank at Imperial College	P2C9	No	M	78	16	PD	Unmatched	R	10
Sample 87	P2C10	Brain prefrontal cortex neurons(NeuN+)	Homo sapiens	genomic DNA	Parkinson’s UK Brain Bank Centre for Neuroscience Imperial College London	P2C10	No	M	75	22	PD	Unmatched	L	18
Sample 88	P2C12	Brain prefrontal cortex neurons(NeuN+)	Homo sapiens	genomic DNA	Harvard	P2C12	No	F	81	26.18	Control	NA	L	NA
Sample 89	P2D1	Brain prefrontal cortex neurons(NeuN+)	Homo sapiens	genomic DNA	Harvard	P2D1	No	M	73	21.67	Control	NA	L	NA
Sample 90	P2D2	Brain prefrontal cortex neurons(NeuN+)	Homo sapiens	genomic DNA	Harvard	P2D2	No	M	77	28.93	Control	NA	L	NA
Sample 91	P2D3	Brain prefrontal cortex neurons(NeuN+)	Homo sapiens	genomic DNA	Harvard	P2D3	No	F	83	29.4	Control	NA	L	NA
Sample 92	P2D4	Brain prefrontal cortex neurons(NeuN+)	Homo sapiens	genomic DNA	Harvard	P2D4	No	M	74	26	Control	NA	L	NA
Sample 93	P2D5	Brain prefrontal cortex neurons(NeuN+)	Homo sapiens	genomic DNA	Harvard	P2D5	No	F	71	19.83	PD	NA	R	NA
Sample 94	P2D7	Brain prefrontal cortex neurons(NeuN+)	Homo sapiens	genomic DNA	Harvard	P2D7	Yes	M	68	16.83	Control	NA	L	NA
Sample 95	P2D8	Brain prefrontal cortex neurons(NeuN+)	Homo sapiens	genomic DNA	Miami	P2D8	No	F	86	37	Control	NA	R	NA
Sample 96	P2D9	Brain prefrontal cortex neurons(NeuN+)	Homo sapiens	genomic DNA	Miami	P2D9	No	M	83	25	Control	NA	L	NA
Sample 97	P2D10	Brain prefrontal cortex neurons(NeuN+)	Homo sapiens	genomic DNA	Miami	P2D10	No	M	71	23.91	Control	NA	R	NA
Sample 98	P2D11	Brain prefrontal cortex neurons(NeuN+)	Homo sapiens	genomic DNA	Miami	P2D11	No	M	70	27.2	Control	NA	L	NA
Sample 99	P2D12	Brain prefrontal cortex neurons(NeuN+)	Homo sapiens	genomic DNA	Maryland	P2D12	No	M	89	14	Control	NA	L	NA
Sample 100	P2E1	Brain prefrontal cortex neurons(NeuN+)	Homo sapiens	genomic DNA	Miami	P2E1	No	M	89	25.5	Control	NA	L	NA
Sample 101	P2E5	Brain prefrontal cortex neurons(NeuN+)	Homo sapiens	genomic DNA	Maryland	P2E5	No	M	82	22	Control	NA	L	NA
Sample 102	P2E7	Brain prefrontal cortex neurons(NeuN+)	Homo sapiens	genomic DNA	Maryland	P2E7	Yes	F	70	24	Control	NA	L	NA
Sample 103	P2E8	Brain prefrontal cortex neurons(NeuN+)	Homo sapiens	genomic DNA	Maryland	P2E8	Yes	M	70	12	Control	NA	L	NA
Sample 104	P2E9	Brain prefrontal cortex neurons(NeuN+)	Homo sapiens	genomic DNA	Maryland	P2E9	Yes	M	74	18	Control	NA	L	NA
Sample 105	P2E10	Brain prefrontal cortex neurons(NeuN+)	Homo sapiens	genomic DNA	Michigan	P2E10	No	M	77	17	Control	NA	R	NA
Sample 106	P2E11	Brain prefrontal cortex neurons(NeuN+)	Homo sapiens	genomic DNA	Michigan	P2E11	No	M	73	7	Control	NA	R	NA
Sample 107	P2E12	Brain prefrontal cortex neurons(NeuN+)	Homo sapiens	genomic DNA	Michigan	P2E12	No	M	91	8	Control	NA	L	NA
Sample 108	P2F2	Brain prefrontal cortex neurons(NeuN+)	Homo sapiens	genomic DNA	Michigan	P2F2	No	M	76	14	Control	NA	R	NA
Sample 109	P2F3	Brain prefrontal cortex neurons(NeuN+)	Homo sapiens	genomic DNA	Maryland	P2F3	Yes	F	70	24	Control	NA	L	NA
Sample 110	P2F4	Brain prefrontal cortex neurons(NeuN+)	Homo sapiens	genomic DNA	Maryland	P2F4	Yes	F	70	24	Control	NA	L	NA
Sample 111	P2F5	Brain prefrontal cortex neurons(NeuN+)	Homo sapiens	genomic DNA	Maryland	P2F5	Yes	M	70	12	Control	NA	L	NA
Sample 112	P2F6	Brain prefrontal cortex neurons(NeuN+)	Homo sapiens	genomic DNA	Maryland	P2F6	Yes	M	70	12	Control	NA	L	NA
Sample 113	P2F7	Brain prefrontal cortex neurons(NeuN+)	Homo sapiens	genomic DNA	Maryland	P2F7	Yes	M	74	18	Control	NA	L	NA
Sample 114	P2F8	Brain prefrontal cortex neurons(NeuN+)	Homo sapiens	genomic DNA	Maryland	P2F8	Yes	M	74	18	Control	NA	L	NA
Sample 115	P2F9	Brain prefrontal cortex neurons(NeuN+)	Homo sapiens	genomic DNA	Michigan	P2F9	Yes	M	89	10	Control	NA	R	NA
Sample 116	P2F10	Brain prefrontal cortex neurons(NeuN+)	Homo sapiens	genomic DNA	Michigan	P2F10	Yes	M	89	10	Control	NA	R	NA
Sample 117	P2G1	Brain prefrontal cortex neurons(NeuN+)	Homo sapiens	genomic DNA	Parkinson’s UK Brain Bank Centre for Neuroscience Imperial College London	P2G1	Yes	F	78	23	Control	NA	L	NA
Sample 118	P2G2	Brain prefrontal cortex neurons(NeuN+)	Homo sapiens	genomic DNA	Parkinson’s UK Brain Bank Centre for Neuroscience Imperial College London	P2G2	Yes	F	61	15	Control	NA	R	NA
Sample 119	P2G3	Brain prefrontal cortex neurons(NeuN+)	Homo sapiens	genomic DNA	Harvard	P2G3	Yes	F	76	23.78	PD	NA	R	38
Sample 120	P2G4	Brain prefrontal cortex neurons(NeuN+)	Homo sapiens	genomic DNA	Michigan	P2G4	Yes	M	89	10	Control	NA	R	NA

## Sheet: RNA-seq
Additional file 2: Demographic and clinical information for human samples
RNA-seq was performed on a subset of samples used in the DNA methylation analysis: n = 13 PD-matched, 11 PD-unmatched, 12 control hemispheres
Sample name	title	source name	organism	molecule	Diagnosis	Age	Sex	PMI	RIN	Brain_Hemisphere	Symptom_Side	GROUP
Sample 1	41	Brain prefrontal cortex	Homo sapiens	total RNA	PD	77	M	6	7.6	R	R	Unmatched
Sample 2	51	Brain prefrontal cortex	Homo sapiens	total RNA	PD	80	M	7	6.6	R	R	Unmatched
Sample 3	79	Brain prefrontal cortex	Homo sapiens	total RNA	PD	78	F	22	6.7	R	L	Matched
Sample 4	81	Brain prefrontal cortex	Homo sapiens	total RNA	PD	73	M	19	6	L	R	Matched
Sample 5	106	Brain prefrontal cortex	Homo sapiens	total RNA	PD	75	M	3	7.7	R	L	Matched
Sample 6	194	Brain prefrontal cortex	Homo sapiens	total RNA	PD	71	M	7	7.5	L	L	Unmatched
Sample 7	216	Brain prefrontal cortex	Homo sapiens	total RNA	PD	78	M	21	7.6	L	L	Unmatched
Sample 8	226	Brain prefrontal cortex	Homo sapiens	total RNA	PD	78	M	16	6.4	R	R	Unmatched
Sample 9	239	Brain prefrontal cortex	Homo sapiens	total RNA	PD	81	M	8	7.4	L	L	Unmatched
Sample 10	268	Brain prefrontal cortex	Homo sapiens	total RNA	PD	72	M	8	7.9	R	R	Unmatched
Sample 11	286	Brain prefrontal cortex	Homo sapiens	total RNA	PD	82	M	12	6.7	L	L	Unmatched
Sample 12	317	Brain prefrontal cortex	Homo sapiens	total RNA	PD	70	M	24	6.5	L	L	Unmatched
Sample 13	338	Brain prefrontal cortex	Homo sapiens	total RNA	PD	78	M	17	7.6	R	L	Matched
Sample 14	340	Brain prefrontal cortex	Homo sapiens	total RNA	PD	67	M	12	8.1	R	L	Matched
Sample 15	348	Brain prefrontal cortex	Homo sapiens	total RNA	PD	78	M	31	7	L	R	Matched
Sample 16	366	Brain prefrontal cortex	Homo sapiens	total RNA	PD	69	M	17	6.2	L	R	Matched
Sample 17	368	Brain prefrontal cortex	Homo sapiens	total RNA	PD	83	F	14	6.9	L	R	Matched
Sample 18	387	Brain prefrontal cortex	Homo sapiens	total RNA	PD	81	M	14	7.2	R	L	Matched
Sample 19	398	Brain prefrontal cortex	Homo sapiens	total RNA	PD	74	M	12	6.9	R	R	Unmatched
Sample 20	423	Brain prefrontal cortex	Homo sapiens	total RNA	PD	66	F	19	8.2	R	L	Matched
Sample 21	458	Brain prefrontal cortex	Homo sapiens	total RNA	PD	73	M	10	6.7	R	L	Matched
Sample 22	460	Brain prefrontal cortex	Homo sapiens	total RNA	PD	81	M	12	7.9	L	R	Matched
Sample 23	466	Brain prefrontal cortex	Homo sapiens	total RNA	PD	72	M	24	7.7	L	R	Matched
Sample 24	471	Brain prefrontal cortex	Homo sapiens	total RNA	PD	77	M	23	6.8	R	R	Unmatched
Sample 25	700	Brain prefrontal cortex	Homo sapiens	total RNA	Control	79	F	32	7.5	L	L	Control
Sample 26	5657	Brain prefrontal cortex	Homo sapiens	total RNA	Control	82	M	22	8.3	L	NA	Control
Sample 27	5661	Brain prefrontal cortex	Homo sapiens	total RNA	Control	70	M	12	7.7	L	NA	Control
Sample 28	AN02888	Brain prefrontal cortex	Homo sapiens	total RNA	Control	77	M	28.93	7.1	L	NA	Control
Sample 29	AN5209	Brain prefrontal cortex	Homo sapiens	total RNA	Control	73	M	19.3	7.8	L	NA	Control
Sample 30	AN09933	Brain prefrontal cortex	Homo sapiens	total RNA	Control	73	M	18.02	7.1	R	NA	Control
Sample 31	AN10592	Brain prefrontal cortex	Homo sapiens	total RNA	Control	68	M	16.83	8.1	L	NA	Control
Sample 32	CO36	Brain prefrontal cortex	Homo sapiens	total RNA	Control	68	M	30	7.6	R	NA	Control
Sample 33	CO37	Brain prefrontal cortex	Homo sapiens	total RNA	Control	84	M	5	8.2	R	NA	Control
Sample 34	Hct15HBA007	Brain prefrontal cortex	Homo sapiens	total RNA	Control	71	M	23.91	8.8	R	NA	Control
Sample 35	Hct15HBC005	Brain prefrontal cortex	Homo sapiens	total RNA	Control	83	M	25	7.3	L	NA	Control
Sample 36	HctZZJ006	Brain prefrontal cortex	Homo sapiens	total RNA	Control	70	M	27.2	8	L	NA	Control

## Sheet: Replication cohort
Additional file 2: Demographic and clinical information for human samples
The replication cohort included both hemispheres of 57 individuals: 31 controls (30 individuals with both left and right brain hemispheres, 1 with only left) and 26 PD patients (24 patients with both left and right brain hemispheres, 1 with only left, 1 with only right).
The PD patients in the replication cohort all had a known side of symptom predominance (hemisphere matched to side of symptom dominance: 24; unmatched: 26).
Sample name	title	source name	organism	molecule	Brain bank	TissueID	Replicate	Sex	Age	PMI	Diagnosis	AsymmetryGroup	BrainHemisphere	Duration
Sample 1	A1	Brain prefrontal cortex neurons(NeuN+)	Homo sapiens	genomic DNA	U. of Miami Brain Endowment Bank	12_Tissue	Yes	M	64	25.25	Control	Control	L	NA
Sample 2	A2	Brain prefrontal cortex neurons(NeuN+)	Homo sapiens	genomic DNA	U. of Miami Brain Endowment Bank	1_Tissue	No	M	69	9.5	PD	Unmatched	L	14
Sample 3	A3	Brain prefrontal cortex neurons(NeuN+)	Homo sapiens	genomic DNA	U. of Miami Brain Endowment Bank	1_Tissue	No	M	69	9.5	PD	Matched	R	14
Sample 4	A4	Brain prefrontal cortex neurons(NeuN+)	Homo sapiens	genomic DNA	U. of Miami Brain Endowment Bank	11_Tissue	Yes	M	72	2.5	PD	Unmatched	R	26
Sample 5	A5	Brain prefrontal cortex neurons(NeuN+)	Homo sapiens	genomic DNA	U. of Miami Brain Endowment Bank	6_Tissue	Yes	M	77	14.72	Control	Control	L	NA
Sample 6	A6	Brain prefrontal cortex neurons(NeuN+)	Homo sapiens	genomic DNA	U. of Miami Brain Endowment Bank	6_Tissue	No	M	77	14.72	Control	Control	R	NA
Sample 7	A7	Brain prefrontal cortex neurons(NeuN+)	Homo sapiens	genomic DNA	U. of Miami Brain Endowment Bank	3_Tissue	No	M	83	32	PD	Matched	L	23
Sample 8	A8	Brain prefrontal cortex neurons(NeuN+)	Homo sapiens	genomic DNA	U. of Miami Brain Endowment Bank	3_Tissue	No	M	83	32	PD	Unmatched	R	23
Sample 9	A9	Brain prefrontal cortex neurons(NeuN+)	Homo sapiens	genomic DNA	U. of Miami Brain Endowment Bank	4_Tissue	No	M	70	8.67	Control	Control	L	NA
Sample 10	A10	Brain prefrontal cortex neurons(NeuN+)	Homo sapiens	genomic DNA	U. of Miami Brain Endowment Bank	4_Tissue	No	M	70	8.67	Control	Control	R	NA
Sample 11	A11	Brain prefrontal cortex neurons(NeuN+)	Homo sapiens	genomic DNA	U. of Miami Brain Endowment Bank	5_Tissue	No	M	74	17.7	PD	Unmatched	L	24
Sample 12	B1	Brain prefrontal cortex neurons(NeuN+)	Homo sapiens	genomic DNA	U. of Miami Brain Endowment Bank	5_Tissue	No	M	74	17.7	PD	Matched	R	24
Sample 13	B2	Brain prefrontal cortex neurons(NeuN+)	Homo sapiens	genomic DNA	U. of Miami Brain Endowment Bank	7_Tissue	No	M	63	25.1	Control	Control	L	NA
Sample 14	B4	Brain prefrontal cortex neurons(NeuN+)	Homo sapiens	genomic DNA	U. of Miami Brain Endowment Bank	8_Tissue	No	M	81	7.5	PD	Matched	L	13
Sample 15	B5	Brain prefrontal cortex neurons(NeuN+)	Homo sapiens	genomic DNA	U. of Miami Brain Endowment Bank	8_Tissue	No	M	81	7.5	PD	Unmatched	R	13
Sample 16	B6	Brain prefrontal cortex neurons(NeuN+)	Homo sapiens	genomic DNA	U. of Miami Brain Endowment Bank	20_Tissue	No	F	79	17.8	Control	Control	L	NA
Sample 17	B7	Brain prefrontal cortex neurons(NeuN+)	Homo sapiens	genomic DNA	U. of Miami Brain Endowment Bank	20_Tissue	No	F	79	17.8	Control	Control	R	NA
Sample 18	B8	Brain prefrontal cortex neurons(NeuN+)	Homo sapiens	genomic DNA	U. of Miami Brain Endowment Bank	9_Tissue	No	M	79	6	PD	Matched	L	4
Sample 19	B9	Brain prefrontal cortex neurons(NeuN+)	Homo sapiens	genomic DNA	U. of Miami Brain Endowment Bank	9_Tissue	No	M	79	6	PD	Unmatched	R	4
Sample 20	B10	Brain prefrontal cortex neurons(NeuN+)	Homo sapiens	genomic DNA	U. of Miami Brain Endowment Bank	47_Tissue	Yes	F	75	25	PD	Unmatched	R	15
Sample 21	B11	Brain prefrontal cortex neurons(NeuN+)	Homo sapiens	genomic DNA	U. of Miami Brain Endowment Bank	11_Tissue	No	M	72	2.5	PD	Matched	L	26
Sample 22	B12	Brain prefrontal cortex neurons(NeuN+)	Homo sapiens	genomic DNA	U. of Miami Brain Endowment Bank	11_Tissue	Yes	M	72	2.5	PD	Unmatched	R	26
Sample 23	C1	Brain prefrontal cortex neurons(NeuN+)	Homo sapiens	genomic DNA	U. of Miami Brain Endowment Bank	12_Tissue	Yes	M	64	25.25	Control	Control	L	NA
Sample 24	C2	Brain prefrontal cortex neurons(NeuN+)	Homo sapiens	genomic DNA	U. of Miami Brain Endowment Bank	12_Tissue	No	M	64	25.25	Control	Control	R	NA
Sample 25	C3	Brain prefrontal cortex neurons(NeuN+)	Homo sapiens	genomic DNA	U. of Miami Brain Endowment Bank	17_Tissue	No	F	85	14	PD	Unmatched	L	30
Sample 26	C4	Brain prefrontal cortex neurons(NeuN+)	Homo sapiens	genomic DNA	U. of Miami Brain Endowment Bank	17_Tissue	No	F	85	14	PD	Matched	R	30
Sample 27	C5	Brain prefrontal cortex neurons(NeuN+)	Homo sapiens	genomic DNA	U. of Miami Brain Endowment Bank	13_Tissue	No	M	65	17.18	Control	Control	L	NA
Sample 28	C6	Brain prefrontal cortex neurons(NeuN+)	Homo sapiens	genomic DNA	U. of Miami Brain Endowment Bank	13_Tissue	No	M	65	17.18	Control	Control	R	NA
Sample 29	C7	Brain prefrontal cortex neurons(NeuN+)	Homo sapiens	genomic DNA	U. of Miami Brain Endowment Bank	14_Tissue	No	M	61	27.1	Control	Control	L	NA
Sample 30	C8	Brain prefrontal cortex neurons(NeuN+)	Homo sapiens	genomic DNA	U. of Miami Brain Endowment Bank	14_Tissue	No	M	61	27.1	Control	Control	R	NA
Sample 31	C9	Brain prefrontal cortex neurons(NeuN+)	Homo sapiens	genomic DNA	U. of Miami Brain Endowment Bank	15_Tissue	No	M	88	26.5	PD	Unmatched	L	6
Sample 32	C10	Brain prefrontal cortex neurons(NeuN+)	Homo sapiens	genomic DNA	U. of Miami Brain Endowment Bank	15_Tissue	No	M	88	26.5	PD	Matched	R	6
Sample 33	C11	Brain prefrontal cortex neurons(NeuN+)	Homo sapiens	genomic DNA	U. of Miami Brain Endowment Bank	22_Tissue	No	F	87	5.2	Control	Control	L	NA
Sample 34	C12	Brain prefrontal cortex neurons(NeuN+)	Homo sapiens	genomic DNA	U. of Miami Brain Endowment Bank	22_Tissue	Yes	F	87	5.2	Control	Control	R	NA
Sample 35	D2	Brain prefrontal cortex neurons(NeuN+)	Homo sapiens	genomic DNA	U. of Miami Brain Endowment Bank	16_Tissue	No	F	76	20.4	PD	Unmatched	R	14
Sample 36	D3	Brain prefrontal cortex neurons(NeuN+)	Homo sapiens	genomic DNA	U. of Miami Brain Endowment Bank	19_Tissue	No	F	82	14.2	Control	Control	L	NA
Sample 37	D4	Brain prefrontal cortex neurons(NeuN+)	Homo sapiens	genomic DNA	U. of Miami Brain Endowment Bank	19_Tissue	No	F	82	14.2	Control	Control	R	NA
Sample 38	D5	Brain prefrontal cortex neurons(NeuN+)	Homo sapiens	genomic DNA	U. of Miami Brain Endowment Bank	54_Tissue	Yes	M	67	12.3	Control	Control	R	NA
Sample 39	D6	Brain prefrontal cortex neurons(NeuN+)	Homo sapiens	genomic DNA	U. of Miami Brain Endowment Bank	10_Tissue	No	M	73	23.92	PD	Unmatched	L	15
Sample 40	D8	Brain prefrontal cortex neurons(NeuN+)	Homo sapiens	genomic DNA	U. of Miami Brain Endowment Bank	23_Tissue	No	F	77	21.36	Control	Control	L	NA
Sample 41	D9	Brain prefrontal cortex neurons(NeuN+)	Homo sapiens	genomic DNA	U. of Miami Brain Endowment Bank	23_Tissue	No	F	77	21.36	Control	Control	R	NA
Sample 42	D10	Brain prefrontal cortex neurons(NeuN+)	Homo sapiens	genomic DNA	U. of Miami Brain Endowment Bank	34_Tissue	No	M	63	26	PD	Unmatched	L	8
Sample 43	D11	Brain prefrontal cortex neurons(NeuN+)	Homo sapiens	genomic DNA	U. of Miami Brain Endowment Bank	34_Tissue	No	M	63	26	PD	Matched	R	8
Sample 44	D12	Brain prefrontal cortex neurons(NeuN+)	Homo sapiens	genomic DNA	U. of Miami Brain Endowment Bank	24_Tissue	Yes	F	94	6.63	Control	Control	L	NA
Sample 45	E1	Brain prefrontal cortex neurons(NeuN+)	Homo sapiens	genomic DNA	U. of Miami Brain Endowment Bank	24_Tissue	No	F	94	6.63	Control	Control	R	NA
Sample 46	E2	Brain prefrontal cortex neurons(NeuN+)	Homo sapiens	genomic DNA	U. of Miami Brain Endowment Bank	25_Tissue	No	F	81	32.4	PD	Matched	L	16
Sample 47	E3	Brain prefrontal cortex neurons(NeuN+)	Homo sapiens	genomic DNA	U. of Miami Brain Endowment Bank	25_Tissue	No	F	81	32.4	PD	Unmatched	R	16
Sample 48	E4	Brain prefrontal cortex neurons(NeuN+)	Homo sapiens	genomic DNA	U. of Miami Brain Endowment Bank	26_Tissue	Yes	F	75	28.5	PD	Matched	L	8
Sample 49	E5	Brain prefrontal cortex neurons(NeuN+)	Homo sapiens	genomic DNA	U. of Miami Brain Endowment Bank	26_Tissue	No	F	74	27.5	PD	Unmatched	R	8
Sample 50	E6	Brain prefrontal cortex neurons(NeuN+)	Homo sapiens	genomic DNA	U. of Miami Brain Endowment Bank	24_Tissue	Yes	F	94	6.63	Control	Control	L	NA
Sample 51	E7	Brain prefrontal cortex neurons(NeuN+)	Homo sapiens	genomic DNA	U. of Miami Brain Endowment Bank	28_Tissue	No	F	101	19.29	Control	Control	L	NA
Sample 52	E8	Brain prefrontal cortex neurons(NeuN+)	Homo sapiens	genomic DNA	U. of Miami Brain Endowment Bank	28_Tissue	No	F	101	19.29	Control	Control	R	NA
Sample 53	E9	Brain prefrontal cortex neurons(NeuN+)	Homo sapiens	genomic DNA	U. of Miami Brain Endowment Bank	27_Tissue	No	M	81	13	PD	Unmatched	L	1
Sample 54	E10	Brain prefrontal cortex neurons(NeuN+)	Homo sapiens	genomic DNA	U. of Miami Brain Endowment Bank	27_Tissue	No	M	81	13	PD	Matched	R	1
Sample 55	E11	Brain prefrontal cortex neurons(NeuN+)	Homo sapiens	genomic DNA	U. of Miami Brain Endowment Bank	29_Tissue	No	M	90	7.16	Control	Control	L	NA
Sample 56	E12	Brain prefrontal cortex neurons(NeuN+)	Homo sapiens	genomic DNA	U. of Miami Brain Endowment Bank	29_Tissue	No	M	90	7.16	Control	Control	R	NA
Sample 57	F1	Brain prefrontal cortex neurons(NeuN+)	Homo sapiens	genomic DNA	U. of Miami Brain Endowment Bank	30_Tissue	No	M	68	10	Control	Control	L	NA
Sample 58	F2	Brain prefrontal cortex neurons(NeuN+)	Homo sapiens	genomic DNA	U. of Miami Brain Endowment Bank	30_Tissue	No	M	68	10	Control	Control	R	NA
Sample 59	F3	Brain prefrontal cortex neurons(NeuN+)	Homo sapiens	genomic DNA	U. of Miami Brain Endowment Bank	31_Tissue	No	M	79	3.5	PD	Unmatched	L	9
Sample 60	F4	Brain prefrontal cortex neurons(NeuN+)	Homo sapiens	genomic DNA	U. of Miami Brain Endowment Bank	31_Tissue	No	M	79	3.5	PD	Matched	R	9
Sample 61	F5	Brain prefrontal cortex neurons(NeuN+)	Homo sapiens	genomic DNA	U. of Miami Brain Endowment Bank	32_Tissue	No	M	63	4	PD	Matched	L	21
Sample 62	F6	Brain prefrontal cortex neurons(NeuN+)	Homo sapiens	genomic DNA	U. of Miami Brain Endowment Bank	32_Tissue	No	M	63	4	PD	Unmatched	R	21
Sample 63	F7	Brain prefrontal cortex neurons(NeuN+)	Homo sapiens	genomic DNA	U. of Miami Brain Endowment Bank	21_Tissue	Yes	F	90	31.5	Control	Control	L	NA
Sample 64	F8	Brain prefrontal cortex neurons(NeuN+)	Homo sapiens	genomic DNA	U. of Miami Brain Endowment Bank	21_Tissue	No	F	90	31.5	Control	Control	R	NA
Sample 65	F9	Brain prefrontal cortex neurons(NeuN+)	Homo sapiens	genomic DNA	U. of Miami Brain Endowment Bank	35_Tissue	No	M	62	10.25	PD	Unmatched	L	7
Sample 66	F10	Brain prefrontal cortex neurons(NeuN+)	Homo sapiens	genomic DNA	U. of Miami Brain Endowment Bank	35_Tissue	No	M	62	10.25	PD	Matched	R	7
Sample 67	F11	Brain prefrontal cortex neurons(NeuN+)	Homo sapiens	genomic DNA	U. of Miami Brain Endowment Bank	39_Tissue	No	M	67	21.56	Control	Control	L	NA
Sample 68	F12	Brain prefrontal cortex neurons(NeuN+)	Homo sapiens	genomic DNA	U. of Miami Brain Endowment Bank	39_Tissue	No	M	67	21.56	Control	Control	R	NA
Sample 69	G1	Brain prefrontal cortex neurons(NeuN+)	Homo sapiens	genomic DNA	U. of Miami Brain Endowment Bank	36_Tissue	No	F	66	4	PD	Unmatched	L	15
Sample 70	G2	Brain prefrontal cortex neurons(NeuN+)	Homo sapiens	genomic DNA	U. of Miami Brain Endowment Bank	36_Tissue	No	F	66	4	PD	Matched	R	15
Sample 71	G3	Brain prefrontal cortex neurons(NeuN+)	Homo sapiens	genomic DNA	U. of Miami Brain Endowment Bank	53_Tissue	Yes	M	82	4	PD	Matched	R	8
Sample 72	G4	Brain prefrontal cortex neurons(NeuN+)	Homo sapiens	genomic DNA	U. of Miami Brain Endowment Bank	37_Tissue	Yes	F	80	8	PD	Unmatched	L	17
Sample 73	G5	Brain prefrontal cortex neurons(NeuN+)	Homo sapiens	genomic DNA	U. of Miami Brain Endowment Bank	37_Tissue	No	F	80	8	PD	Matched	R	17
Sample 74	G6	Brain prefrontal cortex neurons(NeuN+)	Homo sapiens	genomic DNA	U. of Miami Brain Endowment Bank	38_Tissue	No	M	52	27.98	Control	Control	L	NA
Sample 75	G7	Brain prefrontal cortex neurons(NeuN+)	Homo sapiens	genomic DNA	U. of Miami Brain Endowment Bank	38_Tissue	No	M	52	27.98	Control	Control	R	NA
Sample 76	G8	Brain prefrontal cortex neurons(NeuN+)	Homo sapiens	genomic DNA	U. of Miami Brain Endowment Bank	21_Tissue	Yes	F	90	31.5	Control	Control	L	NA
Sample 77	G9	Brain prefrontal cortex neurons(NeuN+)	Homo sapiens	genomic DNA	U. of Miami Brain Endowment Bank	40_Tissue	No	F	102	7.6	Control	Control	L	NA
Sample 78	G10	Brain prefrontal cortex neurons(NeuN+)	Homo sapiens	genomic DNA	U. of Miami Brain Endowment Bank	40_Tissue	No	F	102	7.6	Control	Control	R	NA
Sample 79	G11	Brain prefrontal cortex neurons(NeuN+)	Homo sapiens	genomic DNA	U. of Miami Brain Endowment Bank	41_Tissue	No	M	91	16.06	PD	Matched	L	22
Sample 80	G12	Brain prefrontal cortex neurons(NeuN+)	Homo sapiens	genomic DNA	U. of Miami Brain Endowment Bank	41_Tissue	No	M	91	16.06	PD	Unmatched	R	22
Sample 81	H1	Brain prefrontal cortex neurons(NeuN+)	Homo sapiens	genomic DNA	U. of Miami Brain Endowment Bank	42_Tissue	No	F	60	20.5	Control	Control	L	NA
Sample 82	H2	Brain prefrontal cortex neurons(NeuN+)	Homo sapiens	genomic DNA	U. of Miami Brain Endowment Bank	42_Tissue	No	F	60	20.5	Control	Control	R	NA
Sample 83	H3	Brain prefrontal cortex neurons(NeuN+)	Homo sapiens	genomic DNA	U. of Miami Brain Endowment Bank	43_Tissue	No	F	54	18.85	Control	Control	L	NA
Sample 84	H4	Brain prefrontal cortex neurons(NeuN+)	Homo sapiens	genomic DNA	U. of Miami Brain Endowment Bank	43_Tissue	No	F	54	18.85	Control	Control	R	NA
Sample 85	H5	Brain prefrontal cortex neurons(NeuN+)	Homo sapiens	genomic DNA	U. of Miami Brain Endowment Bank	18_Tissue	No	F	75	5	PD	Matched	L	13
Sample 86	H6	Brain prefrontal cortex neurons(NeuN+)	Homo sapiens	genomic DNA	U. of Miami Brain Endowment Bank	18_Tissue	No	F	75	5	PD	Unmatched	R	13
Sample 87	H7	Brain prefrontal cortex neurons(NeuN+)	Homo sapiens	genomic DNA	U. of Miami Brain Endowment Bank	44_Tissue	No	M	59	28.28	Control	Control	L	NA
Sample 88	H8	Brain prefrontal cortex neurons(NeuN+)	Homo sapiens	genomic DNA	U. of Miami Brain Endowment Bank	44_Tissue	No	M	59	28.28	Control	Control	R	NA
Sample 89	H9	Brain prefrontal cortex neurons(NeuN+)	Homo sapiens	genomic DNA	U. of Miami Brain Endowment Bank	45_Tissue	No	M	51	13.43	Control	Control	L	NA
Sample 90	H10	Brain prefrontal cortex neurons(NeuN+)	Homo sapiens	genomic DNA	U. of Miami Brain Endowment Bank	45_Tissue	No	M	51	13.43	Control	Control	R	NA
Sample 91	H11	Brain prefrontal cortex neurons(NeuN+)	Homo sapiens	genomic DNA	U. of Miami Brain Endowment Bank	26_Tissue	Yes	F	75	28.5	PD	Matched	L	8
Sample 92	H12	Brain prefrontal cortex neurons(NeuN+)	Homo sapiens	genomic DNA	U. of Miami Brain Endowment Bank	47_Tissue	No	F	75	25	PD	Matched	L	15
Sample 93	P2A1	Brain prefrontal cortex neurons(NeuN+)	Homo sapiens	genomic DNA	U. of Miami Brain Endowment Bank	47_Tissue	Yes	F	75	25	PD	Unmatched	R	15
Sample 94	P2A2	Brain prefrontal cortex neurons(NeuN+)	Homo sapiens	genomic DNA	UCLA Human Brain and Spinal Fluid Resource Center	48_Tissue	No	M	76	22.2	Control	Control	L	NA
Sample 95	P2A3	Brain prefrontal cortex neurons(NeuN+)	Homo sapiens	genomic DNA	UCLA Human Brain and Spinal Fluid Resource Center	48_Tissue	No	M	76	22.2	Control	Control	R	NA
Sample 96	P2A4	Brain prefrontal cortex neurons(NeuN+)	Homo sapiens	genomic DNA	U. of Miami Brain Endowment Bank	37_Tissue	Yes	F	80	8	PD	Unmatched	L	17
Sample 97	P2A5	Brain prefrontal cortex neurons(NeuN+)	Homo sapiens	genomic DNA	UCLA Human Brain and Spinal Fluid Resource Center	49_Tissue	No	M	59	22.3	Control	Control	L	NA
Sample 98	P2A6	Brain prefrontal cortex neurons(NeuN+)	Homo sapiens	genomic DNA	UCLA Human Brain and Spinal Fluid Resource Center	49_Tissue	No	M	59	22.3	Control	Control	R	NA
Sample 99	P2A7	Brain prefrontal cortex neurons(NeuN+)	Homo sapiens	genomic DNA	U. of Miami Brain Endowment Bank	33_Tissue	No	M	88	20.5	PD	Matched	L	11
Sample 100	P2A8	Brain prefrontal cortex neurons(NeuN+)	Homo sapiens	genomic DNA	U. of Miami Brain Endowment Bank	33_Tissue	No	M	88	20.5	PD	Unmatched	R	11
Sample 101	P2A9	Brain prefrontal cortex neurons(NeuN+)	Homo sapiens	genomic DNA	UCLA Human Brain and Spinal Fluid Resource Center	50_Tissue	No	M	55	22.6	Control	Control	L	NA
Sample 102	P2A10	Brain prefrontal cortex neurons(NeuN+)	Homo sapiens	genomic DNA	UCLA Human Brain and Spinal Fluid Resource Center	50_Tissue	No	M	55	22.6	Control	Control	R	NA
Sample 103	P2A11	Brain prefrontal cortex neurons(NeuN+)	Homo sapiens	genomic DNA	U. of Miami Brain Endowment Bank	2_Tissue	No	M	82	4.5	PD	Matched	L	31
Sample 104	P2A12	Brain prefrontal cortex neurons(NeuN+)	Homo sapiens	genomic DNA	U. of Miami Brain Endowment Bank	2_Tissue	No	M	82	4.5	PD	Unmatched	R	31
Sample 105	P2B1	Brain prefrontal cortex neurons(NeuN+)	Homo sapiens	genomic DNA	U. of Miami Brain Endowment Bank	51_Tissue	No	F	52	18.3	Control	Control	L	NA
Sample 106	P2B2	Brain prefrontal cortex neurons(NeuN+)	Homo sapiens	genomic DNA	U. of Miami Brain Endowment Bank	51_Tissue	No	F	52	18.3	Control	Control	R	NA
Sample 107	P2B3	Brain prefrontal cortex neurons(NeuN+)	Homo sapiens	genomic DNA	U. of Miami Brain Endowment Bank	52_Tissue	No	M	56	9.83	Control	Control	L	NA
Sample 108	P2B4	Brain prefrontal cortex neurons(NeuN+)	Homo sapiens	genomic DNA	U. of Miami Brain Endowment Bank	6_Tissue	Yes	M	77	14.72	Control	Control	L	NA
Sample 109	P2B5	Brain prefrontal cortex neurons(NeuN+)	Homo sapiens	genomic DNA	U. of Miami Brain Endowment Bank	52_Tissue	No	M	56	9.83	Control	Control	R	NA
Sample 110	P2B6	Brain prefrontal cortex neurons(NeuN+)	Homo sapiens	genomic DNA	U. of Miami Brain Endowment Bank	53_Tissue	No	M	82	4	PD	Unmatched	L	8
Sample 111	P2B7	Brain prefrontal cortex neurons(NeuN+)	Homo sapiens	genomic DNA	U. of Miami Brain Endowment Bank	53_Tissue	Yes	M	82	4	PD	Matched	R	8
Sample 112	P2B8	Brain prefrontal cortex neurons(NeuN+)	Homo sapiens	genomic DNA	UCLA Human Brain and Spinal Fluid Resource Center	54_Tissue	No	M	67	12.3	Control	Control	L	NA
Sample 113	P2B9	Brain prefrontal cortex neurons(NeuN+)	Homo sapiens	genomic DNA	UCLA Human Brain and Spinal Fluid Resource Center	54_Tissue	Yes	M	67	12.3	Control	Control	R	NA
Sample 114	P2B10	Brain prefrontal cortex neurons(NeuN+)	Homo sapiens	genomic DNA	UCLA Human Brain and Spinal Fluid Resource Center	56_Tissue	No	F	72	20.1	Control	Control	L	NA
Sample 115	P2B11	Brain prefrontal cortex neurons(NeuN+)	Homo sapiens	genomic DNA	UCLA Human Brain and Spinal Fluid Resource Center	56_Tissue	No	F	72	20.1	Control	Control	R	NA
Sample 116	P2B12	Brain prefrontal cortex neurons(NeuN+)	Homo sapiens	genomic DNA	U. of Miami Brain Endowment Bank	57_Tissue	No	F	85	13.5	PD	Matched	L	14
Sample 117	P2C1	Brain prefrontal cortex neurons(NeuN+)	Homo sapiens	genomic DNA	U. of Miami Brain Endowment Bank	57_Tissue	Yes	F	85	13.5	PD	Unmatched	R	14
Sample 118	P2C2	Brain prefrontal cortex neurons(NeuN+)	Homo sapiens	genomic DNA	U. of Miami Brain Endowment Bank	58_Tissue	No	F	91	13.15	Control	Control	L	NA
Sample 119	P2C3	Brain prefrontal cortex neurons(NeuN+)	Homo sapiens	genomic DNA	U. of Miami Brain Endowment Bank	58_Tissue	No	F	91	13.15	Control	Control	R	NA
Sample 120	P2C4	Brain prefrontal cortex neurons(NeuN+)	Homo sapiens	genomic DNA	U. of Miami Brain Endowment Bank	59_Tissue	No	F	65	27	Control	Control	L	NA
Sample 121	P2C5	Brain prefrontal cortex neurons(NeuN+)	Homo sapiens	genomic DNA	U. of Miami Brain Endowment Bank	59_Tissue	No	F	65	27	Control	Control	R	NA
Sample 122	P2C6	Brain prefrontal cortex neurons(NeuN+)	Homo sapiens	genomic DNA	U. of Miami Brain Endowment Bank	22_Tissue	Yes	F	87	5.2	Control	Control	R	NA
Sample 123	P2C7	Brain prefrontal cortex neurons(NeuN+)	Homo sapiens	genomic DNA	U. of Miami Brain Endowment Bank	57_Tissue	Yes	F	85	13.5	PD	Unmatched	R	14
