# Supplementary material for: Hemispheric asymmetry in the human brain and in Parkinson’s disease is linked to divergent epigenetic patterns in neurons
Source: Genome Biol. 2020 Mar 9;21:61. doi: 10.1186/s13059-020-01960-1 (PMC7063821; doi:10.1186/s13059-020-01960-1)
Supplement: Supplementary file 4 — Neuronal subtype deconvolution for prefrontal cortex neurons from hemispheres of controls and PD patients, discovery cohort. [file 13059_2020_1960_MOESM4_ESM.xlsx]

## Sheet: Discovery cohort
Additional file 4: Neuronal subtype deconvolution for prefrontal cortex neurons from hemispheres of controls and PD patients, discovery cohort
Input Sample	hSst1	hSst3	hSst2	hPv1	hPv2	hNdnf	hNos	hVip2	hVip1	hDL2	hDL1	hDL3	hL23	hL4	hL51	hL53	hL54	hL52	hL62	hL63	hL61
A4	0.0468681	0.110523	0	0	0.0504383	0	0	0.050904	0.0235074	0	0.134327	0.00377073	0.13774	0	0.0569885	0.0954644	0.0753227	0.078756	0.107597	0.0277927	0
A6	0	0.0214826	0	0	0.0324012	0	0	0.0266538	0	0	0.21022	0	0.184685	0.0157567	0.132887	0	0.259719	0.0695498	0.0466454	0	0
A7	0.105235	0	0	0	0.0870288	0	0.0364379	0.00427222	0	0	0.156198	0	0.198259	0.0857273	0	0.0802514	0.0630515	0.0940109	0.0772923	0	0.0122356
A8	0.161229	0	0	0	0.107869	0	0.00317066	0.0590957	0	0	0.0545085	0.0638266	0.143594	0.00102596	0.12543	0	0.150232	0.108283	0.00463268	0.0171022	0
A9	0	0.040802	0.00505422	0	0.0958017	0	0	0	0.0215932	0	0.041755	0	0.38546	0	0.0410414	0	0.091643	0.113725	0.0520373	0	0.111087
A10	0.0498481	0.0628928	0	0.0284541	0	0	0.0160943	0.0631615	0.0014944	0	0.146073	0	0.281092	0	0.0826838	0.0650647	0.0838611	0.0779009	0.0352087	0	0.00617026
A11	0.00555325	0	0.0518021	0	0.0349217	0	0.0379061	0.0534999	0	0	0	0.0718195	0.201016	0.176058	0	0	0.174468	0.0821281	0	0.110827	0
A12	0.0142129	0	0	0	0.0578912	0	0	0.0175771	0.0151177	0	0.169967	0.0893511	0.21236	0.0766983	0.022152	0.0968799	0	0.118209	0.109584	0	0
B1	0.00852426	0.056872	0	0	0.0323499	0.160494	0	0.0211295	0	0	0.223053	0	0.302224	0	0.100702	0	0.0946504	0	0	0	0
B2	0.0789989	0	0	0	0.055855	0	0	0.050492	0.0142445	0	0	0.0319301	0.352865	0	0.134647	0.0698934	0.0753156	0.0147135	0.0593116	0.061733	0
B3	0.0128632	0.011667	0	0	0.07686	0	0.036869	0.111727	0	0	0.0889597	0	0.209262	0	0	0.156842	0	0.159432	0.135518	0	0
B4	0	0.0368861	0	0	0.0221929	0.0961817	0.027581	0	0	0	0.118647	0	0.24939	0.0493767	0.0851094	0	0	0.154687	0.0545088	0.0717693	0.0336709
B5	0	0.15949	0	0	0.0274624	0	0.0507334	0.0173032	0	0	0.0691798	0.0289998	0.221815	0	0.0591151	0.0740526	0.092062	0.132405	0.0673823	0	0
B6	0.111559	0	0	0	0.0777088	0	0	0.13609	0	0	0.231574	0	0.0846747	0.1243	0	0.0562797	0.0617635	0.0724384	0	0	0.0436114
B7	0.0007	0.0195191	0	0	0.0344327	0	0.0667331	0	0.0822672	0	0	0	0.188927	0.00796593	0.151447	0	0.177238	0.125014	0.0944682	0	0.0513305
B8	0.0642977	0.00724745	0	0	0.0865451	0.0160613	0	0.0181439	0	0	0.138922	0.0115381	0.095313	0.177554	0	0.132277	0.038983	0.156123	0.0569945	0	0
B9	0.0256918	0	0	0	0	0	0.100277	0	0.050384	0	0.0769997	0.0719876	0.188559	0.0816012	0.0963195	0	0.10266	0.0908224	0.0499872	0.0647113	0
B10	0	0.0937235	0	0	0.110742	0	0.0281494	0	0	0	0.131856	0	0.22199	0	0.175028	0	0.106425	0.0678131	0.0465368	0	0.0177371
B11	0.10397	0	0	0	0	0.0134624	0	0.131759	0	0	0	0.138632	0.288146	0.0397604	0.0699577	0.0406834	0.00196708	0.0913728	0	0.080289	0
B12	0.112531	0	0	0	0.027719	0	0	0	0	0	0	0.112702	0.26077	0.146688	0.0808279	0	0.150236	0.036789	0	0.0717369	0
C4	0.0984627	0	0	0	0.0478239	0	0.0261345	0	0	0	0.277423	0	0.167639	0.11174	0	0.057814	0.0325514	0.120766	0.0526956	0	0.00694967
C5	0.114968	0.0272853	0	0	0.0662508	0	0	0.0260377	0	0	0.182621	0	0.0944523	0	0.0186753	0	0.0457241	0.156957	0.151192	0.00100921	0.114828
C6	0.0595518	0.0745937	0	0	0.0702891	0	0.110895	0	0.0215567	0	0.0544943	0	0.249129	0.0902412	0.111765	0	0.030786	0	0.0774031	0.049295	0
C7	0	0.0223398	0	0	0	0	0.00204867	0.0523351	0.149177	0	0.00168858	0.0474867	0.286886	0.032117	0.09132	0.0948825	0.0843712	0.0370822	0	0.0982653	0
C8	0	0.0599715	0	0.0794468	0	0	0.0323835	0	0.0408802	0.0372394	0.00593625	0.0884353	0.299788	0	0.156794	0	0	0.149167	0.0499572	0	0
C9	0	0	0	0.0585988	0.0750785	0.0635805	0	0	0	0	0.299553	0	0.217069	0	0.0483829	0.0435846	0.0192844	0.111637	0.0632323	0	0
C11	0	0.00885917	0	0	0.0515235	0.0780926	0.0187539	0	0	0	0.0491317	0.0503512	0.31943	0	0.0482261	0	0.115854	0.177643	0	0.0821344	0
C12	0	0	0.0683267	0	0	0	0.153381	0	0	0	0.120873	0.160272	0.155742	0.0254644	0	0	0.160295	0.13687	0	0.0187755	0
D1	0.0551317	0	0	0	0	0.0080286	0	0.119298	0	0	0.173417	0.0150357	0.155899	0.198926	0.118122	0	0.14568	0	0.0104619	0	0
D2	0	0	0	0	0.0597997	0.153283	0	0	0.00353534	0	0	0.0724997	0.27655	0.0392818	0.168158	0	0.0649721	0.0944248	0.0674956	0	0
D3	0.043771	0	0	0.00376589	0.0533964	0	0	0.0965156	0	0	0.191903	0	0.237946	0	0.045834	0.0744207	0.103074	0.126441	0.022932	0	0
D4	0	0	0	0.0378348	0	0	0.0207075	0.11056	0	0	0.0880674	0.0190421	0.383966	0	0.0804027	0.00200286	0.160457	0.0375553	0	0.0151678	0.0442367
D5	0.093026	0.099731	0	0	0.00959437	0.0850168	0	0	0	0	0.218337	0	0.143675	0.121134	0	0.0537245	0.0595539	0.0940916	0.0221166	0	0
D6	0.131445	0	0	0.0026318	0.0627632	0	0	0	0.00609962	0	0.230375	0.00926834	0.179958	0.030891	0.193826	0	0.125342	0.0274001	0	0	0
D7	0.0382522	0.00554896	0	0	0.001	0	0.0667286	0.0260377	0	0	0.164605	0.0419367	0.272259	0.0382904	0	0.0343863	0.0400662	0.138416	0.0853567	0.0471172	0
D10	0	0.0243998	0.119039	0	0.00154675	0.00478366	0	0.0770783	0	0	0.0358789	0.0728541	0.254409	0	0.103499	0.047049	0	0.134716	0.0495912	0.0751548	0
D11	0	0	0.129799	0	0.0455122	0	0.0141147	0	0	0	0	0.0492425	0.209518	0.0587789	0.0843945	0	0.11879	0.0709245	0.0941043	0.124821	0
D12	0.0156934	0.186111	0	0	0	0	0.0140062	0.0281115	0.00565926	0	0.176155	0	0.192503	0	0.0496974	0	0.0683019	0.131811	0	0.13195	0
E1	0	0.0866001	0.0485179	0	0	0	0.0734002	0	0.105273	0	0.144406	0.032955	0.087757	0	0.0925378	0.141189	0.0815091	0.105855	0	0	0
E3	0.110464	0	0	0.0845664	0	0	0.00354784	0	0.0493439	0	0.159391	0	0.2198	0.0224176	0.0105327	0.0441399	0	0.209624	0.0861718	0	0
E4	0.146272	0.0416851	0.0149804	0	0	0	0.0641398	0.130591	0	0	0.106928	0	0.17873	0	0	0.127948	0.12744	0.00966175	0	0	0.0516236
E5	0	0	0.120765	0.0833869	0	0.0799139	0	0	0	0	0.0429943	0	0.263025	0	0.0292299	0	0	0.268133	0	0.112552	0
E9	0.165561	0	0.042326	0	0.021509	0	0.0695924	0	0	0	0.0747316	0	0.264139	0.0940615	0.00743523	0.162595	0	0.0534526	0.0228736	0.021723	0
E10	0.0480736	0.108372	0	0	0	0	0.00371055	0.0160754	0.0567754	0	0.158605	0	0.378634	0	0	0.0226248	0	0.0851485	0.0565617	0.0654186	0
E11	0.146372	0	0	0	0.0427072	0	0.0282026	0.00842631	0	0.056085	0.0145299	0.0760412	0.0670802	0.241682	0.0414084	0	0.103024	0	0	0.156651	0.0177905
E12	0	0.0570677	0.00900137	0.0153368	0	0	0.00935269	0.00143311	0.0355278	0.0839067	0	0	0.381414	0.0582067	0.0752411	0	0.0982517	0.112654	0.055599	0	0.00700758
F2	0.0591758	0	0	0	0.0543924	0.03876	0	0.0510616	0	0	0.147401	0	0.230578	0.0451586	0	0.0623541	0	0.204154	0.106293	0	0.0007
F9	0	0	0.00868938	0	0.0572119	0.00500568	0	0.0576024	0	0	0.0968659	0.104394	0.291962	0.115604	0.0340987	0	0.142791	0	0.0740869	0	0.0116885
F10	0.129604	0	0	0.105062	0	0	0.0408707	0.0628102	0	0	0.0693817	0.00462647	0.189727	0	0.0472653	0	0.224865	0.097215	0.0285717	0	0
F11	0	0.114515	0	0	0	0.00309253	0.0522326	0.00530436	0	0	0.0648547	0.0295154	0.326234	0.0313895	0.107609	0	0.0854806	0.117368	0	0.0624048	0
G1	0.0736855	0.0585812	0	0	0.0205731	0	0	0.0837055	0	0	0.161503	0	0.332215	0.00180032	0.0879742	0	0.0614722	0	0	0.118491	0
G2	0	0.102236	0.0096866	0	0.00957571	0	0.0782688	0.0012798	0	0	0.0872308	0	0.234602	0	0.117527	0	0.123559	0.109603	0.126431	0	0
G5	0.033815	0.0843471	0	0.0443279	0	0	0.00533664	0.0191784	0	0.00399505	0	0	0.392024	0.0530609	0	0	0.0974778	0.151095	0.115343	0	0
G6	0.00605898	0.0939261	0	0	0.0635742	0	0.0673463	0	0.0674307	0	0.112401	0	0.140825	0	0.0475901	0.0769623	0.0765573	0.155481	0.0918474	0	0
G7	0	0.129149	0	0	0.0433257	0	0.0272071	0	0.0835366	0	0.137572	0	0.187356	0.0628129	0.120433	0.0377976	0.0541017	0.116708	0	0	0
G8	0.0290976	0	0	0	0.0918376	0	0	0	0.125671	0	0.0601648	0	0.267915	0	0.111617	0	0.221183	0.0753778	0.00951895	0.00761716	0
G11	0	0.080086	0	0	0.031131	0	0.0585325	0	0	0	0	0.0301289	0.383484	0.00350266	0.0218231	0.0865737	0.0635176	0.185523	0	0	0.0556978
G12	0.0979699	0.0105673	0	0.0831365	0	0	0.0141794	0.0701989	0.00534552	0	0.16913	0	0.302622	0	0	0.00245842	0.106419	0.0688503	0.0691223	0	0
P2A1	0	0	0.0129965	0	0.0147232	0.0431466	0.0623412	0	0.0170617	0	0.0887886	0	0.248965	0	0.134657	0	0.070109	0.168273	0.079737	0	0.0592014
P2A3	0.00409553	0.0448667	0	0	0.040044	0	0	0.0763266	0	0	0.188283	0.078044	0.239757	0.09551	0	0.0451408	0.019359	0.0727051	0.0958684	0	0
P2A5	0.0686045	0.0065016	0	0	0.0788305	0	0.0579126	0	0.0665866	0	0.116548	0.012447	0.325902	0	0	0	0.125402	0.138238	0	0	0.00302725
P2A6	0	0.0866375	0.00445568	0	0.0700779	0	0.0773014	0	0	0	0	0.0635604	0.20576	0	0.0913105	0	0.165178	0.192127	0	0.0435917	0
P2A7	0.0651126	0.00751567	0	0	0.0543863	0.0594617	0	0.0765791	0	0	0.190091	0.0709507	0.163239	0.125043	0	0.0170451	0.100175	0	0.0704007	0	0
P2A8	0	0.0435741	0	0	0.00767392	0	0	0.0491683	0	0	0.113134	0	0.342274	0.0698764	0.164128	0	0.0347719	0.0753991	0.0413732	0.0586275	0
P2A10	0.072751	0	0	0	0.122573	0	0	0	0	0	0	0	0.381418	0.159409	0	0.0744759	0	0.110249	0	0.0791241	0
P2A11	0	0.00217323	0	0	0.0439886	0	0.0928475	0	0.0195463	0.01761	0.0584822	0.0778351	0.308213	0.0326129	0.0866255	0	0.169281	0.0397655	0	0.0186636	0.0323554
P2B5	0	0.0891583	0.0119227	0	0	0	0.028883	0.0446538	0.0319677	0	0.181055	0	0.185869	0	0.13962	0.0292891	0.0671726	0.0843352	0.106073	0	0
P2B8	0.052327	0	0	0	0.0363825	0.0696882	0	0.050146	0	0	0.0506833	0.101135	0.193421	0.0519611	0.0801622	0.0112156	0.0811844	0.166154	0.0555403	0	0
P2B9	0	0	0.0355997	0.0318432	0	0.10794	0.0359008	0.0099134	0	0	0.121282	0.125681	0.181981	0.0653979	0	0.0520939	0	0.0452206	0.0781081	0.0910846	0.0179536
P2B10	0	0.0592062	0	0	0.0186655	0.0445141	0	0	0	0	0.150185	0	0.266447	0	0.10643	0	0.159729	0.162527	0	0	0.0322956
P2B11	0.174366	0	0	0	0	0	0	0	0.0909207	0	0	0.0217251	0.196034	0	0.125622	0	0.132305	0.259026	0	0	0
P2C2	0	0.0642255	0.0213249	0	0	0	0.0356729	0.0879655	0	0	0.121209	0.0454948	0.155047	0.0781477	0.0226642	0.0388096	0.122805	0.15082	0.0558149	0	0
P2C5	0	0.0430428	0	0	0.0949698	0.0882231	0	0	0	0	0.0959583	0	0.123017	0.0580827	0	0	0.217513	0.175872	0	0.103321	0
P2C6	0.0861507	0	0	0	0.0597926	0	0	0.0673966	0	0	0.0769458	0.0796768	0.320414	0	0.0740734	0.0551897	0.0121765	0.0762125	0.0388585	0.0531125	0
P2C8	0.0795342	0.140318	0	0.0166479	0.033157	0	0.0538231	0.0484925	0	0.0215468	0	0	0.215395	0	0.264674	0	0	0.0821128	0.0234741	0	0.0208247
P2C9	0	0.0633793	0	0	0.00879723	0	0.107905	0.12789	0	0	0	0.0559394	0.256694	0.0660224	0.0231293	0.0519312	0	0.193556	0.0447561	0	0
P2C10	0	0.0885839	0.0862648	0	0.0172654	0	0.0105716	0.0697568	0	0.0627697	0	0.0162415	0.167323	0	0.108849	0	0.128896	0.0653433	0.11675	0	0.0613853
P2C12	0.0054402	0	0.0161254	0	0.0274945	0.0299718	0.0205966	0.0708234	0	0	0.164251	0	0.205002	0	0.0079688	0.0450393	0.170596	0.094346	0.0682808	0.0740639	0
P2D1	0.0757904	0	0	0	0.0294451	0	0.0597482	0	0.120841	0	0.121839	0	0.179325	0.0813658	0.0888257	0	0.14012	0.100112	0.00258799	0	0
P2D2	0.0962695	0	0	0	0.0579327	0.0183887	0	0.0600362	0.0165536	0	0.0751234	0	0.0176862	0.0306598	0.204131	0	0.22087	0.138325	0.0538296	0.0101945	0
P2D3	0.0207655	0	0	0.0941888	0	0.100605	0.00251134	0	0	0	0.0953145	0	0.232876	0.109266	0.0522846	0	0.0834927	0.105991	0.04554	0	0.0571647
P2D4	0.104084	0	0	0.0327305	0.0509333	0.048288	0	0	0.0118587	0	0.0353071	0.0453614	0.236536	0	0	0.150192	0.073197	0.0325045	0.0971136	0.0354157	0.0464778
P2D5	0	0.0380283	0	0.0109603	0.0371433	0	0	0.0595394	0.0655951	0	0.31196	0	0.0146892	0.0494379	0.0108986	0.0640173	0.0518248	0.174147	0	0.111759	0
P2D8	0	0	0	0	0.103484	0	0	0.0733074	0	0	0.0772505	0	0.228311	0.0189088	0.104729	0.0550527	0.170182	0.0909881	0.0507755	0.0270105	0
P2D9	0	0.0807846	0	0	0.13157	0.153941	0	0	0	0	0.0906096	0.0784259	0.169406	0	0.118249	0	0.0574865	0	0	0.119527	0
P2D10	0.107256	0.00184036	0	0	0.0402514	0.0541111	0	0.0514897	0	0	0.0862164	0.011935	0.0684893	0.0672216	0.154646	0.082807	0.0774451	0.13413	0.0621613	0	0
P2D11	0.0538213	0.0391805	0	0	0.0697853	0	0	0.0487125	0.0221175	0	0.12429	0.00221215	0.185621	0	0.101628	0	0.158308	0.180703	0	0.013621	0
P2D12	0.0383578	0.0154945	0	0	0.0782408	0	0.0255218	0	0.0409519	0	0.162158	0.00199185	0.301737	0	0.0556878	0.014013	0.113289	0.152556	0	0	0
P2E1	0.0180552	0	0.082883	0	0.0025224	0.0677881	0.0310833	0.0325361	0	0	0.0481774	0	0.255255	0.124595	0.0209589	0	0.131752	0.0443503	0.101435	0.0386086	0
P2E5	0.029088	0.0440974	0	0	0.0773218	0	0	0.0363093	0	0	0.193453	0.0296945	0.147004	0.0114949	0	0.00206534	0.131235	0.18449	0.0726447	0	0.0411024
P2E10	0.0677621	0	0	0	0.0675667	0.0222766	0	0.0352693	0	0	0.0174845	0.0293125	0.257466	0.00222881	0.0708373	0	0.0849959	0.100942	0.0654326	0.126015	0.0524114
P2E11	0	0	0	0	0.0633561	0	0.0326671	0	0.0604955	0	0.169149	0.0552288	0.310852	0.0289398	0.0879695	0.0778804	0	0.101811	0	0	0.011651
P2E12	0.122357	0	0	0	0	0.0340266	0	0	0	0	0.173076	0.152694	0.218343	0.107253	0.00560278	0.0250466	0	0.132859	0	0	0.0287425
P2F2	0	0.0848306	0	0	0	0	0.0499014	0	0	0	0.107175	0.0878627	0.327087	0	0	0.268205	0	0.0383729	0	0.00108126	0.035483
P2E7	0.0798598	0	0	0.081526	0	0	0.024449	0.0423806	0	0	0.0830985	0	0.25539	0	0.00877654	0.126562	0	0.237922	0.00974432	0	0.0502916
P2E8	0	0.0520868	0	0	0.047646	0	0	0.0746333	0	0	0.169636	0.110642	0.269864	0	0.0807084	0	0.088384	0.0333319	0.0526421	0	0.0204251
P2E9	0.00276389	0.130153	0	0	0.0459073	0	0.0202518	0	0.0945685	0	0	0.0495812	0.312285	0.0289827	0.0449554	0	0.166636	0.103915	0	0	0
G10	0.0172676	0	0	0	0.0189119	0	0.115708	0.0468385	0.00183732	0	0.254931	0	0.0287929	0	0.0922461	0.0169053	0.163339	0.229533	0.0136889	0	0
C3	0	0	0.0145044	0	0.148444	0.103696	0.0183083	0	0	0	0.0879342	0.0706554	0.191384	0.0826357	0	0.0540517	0.0681002	0.109875	0.0216028	0.0288088	0
C10	0.116735	0	0	0.0008	0.0205694	0.0231293	0	0.00152726	0.0107868	0	0.111694	0.0300527	0.363111	0	0	0.115027	0.121054	0.030016	0	0.0555373	0
F12	0.0533839	0	0	0.0281649	0	0	0.0442603	0.0735225	0	0	0.0536694	0.0132697	0.264232	0	0.0779135	0.0571855	0.0766323	0.168473	0.0102499	0	0.0790434
P2F9	0.0587822	0	0	0	0.0190569	0.00220937	0.050515	0	0	0	0.17793	0.00498116	0.147164	0.110927	0.0231771	0.0307535	0	0.221196	0.0727977	0	0.0805102
P2C1	0	0.0555751	0.0271516	0	0.0294113	0.00121035	0	0.0847828	0	0	0.0978602	0.0215996	0.3315	0.0203395	0	0.0482875	0.0930079	0.0891393	0.0891942	0.0109409	0
C1	0.0145332	0.0655713	0	0	0.0444793	0	0	0.035856	0.033818	0	0.124931	0	0.261535	0	0.0560359	0.0704535	0.0963063	0.0259634	0.162164	0	0.00835284
F1	0	0.044922	0.0974547	0	0	0.0635077	0	0	0	0	0	0.0501415	0.172782	0.0988795	0.00119891	0.189254	0	0.170662	0.0970975	0	0.0141

## Sheet: Replication cohort
Additional file 4: Neuronal subtype deconvolution for prefrontal cortex neurons from hemispheres of controls and PD patients, replication cohort
Input.Sample	hSst1	hSst3	hSst2	hPv1	hPv2	hNdnf	hNos	hVip2	hVip1	hDL2	hDL1	hDL3	hL23	hL4	hL51	hL53	hL54	hL52	hL62	hL63	hL61
A2	0	0.17232	0	0.0397494	0.0819438	0.0961425	0	0.0294426	0.00746741	0	0.0248834	0.128858	0.0329674	0.200719	0.136283	0	0	0	0	0	0.0492238
A3	0	0	0	0.104594	0	0.0832683	0.0625624	0	0	0.126281	0	0.0115151	0.276268	0	0	0	0.0869161	0	0.106792	0	0.141804
A6	0.039887	0	0	0	0.00513469	0	0.0255522	0	0.143655	0	0	0.0834565	0.294847	0.14476	0.0461502	0.10728	0.0471097	0	0.0404628	0	0.0217043
A7	0.186651	0.0259475	0.0837924	0.0566335	0	0.0539103	0	0	0	0	0	0.182223	0.0641632	0	0.109107	0	0.237572	0	0	0	0
A8	0	0	0	0.120773	0	0.00930126	0.0643077	0.106788	0	0	0	0.152492	0.277389	0.140358	0.0179928	0	0	0	0.110599	0	0
A9	0.0428928	0	0.0143076	0	0.0509258	0	0.110011	0.0296371	0.121817	0	0	0.228939	0.238886	0	0.0512726	0	0.0792376	0.0320742	0	0	0
A10	0	0.0930128	0	0.0146163	0	0	0.11187	0	0	0	0.0717446	0	0	0	0.2699	0	0.0440669	0.113336	0.200023	0.0442681	0.0371621
A11	0.0808636	0.04672	0.0304371	0	0	0.124376	0	0.140298	0	0	0.21274	0	0	0	0.155303	0	0.0347905	0	0.0838717	0.0906004	0
B1	0.130528	0	0	0.0100002	0	0.057823	0.0118657	0	0.10247	0	0.0927718	0	0.128884	0.0905878	0.118705	0	0.100636	0	0.121893	0	0.033836
B2	0.00578355	0	0.0713413	0.0850174	0	0.10076	0	0	0.0980552	0.00484396	0	0.222564	0.256812	0	0.0682879	0.0865357	0	0	0	0	0
B4	0.0663389	0.101185	0	0	0.122318	0.137299	0.0050009	0	0	0.00871605	0.268854	0	0.176627	0.113661	0	0	0	0	0	0	0
B5	0	0.146422	0	0	0.0123919	0	0.101916	0	0	0	0	0.141711	0	0.118536	0.171623	0	0.147849	0	0	0.0886533	0.0708981
B6	0.0429749	0.0526541	0.0172699	0	0	0	0.0543119	0.165439	0	0	0.0771074	0.0564912	0.0613688	0.0750547	0	0.264088	0	0	0.0620347	0.0546012	0.0166038
B7	0.107068	0.065947	0	0	0.103875	0	0.11066	0	0	0.0757655	0	0.143875	0.225525	0	0	0.0912271	0.0760562	0	0	0	0
B8	0.167983	0	0	0	0.140721	0	0	0	0	0	0	0.163092	0.204749	0	0.0835865	0	0	0.0740397	0.165828	0	0
B9	0	0.00198541	0.0158791	0.0558828	0.06783	0.027716	0	0	0.121564	0	0.228935	0	0.142961	0.0832083	0.0005	0	0.0422535	0.12708	0.0654181	0	0.0187785
B11	0.146753	0	0	0.0084492	0.124086	0.0166378	0.0001	0.112808	0	0	0.0809472	0	0.00888541	0.160068	0	0.248055	0	0	0	0.0931789	0
C2	0	0	0.0246619	0.0952675	0	0.0208328	0	0.13568	0	0.0849437	0	0.0494719	0	0	0.206815	0	0.181855	0	0.0787909	0.121529	0.0002
C3	0.0396465	0	0	0.0587602	0.0093926	0.138638	0	0.0667292	0	0	0.0667544	0	0.171356	0.0848075	0	0.0914449	0.0959689	0.0183719	0.149969	0	0.00816125
C4	0	0	0.143553	0	0	0.0105467	0.038283	0	0.151674	0	0	0.0804115	0.0623592	0	0.310331	0	0	0	0.189491	0	0.0133512
C5	0	0.0255009	0.0578886	0.0524265	0.0532646	0	0.0787489	0.0329139	0.0302905	0.0695401	0	0.161988	0.0854112	0.0781158	0.100148	0	0	0.0319741	0	0.105512	0.0362767
C6	0	0.208799	0.0225905	0	0.030039	0.0507025	0	0.0237895	0.0663651	0	0.0658582	0.139097	0	0.111899	0.00696494	0	0.118463	0.0379448	0	0.117487	0
C7	0.0513204	0	0	0.093998	0	0	0	0.166501	0	0	0.0145952	0	0.199747	0	0.174256	0	0.226224	0	0.00792105	0.0654363	0
C8	0.00475708	0.13985	0	0.121768	0.059267	0.040205	0	0	0	0	0.137223	0.0974952	0.0694384	0.0505494	0.155727	0	0	0	0.0628101	0.0609097	0
C9	0.123408	0	0.0110484	0	0	0.145475	0	0	0.0042311	0	0	0.105032	0.264488	0	0.0400278	0	0.194802	0	0.0467098	0	0.0647786
C10	0.0696747	0.124827	0	0.174157	0	0	0	0.0718691	0	0	0	0.048551	0	0.0271427	0.0450843	0.0389884	0.16903	0.0941822	0.136494	0	0
C11	0.0589925	0	0	0.098004	0	0.00289976	0.0755088	0	0.117536	0	0	0.0919163	0.101568	0	0.121337	0.0293473	0.133026	0.0786242	0.0541552	0	0.0370837
D2	0	0	0.0173611	0.103412	0	0.121565	0	0.0305115	0.0033042	0	0.183795	0	0.340591	0.067285	0	0.0832569	0	0	0	0.0489176	0
D3	0.0584538	0.00533578	0.0594652	0	0.0299966	0.0632186	0	0	0	0	0	0.113238	0.201122	0.0842729	0	0.141961	0	0.0759603	0	0.11783	0.0491455
D4	0.0710669	0	0.103647	0	0.146643	0.184145	0	0	0	0.037563	0.0828028	0.0996634	0.108192	0	0.0178237	0.0449975	0.0601134	0.0356576	0.00768431	0	0
D6	0.19362	0	0	0	0.0584685	0.165412	0	0	0.0741646	0	0	0	0.309509	0.0892935	0.036621	0.00873089	0	0	0	0.0641797	0
D8	0.105641	0	0.0114413	0.061347	0	0.00943042	0	0.122043	0	0	0.131661	0.129261	0	0.192784	0	0	0.192665	0	0.0129303	0	0.0307954
D9	0.00233889	0.0618136	0	0	0.0832861	0.0216433	0.0422906	0	0	0.0287158	0.0414126	0.125921	0.205214	0.0197357	0.114898	0	0.123294	0.0536374	0	0	0.0757984
D10	0.147764	0	0	0	0.0034689	0.0692503	0	0	0	0	0	0.130246	0.118741	0	0.030516	0.00877747	0.237602	0.137326	0.0389802	0.0773276	0
D11	0.0161081	0.0626398	0	0	0.119675	0	0	0.166395	0	0.0209237	0	0.184799	0.027322	0.0043116	0.0427622	0	0.239274	0.0267052	0.0890851	0	0
E1	0.0580526	0	0	0	0.117359	0.19469	0	0.0454417	0	0	0.205404	0.0306862	0	0.079958	0.00266521	0.0988723	0.0297683	0	0.137103	0	0
E2	0.135077	0	0	0.00355991	0	0.0874168	0.0200557	0.0300272	0	0	0.168147	0.058534	0.194388	0.021376	0.0904547	0	0.149467	0	0.0414963	0	0
E3	0.106793	0	0	0.108462	0.00483142	0	0.156867	0	0	0	0.302871	0	0.0817398	0.0204524	0	0.0478921	0	0	0.0749471	0	0.0951447
E5	0.0268038	0	0.0552178	0	0.0549836	0	0.014042	0.0885351	0	0.0742365	0	0.241074	0.197434	0	0.123411	0	0	0	0.124263	0	0
E7	0.0248842	0	0.0482057	0	0	0	0	0.124986	0	0	0.288395	0	0	0.151149	0	0.211446	0	0	0	0.150934	0
E8	0.142506	0	0	0	0	0.0598795	0.0257995	0.05915	0	0	0.05148	0.113551	0.0903709	0	0.142855	0	0.159881	0	0.0509976	0	0.10353
E9	0.0843811	0	0	0.114729	0	0.107177	0	0	0.0373421	0	0.228801	0.0935758	0	0	0	0.247841	0	0	0.0325751	0	0.0535778
E10	0.0191625	0	0	0.092854	0.00873755	0	0.0640742	0.043278	0.044756	0	0.0542285	0.118645	0	0.0977732	0	0	0.200475	0.193014	0.0630016	0	0
E11	0.0209556	0	0.180292	0	0	0	0.109125	0.0371812	0.0241337	0.0551023	0	0	0.269315	0.0481447	0.0838847	0	0.114118	0	0.0007	0	0.0570797
E12	0.195694	0	0	0.00217549	0	0	0.110331	0.0338848	0	0	0.109974	0.00171346	0	0.162524	0.107148	0	0.127438	0.00406471	0.121612	0	0.023441
F1	0.0738394	0	0	0.0912283	0	0.0759974	0.00605869	0.0680261	0	0	0	0.256487	0.156158	0.146391	0	0.0312687	0.0515965	0	0	0.0429495	0
F2	0.132242	0	0	0	0.0008	0	0	0.0952037	0	0.0957453	0	0.0421887	0.220484	0.196613	0	0.0520546	0.137436	0	0	0.0272727	0
F3	0	0.047945	0.0581397	0.0813587	0	0.0823407	0	0.0879225	0.0154727	0	0	0.151032	0.0674139	0.0330136	0.0449547	0.0447916	0.103691	0.0721766	0.104845	0	0.00490283
F4	0	0	0	0.108869	0.0352843	0	0.00884885	0	0.118505	0	0	0	0.166339	0.0727341	0.0336145	0	0.275271	0	0.0359556	0.144578	0
F5	0.221416	0	0	0	0	0	0.0347962	0.14478	0	0	0	0	0.225305	0.101668	0.0747896	0.0477534	0	0	0.0889373	0	0.0605556
F6	0	0	0.0738158	0.0414872	0.00431385	0.0972933	0	0	0	0	0	0.192339	0.207522	0.0301073	0	0.327142	0.0245565	0	0.00142388	0	0
F8	0.0102853	0	0	0.121282	0	0.0330749	0.00433979	0.106165	0	0	0.123257	0.0266533	0.133359	0.0772168	0.0397224	0	0.0142801	0.0500431	0	0.26032	0
F9	0	0.061849	0	0	0.058977	0.0708626	0	0.0253442	0	0	0.0372955	0.160767	0.131233	0.0963195	0.0244916	0	0.167887	0	0	0.144677	0.0202962
F10	0.10567	0	0	0.125638	0	0	0.0739752	0	0.0655551	0	0.219253	0.0463859	0.0172723	0	0.10508	0	0.104812	0.0812653	0.0452242	0	0.0098687
F11	0.00450347	0.128615	0.088564	0	0.00605538	0.0005	0	0.0130552	0.0805879	0	0.291554	0	0	0.128045	0.052874	0	0.141938	0.0365904	0.0253203	0.00180143	0
F12	0.197627	0	0	0.0160154	0	0	0.0456617	0.0334228	0.027461	0.0581648	0.112568	0	0.0998032	0.131508	0	0.160445	0.0452855	0	0	0.0335462	0.0384926
G1	0.233783	0.0682826	0	0.0922228	0.0815036	0.0613527	0	0.0343213	0	0	0	0.187429	0.0700161	0	0.138691	0	0.0323982	0	0	0	0
G2	0.181584	0	0	0.0294165	0	0	0.124395	0.0082903	0.0751531	0	0	0.131084	0.0727423	0.00525663	0.111921	0	0.190189	0.0538407	0.0161286	0	0
G5	0	0	0.0701966	0.0539191	0	0.108668	0	0.101767	0	0	0	0.150797	0.250155	0.0162843	0	0.115807	0	0.0529865	0.0254805	0.0539394	0
G6	0.085245	0	0	0	0.0702394	0.0889948	0	0.184395	0	0.0225611	0	0.0818376	0	0.0760218	0	0.1169	0.205052	0	0.0687532	0	0
G7	0.0825548	0.0116017	0.0940787	0.0395249	0	0.0366182	0.0387267	0.0628526	0.045856	0	0.134811	0.0384604	0	0.0853394	0.0764975	0	0.155502	0	0.0329821	0.0128288	0.0517651
G9	0.279921	0	0	0	0	0	0.0236858	0	0.116021	0	0.228863	0	0	0	0	0	0	0	0.35151	0	0
G10	0.0830564	0	0	0.137579	0	0.056836	0	0.0180962	0.0585946	0	0.0849759	0.00411386	0.263717	0.116464	0.0065817	0	0.150892	0	0	0	0.0190927
G11	0.0281107	0.0438936	0.0786443	0	0	0.00736322	0	0.143066	0	0	0	0.0492092	0.376869	0	0.0953837	0	0.043584	0.00974953	0	0.113399	0.010728
G12	0.0955154	0	0	0.0970402	0	0.0311361	0	0.152835	0	0	0.132953	0.0611287	0	0.205844	0.0479848	0	0.125983	0.0495802	0	0	0
H1	0.142649	0.0374755	0	0.0141137	0.0311089	0.0527005	0	0.0843143	0	0	0.0255336	0.159538	0	0.0659783	0.0858444	0.0371437	0.110141	0.117601	0	0.0321898	0.0036679
H2	0.0678269	0	0	0.165186	0	0	0.14021	0.05203	0	0	0.109746	0.116325	0.134417	0.0096625	0.044302	0	0.132646	0	0.0276494	0	0
H3	0.0861231	0	0	0	0.00424465	0	0.0781536	0.170134	0	0.00511038	0	0.240749	0	0.0359282	0.221454	0	0.0807786	0	0.0773246	0	0
H4	0	0	0.0936514	0.00992892	0	0	0	0.0941988	0.0723403	0.124617	0	0.134933	0.113622	0.076388	0.0669415	0.0301148	0.109156	0.0288464	0.0452621	0	0
H5	0	0.0607146	0	0.0561232	0.0390734	0	0.0640532	0	0.094755	0	0	0.0111834	0.21528	0.0746993	0.153313	0	0.211205	0	0	0.0196001	0
H6	0	0.158726	0	0	0.0979106	0.072478	0.0365923	0	0.0342835	0	0.0115645	0.117558	0.184065	0.0433764	0	0.132392	0	0	0.00924706	0	0.101807
H7	0.0159317	0.125053	0	0	0.0556673	0.109854	0	0.0786053	0.0203078	0.0256949	0	0.175501	0	0.120325	0	0.133733	0.0751134	0.0345365	0	0	0.0296778
H8	0.031158	0.0226457	0	0.0597263	0	0	0.0402913	0	0.138376	0	0	0.137217	0.238993	0.179323	0	0	0	0	0.152269	0	0
H9	0.169533	0	0	0	0.104217	0	0.0141411	0.0305536	0.063191	0	0	0.212086	0.178101	0.0323721	0.00887142	0.0600903	0.0647698	0	0.0149308	0	0.0471435
H10	0	0	0.0807522	0.00763919	0	0	0.0893091	0.0700436	0	0.147977	0	0.0339813	0.130207	0.033543	0.117412	0	0.206756	0	0.0650435	0	0.0173353
H12	0	0.117407	0	0.0606789	0	0.00892186	0.0178637	0.177657	0	0	0	0.0360303	0	0.120748	0	0.131377	0.146246	0.125373	0.040655	0.017043	0
P2A2	0.0930649	0	0.026122	0.0363946	0	0.0894083	0.00555054	0.0557992	0	0	0	0	0.214194	0	0.061591	0	0.135592	0.130646	0	0	0.151638
P2A3	0.0565286	0	0	0.0943809	0	0	0.0152834	0	0.0402408	0	0.0262948	0	0.166791	0.202188	0	0.100567	0.0857719	0.0148966	0.0375117	0.0813697	0.0781755
P2A5	0.105733	0	0	0	0.145699	0.188805	0	0	0	0	0	0.113527	0	0	0.214688	0	0.107393	0	0.0563102	0.0678441	0
P2A6	0	0.0838167	0	0.0125999	0	0	0	0.102213	0	0	0.00307577	0	0.277845	0.116367	0.118651	0.0368863	0.0276877	0.0619665	0	0.106244	0.0526483
P2A7	0.0475609	0	0	0	0	0	0.0422828	0.00589104	0.118399	0.141467	0	0.0502191	0	0.0701818	0.0190809	0	0.376016	0.0164768	0	0.0493778	0.0630478
P2A8	0.0166609	0	0	0.104565	0	0	0.0460049	0.143368	0.0371436	0.0569026	0	0.10163	0.147276	0	0.129611	0.112114	0	0.0106543	0.0940704	0	0
P2A9	0.0386607	0.0619166	0	0	0.110828	0	0.0312683	0	0.108982	0.0540212	0.0265221	0.200948	0	0	0.00335004	0.0890547	0	0.125923	0	0.11085	0.0376767
P2A10	0.0456757	0.121152	0	0.0829741	0	0.0786795	0.00382349	0	0.00897238	0	0.137516	0	0.123723	0	0.045578	0	0.148498	0.162011	0.0002	0	0.0411951
P2A11	0.111227	0	0.00742918	0	0.0688004	0.0553706	0.0476302	0	0.00218417	0	0	0.189225	0	0.187114	0.0963503	0	0.194902	0	0.0397671	0	0
P2A12	0.0518151	0.0224918	0	0	0.0630649	0	0.0888769	0	0.0401619	0.0488925	0.0793254	0.0226577	0.234803	0.153109	0	0.0191364	0.102075	0	0	0	0.0735903
P2B1	0.135499	0	0	0	0.0458759	0	0.081857	0.016792	0	0.0317593	0	0.0981784	0.14449	0.0660666	0.0420964	0	0.264056	0	0	0	0.0733297
P2B2	0.0714665	0.0376548	0	0.0843555	0.0340687	0.0211126	0	0.0708312	0	0	0.0610613	0.00132654	0.191662	0.0524787	0.0025921	0.100735	0.223273	0.0137657	0.0336159	0	0
P2B3	0.11568	0.0948414	0	0.0294336	0.0798568	0	0.0466886	0	0	0	0.115025	0.0114478	0	0	0.0744574	0	0.142769	0.129902	0.159897	0	0
P2B5	0	0	0	0.123316	0	0.0257998	0	0	0.141645	0	0	0.184452	0.210398	0.15166	0	0.109425	0.0207376	0	0	0.0145342	0.0180324
P2B6	0	0.0910147	0	0	0.0728281	0.134763	0	0.0591959	0	0	0.190585	0.0925741	0	0.0648297	0	0.161076	0.0366045	0	0.0965287	0	0
P2B8	0	0	0.043619	0	0.16268	0	0.0107566	0	0.071956	0	0	0.0995905	0.118523	0.261141	0	0.0868591	0	0	0.144875	0	0
P2B10	0.172514	0	0.00678122	0	0.0753473	0	0.0868184	0	0	0.0949916	0.0691047	0.0300253	0.112342	0	0.0580449	0.0274376	0.171733	0.0530905	0.0404318	0.00133769	0
P2B11	0.0288184	0	0.0336251	0	0	0	0.00543074	0.11933	0.0496498	0.023025	0.0267127	0.140596	0.0935226	0	0.107956	0.0472274	0.0483124	0.0581161	0.202585	0	0.0150941
P2B12	0.0536458	0	0	0	0.0593577	0.0192215	0.0388013	0	0.203792	0	0	0.229178	0.0319931	0.0338983	0.0797057	0	0.209054	0.0213003	0.00516778	0	0.0148843
P2C2	0.0987897	0	0	0.14508	0	0.216557	0	0.0552841	0	0	0.0120353	0.20088	0.083505	0	0.0445511	0.0638923	0	0.0234054	0.0560201	0	0
P2C3	0.073902	0	0	0.0447091	0.109502	0	0	0	0.119276	0	0.121847	0.196139	0.1825	0.00253785	0	0.0520124	0.0452568	0	0	0	0.0523181
P2C4	0.234492	0	0	0.03606	0	0.0198286	0.0427781	0	0.0489891	0.081678	0	0.0382864	0.037185	0	0.00942921	0	0.222175	0	0.170304	0	0.0587948
P2C5	0.198193	0	0	0.0663685	0.0435803	0.146976	0	0	0	0	0.112305	0.101643	0	0	0.0292897	0.127594	0.0623022	0	0	0.0888087	0.0229395
A1	0.17384	0.0709738	0	0.0372469	0	0	0	0	0.192209	0.0922236	0	0	0	0	0.0345877	0.1394	0.185026	0.0744927	0	0	0
A4	0.0385611	0.0573005	0	0.0902736	0	0.084587	0	0.0890228	0	0	0	0.00732667	0.167359	0.0943851	0	0.0887947	0.130316	0	0.152073	0	0
A5	0.112299	0.0546204	0	0	0	0	0	0.176466	0.0487704	0	0	0	0.397287	0	0	0	0	0.0417755	0.00828917	0.160493	0
B10	0.176452	0.0372185	0	0	0.0857653	0.0572551	0.00729141	0	0	0	0	0.0596882	0.124755	0.0984083	0.00178554	0.172876	0.0912391	0	0.0685317	0.0187336	0
C12	0.10417	0	0.0450714	0.0292155	0.0493911	0	0.0608316	0.0372059	0	0.0159116	0.0552249	0.15407	0.0480905	0.141001	0.0508443	0.0186168	0.144014	0.0178255	0	0.0285159	0
D5	0	0.00811264	0	0	0	0.0608073	0	0	0.065826	0.0340346	0	0.220539	0.264783	0	0.213481	0	0	0	0.117788	0	0.0146288
D12	0.151175	0	0.0792728	0	0	0	0.107562	0	0.0625709	0	0.170248	0.0551833	0	0.182321	0.144137	0	0	0	0.0475311	0	0
E4	0.104283	0	0	0.0859146	0	0	0	0.0452435	0.0766469	0	0	0.0744219	0.219665	0	0.106481	0	0.222132	0.0206346	0.00891129	0.0356659	0
F7	0.0432527	0	0	0.157346	0	0	0.0491156	0.0699313	0	0	0	0.162968	0.298692	0.0715083	0	0	0.0801316	0	0.0396045	0.02745	0
G3	0.131724	0	0	0	0.0667541	0.0504669	0.0002	0	0.041001	0.149798	0	0	0	0.113116	0.0628056	0.209912	0	0	0	0	0.174214
G4	0.109146	0	0	0.0473303	0	0	0.0978063	0	0.0231444	0	0.0303251	0.0078329	0.30752	0.0642829	0	0.132204	0.122188	0.0003	0	0	0.0579362
P2C1	0	0	0	0.159534	0	0	0.0431407	0	0.032426	0	0	0.00551386	0.322916	0.220807	0.0502621	0.0487786	0	0	0	0.0967103	0.0199104
