# Supplementary material for: Hemispheric asymmetry in the human brain and in Parkinson’s disease is linked to divergent epigenetic patterns in neurons
Source: Genome Biol. 2020 Mar 9;21:61. doi: 10.1186/s13059-020-01960-1 (PMC7063821; doi:10.1186/s13059-020-01960-1)
Supplement: Supplementary file 5 — Differentially methylated cytosines involved in hemispheric asymmetry. [file 13059_2020_1960_MOESM5_ESM.xlsx]

## Sheet: LvsR in Control, Discovery
Additional file 5: Differentially methylated cytosines involved in hemispheric asymmetry
Differential methylation involved in hemispheric asymmetry in healthy controls (discovery cohort)
chromosome	location	strand	cytosine context	sequence	logFC	t	P.Value	adj.P.Val	B
chrX	103041871	+	CHH	CAA	-9.46613	-8.10736	1.7927e-12	2.2679e-09	17.6617
chrX	106691468	+	CG	CGG	0.564398	3.97256	0.000138431	0.0366645	0.856785
chrX	144757605	+	CHH	CTA	-12.3093	-8.55311	1.16935e-12	1.52812e-09	17.4472
chrX	149574962	+	CHH	CTC	-6.57832	-9.04083	1.86185e-14	3.11357e-11	21.821
chrX	149943010	-	CHH	CTC	-4.95565	-5.0985	1.74417e-06	0.000832425	4.8491
chr1	2888491	+	CHH	CAC	5.25181	5.26928	8.83244e-07	0.000447484	5.48821
chr1	2931802	-	CHH	CTC	-6.45272	-3.99767	0.00013479	0.0359149	0.918272
chr1	2995691	-	CG	CGG	9.41799	4.62485	1.18301e-05	0.00459998	3.11728
chr1	3040763	+	CG	CGT	14.7608	4.60042	1.76565e-05	0.00657118	2.73948
chr1	3070545	-	CHG	CTG	-8.02095	-9.49688	1.97468e-15	3.85095e-12	23.5479
chr1	3079016	+	CHH	CTC	-10.8115	-9.33286	5.06041e-14	7.80366e-11	20.3638
chr1	3079052	+	CHH	CTC	-11.2756	-6.23724	2.72822e-08	1.78631e-05	8.67325
chr1	3079298	+	CHH	CCA	-1.2719	-3.87549	0.000195767	0.0483923	0.565937
chr1	3128951	-	CHH	CCT	-7.23231	-14.3497	1.63381e-25	1.45847e-21	44.4674
chr1	3138129	-	CHG	CAG	-7.07226	-6.31344	1.04496e-08	7.44993e-06	9.50212
chr1	3192246	-	CHG	CTG	-8.35592	-6.1977	1.98316e-08	1.33432e-05	8.90436
chr1	3252474	+	CHG	CAG	-7.1303	-3.91313	0.000190346	0.0472364	0.611749
chr1	3348636	-	CHH	CTT	-7.62416	-6.70226	1.45519e-09	1.18244e-06	11.265
chr1	3456277	+	CHG	CAG	-5.77619	-8.71619	9.16544e-14	1.37983e-10	20.2635
chr1	3695992	-	CHG	CTG	-10.6683	-5.9049	5.45845e-08	3.38842e-05	8.09424
chr1	3744714	-	CHH	CTC	-9.86018	-7.17315	1.59635e-10	1.49009e-07	13.4434
chr1	4543112	-	CHG	CAG	-3.56423	-4.01914	0.000117001	0.0319912	1.04234
chr1	4725740	-	CHH	CTA	-6.72495	-4.56626	1.48854e-05	0.0056663	2.90705
chr1	4730733	+	CHH	CAT	-1.95575	-3.96097	0.000144316	0.0379691	0.818047
chr1	4732043	+	CHH	CCT	-4.69712	-3.91003	0.000173161	0.0437251	0.665331
chr1	4766687	+	CHH	CAC	-0.542584	-3.91609	0.000169461	0.0431271	0.66626
chr1	4785164	-	CHH	CCA	-9.77533	-5.48558	3.40493e-07	0.000184923	6.38363
chr1	4795162	+	CHH	CTC	-10.9971	-9.34513	4.16763e-15	7.76899e-12	23.2942
chr1	4835019	+	CHG	CAG	-2.85293	-4.67777	9.60034e-06	0.00384379	3.30723
chr1	5557641	-	CHH	CCT	-6.98235	-5.66831	1.64587e-07	9.39889e-05	7.02588
chr1	5805899	-	CHH	CTC	-0.808127	-3.90366	0.000177131	0.0444971	0.6345
chr1	5942732	-	CHH	CCA	-2.12307	-4.74961	7.21475e-06	0.00298871	3.57
chr1	5996400	-	CHH	CCC	1.62033	3.93268	0.000159713	0.0410821	0.736374
chr1	6045361	+	CHG	CTG	-3.75958	-7.17156	1.60843e-10	1.49696e-07	13.0611
chr1	6049825	+	CHH	CCT	-3.48283	-5.42576	4.39919e-07	0.000233911	6.06577
chr1	6205992	-	CHH	CTT	6.81304	13.4469	1.04221e-23	7.42194e-20	40.1882
chr1	6207361	-	CHH	CTT	-6.09604	-5.69126	1.39744e-07	8.10338e-05	7.19232
chr1	6207376	-	CHH	CAT	-4.12651	-6.49227	3.84029e-09	2.91147e-06	10.3002
chr1	6207397	-	CHH	CCT	-4.72052	-6.69598	1.49831e-09	1.21436e-06	11.3281
chr1	6207436	-	CHG	CTG	-5.22356	-7.61674	1.92138e-11	2.05706e-08	15.3869
chr1	6224449	+	CHG	CAG	-6.89882	-14.1162	4.74311e-25	4.00826e-21	43.8269
chr1	6348316	-	CG	CGG	-9.34879	-7.53061	1.15362e-10	1.1112e-07	12.3033
chr1	6983011	+	CHH	CCT	-5.76247	-6.68113	1.60517e-09	1.28943e-06	11.3397
chr1	7111038	+	CHH	CTC	-1.46978	-4.13293	7.71913e-05	0.0227488	1.39153
chr1	7111389	-	CHG	CTG	-5.39307	-6.77952	1.01572e-09	8.52669e-07	11.7684
chr1	7446391	+	CHG	CAG	5.61526	4.90388	4.53708e-06	0.00197637	3.99436
chr1	7641637	+	CHH	CCT	-2.39484	-4.11435	8.26555e-05	0.0240198	1.35566
chr1	7676800	+	CG	CGG	-1.58419	-3.89386	0.000189218	0.0470301	0.623998
chr1	7788959	-	CHG	CTG	-16.7594	-15.9299	1.43643e-28	1.82082e-24	49.7749
chr1	7792745	+	CHG	CTG	-10.7835	-10.9502	1.57754e-18	4.94976e-15	30.0323
chr1	8426609	+	CHG	CAG	-3.17375	-4.28538	4.37372e-05	0.0140643	1.92224
chr1	9308151	+	CG	CGC	5.65603	4.35624	4.72577e-05	0.0150513	1.82829
chr1	9308191	+	CG	CGC	4.15694	4.24583	6.97099e-05	0.02089	1.47782
chr1	9308256	+	CG	CGT	8.95757	5.89586	1.40407e-07	8.12698e-05	7.08628
chr1	9308262	+	CG	CGC	6.65583	5.446	8.18995e-07	0.000418277	5.4319
chr1	9383662	+	CG	CGG	6.26861	4.68215	9.43496e-06	0.00378715	3.32427
chr1	9383691	+	CHH	CCT	-10.1278	-5.73456	1.15639e-07	6.80525e-05	7.38641
chr1	9384219	-	CHG	CAG	-2.65029	-4.05168	0.000103955	0.0290378	1.13662
chr1	9405640	-	CHG	CAG	-6.09501	-4.14814	7.58512e-05	0.0224229	1.43061
chr1	9501575	+	CHG	CTG	-4.2118	-4.94692	3.25321e-06	0.0014613	4.30181
chr1	9501593	+	CHH	CTT	3.5162	3.93572	0.000157986	0.0407205	0.767157
chr1	9910998	+	CHH	CCT	-2.56681	-3.93116	0.000160585	0.0412562	0.767188
chr1	9937053	+	CHH	CCT	-6.8872	-4.4595	2.25262e-05	0.00803894	2.52605
chr1	9989733	-	CHG	CCG	-1.40612	-4.05871	0.000101328	0.0284168	1.14336
chr1	11361941	-	CHG	CTG	-7.8582	-5.14291	1.47256e-06	0.00071191	5.03798
chr1	12625014	+	CHH	CCA	-4.89032	-8.63301	1.37784e-13	2.04142e-10	19.7725
chr1	14200132	-	CHG	CAG	-7.82842	-4.12669	7.89853e-05	0.0231872	1.36792
chr1	14353775	-	CHG	CTG	-8.63955	-4.12295	8.00813e-05	0.0234113	1.36444
chr1	14587177	+	CHH	CTC	1.88774	4.0904	9.02484e-05	0.0257656	1.2477
chr1	14637035	-	CHH	CAT	-3.23471	-4.31554	3.90317e-05	0.0128245	2.03105
chr1	15016656	+	CHH	CAC	-6.36536	-6.64716	1.87907e-09	1.49243e-06	11.1618
chr1	15249705	-	CHH	CAC	-9.63509	-4.74977	7.29516e-06	0.00301611	3.56124
chr1	15263340	+	CHG	CAG	-3.67816	-4.71177	9.76774e-06	0.00390342	3.12466
chr1	15334065	-	CHG	CCG	-5.56189	-4.91335	3.72981e-06	0.00165081	4.17315
chr1	15369462	-	CG	CGG	3.12843	4.0311	0.000118697	0.0323434	1.03611
chr1	17386322	-	CHH	CCA	-11.6227	-10.3113	3.59715e-17	9.19308e-14	27.4165
chr1	17442898	+	CHG	CAG	-13.6296	-7.8734	7.01798e-12	7.97135e-09	16.2818
chr1	18334018	-	CHH	CAC	-14.5756	-10.9096	9.53919e-17	2.29014e-13	25.2392
chr1	18517309	-	CHG	CTG	-9.29168	-4.78039	6.37903e-06	0.00267574	3.68278
chr1	18517340	-	CHH	CAC	-12.4981	-5.2225	1.04007e-06	0.000518649	5.36089
chr1	20495167	-	CHH	CCT	-7.62874	-4.74882	7.23767e-06	0.00299625	3.56771
chr1	20520113	-	CHH	CTT	-5.86702	-3.91579	0.000169642	0.0431295	0.690596
chr1	20775251	+	CHH	CCA	-4.97504	-5.095	1.76966e-06	0.000843318	4.85828
chr1	21689209	+	CHH	CAA	-0.6943	-4.12467	7.95763e-05	0.0233046	1.37114
chr1	23093522	-	CHG	CCG	-3.15027	-3.89627	0.000181851	0.0454665	0.652039
chr1	23099848	+	CHH	CCA	-4.16346	-7.18647	1.49869e-10	1.4114e-07	13.1364
chr1	23182722	-	CG	CGG	14.3204	10.2664	4.48634e-15	8.31421e-12	22.0777
chr1	25015223	-	CHH	CCA	-12.5098	-6.41636	5.60947e-09	4.14854e-06	10.2152
chr1	25524325	+	CHH	CAT	-6.89407	-7.43793	5.50578e-11	5.52149e-08	14.3072
chr1	25985590	+	CHH	CCC	-8.32145	-7.43669	4.55404e-11	4.62558e-08	14.5466
chr1	26063867	+	CHG	CTG	-7.93434	-5.94137	4.75589e-08	2.98446e-05	8.19938
chr1	27423938	-	CHH	CCA	-3.72126	-4.8852	4.18135e-06	0.0018357	4.04717
chr1	27863482	-	CG	CGC	-4.24478	-4.83545	5.11266e-06	0.00220218	3.88674
chr1	27863528	-	CG	CGA	-9.63346	-4.17834	6.526e-05	0.019781	1.54143
chr1	29044434	-	CHH	CTT	-1.11338	-3.88133	0.00019176	0.0475501	0.569093
chr1	31674729	+	CHH	CAC	2.50096	3.95867	0.000171594	0.0434754	0.728216
chr1	31691812	-	CHH	CTC	-5.63082	-8.32723	6.14455e-13	8.42951e-10	18.5724
chr1	31711206	-	CHG	CTG	-1.1762	-4.92453	3.56396e-06	0.00158515	4.22024
chr1	32195268	-	CHG	CCG	-5.03908	-7.40093	5.66273e-11	5.66992e-08	13.924
chr1	32198388	+	CHH	CCA	-5.60911	-3.89378	0.00018347	0.045781	0.621775
chr1	32219844	+	CHH	CCA	-5.25702	-9.09443	1.4305e-14	2.45706e-11	21.8929
chr1	33551462	+	CHH	CCA	-8.96989	-4.39328	2.90446e-05	0.00996674	2.2872
chr1	34374427	-	CHH	CAA	5.46619	4.98621	2.77037e-06	0.00126961	4.4503
chr1	34396149	+	CHH	CTC	7.13033	4.3764	3.0978e-05	0.0105373	2.23717
chr1	34423683	+	CHG	CAG	-7.74468	-7.50083	3.35046e-11	3.46261e-08	14.891
chr1	34423734	+	CHG	CTG	-7.46383	-8.02103	2.72635e-12	3.32302e-09	17.2152
chr1	35258425	+	CHH	CCC	-5.2328	-5.00342	2.58163e-06	0.0011926	4.51761
chr1	35369441	+	CHG	CCG	-7.33592	-4.30738	4.02544e-05	0.0131208	1.99172
chr1	35396409	+	CHH	CCC	-3.24602	-4.14901	7.27431e-05	0.0216658	1.4682
chr1	36026021	+	CHH	CCA	-7.10337	-14.5339	7.08022e-26	6.59921e-22	44.1115
chr1	36026124	+	CHH	CCA	-16.3936	-31.7383	2.39783e-52	7.59875e-47	86.5524
chr1	36026125	+	CHH	CAA	-9.21846	-10.7327	4.56475e-18	1.34565e-14	28.8077
chr1	36191367	+	CHH	CTC	-7.66249	-3.90845	0.000174137	0.0439016	0.655858
chr1	36637175	-	CHH	CTT	-4.71428	-10.0775	1.1346e-16	2.68326e-13	26.3818
chr1	37454749	-	CG	CGG	-1.14701	-4.3407	4.02856e-05	0.0131208	2.01513
chr1	37454834	-	CG	CGC	-1.32707	-4.62252	1.39606e-05	0.00534316	2.98022
chr1	37454849	-	CHH	CAC	-5.33756	-4.90557	4.65571e-06	0.0020211	3.96933
chr1	37530584	+	CHH	CAT	-1.42954	-3.92076	0.00016666	0.0426117	0.680523
chr1	37731418	-	CHH	CCT	-2.44339	-4.42259	2.59612e-05	0.00905075	2.40152
chr1	37773416	+	CHG	CTG	-3.58014	-3.88814	0.000187181	0.0466335	0.606142
chr1	41973287	-	CHG	CAG	-6.78816	-3.94853	0.000151857	0.0395592	0.785443
chr1	42155510	-	CHH	CCC	-11.2	-15.3853	1.56777e-27	1.8401e-23	48.0947
chr1	43533502	-	CHG	CTG	-6.09633	-4.63842	1.12147e-05	0.00439303	3.16615
chr1	43980219	+	CHG	CTG	-1.50894	-4.23586	5.26724e-05	0.0165022	1.74583
chr1	44032425	-	CHH	CCC	-7.7096	-6.60429	2.29136e-09	1.78851e-06	11.0092
chr1	44067145	-	CHH	CAA	-3.67933	-3.98791	0.000130982	0.0350135	0.939798
chr1	44068651	-	CHG	CAG	-6.79172	-3.90886	0.000173882	0.0438547	0.655712
chr1	44422906	-	CHH	CAT	-12.3047	-6.24562	1.18417e-08	8.34851e-06	9.52018
chr1	44485192	-	CHH	CCT	4.98666	7.94987	3.84961e-12	4.57766e-09	16.4871
chr1	44487783	-	CHH	CTT	-6.97999	-7.82105	7.17904e-12	8.13971e-09	16.2494
chr1	44877431	-	CHH	CTA	-13.7715	-18.9162	5.69399e-34	1.71851e-29	59.7547
chr1	44878168	-	CHG	CTG	-7.22543	-4.51772	1.79833e-05	0.00665068	2.72953
chr1	44878198	-	CHH	CTT	-11.7504	-10.5298	1.23187e-17	3.42439e-14	27.9062
chr1	44882379	+	CHH	CCA	-4.09168	-4.63255	1.1477e-05	0.00448746	3.14511
chr1	44963736	+	CHG	CTG	-4.78625	-4.78351	6.29978e-06	0.00264776	3.64666
chr1	45036072	-	CHH	CTA	-9.57655	-8.47446	2.99355e-13	4.19761e-10	19.2986
chr1	45102830	+	CG	CGT	9.48308	6.34685	8.44156e-09	6.07987e-06	9.76536
chr1	46099301	-	CHH	CCT	7.2962	8.20294	1.12611e-12	1.48077e-09	17.7899
chr1	46099316	-	CHH	CCC	-7.17145	-4.04881	0.000105048	0.0292916	1.10615
chr1	47019929	+	CHH	CCA	-15.0152	-17.8967	3.50458e-32	7.40403e-28	55.1096
chr1	47019967	+	CG	CGC	1.80311	3.92613	0.0001635	0.0419033	0.723009
chr1	53783431	-	CHH	CTT	-4.0153	-4.42419	2.58022e-05	0.00901517	2.40521
chr1	54856631	+	CHH	CAT	-8.45814	-4.49517	1.96262e-05	0.00715716	2.64839
chr1	57778739	-	CHH	CCT	-5.30207	-5.28259	8.0778e-07	0.000413549	5.59299
chr1	59319029	+	CHH	CTA	-3.8182	-4.69531	8.95549e-06	0.00362453	3.37233
chr1	61212264	+	CHG	CAG	-5.75694	-4.45141	2.3239e-05	0.00824691	2.4979
chr1	61555186	+	CHH	CAA	-10.6578	-6.28271	1.00073e-08	7.15066e-06	9.59551
chr1	61657059	+	CHH	CTA	-15.6017	-6.20599	1.45669e-08	1.00572e-05	9.31783
chr1	66829228	-	CHH	CAT	-11.3817	-11.9504	1.24127e-20	5.10856e-17	34.4897
chr1	66912158	+	CG	CGT	-5.08648	-4.03999	0.000108472	0.030048	1.10476
chr1	67099395	-	CHH	CAA	-3.52107	-4.00654	0.000122461	0.0332689	1.00636
chr1	70049843	+	CHG	CTG	-5.66036	-10.5561	1.08332e-17	3.0516e-14	28.2914
chr1	75037267	-	CHH	CCT	-8.41767	-7.44222	4.43521e-11	4.51212e-08	14.6001
chr1	76756958	-	CHG	CCG	-3.62048	-4.95589	3.13614e-06	0.00141978	4.32761
chr1	76802774	-	CHH	CCA	-8.56707	-11.9523	1.23e-20	5.09527e-17	34.6232
chr1	81874275	+	CHH	CAT	-7.41793	-4.29561	4.97549e-05	0.0157202	1.82943
chr1	85219940	-	CHG	CTG	-4.78002	-8.90013	3.71663e-14	5.85973e-11	20.9419
chr1	90295239	-	CHH	CTC	-6.64808	-4.21096	5.87229e-05	0.0181337	1.65121
chr1	94560846	+	CHH	CCC	-5.7965	-5.01364	2.47546e-06	0.00114857	4.54339
chr1	95348169	+	CHH	CCT	-0.890617	-3.87698	0.000194741	0.0482139	0.54075
chr1	97186434	+	CHH	CCC	-4.36038	-6.12911	2.00443e-08	1.34578e-05	8.97454
chr1	97602737	+	CHG	CAG	0.787546	4.05519	0.000102634	0.0287449	1.15126
chr1	97721693	-	CHG	CAG	-7.87494	-7.07138	1.0584e-09	8.86156e-07	11.5436
chr1	108022768	-	CG	CGG	7.14868	5.09717	3.29205e-06	0.00147457	4.20173
chr1	109747291	+	CHG	CAG	5.1372	4.1227	8.01559e-05	0.0234223	1.37279
chr1	109801847	+	CHH	CCC	-11.4062	-6.93703	4.86149e-10	4.26763e-07	12.4222
chr1	109853227	+	CHH	CAA	-7.75809	-5.86217	6.59516e-08	4.03868e-05	7.92042
chr1	110072477	-	CHH	CCT	-3.4959	-4.10537	8.54271e-05	0.0246333	1.31433
chr1	110072548	-	CHH	CCC	-7.38778	-5.99402	3.67209e-08	2.34379e-05	8.43024
chr1	110072606	+	CHH	CAC	-12.6276	-8.28295	2.67207e-12	3.26943e-09	16.6882
chr1	110672297	+	CHH	CCC	-9.15585	-17.8687	3.93187e-32	8.03881e-28	57.2574
chr1	111146983	-	CHG	CTG	-12.6362	-13.1805	3.61595e-23	2.31495e-19	39.5348
chr1	112033918	-	CHH	CAC	-3.31977	-4.79711	6.11268e-06	0.00257939	3.71529
chr1	112530365	+	CHH	CAC	-6.68876	-4.40047	2.82571e-05	0.00974398	2.32259
chr1	114454206	+	CHH	CTA	-5.39398	-6.8007	9.20207e-10	7.79719e-07	11.8462
chr1	116574068	-	CHH	CTT	-4.53107	-4.49303	1.97898e-05	0.00719201	2.64783
chr1	116682083	+	CHH	CAT	-4.39427	-4.3705	3.16821e-05	0.0107381	2.21991
chr1	120284827	+	CHH	CAT	-7.59599	-4.9303	3.48124e-06	0.00155163	4.24172
chr1	150970222	-	CHG	CAG	-4.46549	-4.7462	8.08124e-06	0.0033066	3.47262
chr1	151288231	+	CHG	CTG	-8.92943	-6.67768	1.63108e-09	1.30859e-06	11.2771
chr1	156216821	-	CG	CGG	-1.23868	-4.44993	2.33718e-05	0.00828475	2.48423
chr1	156364267	-	CHG	CCG	-4.0973	-4.02442	0.000114782	0.0315478	1.06534
chr1	156402153	-	CHH	CAT	-4.95187	-4.3778	3.08133e-05	0.0104941	2.24113
chr1	156761094	+	CHH	CCC	-9.20816	-8.13442	1.57169e-12	2.0124e-09	17.7096
chr1	164691009	+	CG	CGC	4.32133	4.39469	3.25972e-05	0.0109953	2.20601
chr1	164767503	+	CHH	CAA	-8.24735	-4.9298	4.23188e-06	0.00185618	4.07283
chr1	169092338	-	CHH	CTC	-11.4903	-5.48858	3.36126e-07	0.000182865	6.4075
chr1	169132451	-	CHH	CCA	-5.74403	-7.2638	1.97152e-10	1.81357e-07	11.9309
chr1	175343142	+	CHH	CCC	-3.55909	-4.72226	8.04608e-06	0.00329655	3.46912
chr1	177250226	+	CHH	CTT	-10.7051	-8.99888	2.28809e-14	3.77656e-11	21.5971
chr1	177614793	+	CHG	CTG	-6.76523	-6.60318	2.30314e-09	1.7955e-06	10.9702
chr1	180235678	-	CHH	CCA	-5.59505	-10.354	2.91787e-17	7.51771e-14	27.633
chr1	180502767	-	CHG	CAG	5.11991	5.57794	2.28677e-07	0.000127249	6.55319
chr1	181515856	+	CHH	CAT	-1.23997	-3.94123	0.000154905	0.040106	0.761295
chr1	182098120	-	CHH	CCT	-8.17781	-7.93215	4.19468e-12	4.93247e-09	16.4676
chr1	183988074	+	CHH	CTA	-5.33391	-7.8441	6.42252e-12	7.32125e-09	16.1836
chr1	184473934	+	CHH	CTC	0.672787	4.00741	0.000122074	0.033201	0.965736
chr1	200978176	+	CHG	CAG	-8.19044	-6.7549	1.13918e-09	9.46283e-07	11.676
chr1	200978206	+	CHG	CTG	-9.20176	-12.0847	6.51679e-21	2.84852e-17	34.0864
chr1	201674722	-	CHG	CCG	-4.17343	-5.07092	1.95506e-06	0.000921281	4.77145
chr1	201755381	-	CHH	CTC	-4.88602	-4.88248	4.33846e-06	0.00189899	4.00613
chr1	201757007	-	CHH	CCC	-4.31321	-5.84423	7.13934e-08	4.35509e-05	7.73115
chr1	201974461	-	CHH	CTA	-5.08336	-4.23426	5.29884e-05	0.0165684	1.757
chr1	201974540	-	CHG	CAG	-6.83174	-8.19074	1.19498e-12	1.55841e-09	17.8825
chr1	203115993	+	CHH	CAT	-3.60813	-4.49463	1.96673e-05	0.00716723	2.65262
chr1	203309195	-	CHG	CAG	-6.83923	-8.92233	3.33285e-14	5.32343e-11	21.1342
chr1	204234136	-	CHH	CCT	-5.98744	-7.83647	6.66392e-12	7.58279e-09	16.4496
chr1	204327404	-	CHH	CTC	4.59262	3.90085	0.000178915	0.0448742	0.637743
chr1	204843409	+	CHG	CTG	-8.93564	-4.45719	2.27279e-05	0.00809104	2.51471
chr1	204843647	+	CHH	CTC	-8.79144	-4.97801	2.86495e-06	0.00130917	4.42203
chr1	204890277	+	CG	CGG	5.86149	5.43537	4.82995e-07	0.000255529	5.94552
chr1	204915708	+	CHH	CAC	-1.24098	-4.39079	2.93226e-05	0.010035	2.27096
chr1	204945542	-	CHG	CTG	5.50229	4.07088	9.69269e-05	0.0273033	1.19219
chr1	204951673	+	CHH	CCT	-11.5006	-9.65877	8.90057e-16	1.82532e-12	23.9779
chr1	204955150	+	CHH	CCT	-1.38893	-4.43676	2.45866e-05	0.00864763	2.44406
chr1	204955606	+	CHG	CAG	-6.25328	-4.47726	2.10342e-05	0.00758336	2.58518
chr1	204955635	+	CHH	CCA	-5.55131	-5.583	2.23727e-07	0.000124823	6.75613
chr1	205016294	-	CHG	CAG	-7.85162	-4.95784	3.43781e-06	0.00153335	4.23279
chr1	205016782	-	CHH	CTC	0.614718	4.17928	6.50323e-05	0.0197403	1.55498
chr1	205035435	+	CHH	CCT	-10.3022	-18.78	9.80046e-34	2.82344e-29	59.0845
chr1	205326478	+	CHG	CTG	-9.08655	-12.8209	1.96162e-22	1.14062e-18	38.2125
chr1	205465156	-	CHH	CAA	-10.914	-8.63318	1.71751e-13	2.51982e-10	19.8247
chr1	205501329	+	CHG	CTG	-5.62407	-9.96202	2.00167e-16	4.48291e-13	25.9294
chr1	205506302	-	CHG	CAG	-7.06339	-4.36263	3.2646e-05	0.0110059	2.18506
chr1	205628534	+	CHH	CTA	-10.1154	-8.80355	5.97124e-14	9.11949e-11	20.6155
chr1	207977040	-	CHH	CTA	-5.43761	-9.5052	1.89544e-15	3.70782e-12	23.8204
chr1	208274194	-	CHG	CCG	-4.48182	-4.02001	0.000116632	0.0319316	1.04011
chr1	211828419	+	CG	CGC	-7.38296	-4.58766	1.49669e-05	0.00568369	2.86452
chr1	212549455	-	CHH	CTC	-7.62662	-8.93884	3.07316e-14	4.95618e-11	21.331
chr1	212629568	+	CHG	CTG	-5.29741	-5.27825	8.2272e-07	0.000419841	5.53413
chr1	212713841	-	CHG	CAG	-10.4224	-5.09093	1.79974e-06	0.000856369	4.848
chr1	213898583	-	CHH	CCA	-3.18352	-3.95789	0.000145923	0.0383126	0.849344
chr1	214179605	+	CHH	CTT	-4.3258	-4.29861	4.16096e-05	0.0135104	1.96762
chr1	226835564	+	CHG	CTG	-3.2744	-4.01583	0.00011841	0.0322789	1.03736
chr1	227315183	-	CHH	CTC	-7.73517	-4.45299	2.78961e-05	0.00964049	2.35067
chr1	228083541	+	CHH	CCA	-2.52105	-4.16191	6.93556e-05	0.0208035	1.50141
chr1	228083611	+	CHH	CCT	-2.72417	-4.59187	1.34661e-05	0.00517265	2.999
chr1	229003060	+	CHG	CTG	-18.7767	-32.0997	8.95978e-53	5.67874e-47	91.2312
chr1	229053904	+	CG	CGA	5.5947	4.64741	1.11903e-05	0.00438616	3.16826
chr1	229184044	+	CHH	CCC	-10.5654	-10.2035	6.83397e-17	1.66592e-13	26.5312
chr1	230476617	+	CHH	CCT	-6.8854	-12.0067	9.4738e-21	4.03235e-17	34.0162
chr1	230501230	-	CHH	CTT	-7.79498	-4.47536	2.11887e-05	0.00762173	2.58567
chr1	230528369	-	CHH	CTT	-8.97533	-16.039	1.20119e-28	1.58608e-24	49.4799
chr1	230529921	-	CHH	CCT	-4.39682	-5.70512	1.31538e-07	7.66263e-05	7.09475
chr1	230534627	+	CHG	CAG	-5.77212	-7.77806	8.83507e-12	9.89346e-09	15.8805
chr1	230974566	+	CHH	CAT	-8.86649	-7.1779	1.56081e-10	1.46338e-07	13.5444
chr1	232059417	-	CHH	CCT	-7.40377	-4.50972	1.85503e-05	0.0068229	2.7032
chr1	233141974	-	CHH	CCT	-5.7343	-10.38	2.56866e-17	6.69969e-14	27.8128
chr1	233765445	+	CHH	CAC	-3.55483	-5.0511	2.12169e-06	0.000993158	4.68684
chr1	233765644	+	CHG	CCG	4.96522	6.74099	1.21538e-09	1.0017e-06	11.4573
chr1	234408745	+	CHG	CTG	-4.78647	-4.20304	5.95342e-05	0.018317	1.63683
chr1	234427748	+	CHH	CAT	-7.07545	-6.39042	6.12546e-09	4.49865e-06	10.0327
chr1	234427812	+	CHH	CTT	-6.61215	-5.68011	1.46714e-07	8.46881e-05	7.15493
chr1	236312685	+	CG	CGT	5.89064	5.52619	3.22529e-07	0.000176072	6.41406
chr1	241242148	-	CG	CGG	0.532742	3.88604	0.000188578	0.0469633	0.570854
chr1	241242177	-	CG	CGT	0.647415	4.00531	0.000123005	0.0333736	0.957462
chr1	242786509	-	CHH	CTC	-5.70142	-4.57388	1.49113e-05	0.00566936	2.90895
chr1	243634823	-	CG	CGA	1.14452	4.49005	2.0214e-05	0.00731677	2.61957
chr1	243658982	-	CHH	CCT	-3.46814	-5.20364	1.12559e-06	0.000556041	5.26755
chr1	244227036	-	CHH	CAT	7.63304	4.52806	1.79989e-05	0.00665174	2.73815
chr1	245262812	-	CHH	CCT	7.15903	12.9446	1.09484e-22	6.60867e-19	38.5162
chr2	383331	-	CHH	CCC	-4.55595	-8.29379	7.23317e-13	9.83778e-10	18.1963
chr2	1914056	-	CHG	CTG	-6.60168	-8.33237	5.99225e-13	8.25631e-10	18.5849
chr2	1914692	-	CHH	CCT	-4.16776	-6.83248	7.93286e-10	6.80361e-07	11.6985
chr2	1969492	+	CHH	CCC	-7.96381	-4.12358	7.9896e-05	0.0233787	1.36008
chr2	1970068	-	CHH	CTA	-6.18746	-8.24773	9.0538e-13	1.19798e-09	18.3156
chr2	2192027	+	CHH	CAA	17.6666	13.3337	3.98463e-21	1.81689e-17	33.124
chr2	2300452	-	CHG	CTG	-9.9119	-12.6628	6.01007e-22	3.25573e-18	36.9107
chr2	2511233	+	CHH	CCA	-4.77025	-4.98893	2.73971e-06	0.00125829	4.45977
chr2	2711159	-	CHH	CCC	-5.08968	-4.03632	0.000109931	0.0303667	1.09009
chr2	2837387	-	CG	CGG	0.692799	3.90519	0.000176174	0.0443092	0.627121
chr2	3005728	-	CHG	CTG	-3.55606	-4.15639	7.07858e-05	0.0211624	1.49502
chr2	3136624	-	CHH	CCC	-5.57943	-9.66714	8.54147e-16	1.76915e-12	24.5397
chr2	3292902	-	CHH	CCC	-18.562	-18.6022	6.99899e-32	1.38624e-27	55.4165
chr2	3297314	-	CHH	CTT	-5.11379	-5.09679	1.75658e-06	0.000837718	4.85701
chr2	3297328	+	CHH	CCA	-5.35388	-7.38204	5.91212e-11	5.91028e-08	14.3774
chr2	3437228	-	CHG	CCG	-6.46609	-5.69035	1.403e-07	8.12698e-05	7.19786
chr2	3457349	+	CHH	CCT	-10.3545	-4.65608	1.04599e-05	0.00413826	3.22534
chr2	3776098	-	CHH	CAC	-4.2582	-6.67438	1.65629e-09	1.32378e-06	11.108
chr2	3960801	-	CHH	CCC	-11.1633	-5.75305	1.06637e-07	6.31063e-05	7.46356
chr2	6088039	-	CHG	CAG	-5.61866	-10.8982	2.03268e-18	6.19384e-15	29.6917
chr2	6089392	-	CHH	CTT	-5.05612	-4.19916	6.04014e-05	0.0185478	1.62307
chr2	6120716	+	CHH	CAC	-10.2121	-8.61427	1.51028e-13	2.22532e-10	19.8273
chr2	8389321	+	CHG	CAG	-7.88712	-4.18242	6.42771e-05	0.0195391	1.56764
chr2	8710156	-	CHH	CCT	-11.949	-14.8527	1.68209e-26	1.77685e-22	46.4027
chr2	9138735	-	CHH	CTT	-4.8933	-4.50991	1.87197e-05	0.00687804	2.69909
chr2	9776362	+	CHH	CAT	5.41131	3.91828	0.000174755	0.0440223	0.689302
chr2	9776397	+	CHG	CAG	4.81104	4.21982	5.87668e-05	0.0181337	1.66529
chr2	10212799	+	CHG	CAG	-6.49431	-13.2343	2.81112e-23	1.87547e-19	40.0935
chr2	11060559	-	CHH	CAC	-0.882792	-4.19369	6.16413e-05	0.0188554	1.5869
chr2	11060584	-	CHH	CTC	-1.6446	-4.13571	7.64049e-05	0.0225656	1.40026
chr2	11061071	-	CHH	CTC	-5.48472	-4.43468	2.47837e-05	0.00870729	2.43914
chr2	11082625	+	CHH	CTA	-7.40036	-4.31354	3.9328e-05	0.0129085	2.01335
chr2	16096608	+	CHH	CCA	-4.88725	-5.36394	5.72462e-07	0.000300106	5.82799
chr2	16137293	+	CHH	CCT	-4.72811	-6.46576	4.33772e-09	3.25742e-06	10.3712
chr2	16137434	-	CHG	CAG	-13.5995	-8.28776	7.44903e-13	1.00666e-09	18.4157
chr2	16172164	+	CHG	CAG	6.8118	4.20999	8.27051e-05	0.0240233	1.34365
chr2	16231268	+	CHH	CAA	-10.1229	-11.9336	1.34583e-20	5.50315e-17	34.4674
chr2	16475012	+	CHG	CTG	-6.64933	-4.17408	6.62985e-05	0.0200478	1.53289
chr2	16798634	-	CHH	CCC	-5.35846	-4.51655	1.80648e-05	0.00666835	2.72706
chr2	16911387	-	CHH	CCT	-1.66517	-5.24603	9.4224e-07	0.00047434	5.43378
chr2	20843056	-	CHG	CCG	-4.37476	-4.20996	5.80205e-05	0.0179471	1.66724
chr2	23573607	+	CHG	CTG	-1.78554	-4.29164	4.27182e-05	0.0137996	1.93977
chr2	23631710	+	CG	CGA	-1.19019	-3.93819	0.000157578	0.040665	0.737254
chr2	23801683	+	CHH	CCC	-8.10904	-16.3481	2.35072e-29	3.54736e-25	52.4964
chr2	24443134	+	CHH	CTT	5.87614	6.04182	2.96578e-08	1.9246e-05	8.62357
chr2	25053877	+	CG	CGC	11.9148	10.6349	7.36244e-18	2.10195e-14	28.8107
chr2	25314224	+	CHH	CCA	-3.92036	-5.27114	8.4773e-07	0.000430869	5.45269
chr2	25320720	-	CHH	CAC	-9.09801	-4.22027	5.58307e-05	0.0173715	1.68469
chr2	25456989	+	CG	CGG	8.91286	9.99574	5.27321e-16	1.12154e-12	24.0074
chr2	25478742	+	CHH	CAT	-2.36067	-3.91758	0.000168564	0.0429283	0.706914
chr2	25519430	+	CHH	CTC	-8.80722	-6.44227	4.98358e-09	3.71164e-06	10.2225
chr2	25596398	+	CHG	CAG	-9.95929	-6.667	1.77412e-09	1.41084e-06	11.2617
chr2	25596457	+	CHH	CCC	-11.3492	-10.0752	1.27933e-16	2.99203e-13	26.2495
chr2	25596484	+	CHH	CTT	-11.6502	-4.66079	1.03804e-05	0.0041197	3.23256
chr2	26151570	-	CHG	CTG	-4.19177	-4.98083	2.87108e-06	0.00131072	4.40806
chr2	26638067	+	CHG	CTG	-6.58437	-7.96306	3.61129e-12	4.32674e-09	17.0163
chr2	27074372	+	CHH	CAC	9.19748	8.56254	2.09911e-12	2.6293e-09	16.6882
chr2	27102508	-	CG	CGT	10.4742	8.14451	2.20122e-12	2.74794e-09	17.403
chr2	27135616	-	CHG	CAG	-6.23382	-7.41416	5.07155e-11	5.11027e-08	14.5558
chr2	27139479	+	CHH	CAA	-6.30779	-5.96026	6.68615e-08	4.09045e-05	7.61603
chr2	27141258	+	CHH	CCA	0.937278	3.95047	0.000149857	0.0391507	0.786837
chr2	27166078	+	CHH	CAC	-14.0186	-3.95716	0.000154469	0.0400257	0.782718
chr2	27209903	-	CHG	CCG	-2.89119	-4.14533	7.37397e-05	0.0219111	1.45943
chr2	29285452	-	CHG	CAG	5.83608	3.95551	0.000148108	0.0387258	0.823175
chr2	29285868	-	CHH	CCT	-5.88779	-5.84528	7.10636e-08	4.34333e-05	7.83342
chr2	29285891	-	CHG	CAG	-5.94191	-5.33524	6.46584e-07	0.000335907	5.78339
chr2	29359174	-	CHG	CTG	-5.41369	-5.49644	3.24966e-07	0.00017725	6.42808
chr2	29359178	-	CHH	CTA	-2.04854	-3.9146	0.000170364	0.0432427	0.690652
chr2	30041512	+	CHH	CCA	-6.74229	-7.03301	3.09532e-10	2.77486e-07	12.8137
chr2	30902762	-	CHH	CAT	-4.38579	-5.68545	1.4333e-07	8.2886e-05	7.10854
chr2	31046329	+	CHG	CTG	-8.3192	-9.2386	7.03933e-15	1.28205e-11	22.6899
chr2	36985821	+	CHH	CTT	-9.00139	-6.07611	2.61022e-08	1.71437e-05	8.7528
chr2	42566449	+	CHH	CCC	-7.80221	-7.89359	5.0556e-12	5.87936e-09	16.583
chr2	43229379	+	CHH	CCT	4.21885	9.23273	7.24579e-15	1.31211e-11	22.2249
chr2	43285060	-	CHH	CCC	-6.22745	-12.2013	3.72965e-21	1.71295e-17	35.4871
chr2	46604636	-	CHG	CAG	-1.35229	-4.31085	3.97303e-05	0.0130001	1.99697
chr2	47247561	-	CHH	CCC	-4.82876	-6.19257	1.50552e-08	1.03717e-05	9.19424
chr2	51013683	+	CHH	CCA	-3.76096	-3.93122	0.000160553	0.0412562	0.747402
chr2	51254258	-	CHH	CAC	-4.10262	-5.20386	1.12454e-06	0.000555958	5.19198
chr2	54637113	+	CHH	CCT	-9.26003	-4.50029	1.92411e-05	0.00703695	2.66261
chr2	54869427	-	CHH	CTC	-11.6789	-8.12356	1.65689e-12	2.10872e-09	17.6999
chr2	58285604	-	CHH	CTC	-11.1046	-12.7139	3.64043e-19	1.24049e-15	29.1161
chr2	59476722	-	CHH	CAA	7.51111	6.05109	2.84526e-08	1.85338e-05	8.65039
chr2	61750062	-	CHG	CTG	-5.93591	-5.80645	8.4333e-08	5.08568e-05	7.62489
chr2	62654646	-	CHH	CAC	6.79435	4.42209	3.25568e-05	0.0109934	2.20353
chr2	65519818	+	CHH	CCC	-9.259	-12.9422	1.10742e-22	6.62154e-19	38.2459
chr2	70167951	-	CHG	CAG	-4.47734	-4.3205	3.83062e-05	0.0126358	2.04429
chr2	70769079	-	CG	CGG	-1.15784	-4.35215	3.52167e-05	0.0117538	2.11886
chr2	70769092	-	CG	CGC	-1.12466	-4.16452	7.08515e-05	0.021172	1.47437
chr2	71808376	-	CG	CGA	-0.824408	-4.06449	9.92124e-05	0.0278605	1.15785
chr2	71842327	-	CHH	CAT	-11.8024	-4.24138	5.15942e-05	0.0161964	1.75207
chr2	72363424	+	CHH	CCC	-10.2148	-4.00408	0.000124371	0.033658	0.963009
chr2	72363531	+	CHH	CTC	-8.58979	-5.64872	1.71703e-07	9.76895e-05	6.99521
chr2	74605130	-	CHH	CCA	-6.48224	-4.37648	3.09688e-05	0.0105373	2.23702
chr2	74612179	-	CHG	CTG	-5.10678	-4.72688	7.89923e-06	0.0032489	3.465
chr2	74882547	+	CHH	CTT	-5.61425	-4.27681	4.51723e-05	0.0144452	1.89448
chr2	78500727	+	CG	CGT	-4.14018	-4.93884	5.65265e-06	0.00240286	3.60466
chr2	80082598	-	CHH	CTC	-8.30073	-4.71391	8.31761e-06	0.00339454	3.43298
chr2	85674434	-	CHH	CCA	-3.2727	-4.85929	4.64366e-06	0.00201725	3.92079
chr2	85674522	-	CHG	CTG	-5.56742	-3.92803	0.000162392	0.0416529	0.720176
chr2	86006365	+	CHH	CCT	-8.21018	-4.9569	3.12328e-06	0.00141497	4.34239
chr2	86078882	-	CHG	CTG	-6.95894	-11.3821	1.92973e-19	6.83279e-16	32.1158
chr2	87015489	+	CHG	CAG	-7.6662	-6.61745	2.87162e-09	2.20611e-06	10.7633
chr2	113676186	+	CHH	CCC	-4.03822	-4.16346	6.89578e-05	0.0207136	1.52059
chr2	113676231	-	CHH	CCA	-4.57315	-4.74426	7.37048e-06	0.00304526	3.55073
chr2	114735176	+	CHH	CAA	-9.96287	-14.4327	1.12051e-25	1.01455e-21	44.4768
chr2	114840637	-	CHH	CAC	-4.45312	-4.02755	0.000113486	0.0312459	1.05971
chr2	120040201	+	CHG	CCG	-6.87668	-7.85767	6.01487e-12	6.8813e-09	16.3913
chr2	120474044	-	CHG	CAG	-12.3025	-7.66219	1.5442e-11	1.67876e-08	15.5571
chr2	121337561	-	CHH	CCC	-5.30591	-5.62136	1.89446e-07	0.000107015	6.84055
chr2	121337610	-	CHH	CTT	-16.551	-12.1067	5.86485e-21	2.58136e-17	35.2013
chr2	121583675	+	CHG	CAG	-10.7198	-6.85232	7.7979e-10	6.69692e-07	11.882
chr2	121616551	-	CHH	CCA	-7.35324	-4.56912	1.47201e-05	0.00560677	2.91729
chr2	121616573	-	CHH	CCT	-6.87509	-7.97599	3.39187e-12	4.07755e-09	16.9051
chr2	122279284	+	CHH	CCA	-5.6089	-5.45681	3.85192e-07	0.000206196	6.23448
chr2	122363537	+	CG	CGT	-8.2254	-5.35117	1.25914e-06	0.000614829	4.93128
chr2	122569199	-	CHG	CTG	-4.42787	-6.75636	1.13149e-09	9.44852e-07	11.6305
chr2	122870614	-	CHH	CAA	-6.26108	-4.1273	7.88084e-05	0.023146	1.38075
chr2	125521395	-	CHH	CTT	-4.90981	-4.72209	8.05148e-06	0.00329655	3.46948
chr2	127814783	-	CHH	CTC	5.978	3.97814	0.000136553	0.0363073	0.880148
chr2	127817287	-	CHH	CCC	-9.1821	-9.65815	8.92785e-16	1.82532e-12	24.4008
chr2	127827433	-	CHG	CCG	-0.734457	-4.26057	4.80148e-05	0.015266	1.83268
chr2	127856165	+	CHH	CCC	-13.7535	-10.0079	1.59741e-16	3.62884e-13	26.078
chr2	127856171	+	CHH	CCA	-3.15179	-4.83575	5.10656e-06	0.00220174	3.82756
chr2	127892597	+	CHH	CTC	-15.492	-14.2414	2.67566e-25	2.31828e-21	43.544
chr2	128408013	+	CHG	CTG	2.96992	3.94787	0.000151263	0.0394206	0.81062
chr2	129016254	-	CHH	CAC	-9.62796	-4.73779	1.01994e-05	0.00405545	3.2775
chr2	129072509	-	CHH	CTT	-4.85261	-4.67606	9.99902e-06	0.00398328	3.27427
chr2	129453023	+	CHG	CTG	-7.13975	-5.81328	8.1833e-08	4.94433e-05	7.71081
chr2	129453051	+	CHH	CCA	-6.20961	-12.1649	4.43815e-21	2.00922e-17	35.1476
chr2	129998604	+	CHH	CCC	-5.33179	-4.62251	1.19396e-05	0.00463685	3.10154
chr2	134957724	+	CHH	CCC	-7.39768	-9.08285	1.51433e-14	2.59402e-11	22.0191
chr2	135022596	+	CG	CGG	7.07211	12.0066	9.4796e-21	4.03235e-17	34.2063
chr2	135129887	+	CHH	CTT	-4.73145	-6.94722	4.63441e-10	4.07959e-07	12.4406
chr2	135938816	-	CHG	CAG	7.16185	4.43818	2.44529e-05	0.00861018	2.45523
chr2	136620297	+	CHH	CCC	-9.79925	-9.67864	2.38454e-14	3.91536e-11	20.3878
chr2	136620307	+	CHH	CTT	7.61253	12.8111	1.47055e-19	5.41883e-16	30.5826
chr2	145247340	+	CHG	CTG	5.34694	5.32702	6.69511e-07	0.000346965	5.74554
chr2	149653863	-	CG	CGT	6.69238	7.48224	6.18078e-11	6.13051e-08	14.1702
chr2	149806021	-	CHG	CTG	-1.1745	-4.63985	1.11518e-05	0.0043738	3.16805
chr2	149859929	-	CHH	CCA	-9.07479	-4.40764	2.74922e-05	0.00952168	2.33623
chr2	153394031	+	CG	CGT	-3.15376	-3.94101	0.000177326	0.0445283	0.687852
chr2	157915522	-	CHH	CCT	5.33649	4.15918	7.00597e-05	0.0209552	1.50269
chr2	173217429	-	CHH	CCC	-10.1183	-13.3223	3.47914e-23	2.27329e-19	39.0415
chr2	180990431	+	CHH	CCT	-11.0407	-4.88708	4.14957e-06	0.00182513	4.07834
chr2	180990441	+	CHH	CTC	-9.44101	-4.10548	8.53912e-05	0.0246333	1.29357
chr2	200279360	-	CHH	CAC	-8.17988	-4.81465	5.55934e-06	0.00236637	3.80773
chr2	200669272	+	CHH	CAA	-11.6591	-6.14257	1.88657e-08	1.27474e-05	9.05459
chr2	202025219	-	CHH	CAT	-1.23436	-3.91253	0.000171624	0.0434754	0.662323
chr2	202073885	+	CHG	CAG	-6.39556	-4.78914	6.15922e-06	0.00259557	3.7161
chr2	202098864	-	CHH	CAA	-5.3269	-4.73604	8.89108e-06	0.00360076	3.37718
chr2	202829595	+	CHH	CAT	-6.76397	-4.77813	6.676e-06	0.0027874	3.6451
chr2	205126749	-	CHH	CCA	-6.79176	-11.2527	3.6164e-19	1.23897e-15	31.6546
chr2	206927604	-	CHH	CCC	-4.61224	-3.92073	0.000166678	0.0426117	0.732822
chr2	207096757	-	CHH	CTA	-5.25847	-5.25878	8.93043e-07	0.000451953	5.48976
chr2	207507630	+	CHH	CTT	-1.17079	-3.8659	0.000202528	0.0496761	0.512353
chr2	208116518	+	CHH	CAC	-7.79394	-10.3881	2.46806e-17	6.49073e-14	27.8999
chr2	208904850	+	CHH	CCC	-9.32527	-9.96489	1.97369e-16	4.43593e-13	25.6451
chr2	213757423	-	CHH	CTT	-5.52579	-4.93694	3.43355e-06	0.00153253	4.25499
chr2	213914586	+	CHG	CAG	-0.730459	-3.91467	0.000170321	0.0432427	0.667797
chr2	215275866	-	CHG	CCG	-0.712823	-4.50175	1.91326e-05	0.00701348	2.67119
chr2	215275953	+	CHH	CAT	-9.40293	-9.23128	7.29752e-15	1.31772e-11	22.5452
chr2	215867882	-	CHH	CCC	-2.30075	-4.10797	8.46151e-05	0.0244214	1.33744
chr2	217295550	-	CHH	CCA	-14.3138	-11.7473	3.29926e-20	1.29881e-16	32.938
chr2	218594479	-	CHH	CCC	-13.7603	-11.2231	3.03466e-18	9.02994e-15	29.1534
chr2	218719275	+	CHH	CAC	8.1785	4.05942	0.000138409	0.0366645	0.884874
chr2	218720571	-	CHH	CCT	6.7591	4.9557	4.10361e-06	0.00180617	4.1022
chr2	218720585	-	CHH	CAC	-10.3806	-6.52717	6.17371e-09	4.52884e-06	9.9812
chr2	219827321	-	CHG	CAG	-3.33825	-4.618	1.21535e-05	0.0047055	3.08494
chr2	219827384	-	CHH	CAT	2.74211	4.41828	2.63943e-05	0.00917651	2.30743
chr2	219827398	-	CG	CGT	-0.761822	-4.09073	9.01386e-05	0.0257459	1.2706
chr2	220267770	+	CHG	CTG	-3.02384	-4.73154	7.75412e-06	0.00319129	3.46033
chr2	220267865	+	CHH	CTC	-10.7081	-15.8393	2.13238e-28	2.65002e-24	48.9853
chr2	222347557	-	CHH	CTT	-5.72596	-7.04243	2.961e-10	2.6582e-07	12.8149
chr2	222639896	+	CHG	CAG	-8.22467	-4.65956	1.03171e-05	0.00409711	3.24099
chr2	228173993	+	CHH	CAC	-3.40924	-4.40636	2.76271e-05	0.00955273	2.33695
chr2	230580580	+	CHH	CTC	-4.48641	-4.40644	2.76194e-05	0.00955273	2.34505
chr2	230650505	-	CG	CGG	4.83705	4.18809	6.2938e-05	0.0191872	1.59718
chr2	231751527	-	CHH	CTC	-11.4975	-14.2389	2.70672e-25	2.31828e-21	44.2178
chr2	231918863	+	CG	CGA	16.5099	6.82227	1.29642e-09	1.06572e-06	11.3686
chr2	232244444	+	CHH	CCC	-6.87678	-4.08539	9.19183e-05	0.026113	1.257
chr2	233534212	+	CHH	CTC	-11.8735	-5.35623	5.91523e-07	0.000309109	5.87975
chr2	233747056	+	CHG	CTG	-8.22349	-9.53484	1.63815e-15	3.26497e-12	23.937
chr2	233751694	-	CHH	CCA	-5.43576	-8.72184	8.91485e-14	1.3453e-10	20.118
chr2	233756994	+	CHH	CCA	-17.7805	-25.3512	4.69758e-44	4.96223e-39	78.709
chr2	233757109	+	CHG	CTG	-6.7873	-5.30615	7.31317e-07	0.000377452	5.68404
chr2	234347936	-	CHH	CCC	-6.05614	-9.78865	4.69692e-16	1.00572e-12	25.2596
chr2	234377533	+	CG	CGG	6.9875	3.95184	0.000153044	0.0398145	0.808314
chr2	235937228	-	CHH	CTC	-5.91284	-4.00559	0.000129051	0.0346728	0.964177
chr2	236407074	+	CHG	CTG	-1.50281	-4.0879	9.10756e-05	0.0259299	1.23547
chr2	236475962	-	CHH	CTC	-4.71377	-4.23495	6.06606e-05	0.0185913	1.64425
chr2	236499058	-	CHH	CCC	-12.2854	-7.36428	6.43472e-11	6.37242e-08	14.2702
chr2	236539728	-	CHH	CAT	-8.23995	-5.12968	1.55568e-06	0.000748099	4.98609
chr2	236548362	+	CHH	CAT	-6.14943	-4.36123	3.28209e-05	0.011059	2.18616
chr2	236564415	+	CHH	CAT	-4.9453	-4.19895	6.04486e-05	0.0185533	1.63339
chr2	236648072	+	CHH	CCA	4.13876	4.02034	0.000116493	0.0319211	1.04799
chr2	236754327	+	CHH	CAC	-2.30457	-3.93123	0.000202956	0.0497425	0.588647
chr2	236754429	+	CHG	CTG	-8.12823	-4.90257	6.32205e-06	0.0026536	3.72505
chr2	236758293	-	CHH	CCT	-11.5722	-9.45684	2.40496e-15	4.63304e-12	23.5168
chr2	236776963	+	CHH	CAT	-5.51764	-4.58329	1.39262e-05	0.00533321	2.9645
chr2	236830759	-	CHG	CTG	-1.38105	-3.93746	0.000157009	0.0405678	0.785749
chr2	236885763	+	CHH	CAC	-8.69168	-6.71346	1.38139e-09	1.12826e-06	11.5096
chr2	236885898	-	CHH	CTT	-4.55888	-5.4932	3.29527e-07	0.000179583	6.35854
chr2	236997729	+	CHH	CAC	-6.62288	-4.68374	9.3757e-06	0.00376813	3.33008
chr2	237535412	+	CHH	CAA	-5.96899	-6.07627	2.54156e-08	1.67972e-05	8.78798
chr2	238865396	+	CHH	CCC	-11.351	-6.70455	1.43979e-09	1.17143e-06	11.4193
chr2	238989414	-	CHH	CAA	-7.27194	-7.90246	4.8431e-12	5.64259e-09	16.7057
chr2	239091639	+	CHG	CTG	-4.44544	-8.55896	1.98002e-13	2.88911e-10	19.0318
chr2	239962458	+	CHH	CCC	-8.15779	-8.00379	2.96416e-12	3.58529e-09	17.0119
chr2	240007195	+	CHH	CAA	-12.495	-7.18306	1.52311e-10	1.43228e-07	13.4078
chr2	240044798	-	CHG	CCG	-11.1643	-13.4854	8.71296e-24	6.34747e-20	41.1156
chr2	240044845	-	CHG	CAG	-3.76882	-3.87091	0.000198968	0.0490495	0.548877
chr2	240052640	-	CHH	CCT	-0.381226	-3.93466	0.000158591	0.0408432	0.736459
chr2	240054614	+	CHH	CAA	-4.73638	-5.20239	1.13152e-06	0.000558535	5.23711
chr2	240097024	+	CHG	CTG	-8.2055	-5.00306	2.58539e-06	0.00119346	4.50823
chr2	240097029	+	CHH	CCC	4.26622	5.23496	9.87091e-07	0.000495738	5.37251
chr2	240097078	+	CHH	CCT	-1.79678	-4.23534	5.27739e-05	0.0165258	1.75951
chr2	240097102	+	CHH	CAT	-4.60233	-4.98062	2.83455e-06	0.00129621	4.42821
chr2	240166594	+	CHH	CCC	-1.90857	-4.05755	0.000101757	0.0285246	1.16302
chr2	240166636	+	CHH	CAC	-9.0695	-10.2668	4.4761e-17	1.12578e-13	27.4795
chr2	240219370	+	CHH	CTT	-2.79362	-4.23346	5.31464e-05	0.0166096	1.7445
chr2	240234152	-	CHH	CCT	-5.68762	-9.9722	1.90392e-16	4.29435e-13	25.9457
chr2	240348237	-	CHG	CTG	-6.69841	-9.02067	2.05571e-14	3.41972e-11	21.7575
chr2	240385516	-	CHH	CCC	-1.69224	-4.05598	0.000102338	0.0286748	1.16162
chr2	240613125	+	CHG	CTG	-7.36392	-3.99097	0.000129545	0.0347816	0.921827
chr2	240638573	+	CHH	CTC	-8.04774	-6.02424	3.65626e-08	2.33604e-05	8.42477
chr2	240678959	-	CHH	CAA	-0.971808	-4.12485	7.95226e-05	0.0233017	1.366
chr2	240724324	+	CHH	CAA	-6.23659	-5.79378	8.91702e-08	5.34686e-05	7.60258
chr2	240724331	+	CHH	CTT	-3.86683	-5.26379	8.74413e-07	0.000443591	5.45104
chr2	240987897	-	CHG	CTG	-4.85239	-3.8672	0.000201596	0.049505	0.532977
chr2	240995883	-	CHH	CCA	-4.24286	-4.74129	7.45842e-06	0.00307959	3.52718
chr2	241198591	-	CHH	CTC	-2.43561	-4.35549	3.44557e-05	0.0115241	2.14103
chr2	241673040	+	CHH	CAC	-4.62182	-5.77865	9.53031e-08	5.67701e-05	7.4892
chr2	241673042	+	CHG	CAG	-5.92215	-5.24868	9.31793e-07	0.000470202	5.46345
chr2	241676225	+	CG	CGC	4.01845	4.3598	3.32901e-05	0.0111993	2.17675
chr2	241676298	-	CHH	CTC	-6.65009	-7.55499	2.58439e-11	2.71641e-08	14.9808
chr2	241701161	+	CHH	CAT	-6.35871	-8.81659	5.60107e-14	8.57481e-11	20.4579
chr2	241701267	+	CHG	CAG	-5.22676	-6.00942	3.42803e-08	2.19908e-05	8.50699
chr2	241701286	+	CHH	CCA	-3.64309	-5.70749	1.3018e-07	7.59749e-05	7.11555
chr2	241708981	-	CHG	CAG	-6.36624	-5.68486	1.43701e-07	8.30249e-05	7.18231
chr2	241709013	+	CHH	CCC	-5.78135	-5.28864	7.87437e-07	0.000403786	5.60448
chr2	241709023	+	CHH	CTC	-4.47229	-5.35757	5.88172e-07	0.000307832	5.81303
chr2	241710383	+	CHH	CTC	-4.65699	-4.51769	1.79855e-05	0.00665068	2.7338
chr2	241730527	+	CHG	CTG	-4.93402	-6.45368	4.58487e-09	3.42678e-06	10.214
chr2	241733363	+	CHH	CCA	-7.50903	-8.53806	2.1933e-13	3.1738e-10	19.5672
chr2	241737149	+	CHH	CTT	-6.43262	-4.04033	0.000108337	0.0300238	1.08576
chr2	241737198	+	CHG	CAG	-7.75432	-12.1453	4.87451e-21	2.19112e-17	35.1315
chr2	241765148	+	CHG	CCG	-0.735369	-4.47641	2.11036e-05	0.00760407	2.58093
chr2	242163013	-	CHG	CAG	-12.5299	-8.01801	2.76662e-12	3.36563e-09	17.2219
chr2	242167547	-	CG	CGC	14.0699	12.2213	5.5809e-20	2.15682e-16	32.4778
chr2	242311850	-	CHH	CTA	-1.58893	-4.54024	1.64752e-05	0.00618603	2.80844
chr2	242312071	-	CHH	CTA	-6.70886	-4.68571	9.303e-06	0.00374366	3.33703
chr3	141235	+	CHG	CTG	-4.38015	-5.23374	9.92131e-07	0.000497481	5.40109
chr3	3095851	+	CHG	CTG	-3.67493	-6.72904	1.28486e-09	1.0576e-06	10.9701
chr3	3095861	+	CHG	CAG	-5.30506	-6.64681	1.88208e-09	1.49295e-06	11.1846
chr3	4855266	+	CHH	CCT	-1.00106	-4.11382	8.28146e-05	0.024033	1.33054
chr3	9189459	+	CHH	CTC	-7.10203	-7.30697	8.84762e-11	8.66715e-08	13.9323
chr3	9195760	+	CHG	CTG	-6.59424	-4.57177	1.45681e-05	0.00555554	2.92484
chr3	9280085	+	CHH	CCT	-2.12567	-4.0267	0.000113837	0.0313289	1.0643
chr3	10440630	-	CHH	CCA	-5.05549	-10.0571	1.25435e-16	2.94449e-13	24.9288
chr3	10541258	+	CHH	CCC	-3.35958	-4.18934	6.2647e-05	0.0191077	1.60085
chr3	10623186	+	CHG	CTG	-8.0809	-9.40711	3.07195e-15	5.82937e-12	23.3137
chr3	10641319	+	CHG	CAG	-5.46422	-4.03161	0.000111827	0.0308425	1.05313
chr3	10641426	-	CHH	CAC	-6.39364	-5.26366	8.7486e-07	0.000443591	5.51317
chr3	10895150	+	CHH	CTC	7.31058	4.62376	1.92331e-05	0.00703695	2.68029
chr3	11523557	+	CHH	CTT	9.17289	4.01402	0.000132556	0.0353745	0.935077
chr3	11621330	+	CHH	CAC	-18.2405	-12.7288	1.99323e-19	7.01841e-16	27.6228
chr3	12049575	-	CHH	CAA	-6.09017	-6.28447	1.05211e-08	7.49249e-06	9.58175
chr3	12857508	-	CHH	CCT	6.15156	7.74113	1.05579e-11	1.16987e-08	15.8617
chr3	12982818	+	CHH	CTA	-6.64419	-10.4467	1.85198e-17	5.0162e-14	27.6309
chr3	13095728	+	CG	CGG	-1.49704	-4.3013	4.26382e-05	0.0137808	1.94315
chr3	13095777	+	CG	CGG	-0.846982	-3.94323	0.000157811	0.0407087	0.747427
chr3	13228180	-	CHH	CCC	-3.69488	-4.65272	1.05995e-05	0.00418306	3.20578
chr3	13840107	+	CHH	CTC	-6.83442	-5.355	6.38511e-07	0.000332258	5.77478
chr3	14962776	-	CHG	CCG	-4.66725	-7.17265	1.60011e-10	1.49141e-07	13.4227
chr3	17787351	-	CG	CGG	-3.05801	-4.35547	3.35473e-05	0.0112619	2.12953
chr3	17976903	-	CHH	CAC	-3.82898	-4.96852	2.9784e-06	0.00135709	4.3272
chr3	31774464	+	CHG	CTG	-5.90882	-7.74424	1.04009e-11	1.15651e-08	15.9789
chr3	38533008	-	CHH	CTT	-9.98099	-7.34181	1.05759e-10	1.0265e-07	13.74
chr3	39511710	+	CHH	CAT	-3.8258	-6.40516	5.72606e-09	4.21999e-06	10.1556
chr3	39540219	+	CHG	CAG	-7.51379	-5.02812	2.33237e-06	0.00108616	4.61017
chr3	42191019	+	CHH	CTA	-9.1065	-14.5412	6.85052e-26	6.48042e-22	45.1837
chr3	42540942	+	CHH	CTC	-7.15696	-4.09142	9.05513e-05	0.0258266	1.25277
chr3	44054863	-	CHG	CTG	-4.31194	-3.94645	0.000152035	0.0395892	0.791668
chr3	44054868	-	CHH	CCA	-4.29042	-4.25701	4.86591e-05	0.015397	1.82142
chr3	47577865	+	CHH	CCT	-0.747943	-3.99632	0.000127069	0.0342128	0.949917
chr3	47578340	-	CHH	CCA	-13.7051	-7.703	1.26876e-11	1.39126e-08	15.844
chr3	47621307	+	CHG	CAG	-7.48209	-3.89877	0.000180244	0.0451182	0.629732
chr3	47878719	+	CHG	CTG	-17.3922	-28.6369	3.33444e-48	5.28344e-43	76.6194
chr3	48446332	-	CHH	CCT	-9.42438	-6.03899	3.00362e-08	1.94544e-05	8.662
chr3	49034323	+	CHG	CAG	-4.70402	-6.05412	2.80686e-08	1.83024e-05	8.59655
chr3	49593860	+	CHG	CTG	-6.12461	-9.66191	8.76407e-16	1.80347e-12	24.639
chr3	49665417	-	CHH	CCT	-4.43249	-7.11768	2.07554e-10	1.89824e-07	13.1913
chr3	49695113	-	CHH	CTC	-5.47692	-4.69209	9.07075e-06	0.0036595	3.35837
chr3	49705073	-	CHH	CAC	-7.65738	-8.13983	1.53087e-12	1.96411e-09	17.8247
chr3	49705164	-	CHH	CCC	-6.48985	-6.87905	6.38003e-10	5.52415e-07	12.1757
chr3	49904608	-	CHH	CCT	0.982447	4.36473	3.23859e-05	0.0109415	2.18992
chr3	49904737	-	CHG	CCG	-0.733719	-4.01737	0.000117754	0.0321139	0.997711
chr3	49909230	+	CHH	CCC	-5.02308	-5.88925	5.85026e-08	3.60692e-05	7.99954
chr3	49909297	+	CHH	CCT	-3.32694	-4.48571	2.0358e-05	0.00735213	2.62228
chr3	50241758	+	CHH	CAC	9.98609	4.32378	3.81584e-05	0.0126029	2.04053
chr3	50253936	-	CHH	CAT	-5.61422	-4.10669	8.56264e-05	0.0246795	1.30585
chr3	52048529	+	CHH	CCA	-6.1522	-9.51781	1.78142e-15	3.50993e-12	23.866
chr3	52064804	+	CHH	CCC	-4.51079	-6.79883	9.28248e-10	7.85273e-07	11.7631
chr3	52066220	-	CG	CGG	4.08093	4.28301	4.98251e-05	0.0157346	1.82196
chr3	52078191	+	CHH	CTC	-0.78998	-4.10077	8.68827e-05	0.0249995	1.27704
chr3	52106222	-	CHH	CTA	-3.15886	-5.08488	1.84533e-06	0.000874122	4.7238
chr3	52462916	-	CHH	CTT	-5.30438	-4.54578	1.61236e-05	0.00606841	2.82517
chr3	52511726	+	CHG	CTG	-8.02804	-13.3928	1.34101e-23	9.33993e-20	40.4181
chr3	53764599	+	CHH	CCT	-2.97632	-4.20662	5.87474e-05	0.0181337	1.66427
chr3	53867380	+	CHH	CAC	-19.1103	-13.3119	6.95671e-23	4.28076e-19	37.8334
chr3	54180819	+	CHG	CTG	-3.03498	-4.89316	4.0485e-06	0.00178315	4.03315
chr3	54609076	+	CHH	CTA	7.89632	6.8663	6.7722e-10	5.84774e-07	12.1017
chr3	58370994	+	CHH	CAA	-2.94788	-4.1091	9.365e-05	0.0265217	1.25392
chr3	60789653	+	CHH	CTC	4.07501	4.80971	5.67092e-06	0.00240901	3.73394
chr3	60789995	+	CHH	CAA	-9.64936	-5.85358	1.32048e-07	7.68525e-05	7.02737
chr3	61212229	-	CHH	CAT	-7.21609	-6.25554	1.13211e-08	7.99034e-06	9.49323
chr3	64518844	-	CHG	CCG	-5.38428	-6.12745	2.01944e-08	1.35442e-05	8.98016
chr3	64775047	+	CHH	CAA	-6.00624	-4.80402	5.80223e-06	0.00245763	3.77089
chr3	65464988	-	CHH	CAT	-6.54039	-7.07038	2.59523e-10	2.34646e-07	12.9712
chr3	65465015	-	CHG	CCG	-1.56803	-4.00198	0.000124496	0.0336773	0.980092
chr3	66444132	-	CG	CGA	10.2225	4.37688	3.9476e-05	0.0129369	2.04495
chr3	66447466	-	CHG	CAG	8.94677	4.46188	2.53446e-05	0.00886505	2.43545
chr3	66452208	+	CHG	CAG	6.61163	4.0584	0.000113271	0.0312001	1.05796
chr3	69230378	-	CHH	CTC	-4.53205	-5.1637	1.33001e-06	0.000646447	5.1241
chr3	71607501	-	CHG	CAG	-7.14213	-3.95412	0.000148845	0.0389024	0.822554
chr3	71957882	+	CHH	CAC	-6.32838	-6.24844	1.20266e-08	8.45068e-06	9.45525
chr3	71957947	+	CHH	CTC	-4.50334	-7.27598	1.02473e-10	9.96126e-08	13.6769
chr3	72324427	+	CHH	CAA	-1.93125	-4.20634	5.88086e-05	0.0181377	1.653
chr3	72341302	-	CHH	CAT	-5.63599	-4.44795	2.3551e-05	0.00832507	2.48836
chr3	72427903	-	CG	CGG	5.88786	6.0186	4.59347e-08	2.89687e-05	8.07453
chr3	72497806	-	CHH	CCT	-11.7955	-7.82863	1.75671e-11	1.89034e-08	15.0688
chr3	77087737	-	CHH	CTT	-8.11931	-8.96338	2.72416e-14	4.43852e-11	21.2791
chr3	85089050	-	CHG	CTG	-5.2435	-4.20456	5.96617e-05	0.0183431	1.64662
chr3	107393138	-	CHH	CCT	-1.04351	-4.19407	6.15551e-05	0.0188382	1.60134
chr3	111721885	+	CHH	CTT	-9.44501	-16.1271	6.10289e-29	8.59563e-25	51.2568
chr3	114593483	-	CHH	CCT	-2.2029	-4.17423	6.6261e-05	0.020046	1.53725
chr3	116193547	-	CHH	CTC	-9.90549	-4.83101	5.20507e-06	0.00223509	3.86972
chr3	117021354	-	CHH	CTA	3.28412	4.20817	5.88651e-05	0.0181463	1.64515
chr3	117640554	+	CHH	CTT	-4.42185	-4.13644	7.61977e-05	0.0225148	1.4243
chr3	122715742	-	CHG	CAG	10.8167	7.89535	4.09437e-11	4.18552e-08	13.3029
chr3	123105170	-	CHH	CTC	-13.134	-5.19265	1.80469e-06	0.00085808	4.87672
chr3	123124138	-	CHH	CAA	-6.97555	-4.25719	4.90221e-05	0.0155042	1.80442
chr3	123131167	-	CHH	CCC	-4.29018	-4.34093	3.54529e-05	0.011814	2.11925
chr3	123131198	-	CHH	CCT	-7.43247	-14.001	8.0416e-25	6.53435e-21	43.0494
chr3	123134261	+	CHH	CAC	-10.2049	-5.11561	1.87805e-06	0.000888294	4.79573
chr3	124144926	+	CG	CGA	-12.6018	-9.01771	4.0708e-13	5.67052e-10	18.0123
chr3	133088162	-	CG	CGG	6.99012	4.86627	5.18327e-06	0.00222723	3.86002
chr3	133088182	+	CHG	CAG	-2.55135	-5.78262	9.36543e-08	5.59985e-05	7.53719
chr3	133466048	+	CHH	CAT	1.15821	3.95682	0.000146485	0.0383964	0.796872
chr3	133550664	+	CHG	CTG	-6.06994	-6.00063	3.65521e-08	2.33604e-05	8.42308
chr3	134126655	-	CHG	CTG	-2.0292	-4.12341	7.9947e-05	0.0233829	1.3856
chr3	136377894	+	CHH	CTC	-7.06411	-5.36794	1.14318e-06	0.000562975	5.13126
chr3	138017701	+	CHH	CCA	-6.539	-7.71888	1.17533e-11	1.29552e-08	15.8884
chr3	138019160	+	CHH	CAC	-5.54895	-7.30371	8.58756e-11	8.42542e-08	13.5007
chr3	138118247	+	CHH	CTT	-6.53706	-7.95349	3.78264e-12	4.51497e-09	16.9122
chr3	139170344	+	CHH	CTC	-9.30443	-4.93729	5.82738e-06	0.00246556	3.75674
chr3	139742562	+	CHH	CTC	-4.15298	-4.08416	9.23322e-05	0.0262188	1.24491
chr3	147138309	-	CHG	CTG	-5.60713	-7.86633	5.76805e-12	6.64692e-09	16.4012
chr3	147140757	+	CHH	CTT	-6.74895	-5.53522	2.75013e-07	0.000151569	6.59294
chr3	148475661	-	CHH	CTT	-8.58817	-4.8157	5.53595e-06	0.00235959	3.81426
chr3	148656953	+	CHG	CCG	-7.12216	-5.31141	7.15222e-07	0.000369747	5.69763
chr3	153829094	+	CHH	CTT	-3.28241	-4.87118	4.48219e-06	0.00195535	3.95573
chr3	157638881	+	CHH	CAT	-5.87767	-4.32336	3.78937e-05	0.012522	2.05924
chr3	159525100	-	CHH	CCA	-4.49812	-6.16362	1.71578e-08	1.1731e-05	8.98234
chr3	169606688	+	CHG	CTG	-1.46277	-3.99332	0.000128452	0.0345265	0.92356
chr3	170141064	-	CHH	CAC	-1.53735	-4.27791	4.49847e-05	0.0144034	1.88433
chr3	171328820	+	CHH	CAT	-5.32361	-4.66213	1.02131e-05	0.00405836	3.24802
chr3	177232943	+	CHH	CAC	-1.47174	-4.51966	1.78479e-05	0.00661911	2.73861
chr3	178015667	+	CHH	CTT	-5.97108	-8.69886	9.97837e-14	1.49159e-10	20.2888
chr3	179537402	-	CHH	CCA	-2.69205	-4.71638	8.23633e-06	0.00336357	3.38377
chr3	179674507	-	CHG	CAG	-7.02869	-10.6788	5.94036e-18	1.72066e-14	29.1248
chr3	180461865	-	CHG	CTG	-8.77404	-8.31483	6.52772e-13	8.91657e-10	18.461
chr3	180462170	-	CHH	CAC	8.54186	5.33164	9.91436e-07	0.000497481	5.37427
chr3	181278972	-	CHH	CAA	-6.66427	-5.75719	1.04718e-07	6.20709e-05	7.47883
chr3	181279008	-	CHG	CTG	-5.51939	-5.28234	8.08633e-07	0.000413651	5.55201
chr3	181329023	+	CHH	CAA	-9.31615	-10.8633	4.71121e-18	1.3824e-14	28.4455
chr3	181343337	+	CHH	CAC	-8.6391	-8.16439	1.4458e-12	1.8701e-09	17.6353
chr3	181447666	+	CHG	CCG	-4.38418	-4.54821	1.59717e-05	0.00602555	2.83961
chr3	181454595	-	CHH	CCC	-4.0662	-4.85469	4.73086e-06	0.00204811	3.94675
chr3	182045095	+	CHG	CAG	-9.70558	-7.18742	2.05011e-10	1.88041e-07	12.98
chr3	182226902	+	CHG	CAG	-1.02087	-4.22847	5.41464e-05	0.0168808	1.70836
chr3	182227313	-	CHH	CTC	-9.29768	-6.79274	9.55017e-10	8.03842e-07	11.8517
chr3	183531323	+	CHH	CTT	0.983909	3.90544	0.000176015	0.0443047	0.634617
chr3	185115692	+	CHH	CTT	-2.22469	-4.28983	4.30112e-05	0.013866	1.92539
chr3	185762793	-	CHG	CTG	-8.21334	-4.45416	2.29947e-05	0.00816478	2.50501
chr3	185855954	+	CG	CGG	9.23154	6.70566	1.59438e-09	1.28239e-06	11.2693
chr3	186101052	-	CHG	CAG	5.50834	6.31757	8.54022e-09	6.14395e-06	9.73839
chr3	188411456	-	CHH	CCC	-2.67711	-4.50323	1.9023e-05	0.00697733	2.68353
chr3	188510014	-	CHH	CTT	-8.44803	-5.09589	1.84439e-06	0.000874122	4.82473
chr3	192575246	-	CHH	CCT	-5.81129	-12.2189	3.42759e-21	1.5857e-17	35.2681
chr3	193942974	+	CHG	CAG	-8.74462	-8.78849	1.12336e-13	1.67134e-10	19.9663
chr4	1644394	+	CHH	CCA	-7.36082	-7.97569	3.39687e-12	4.07755e-09	16.9911
chr4	1648361	+	CHH	CCA	-1.82397	-4.02626	0.000114019	0.0313653	1.05857
chr4	1845769	-	CHH	CCA	3.81702	4.96209	3.05775e-06	0.00138727	4.24525
chr4	2067959	-	CHH	CCC	-5.26198	-9.73911	5.99359e-16	1.26205e-12	24.3133
chr4	2075724	-	CHH	CCC	-9.09816	-5.47042	3.63371e-07	0.000195506	6.32062
chr4	2075990	+	CHH	CAC	0.733931	4.30697	4.0317e-05	0.0131243	1.98103
chr4	2076067	+	CHH	CCC	1.6905	4.33087	3.68315e-05	0.0122156	2.08059
chr4	2094520	+	CHH	CTA	-9.90186	-8.04763	2.39617e-12	2.96958e-09	17.3468
chr4	2094589	+	CHH	CTC	-1.4309	-3.94909	0.000150601	0.0392803	0.777438
chr4	2509173	+	CHG	CAG	-8.20884	-6.12141	2.07509e-08	1.38881e-05	8.97378
chr4	2575411	-	CHH	CTC	-12.8914	-11.0396	1.02022e-18	3.31598e-15	30.2517
chr4	3308435	-	CHH	CTC	-4.43686	-4.54234	1.63411e-05	0.00613931	2.81978
chr4	3373949	-	CHH	CCT	-6.77484	-8.94981	2.91202e-14	4.71112e-11	21.4517
chr4	3374589	+	CHH	CAT	-6.15778	-6.02031	3.26531e-08	2.10322e-05	8.52691
chr4	3416328	+	CHH	CTA	-8.52323	-3.93285	0.000159618	0.0410744	0.721145
chr4	3416396	+	CHH	CCC	-3.55579	-4.65541	1.04877e-05	0.00414408	3.21501
chr4	3752768	-	CHH	CAT	-4.73344	-4.12055	8.07914e-05	0.0235863	1.37257
chr4	10064999	-	CHH	CTT	-6.74387	-4.98148	2.82452e-06	0.00129256	4.43267
chr4	15022792	+	CHG	CTG	-6.34864	-6.37526	6.56472e-09	4.79348e-06	10.0238
chr4	15022869	+	CHH	CAT	-6.38631	-6.5933	2.4108e-09	1.87267e-06	10.9104
chr4	15150144	+	CHG	CAG	6.35366	4.92444	4.18229e-06	0.0018357	4.01826
chr4	16053311	+	CHG	CTG	-13.4014	-9.52499	1.71955e-15	3.4058e-12	23.7857
chr4	16205576	-	CHG	CTG	-6.93539	-7.19392	1.44669e-10	1.37058e-07	13.508
chr4	16205766	-	CHH	CAC	-1.0269	-3.91812	0.000168238	0.0428748	0.681429
chr4	17283990	-	CHH	CAT	-1.35652	-4.72571	7.93628e-06	0.00325991	3.48067
chr4	17516377	-	CHH	CCC	7.13948	9.06222	1.67601e-14	2.85554e-11	21.6422
chr4	24818772	+	CHH	CAT	-6.46775	-7.86493	5.80724e-12	6.66784e-09	16.5382
chr4	24818796	+	CHH	CCC	-4.6637	-4.39275	2.91038e-05	0.00997625	2.29024
chr4	25841418	+	CHH	CTT	-4.23219	-4.05367	0.000103204	0.0288664	1.14952
chr4	25988496	-	CHG	CTG	2.01076	3.96561	0.000141931	0.0374505	0.849659
chr4	25988619	-	CHH	CAA	3.78267	3.91222	0.000171815	0.0435044	0.703223
chr4	40853531	+	CHG	CAG	-6.84672	-4.98355	3.19945e-06	0.0014431	4.31429
chr4	40925800	+	CHH	CCC	-5.71091	-6.97803	4.00976e-10	3.53955e-07	12.543
chr4	41090010	+	CHH	CAC	-4.47024	-4.46709	2.88415e-05	0.00991538	2.20506
chr4	42630465	+	CHG	CAG	-9.02144	-3.97731	0.000139739	0.036949	0.886106
chr4	55952958	+	CHH	CCC	-7.24341	-13.465	9.57996e-24	6.89978e-20	41.0058
chr4	83548555	+	CHG	CTG	-8.12421	-4.04804	0.000105342	0.0293356	1.1179
chr4	83617486	+	CHG	CTG	6.28723	8.17391	1.47113e-12	1.89513e-09	17.6791
chr4	83639618	-	CHG	CTG	-12.1853	-13.7021	3.18914e-24	2.40629e-20	41.0204
chr4	83721410	-	CHH	CCA	-4.75996	-5.14088	1.46266e-06	0.000707661	5.02109
chr4	90692698	-	CHG	CAG	4.8718	6.21789	1.34267e-08	9.31056e-06	9.19056
chr4	96102574	+	CG	CGC	-1.11708	-4.48665	2.17925e-05	0.00782558	2.56659
chr4	96222781	-	CG	CGG	6.31745	5.59376	2.13539e-07	0.000119454	6.80485
chr4	109967556	+	CHH	CTA	-8.99005	-5.58928	2.17725e-07	0.000121689	6.785
chr4	109967564	+	CHG	CTG	-17.1589	-20.2904	2.70038e-36	1.31655e-31	65.4613
chr4	115562704	+	CHH	CTA	8.18929	4.42246	3.04571e-05	0.010384	2.25671
chr4	124226709	-	CHG	CAG	-7.85308	-5.08819	3.22323e-06	0.00145092	4.29501
chr4	134077590	-	CHH	CTC	-6.86328	-8.72977	8.57502e-14	1.30021e-10	20.4114
chr4	139792494	+	CHH	CTA	-4.4162	-5.58343	2.23308e-07	0.000124699	6.68902
chr4	139949777	-	CG	CGA	-0.655442	-3.98231	0.00013726	0.0364592	0.874378
chr4	140754283	+	CHH	CTT	-2.04077	-4.3455	3.51469e-05	0.0117367	2.126
chr4	141267506	-	CHH	CTC	-8.17822	-5.80526	9.52345e-08	5.67701e-05	7.53923
chr4	144309030	-	CHH	CTA	-1.76323	-4.09994	8.71474e-05	0.0250496	1.3075
chr4	147108214	-	CHH	CTA	-8.2807	-9.01499	2.11389e-14	3.50368e-11	21.2989
chr4	147108231	-	CHG	CAG	-10.0377	-9.55205	1.50511e-15	3.0188e-12	24.0799
chr4	147108256	-	CHH	CCA	-5.74445	-6.13622	1.94123e-08	1.30889e-05	8.98453
chr4	150330530	-	CHH	CAA	-4.13996	-5.21944	1.08797e-06	0.000540828	5.20118
chr4	152586919	+	CHH	CCC	-3.72622	-4.82961	5.23456e-06	0.00224319	3.85527
chr4	152918511	+	CHH	CCC	-7.31285	-6.69421	1.56435e-09	1.26304e-06	11.2874
chr4	156883909	-	CHH	CAT	-0.861139	-3.97483	0.000140026	0.0370096	0.854738
chr4	159723331	-	CG	CGA	3.49007	4.70748	9.79246e-06	0.00390591	3.22214
chr4	160190509	-	CHG	CAG	-3.98837	-4.78266	6.32143e-06	0.0026536	3.68152
chr4	170789124	-	CHH	CAT	-1.06465	-4.19309	6.17791e-05	0.018872	1.59589
chr4	176733026	-	CHG	CTG	-6.63941	-4.23702	5.2444e-05	0.0164387	1.75167
chr4	177199121	-	CHH	CCA	-5.06661	-4.60943	1.25698e-05	0.00485483	3.06077
chr4	184910037	+	CHH	CAC	-0.735242	-3.90453	0.000176588	0.0443958	0.653252
chr4	185016244	+	CHH	CAT	-6.77786	-4.69943	8.81018e-06	0.00357624	3.38475
chr4	185176376	-	CHH	CCA	-4.87512	-6.58958	2.45253e-09	1.9026e-06	10.5722
chr4	185691124	-	CHH	CTT	-9.0521	-7.28878	9.21967e-11	9.01768e-08	14.0072
chr4	185905509	+	CHH	CCA	-4.68914	-7.7809	8.71512e-12	9.77641e-09	16.1456
chr4	186877585	+	CHG	CTG	-9.55614	-7.40277	5.35512e-11	5.38745e-08	14.4275
chr4	187068138	+	CHH	CAA	-4.12333	-5.6077	2.01022e-07	0.000112851	6.80554
chr4	189600925	+	CHG	CTG	-8.2445	-5.45811	3.97574e-07	0.000212286	6.22716
chr4	189601015	+	CHH	CAT	-1.25049	-4.36083	3.34586e-05	0.01125	2.16718
chr5	2129948	+	CHG	CTG	-5.47695	-4.31957	3.84424e-05	0.0126702	2.03898
chr5	3265158	+	CHH	CAA	-5.68429	-4.11178	8.34387e-05	0.0241588	1.33824
chr5	3265189	-	CG	CGC	6.44685	4.86726	4.55369e-06	0.00198224	3.97206
chr5	5319092	+	CHG	CTG	-5.18847	-8.18598	1.22299e-12	1.59165e-09	17.9583
chr5	6822767	-	CHH	CAA	-9.54731	-4.96533	3.0175e-06	0.00137195	4.37322
chr5	6900878	-	CHH	CTA	-5.49412	-7.17717	1.5662e-10	1.46627e-07	13.4303
chr5	7802518	+	CHG	CAG	-11.3979	-3.99079	0.000129629	0.0347816	0.917591
chr5	7890480	-	CHH	CAC	6.36617	9.09273	2.91377e-14	4.71112e-11	21.0961
chr5	8366387	+	CHH	CTT	-6.75009	-4.05331	0.000103339	0.0288914	1.13083
chr5	8866319	-	CHH	CAA	-5.92542	-6.01204	3.38824e-08	2.17789e-05	8.52511
chr5	10468033	-	CHH	CAC	-6.28259	-4.51085	2.03257e-05	0.00734464	2.63264
chr5	11007982	-	CHH	CAC	-5.12477	-4.20381	5.93654e-05	0.0182828	1.65049
chr5	11105035	+	CHG	CTG	-5.84902	-7.72565	1.19987e-11	1.32028e-08	15.6979
chr5	11149233	+	CG	CGC	1.03061	5.08014	1.88187e-06	0.000889437	4.80203
chr5	11310747	-	CHH	CCT	4.18212	4.65619	1.04554e-05	0.00413826	3.21865
chr5	11566810	-	CHH	CCA	-7.29739	-10.9116	1.90441e-18	5.85932e-15	29.865
chr5	11709323	+	CHH	CTT	-3.02512	-3.89307	0.000183934	0.0458788	0.641565
chr5	11864189	+	CHG	CAG	-5.29433	-5.81129	8.25544e-08	4.98316e-05	7.66793
chr5	13960792	-	CHH	CCC	-5.23422	-10.4451	1.86657e-17	5.03421e-14	27.8061
chr5	14510682	-	CHH	CAT	-5.82457	-4.37257	3.14332e-05	0.0106651	2.21811
chr5	14727569	-	CHG	CTG	-2.62761	-4.41414	2.68165e-05	0.00931497	2.33861
chr5	14727613	-	CHH	CTT	-12.5823	-8.37738	4.81037e-13	6.65682e-10	18.74
chr5	15093074	-	CHH	CAC	-0.984782	-4.24571	6.25215e-05	0.0190786	1.63032
chr5	16538305	+	CG	CGC	9.73783	3.93277	0.00016489	0.0421912	0.729046
chr5	16590409	+	CHG	CAG	-1.12467	-3.86657	0.000202051	0.0495974	0.538166
chr5	36624167	+	CHH	CTC	4.98993	4.39911	3.17055e-05	0.0107403	2.21783
chr5	58182800	+	CHH	CTC	-11.931	-5.05438	2.09324e-06	0.000981288	4.71149
chr5	59792044	-	CHH	CTA	-4.09212	-4.0204	0.000117247	0.0320171	1.03589
chr5	63259083	+	CHH	CTC	-9.70826	-4.71638	8.23642e-06	0.00336357	3.44752
chr5	65123032	+	CHH	CCA	-7.43393	-6.9141	5.8506e-10	5.08659e-07	12.0039
chr5	66790909	+	CHH	CCA	-8.83173	-11.5043	1.06742e-19	4.0511e-16	32.718
chr5	67725989	-	CHH	CCC	-3.13067	-4.46061	2.24304e-05	0.00800927	2.50154
chr5	68262581	+	CHH	CAT	5.09813	4.16862	6.76532e-05	0.0203988	1.53143
chr5	71310370	-	CHH	CCT	-5.10948	-6.15215	1.80682e-08	1.2274e-05	9.1063
chr5	76440611	+	CHH	CCT	-7.74669	-4.16026	6.97806e-05	0.0209013	1.49145
chr5	77288955	-	CHH	CCC	-16.084	-8.94747	5.28863e-14	8.1358e-11	20.4549
chr5	78581713	-	CHG	CAG	-4.62213	-4.56335	1.58775e-05	0.00599713	2.85174
chr5	79441997	+	CHH	CCT	-5.75476	-6.10845	2.19955e-08	1.4613e-05	8.83466
chr5	79442078	+	CHH	CCA	-6.79045	-5.27724	8.26224e-07	0.00042129	5.56573
chr5	81183376	+	CHH	CAA	-6.96633	-9.11651	1.28336e-14	2.22849e-11	22.1644
chr5	81183390	+	CHG	CAG	-5.23505	-4.30845	4.00921e-05	0.0130915	2.00773
chr5	81183394	+	CHH	CCT	-9.41472	-8.43119	3.69865e-13	5.17486e-10	19.0569
chr5	81183463	+	CHH	CCT	8.18963	4.8577	4.67362e-06	0.00202749	3.96751
chr5	87800101	+	CHG	CAG	-4.29884	-6.04508	3.85389e-08	2.4475e-05	7.84815
chr5	87836212	-	CHG	CAG	5.89155	5.80224	8.59096e-08	5.17583e-05	7.58441
chr5	87978976	-	CHH	CTC	-3.68406	-5.90677	5.41335e-08	3.36817e-05	7.80666
chr5	87979023	-	CHH	CCC	-5.1788	-8.11763	1.70539e-12	2.1661e-09	17.5055
chr5	88018852	+	CHH	CCC	-6.38466	-5.20055	1.14024e-06	0.000562236	5.26344
chr5	88100370	+	CHH	CCC	-5.38128	-6.11562	2.12986e-08	1.41947e-05	8.95543
chr5	88100372	+	CHH	CCT	7.43042	13.8928	1.32244e-24	1.03477e-20	41.9876
chr5	106706375	-	CHG	CTG	-6.4879	-10.893	2.08508e-18	6.32311e-15	29.8154
chr5	106708936	-	CHG	CAG	-6.62226	-4.26607	4.70329e-05	0.0149948	1.84303
chr5	115780626	+	CHG	CTG	-7.71438	-4.06981	9.73056e-05	0.0273857	1.18537
chr5	115789690	+	CHH	CAA	-1.57462	-4.18733	7.52502e-05	0.022266	1.45911
chr5	115789747	+	CHH	CAC	-10.0724	-11.1231	1.31567e-17	3.62554e-14	27.3889
chr5	123149118	-	CHH	CTT	-11.3851	-16.0979	6.9242e-29	9.3374e-25	49.5451
chr5	123731193	+	CHG	CAG	-6.62479	-5.04739	2.15441e-06	0.00100773	4.66593
chr5	123774068	+	CHH	CCT	-11.0641	-5.97796	3.9446e-08	2.5026e-05	8.39292
chr5	123908864	-	CHG	CCG	5.13155	4.94784	4.57299e-06	0.00198928	3.97952
chr5	124003601	-	CHH	CTC	-6.08774	-4.49381	1.97299e-05	0.00717845	2.64982
chr5	125790089	+	CHH	CAC	-10.4375	-4.75525	9.72133e-06	0.00388732	3.15947
chr5	126256199	+	CHH	CAT	-6.50386	-7.00909	3.46459e-10	3.07976e-07	12.7544
chr5	126643074	+	CHH	CAC	-11.7179	-7.96065	5.24796e-12	6.08076e-09	16.6049
chr5	130773157	+	CHG	CTG	-4.44734	-5.39351	5.04797e-07	0.000266396	6.00107
chr5	131713011	-	CHH	CTC	-5.40656	-4.18662	6.32845e-05	0.019278	1.58319
chr5	132109702	+	CG	CGT	7.35432	4.86902	6.1904e-06	0.00260697	3.71396
chr5	132160951	-	CG	CGG	9.53378	4.70639	8.87253e-06	0.00359555	3.38398
chr5	133236350	+	CHG	CTG	-10.554	-4.28341	4.40629e-05	0.0141475	1.89798
chr5	137404640	+	CHH	CCC	-8.72335	-8.70896	9.49609e-14	1.42622e-10	20.3626
chr5	137791044	-	CHG	CCG	-4.66995	-6.47362	4.18383e-09	3.15681e-06	10.2918
chr5	138281837	+	CG	CGC	-6.83619	-6.16372	1.71499e-08	1.1731e-05	9.13987
chr5	138304514	-	CHH	CCT	-10.8453	-5.56219	3.02856e-07	0.000165904	6.5058
chr5	138456522	+	CHH	CAC	-3.95479	-3.94348	0.00015366	0.0399139	0.779671
chr5	140936042	+	CHH	CAA	-8.30572	-4.79295	6.13938e-06	0.00258893	3.71954
chr5	141133521	+	CHH	CCA	-3.98272	-4.34802	3.45114e-05	0.0115325	2.14219
chr5	141162797	-	CHG	CAG	-12.9745	-11.0103	1.34632e-18	4.2665e-15	30.2397
chr5	142037175	-	CHH	CCC	-1.25877	-3.97357	0.000137928	0.0365924	0.858981
chr5	145969699	-	CHG	CAG	-13.3441	-11.6409	5.51519e-20	2.14451e-16	33.257
chr5	147016457	+	CHH	CAC	-1.35247	-4.065	9.90272e-05	0.0278208	1.15195
chr5	156712449	-	CHG	CTG	-5.95143	-6.93921	4.8119e-10	4.22996e-07	12.4386
chr5	159861156	+	CHH	CCT	-4.74768	-7.96055	3.6554e-12	4.37132e-09	16.8466
chr5	160177003	+	CHH	CTC	3.40735	4.34713	3.89055e-05	0.0127896	2.03026
chr5	165057457	-	CG	CGC	-0.920556	-4.46358	2.21749e-05	0.00793145	2.53731
chr5	167646022	-	CHH	CTT	-10.872	-4.21103	5.96771e-05	0.0183431	1.63572
chr5	167726557	+	CHH	CCA	0.962666	4.10073	8.68943e-05	0.0249995	1.27555
chr5	169991433	+	CHH	CAT	-10.0128	-6.62079	2.12305e-09	1.67154e-06	11.0247
chr5	170740149	-	CHH	CAT	-7.48555	-6.7555	1.13602e-09	9.44917e-07	11.5942
chr5	170740203	-	CHH	CAA	6.25964	8.54653	2.10417e-13	3.05179e-10	19.1923
chr5	171097303	-	CHG	CAG	-1.50291	-4.65675	1.04322e-05	0.00413312	3.23235
chr5	172000991	-	CHH	CTC	5.17315	4.43704	2.45599e-05	0.00864307	2.45162
chr5	172001051	-	CHH	CCA	7.99515	14.104	5.01582e-25	4.18295e-21	41.8141
chr5	172862405	+	CHG	CTG	-5.20676	-6.10431	2.24088e-08	1.48564e-05	8.88552
chr5	172981519	+	CHG	CTG	-3.67223	-4.1336	7.70002e-05	0.0227096	1.42062
chr5	173100930	+	CHG	CCG	-4.59588	-7.02996	3.14014e-10	2.80709e-07	12.4676
chr5	173293742	+	CHH	CCA	-7.51687	-10.6553	6.66431e-18	1.91125e-14	28.6549
chr5	173383179	-	CHH	CTT	6.26445	9.16621	1.00505e-14	1.76045e-11	22.0221
chr5	173932818	-	CHH	CTC	8.63462	10.5878	3.41853e-17	8.77197e-14	26.3806
chr5	175110360	-	CHH	CCA	-1.21478	-4.04722	0.000105658	0.0293842	1.12171
chr5	177757094	-	CHH	CCC	-10.1987	-5.25072	1.12454e-06	0.000555958	5.28585
chr5	177762995	-	CG	CGA	6.09593	5.83039	7.94561e-08	4.81449e-05	7.70578
chr5	179443503	-	CHH	CTA	6.3702	5.12974	1.53204e-06	0.000738414	4.99688
chr5	179544404	+	CG	CGA	6.08262	4.64904	1.08724e-05	0.00428278	3.19532
chr5	179567286	-	CHH	CCA	-7.0906	-4.94713	3.2504e-06	0.00146107	4.29254
chr5	179606669	-	CHH	CAT	-14.6257	-11.0665	5.04332e-17	1.25845e-13	26.1305
chr6	319577	-	CHG	CCG	-12.6731	-10.4467	1.85131e-17	5.0162e-14	27.6433
chr6	324406	+	CHH	CTC	-6.75142	-4.24683	5.05531e-05	0.015897	1.79342
chr6	1619055	+	CHH	CTC	7.85835	5.25358	1.11146e-06	0.000550781	5.28075
chr6	1697454	-	CHG	CTG	-2.77351	-4.39136	2.92585e-05	0.0100238	2.29236
chr6	3280042	-	CHG	CAG	-4.41984	-4.28598	4.36388e-05	0.0140398	1.9241
chr6	3395264	-	CHH	CAC	-8.33537	-8.31582	1.13003e-12	1.48285e-09	17.8337
chr6	3645080	-	CHH	CCC	-10.0463	-9.18624	1.29306e-14	2.2392e-11	22.0841
chr6	4675693	+	CHG	CAG	-5.85175	-5.20421	1.14079e-06	0.000562236	5.23805
chr6	5389486	-	CHH	CAA	-4.59022	-4.68845	9.20241e-06	0.00370789	3.33563
chr6	5457618	-	CHG	CAG	-4.2674	-4.33549	3.61924e-05	0.0120162	2.09721
chr6	6178051	-	CHH	CCA	-7.47139	-5.18182	1.71769e-06	0.000821021	4.85386
chr6	12150662	-	CHH	CAA	-6.89642	-5.55611	2.56254e-07	0.000141971	6.64422
chr6	12791607	-	CHG	CTG	-5.54397	-9.82583	3.91176e-16	8.46173e-13	25.0579
chr6	12811903	-	CHG	CAG	-6.16856	-4.46184	2.23243e-05	0.00797587	2.5384
chr6	13351726	+	CHH	CTC	-1.81072	-4.53098	1.70798e-05	0.00639035	2.78097
chr6	13351774	+	CHG	CTG	-6.67026	-4.58102	1.40508e-05	0.00537444	2.9594
chr6	15502327	-	CHH	CTT	-3.94296	-5.43715	4.19005e-07	0.000222978	6.17943
chr6	16286179	+	CHH	CTC	-9.92272	-8.06934	2.9428e-12	3.56626e-09	16.7782
chr6	18536979	+	CHG	CAG	-7.31917	-9.20028	8.49992e-15	1.50904e-11	22.5607
chr6	18537082	+	CHH	CTC	-11.4186	-18.3351	5.86657e-33	1.54927e-28	58.0854
chr6	20013367	+	CHH	CTA	-5.86945	-5.89019	6.25966e-08	3.84437e-05	7.79057
chr6	21277990	+	CHG	CTG	-9.94795	-4.37826	3.07592e-05	0.0104813	2.22861
chr6	21523395	+	CHG	CCG	-5.62425	-4.22523	5.48062e-05	0.0170695	1.71517
chr6	21523410	+	CHH	CAT	6.70439	6.07387	2.56905e-08	1.69435e-05	8.74923
chr6	21523469	+	CHG	CTG	-2.48564	-4.17851	6.52189e-05	0.019778	1.55699
chr6	21523500	+	CHG	CCG	-4.71715	-4.48681	2.02717e-05	0.00732929	2.62308
chr6	35021254	+	CHH	CTA	-7.03089	-8.58342	1.75654e-13	2.57114e-10	19.6455
chr6	37659777	+	CHH	CTA	4.92517	4.09233	8.96097e-05	0.0256295	1.2827
chr6	37659975	+	CHH	CAC	-6.30233	-8.38459	4.6441e-13	6.44079e-10	18.8667
chr6	37660055	+	CHG	CAG	-5.06808	-7.53176	2.88897e-11	3.03152e-08	15.0715
chr6	39647212	-	CHG	CTG	-6.5814	-4.10807	8.45842e-05	0.0244214	1.31366
chr6	41668593	-	CHH	CCA	-9.38429	-11.1787	5.18257e-19	1.73795e-15	31.2801
chr6	41877045	+	CHG	CCG	-15.2853	-15.3604	1.74983e-27	2.01645e-23	47.803
chr6	43650833	+	CHH	CAC	10.6317	10.7044	5.94544e-18	1.72066e-14	28.6293
chr6	44257444	-	CHH	CTT	-2.92138	-3.88399	0.000189961	0.0471593	0.613705
chr6	44257466	-	CHH	CTT	-9.53197	-6.26199	1.09944e-08	7.77711e-06	9.57945
chr6	72220109	-	CHG	CAG	-9.10201	-10.1004	1.01356e-16	2.41503e-13	26.4493
chr6	88853701	-	CHH	CCT	-4.37861	-5.83887	7.31002e-08	4.45064e-05	7.81024
chr6	90650887	+	CHH	CCC	-5.45741	-5.98988	3.74042e-08	2.38021e-05	8.42858
chr6	96505971	-	CHG	CCG	-0.82548	-4.0654	9.88836e-05	0.0277928	1.15706
chr6	97423840	-	CHH	CCT	-8.28418	-5.50666	3.11008e-07	0.000170222	6.47246
chr6	97472099	+	CHG	CTG	-3.43476	-4.62074	1.2023e-05	0.0046607	3.08857
chr6	99235397	+	CG	CGT	-2.82359	-4.26534	5.49153e-05	0.017095	1.63707
chr6	99718734	-	CHH	CTA	-6.53104	-8.04152	2.46823e-12	3.04946e-09	17.3503
chr6	106057888	+	CHG	CTG	-8.43983	-16.1878	4.69247e-29	6.75932e-25	51.3032
chr6	107938279	-	CHH	CCC	-3.20647	-3.90284	0.000177654	0.0445754	0.652982
chr6	107954665	+	CHH	CCC	-3.15737	-5.01234	2.48871e-06	0.00115388	4.5083
chr6	107955012	+	CHG	CAG	-5.66085	-5.06782	1.98024e-06	0.000931761	4.75966
chr6	107988292	-	CHH	CCC	-0.709817	-4.39403	2.89617e-05	0.00994368	2.28723
chr6	110863627	+	CHH	CTC	-6.45858	-8.96251	2.73583e-14	4.44609e-11	21.482
chr6	110863638	+	CHH	CTA	-6.02756	-8.24798	9.04276e-13	1.19798e-09	18.1297
chr6	110886200	+	CHH	CAC	-8.66594	-4.25848	4.83923e-05	0.0153279	1.82369
chr6	110886269	+	CHG	CAG	-2.46771	-4.2703	4.62919e-05	0.0147808	1.86339
chr6	110931289	-	CHG	CTG	-9.59874	-5.82419	7.79919e-08	4.7439e-05	7.7513
chr6	112064676	-	CHG	CTG	-4.14083	-6.05639	2.77848e-08	1.8136e-05	8.60436
chr6	112182869	-	CHH	CCC	-6.63037	-7.25429	1.08626e-10	1.0495e-07	13.6435
chr6	124123390	-	CHH	CTA	-5.87652	-12.845	1.75122e-22	1.02771e-18	37.5601
chr6	124140816	+	CHH	CCC	-8.20785	-13.194	3.39475e-23	2.24126e-19	39.9654
chr6	128388428	-	CHH	CTC	-1.35746	-4.09529	8.86433e-05	0.0254104	1.25965
chr6	129415580	-	CHH	CTT	6.88296	4.00497	0.000123158	0.033399	0.977812
chr6	129567965	+	CHG	CAG	-1.44977	-4.06932	9.74788e-05	0.0274222	1.17839
chr6	131781270	-	CHG	CTG	-0.577252	-4.05003	0.000104583	0.0291875	1.10211
chr6	134646147	+	CHH	CCC	-3.41138	-4.54741	1.60213e-05	0.00603708	2.83147
chr6	134951655	-	CHG	CTG	-5.71366	-9.04587	1.81626e-14	3.06973e-11	21.4929
chr6	136789119	-	CHH	CAA	5.15037	4.75078	7.18113e-06	0.00297868	3.5682
chr6	136870051	+	CHH	CAT	-15.1095	-19.9579	1.39222e-32	3.52956e-28	52.3389
chr6	136870088	+	CHH	CTC	-10.7471	-7.35248	1.57627e-10	1.47351e-07	12.9221
chr6	138098184	-	CHG	CAG	-3.81098	-4.45631	2.28054e-05	0.00811118	2.51893
chr6	148793352	-	CHH	CAA	-5.20746	-4.88006	4.26927e-06	0.00187128	4.05165
chr6	148793929	+	CHH	CAA	-6.37068	-6.39212	6.6674e-09	4.86084e-06	9.98729
chr6	148839133	+	CHH	CCC	-5.5452	-10.6738	6.08819e-18	1.75396e-14	29.078
chr6	148854773	-	CHH	CCT	5.46086	4.28407	4.39543e-05	0.014127	1.91938
chr6	148867263	-	CG	CGA	1.8482	4.16899	6.7561e-05	0.0203809	1.52153
chr6	148869863	+	CHG	CAG	-3.28518	-4.26316	4.75494e-05	0.0151366	1.8542
chr6	149549575	-	CHH	CTC	-8.44933	-5.54831	3.36552e-07	0.00018294	6.33762
chr6	149744548	-	CHH	CCC	-0.814457	-4.07356	0.000105406	0.0293396	1.13699
chr6	155538179	+	CHG	CAG	-7.33761	-8.72631	8.72167e-14	1.31929e-10	20.3327
chr6	156920454	+	CHG	CCG	-3.45665	-4.05425	0.000102986	0.0288233	1.15785
chr6	156920544	+	CHH	CAC	-5.57567	-6.22422	1.30473e-08	9.05743e-06	9.34259
chr6	157383156	-	CHH	CCT	-4.37578	-7.11685	2.08379e-10	1.90304e-07	12.6739
chr6	157484587	-	CHH	CCT	17.2241	19.2131	1.75764e-34	6.18886e-30	61.5679
chr6	157531106	-	CHG	CTG	-4.48773	-4.75249	7.13222e-06	0.00296033	3.5809
chr6	158514784	-	CHH	CAC	-1.36252	-4.52254	1.76493e-05	0.00657118	2.74928
chr6	158794548	-	CHG	CTG	0.796133	3.91212	0.000171875	0.0435044	0.657605
chr6	158834594	-	CHG	CTG	3.88023	4.99957	2.62273e-06	0.00120982	4.43461
chr6	158896727	+	CHH	CCA	-1.59067	-4.33991	3.55903e-05	0.0118411	2.11381
chr6	159124424	+	CHH	CCC	-6.65339	-10.8649	2.39153e-18	7.21789e-15	29.7579
chr6	159191217	+	CHH	CCT	-11.8232	-11.3844	1.90819e-19	6.79449e-16	31.9752
chr6	159331873	-	CHH	CTC	-3.79753	-3.99038	0.000129819	0.0347827	0.938125
chr6	159331903	-	CHH	CCA	-7.09508	-4.77237	6.58725e-06	0.00275216	3.65338
chr6	160312137	-	CG	CGT	1.75623	4.41893	2.68219e-05	0.00931497	2.3672
chr6	161587595	+	CHH	CCT	-5.89524	-10.1296	8.78176e-17	2.12439e-13	26.3038
chr6	161616813	+	CHH	CTC	-14.3398	-9.3764	3.57316e-15	6.68048e-12	23.4278
chr6	161629938	+	CHG	CAG	-4.46363	-4.03878	0.000108949	0.0301669	1.0914
chr6	161630072	-	CHH	CTT	-6.41453	-4.09054	9.15007e-05	0.0260294	1.24045
chr6	161648475	+	CHH	CTT	3.23934	3.93645	0.000157576	0.040665	0.784166
chr6	161677162	+	CHG	CAG	-7.11492	-5.74809	1.08983e-07	6.43148e-05	7.40131
chr6	161677403	-	CHH	CCC	-4.94845	-4.99237	2.70127e-06	0.00124333	4.4585
chr6	163275762	-	CHH	CCA	-9.51029	-4.61407	1.23427e-05	0.00477584	3.07584
chr6	163609503	+	CHH	CTT	-5.86357	-5.95293	4.4098e-08	2.78381e-05	8.18738
chr6	163609636	-	CHH	CCT	-4.8816	-6.61738	2.15682e-09	1.69603e-06	11.0334
chr6	163665950	+	CHH	CCC	16.6441	8.30921	4.48636e-12	5.25595e-09	16.3194
chr6	163780439	+	CHG	CAG	-5.44795	-6.5982	2.35685e-09	1.83511e-06	11.0101
chr6	164490280	-	CHG	CAG	-1.2404	-4.57947	1.41363e-05	0.0053992	2.95045
chr6	164490512	-	CHH	CAT	-10.6587	-4.88532	4.17938e-06	0.0018357	4.07333
chr6	166723210	-	CHH	CCT	-10.9618	-4.14292	7.43989e-05	0.0220656	1.4193
chr6	166881598	-	CHH	CCT	-4.25852	-3.92509	0.000164108	0.0420252	0.717967
chr6	166907728	+	CHH	CCT	-16.0924	-19.6268	3.47775e-35	1.37763e-30	61.4684
chr6	167065036	-	CHH	CCT	-5.79899	-5.54481	2.63873e-07	0.000146064	6.61753
chr6	167065059	-	CHG	CTG	-4.76192	-4.24725	5.04736e-05	0.015897	1.79534
chr6	167213681	+	CHG	CAG	6.21305	5.08099	1.9314e-06	0.000911487	4.77237
chr6	167280726	+	CHH	CAA	-8.79476	-7.19001	1.47377e-10	1.39207e-07	13.4014
chr6	167317034	+	CHH	CTC	-6.40465	-6.75281	1.15032e-09	9.54284e-07	11.6323
chr6	167364199	+	CHH	CAC	-10.2995	-8.09029	1.9477e-12	2.45419e-09	17.3817
chr6	168321189	-	CHG	CCG	-0.860838	-5.01633	2.44825e-06	0.00113731	4.56693
chr6	168321748	-	CHH	CAT	-10.8607	-9.45612	2.90745e-15	5.55046e-12	23.0205
chr6	168370492	-	CHH	CCC	-4.38169	-7.65554	1.59441e-11	1.72742e-08	15.5046
chr6	168445568	-	CHG	CTG	-5.0123	-8.86512	4.41389e-14	6.83994e-11	20.8268
chr6	168534836	-	CHH	CTA	-1.15851	-4.14405	7.409e-05	0.0219975	1.43145
chr6	168632864	-	CHH	CTT	-10.1169	-4.7599	7.00623e-06	0.00291759	3.59236
chr6	169263424	+	CHG	CAG	-4.34156	-4.9849	2.78523e-06	0.0012755	4.3955
chr6	169475381	+	CHH	CTT	-4.96718	-5.71448	1.2626e-07	7.38911e-05	7.28859
chr6	169639393	-	CHH	CCA	-12.5434	-11.0653	1.03136e-18	3.33509e-15	30.7302
chr6	169664133	+	CHH	CTC	-4.58773	-4.40232	2.80578e-05	0.00968579	2.32573
chr6	169900886	-	CHH	CCC	-6.5587	-11.444	1.42957e-19	5.29862e-16	32.3439
chr6	170409025	-	CHG	CAG	-3.34788	-4.49828	1.95816e-05	0.00714573	2.65159
chr6	170553548	-	CHG	CAG	7.14754	4.52113	1.79236e-05	0.00663821	2.73669
chr6	170554021	+	CHH	CAC	7.96251	4.74388	8.04707e-06	0.00329655	3.47003
chr7	539172	-	CHH	CCT	-7.33555	-9.67173	8.35074e-16	1.73532e-12	24.3937
chr7	672564	-	CHH	CCC	-6.59576	-7.9953	3.08869e-12	3.7288e-09	16.8309
chr7	714794	-	CHH	CCT	6.60027	6.84624	7.43854e-10	6.39697e-07	11.9244
chr7	819542	-	CHH	CAC	-7.63646	-5.5325	2.78259e-07	0.000153091	6.56112
chr7	926569	+	CHH	CCA	4.71733	4.79718	5.96377e-06	0.0025199	3.71371
chr7	984917	-	CG	CGT	12.9812	6.1656	1.8473e-08	1.25088e-05	8.85107
chr7	1090999	-	CG	CGG	1.58399	4.82653	5.29998e-06	0.00226663	3.84079
chr7	1732106	+	CHH	CTT	-7.60333	-4.38297	3.02115e-05	0.0103113	2.25198
chr7	1732169	+	CG	CGG	0.886164	4.04742	0.00010558	0.0293754	1.09806
chr7	1732198	+	CG	CGT	0.806367	4.11745	8.17191e-05	0.0238133	1.33408
chr7	1732228	+	CG	CGT	1.34497	4.60168	1.2958e-05	0.00498352	3.02783
chr7	1732237	+	CG	CGC	1.5624	5.03357	2.28062e-06	0.00106441	4.63352
chr7	2476367	-	CHH	CCC	-1.04757	-3.98493	0.000132396	0.0353466	0.918579
chr7	2476419	-	CHH	CTC	-5.37642	-3.87363	0.000197065	0.048675	0.55631
chr7	2770731	-	CHH	CCT	-7.02401	-5.48243	3.45123e-07	0.000187117	6.35738
chr7	4265915	-	CHH	CAC	-5.0217	-4.52259	1.76465e-05	0.00657118	2.75189
chr7	4265919	-	CHG	CTG	-10.6219	-5.69411	1.38013e-07	8.01771e-05	7.2366
chr7	4791421	+	CHH	CCA	-6.3296	-7.93399	4.15738e-12	4.90681e-09	16.8301
chr7	9038525	-	CHH	CCC	7.02445	4.35358	3.379e-05	0.0113253	2.15534
chr7	13506906	+	CHG	CAG	-8.84391	-6.2733	1.0444e-08	7.44993e-06	9.55485
chr7	14940161	-	CHG	CTG	-3.54668	-4.51407	1.824e-05	0.00672907	2.72214
chr7	16734616	-	CHH	CAT	-4.4876	-6.07175	2.59363e-08	1.70524e-05	8.63529
chr7	16734626	-	CHH	CTT	-4.53713	-5.82291	7.84321e-08	4.76611e-05	7.68285
chr7	22160158	-	CHH	CTT	-8.7895	-8.51675	2.4343e-13	3.49856e-10	19.2937
chr7	25535076	-	CHG	CAG	-7.62303	-4.96283	3.04847e-06	0.00138458	4.36399
chr7	28487015	-	CHH	CTT	-7.00118	-4.85677	4.69117e-06	0.00203299	3.9654
chr7	28487054	-	CHH	CCC	-4.88367	-4.71053	8.43007e-06	0.00343601	3.42779
chr7	28769105	+	CHH	CCT	-8.00831	-5.17747	1.25577e-06	0.000613655	5.16883
chr7	28790776	-	CHH	CTT	-10.2522	-8.14376	1.59777e-12	2.04046e-09	17.5501
chr7	28812029	+	CHH	CAA	-3.70707	-4.32705	3.73685e-05	0.0123678	2.06405
chr7	28862202	-	CHG	CAG	-9.20922	-4.88581	5.80477e-06	0.00245763	3.77871
chr7	28962423	-	CHH	CTC	-6.60967	-10.9254	1.78064e-18	5.53223e-15	30.2595
chr7	28962432	-	CHG	CCG	-10.1816	-10.3033	3.74231e-17	9.52565e-14	27.2907
chr7	36222656	-	CHH	CCT	-4.5138	-9.04135	1.85702e-14	3.11357e-11	21.5289
chr7	36973816	+	CHH	CAC	-9.01881	-13.3787	1.43209e-23	9.75984e-20	40.8318
chr7	37026141	-	CHH	CCC	-4.21891	-4.77645	6.48066e-06	0.0027112	3.65882
chr7	37299915	-	CHH	CCC	-6.25854	-5.90557	5.44222e-08	3.38166e-05	8.0839
chr7	37429846	-	CHH	CTC	-7.26836	-5.46263	3.82719e-07	0.000205045	6.26182
chr7	37533629	+	CG	CGT	3.55774	4.69933	8.81361e-06	0.00357624	3.37422
chr7	43365311	+	CHH	CCT	5.46607	3.91121	0.000172435	0.0436286	0.668597
chr7	44311075	-	CHH	CAA	-4.00078	-4.60174	1.29549e-05	0.00498352	3.03308
chr7	44312174	-	CHG	CAG	-9.32266	-8.07889	2.05867e-12	2.58375e-09	17.546
chr7	44366284	+	CHH	CTC	-3.24424	-4.03491	0.000110493	0.0305013	1.09879
chr7	44525769	+	CHH	CTC	-5.75826	-9.04105	1.85976e-14	3.11357e-11	21.8587
chr7	45116619	+	CHH	CTA	-11.9198	-7.27017	1.0073e-10	9.82195e-08	13.9451
chr7	45299427	+	CG	CGG	-6.48164	-6.41278	5.52978e-09	4.09438e-06	10.1317
chr7	45632824	+	CHH	CCT	-8.96839	-4.32067	3.86102e-05	0.0127057	2.02734
chr7	47192837	+	CHG	CAG	4.17394	4.30115	5.1225e-05	0.0160885	1.77871
chr7	47192865	+	CG	CGT	15.4018	13.0638	6.7862e-21	2.94597e-17	32.896
chr7	50599814	-	CHG	CTG	-7.71416	-3.93792	0.000156751	0.0405176	0.761762
chr7	50629961	-	CHG	CAG	3.61641	4.01721	0.000124749	0.0337169	0.994409
chr7	50745463	+	CHH	CAA	6.0752	4.36229	3.56122e-05	0.0118421	2.12388
chr7	51219042	-	CHH	CTC	-7.32733	-4.55698	1.59227e-05	0.00601062	2.83998
chr7	51253556	+	CHH	CAC	6.40543	4.70908	9.59834e-06	0.00384379	3.30871
chr7	51301453	-	CHG	CTG	-11.5484	-6.989	3.8081e-10	3.37093e-07	12.6924
chr7	51333454	+	CHH	CTC	-9.49971	-7.7848	8.55266e-12	9.62824e-09	16.1363
chr7	55588628	-	CHG	CTG	-10.1603	-12.7704	2.49053e-22	1.435e-18	37.6059
chr7	78014351	-	CHH	CCA	-7.23129	-4.34057	3.55018e-05	0.0118178	2.11247
chr7	78067802	+	CHH	CAC	-7.83548	-4.11237	8.57678e-05	0.024709	1.3188
chr7	87685001	-	CHH	CTC	6.70333	8.57366	2.66036e-13	3.77213e-10	19.2417
chr7	91272658	+	CHH	CAT	-4.15284	-4.64523	1.09176e-05	0.00429788	3.19085
chr7	95413699	-	CHH	CAC	-4.01445	-3.97465	0.000137393	0.0364656	0.903657
chr7	95777852	+	CHG	CTG	-9.34935	-4.70742	8.73287e-06	0.0035503	3.39681
chr7	98198435	+	CHG	CTG	-8.89324	-5.53156	2.79384e-07	0.000153577	6.56522
chr7	98198445	+	CHH	CTT	-2.421	-3.89229	0.000184439	0.0459866	0.637586
chr7	98316604	-	CHH	CAC	6.76877	8.54058	2.87587e-12	3.49182e-09	16.7153
chr7	100063615	-	CHH	CCC	-1.37517	-3.98896	0.000130488	0.0348961	0.919867
chr7	100462989	+	CHH	CTC	-11.3974	-6.03888	3.00501e-08	1.94544e-05	8.6444
chr7	100462997	+	CHH	CCC	-3.40312	-5.26953	8.53524e-07	0.000433466	5.42907
chr7	100480112	+	CHH	CAC	-6.65907	-11.0922	7.89534e-19	2.59279e-15	30.895
chr7	101461212	+	CG	CGA	-1.38877	-4.19582	6.91827e-05	0.0207615	1.52365
chr7	101461239	+	CG	CGG	-1.70872	-4.48975	2.3393e-05	0.00828761	2.50994
chr7	103968381	-	CHH	CAC	-7.89808	-5.59737	2.74218e-07	0.000151262	6.42759
chr7	104485792	+	CHH	CCT	-11.1659	-11.8079	2.46382e-20	9.82125e-17	33.8387
chr7	104838445	+	CG	CGA	-2.33734	-4.0571	0.000104855	0.0292506	1.14882
chr7	105251565	-	CHH	CTA	-1.04739	-4.44795	2.35513e-05	0.00832507	2.48002
chr7	106619215	+	CHG	CAG	3.17307	4.67948	9.53535e-06	0.00382502	3.31481
chr7	111751148	-	CHH	CAT	5.3168	4.57205	1.99408e-05	0.00723443	2.62829
chr7	111788998	+	CHG	CTG	-7.24676	-3.88581	0.000188732	0.0469831	0.574457
chr7	115779327	+	CHH	CTC	-9.58353	-7.90938	4.68361e-12	5.47692e-09	16.6417
chr7	117411010	+	CHG	CTG	-1.30795	-4.13445	7.67587e-05	0.0226595	1.40701
chr7	126891056	-	CHH	CTA	-6.15538	-5.15397	1.38511e-06	0.000671682	5.09171
chr7	127370930	+	CHH	CTC	-5.16441	-4.3274	3.7319e-05	0.0123578	2.07189
chr7	127617139	+	CHH	CAA	-10.4795	-13.8189	6.85125e-23	4.2572e-19	37.7977
chr7	127630906	+	CHG	CTG	-5.88597	-8.24893	9.00093e-13	1.19598e-09	17.7696
chr7	128476509	+	CHH	CCC	-3.0003	-3.95938	0.000146065	0.0383338	0.850526
chr7	129381196	+	CHH	CTT	-9.46973	-4.39107	3.38129e-05	0.011327	2.16759
chr7	130646055	+	CHH	CTA	-6.44331	-12.9472	1.08176e-22	6.59253e-19	38.9502
chr7	130712290	-	CHG	CTG	-6.35488	-4.391	2.92993e-05	0.0100324	2.28952
chr7	130712363	-	CHH	CAC	-16.6107	-30.6191	5.368e-51	1.13408e-45	89.3584
chr7	130712374	+	CHH	CCA	-1.18397	-4.35918	3.30783e-05	0.0111339	2.17356
chr7	130765661	+	CHH	CCT	-9.13668	-10.155	4.85729e-15	8.94931e-12	22.1832
chr7	130842779	-	CHH	CCA	-10.4695	-7.7811	8.70645e-12	9.77641e-09	16.1038
chr7	130842826	-	CHH	CCA	4.86882	6.72481	1.31041e-09	1.07444e-06	11.4319
chr7	132164349	-	CHH	CAC	4.50315	4.21881	6.88363e-05	0.0206869	1.47718
chr7	134959367	-	CHH	CAT	-4.73755	-6.69802	1.48415e-09	1.20443e-06	11.2331
chr7	136854024	+	CHG	CAG	4.66942	4.27011	4.63236e-05	0.0147835	1.86836
chr7	136854142	+	CHH	CTT	-3.0088	-5.28378	8.03756e-07	0.000411821	5.45065
chr7	139407204	-	CHH	CTC	-7.1355	-6.42044	5.33921e-09	3.9579e-06	10.2123
chr7	140377990	+	CG	CGG	1.94206	4.52712	1.73382e-05	0.00647553	2.76507
chr7	140385719	-	CHG	CAG	-1.1489	-5.71384	1.26614e-07	7.40295e-05	7.31777
chr7	141359933	+	CHH	CAA	-1.64411	-4.31183	3.95836e-05	0.0129588	2.01888
chr7	147910550	+	CHH	CCA	-5.95762	-8.25744	8.63544e-13	1.15468e-09	18.3042
chr7	148093158	-	CHH	CAC	-4.75476	-9.01467	2.11724e-14	3.50368e-11	21.6158
chr7	148093258	-	CHH	CCA	-3.48372	-3.90315	0.000177455	0.0445432	0.66059
chr7	149427149	-	CHH	CTT	-6.64669	-5.47714	3.53053e-07	0.000191034	6.33765
chr7	149578269	+	CG	CGG	6.73431	5.31002	1.19864e-06	0.000588459	5.12463
chr7	154375512	-	CG	CGG	-5.1773	-5.27188	1.09742e-06	0.000544673	5.22688
chr7	154376065	-	CHH	CCC	1.01719	4.263	4.7579e-05	0.0151384	1.84365
chr7	154383902	+	CHH	CCA	2.64375	3.98687	0.000131474	0.0351153	0.942621
chr7	154575163	-	CHH	CCT	-3.42718	-4.57938	1.41411e-05	0.0053992	2.93914
chr7	154625673	+	CHH	CAA	-0.66793	-4.20734	5.85888e-05	0.0181052	1.63969
chr7	154650262	+	CHH	CAC	-8.16263	-4.11139	0.00010969	0.0303191	1.13251
chr7	155095195	+	CHG	CTG	-1.55811	-4.02232	0.000115661	0.0317618	1.02372
chr7	155105366	-	CHH	CTA	-10.8551	-3.93829	0.000163955	0.0420028	0.715583
chr7	155276926	-	CG	CGC	-6.99924	-6.38474	1.23806e-08	8.64191e-06	9.34929
chr7	155558890	-	CHH	CTC	-5.87188	-5.55817	2.69909e-07	0.000149145	6.52348
chr7	155590366	-	CHG	CAG	15.6653	8.87992	2.05384e-13	2.98562e-10	19.3548
chr7	156044146	-	CHH	CAC	6.61282	7.36034	7.1988e-11	7.10688e-08	14.1474
chr7	157198899	+	CHG	CCG	-5.10869	-4.52017	1.78127e-05	0.00661686	2.74339
chr7	157222079	-	CHH	CTC	-6.5902	-4.30002	4.20962e-05	0.0136335	1.95681
chr7	157222101	-	CHH	CAT	-9.71239	-7.76434	1.05266e-11	1.16844e-08	15.9116
chr7	157258354	-	CHH	CCT	-11.3205	-19.0215	3.74944e-34	1.1882e-29	61.2922
chr7	157260413	-	CHH	CCA	-3.30481	-4.55005	1.58576e-05	0.00599322	2.84833
chr8	876641	-	CHG	CAG	-8.4556	-5.30765	7.26677e-07	0.000375363	5.63652
chr8	1683830	+	CHH	CTT	-8.3663	-6.03526	3.05412e-08	1.97119e-05	8.60125
chr8	1716611	+	CG	CGG	9.3318	6.90863	5.55435e-10	4.84899e-07	12.2996
chr8	1716626	+	CHH	CTC	-7.96514	-5.90066	5.56205e-08	3.44599e-05	8.04704
chr8	1811755	-	CHH	CCC	-1.04023	-4.16285	6.91153e-05	0.0207511	1.48761
chr8	1845267	+	CHH	CTT	-7.21698	-8.70665	9.60456e-14	1.4391e-10	20.0825
chr8	1862561	+	CG	CGG	6.58209	4.27633	4.56275e-05	0.014576	1.87572
chr8	1873908	+	CHH	CAC	-13.7555	-12.4712	1.16755e-19	4.37867e-16	30.7308
chr8	1895317	+	CHG	CCG	-8.19187	-5.16259	1.33619e-06	0.00064895	5.10414
chr8	1952019	+	CHH	CAT	-8.02399	-4.56499	1.94939e-05	0.0071212	2.67788
chr8	3255335	-	CHH	CAA	-4.54222	-5.1138	1.63688e-06	0.000783858	4.92854
chr8	3452312	-	CHH	CCT	-10.5484	-4.44391	2.39204e-05	0.00844615	2.46288
chr8	3962210	-	CHG	CTG	-3.66402	-4.34071	3.54825e-05	0.0118176	2.11809
chr8	4499672	+	CG	CGG	2.91559	3.98914	0.000130404	0.0348885	0.918894
chr8	4847288	+	CHH	CTT	-6.18792	-8.55866	1.98289e-13	2.88911e-10	19.6388
chr8	5467181	+	CHH	CTT	-10.2305	-6.48399	5.62111e-09	4.15231e-06	10.0094
chr8	18540706	+	CHH	CAT	-7.13076	-5.37886	5.7755e-07	0.000302523	5.87732
chr8	20893235	+	CHG	CCG	2.99061	4.40945	2.73022e-05	0.00946621	2.26396
chr8	21972793	-	CG	CGC	-1.18603	-4.26121	4.82906e-05	0.0153034	1.819
chr8	21972805	-	CG	CGT	-1.03952	-3.96796	0.000141637	0.0373887	0.829383
chr8	22001182	-	CHH	CCA	-6.60037	-3.89636	0.000181791	0.0454665	0.612763
chr8	22432734	-	CHH	CAC	-9.29587	-8.8516	7.10161e-13	9.67961e-10	16.6325
chr8	22486810	+	CHG	CAG	-6.38986	-4.30947	4.02776e-05	0.0131208	2.00004
chr8	22642167	+	CHH	CCC	-3.21453	-4.75635	7.02314e-06	0.00292206	3.55893
chr8	22642919	+	CG	CGG	11.9187	6.60217	3.07579e-09	2.3544e-06	10.597
chr8	23158742	-	CHH	CTC	-15.3956	-5.97063	1.04347e-07	6.19243e-05	7.28047
chr8	25079995	-	CHH	CAA	-4.34687	-4.02182	0.000117445	0.0320572	1.02664
chr8	25900498	+	CHH	CCA	-5.7054	-7.86585	5.78158e-12	6.65042e-09	16.5747
chr8	26346175	-	CG	CGC	-7.82859	-4.67851	1.00204e-05	0.00398678	3.27275
chr8	26455523	-	CHG	CCG	-3.19184	-4.62685	1.17376e-05	0.00456757	3.10932
chr8	27510789	+	CHH	CAT	-7.95441	-5.80048	8.65775e-08	5.21112e-05	7.61451
chr8	27524126	-	CHG	CAG	-15.7552	-19.9476	1.00438e-35	4.24388e-31	60.915
chr8	28175356	-	CHH	CCC	-5.54118	-11.1917	4.86602e-19	1.64048e-15	31.2997
chr8	28933614	+	CHH	CCA	-5.8481	-4.43538	2.47176e-05	0.00868889	2.43797
chr8	28947919	+	CHH	CAC	1.57059	3.9151	0.000170062	0.0432008	0.678937
chr8	28958756	+	CHG	CAG	-1.34596	-4.18317	6.41e-05	0.0194946	1.57974
chr8	28960923	-	CHH	CAA	10.2922	10.4289	2.56375e-17	6.69969e-14	27.2614
chr8	29115840	-	CHG	CTG	-6.98059	-8.08882	1.9617e-12	2.46692e-09	17.5547
chr8	29117266	+	CHH	CAT	4.03712	4.30207	4.80338e-05	0.015266	1.85189
chr8	30026580	+	CG	CGG	9.48324	7.61726	3.13311e-11	3.25537e-08	14.5257
chr8	36027980	+	CHH	CAC	-12.4461	-11.9127	1.48817e-20	6.0462e-17	34.1329
chr8	38539779	-	CHH	CCC	-8.08799	-6.4545	4.56769e-09	3.41796e-06	10.3945
chr8	38539794	-	CHH	CCC	-11.0412	-5.41844	4.53879e-07	0.00024093	6.13122
chr8	40233757	-	CHH	CTT	-3.82243	-6.26223	1.09825e-08	7.77711e-06	9.28971
chr8	40959024	-	CHH	CTC	-8.74983	-6.70883	5.33501e-09	3.9579e-06	10.1277
chr8	41016424	+	CHH	CAA	-7.54744	-4.39938	2.83751e-05	0.00977402	2.31035
chr8	41343061	+	CG	CGA	-0.455803	-3.88431	0.000189742	0.0471419	0.566891
chr8	41630185	-	CHG	CTG	-4.9321	-4.11618	8.3308e-05	0.024132	1.3467
chr8	49341526	-	CHG	CAG	-1.91192	-3.95872	0.000145491	0.0382306	0.82353
chr8	53203172	+	CHH	CTT	-9.03262	-5.66081	1.59586e-07	9.15351e-05	7.06139
chr8	53208513	-	CHH	CAT	-8.74699	-3.87646	0.0001951	0.0482838	0.54224
chr8	53249874	+	CHH	CAA	-11.0737	-6.14009	2.12948e-08	1.41947e-05	8.90598
chr8	53255625	+	CHG	CTG	5.53501	7.19038	1.47117e-10	1.39169e-07	13.3967
chr8	53302157	-	CG	CGA	-5.27436	-4.16914	6.75244e-05	0.0203796	1.53663
chr8	53319492	+	CHH	CTC	-7.49444	-4.38274	3.02377e-05	0.0103147	2.25844
chr8	53319663	-	CHH	CTA	-10.584	-9.06336	1.66661e-14	2.84717e-11	21.8458
chr8	56922799	+	CHH	CTA	-0.851855	-4.0284	0.000113138	0.0311769	1.05125
chr8	59059770	+	CHH	CCT	-8.21492	-10.0836	1.10097e-16	2.61347e-13	26.5259
chr8	61326069	-	CHH	CAA	-3.54315	-5.08767	1.82415e-06	0.000866031	4.80563
chr8	63603447	-	CHH	CTC	-4.60036	-4.36647	3.21728e-05	0.0108753	2.20604
chr8	65635465	-	CG	CGC	8.19485	10.7763	2.37614e-16	5.28422e-13	25.0647
chr8	66057762	+	CHH	CTC	-4.10731	-4.29752	4.17821e-05	0.0135525	1.96861
chr8	67660834	+	CHH	CTC	-10.5252	-4.92712	4.3502e-06	0.00190281	3.97019
chr8	68827975	-	CHH	CCA	-5.94183	-8.34632	7.87558e-13	1.06204e-09	18.1913
chr8	68926919	-	CHH	CAA	-19.3329	-16.9554	2.62479e-29	3.86884e-25	49.8847
chr8	75156368	-	CHH	CAC	-7.16454	-5.99152	3.71327e-08	2.36531e-05	8.40507
chr8	80526840	+	CHH	CAC	5.7059	4.17782	6.5384e-05	0.0198091	1.55613
chr8	80770136	-	CHG	CAG	3.05693	4.34708	4.6576e-05	0.0148566	1.88102
chr8	80804752	-	CHH	CTT	1.14325	4.32769	3.72773e-05	0.0123505	2.06107
chr8	86367962	-	CHG	CTG	-9.94776	-6.23555	1.23945e-08	8.64211e-06	9.37277
chr8	91374890	-	CHH	CTT	-13.372	-14.6746	3.74983e-26	3.60099e-22	44.2365
chr8	93765839	-	CHH	CTC	-5.06355	-4.63547	1.17261e-05	0.00456757	3.12333
chr8	94238862	+	CHG	CTG	-9.17307	-5.50016	3.19811e-07	0.000174739	6.44465
chr8	99017773	-	CHH	CTC	-4.1511	-4.29422	4.23044e-05	0.0136939	1.95072
chr8	99019547	+	CHH	CCC	-4.43227	-3.87827	0.000193847	0.0480111	0.562267
chr8	99019566	+	CHG	CTG	5.58815	5.89075	5.81176e-08	3.58667e-05	7.91962
chr8	99019607	+	CHH	CCT	-7.21373	-8.11269	1.74685e-12	2.21432e-09	17.5006
chr8	102080716	-	CG	CGG	7.09039	4.95422	3.20037e-06	0.0014431	4.31885
chr8	102345257	+	CHH	CAC	-7.81646	-7.79166	8.27401e-12	9.33113e-09	16.1594
chr8	102345311	+	CHH	CCT	-9.23577	-17.9046	3.39368e-32	7.40403e-28	57.2613
chr8	110980738	-	CHH	CAA	-8.53098	-4.21518	5.69015e-05	0.0176699	1.68816
chr8	116599301	-	CHG	CTG	-5.42727	-10.0319	1.41958e-16	3.2837e-13	26.299
chr8	116599704	+	CHH	CCT	-2.24682	-3.91867	0.000167911	0.0428261	0.712775
chr8	117219409	-	CHG	CAG	-7.80495	-5.74647	1.09759e-07	6.47124e-05	7.42627
chr8	124630108	-	CHH	CAT	-10.7383	-6.71895	5.79478e-09	4.26568e-06	9.64919
chr8	124670609	+	CHH	CTC	-2.95436	-4.49804	1.94091e-05	0.00709433	2.66572
chr8	125176666	-	CHH	CTC	-8.92497	-4.75624	7.02618e-06	0.00292206	3.59371
chr8	125620689	+	CHH	CCT	-9.23329	-4.67803	9.5905e-06	0.00384379	3.3087
chr8	125622653	-	CHG	CCG	-6.21714	-6.21647	1.35131e-08	9.36029e-06	9.39399
chr8	125731014	-	CHH	CCC	-5.43427	-9.51083	1.84369e-15	3.61776e-12	23.4204
chr8	129121458	-	CHH	CAA	-8.016	-5.36705	5.64947e-07	0.000296657	5.91797
chr8	133407090	+	CHH	CTT	-9.74746	-3.90752	0.000174718	0.0440223	0.639831
chr8	133426142	+	CHH	CAC	-7.87897	-4.28131	4.44127e-05	0.0142526	1.91116
chr8	134449875	+	CHH	CTC	-6.01442	-4.04378	0.000106989	0.0297153	1.09982
chr8	136143042	-	CG	CGG	5.38738	4.46583	2.19832e-05	0.00787622	2.54982
chr8	136467881	+	CG	CGA	12.4233	11.0201	1.28406e-18	4.13118e-15	30.3122
chr8	139352425	+	CHH	CCT	-7.14338	-4.81526	5.54583e-06	0.00236221	3.81022
chr8	139471176	-	CHH	CAC	-5.82975	-5.08822	1.82002e-06	0.00086472	4.8141
chr8	140035619	-	CHG	CAG	-4.3109	-4.70379	8.65915e-06	0.00352485	3.40314
chr8	140643056	+	CHH	CTC	-3.20245	-4.75818	6.97193e-06	0.00290521	3.59923
chr8	140757835	+	CG	CGT	-4.74155	-5.05265	2.75021e-06	0.00126219	4.39369
chr8	140931237	-	CHG	CCG	-8.20301	-8.53555	2.22038e-13	3.20566e-10	19.5422
chr8	141225106	-	CHH	CCA	-7.82999	-3.9188	0.000167829	0.0428222	0.676188
chr8	141540749	-	CHH	CTT	-2.01232	-3.87028	0.000199414	0.0490832	0.556545
chr8	141546042	-	CHH	CCT	-9.00485	-4.11037	8.38711e-05	0.0242619	1.30631
chr8	141559152	-	CHH	CCT	4.8776	4.44252	2.4048e-05	0.00848176	2.47061
chr8	141559868	-	CHH	CAT	-3.88922	-4.60573	1.27537e-05	0.00491697	3.04833
chr8	141559977	-	CHH	CCC	-5.95884	-4.673	9.78338e-06	0.00390507	3.2902
chr8	141561259	-	CHH	CCT	-4.59393	-6.40841	5.64163e-09	4.16261e-06	10.1737
chr8	141577808	+	CHH	CCA	-7.12208	-11.7926	2.65299e-20	1.05092e-16	32.9721
chr8	141631163	-	CHH	CTT	-9.07784	-6.83166	7.96316e-10	6.82037e-07	11.8783
chr8	141683744	-	CHH	CTC	1.00798	4.45838	2.28385e-05	0.00811385	2.5084
chr8	142283624	-	CHH	CCA	-6.70858	-6.75097	1.16025e-09	9.61268e-07	11.5287
chr8	142528032	-	CHH	CCC	-6.01682	-10.821	2.96348e-18	8.85972e-15	29.6092
chr8	142545901	+	CHH	CTC	0.996352	4.44271	2.40303e-05	0.00848021	2.45538
chr8	142618566	-	CHH	CCT	-5.16465	-4.70211	8.71692e-06	0.00354609	3.39709
chr8	142695381	-	CHH	CCC	-1.98245	-3.87265	0.000197747	0.0488054	0.53489
chr8	142738253	-	CHH	CTT	-7.38026	-4.97737	2.87249e-06	0.00131072	4.41434
chr8	143088344	-	CHG	CCG	-4.77983	-4.46753	2.18396e-05	0.00783362	2.55757
chr8	143088715	-	CHG	CTG	-3.53255	-3.9184	0.000168069	0.0428491	0.719346
chr8	143225083	+	CHG	CTG	-2.76535	-4.07051	9.70581e-05	0.0273282	1.21495
chr8	143371589	-	CG	CGA	12.2314	4.13583	0.000100796	0.0282926	1.20959
chr8	143379950	+	CHG	CTG	-8.84651	-4.32586	3.75376e-05	0.0124173	2.05807
chr8	143380362	+	CHH	CCC	-8.80096	-10.0192	1.51085e-16	3.47269e-13	26.3046
chr8	143579991	-	CHH	CTC	2.82413	5.32377	6.78799e-07	0.000351204	5.7003
chr8	143593194	-	CHH	CTC	-6.16509	-12.5542	6.93632e-22	3.69434e-18	37.1843
chr8	143593211	-	CHH	CCC	-6.55474	-7.37377	6.15e-11	6.10954e-08	14.3601
chr8	143608711	+	CHH	CCC	4.27136	6.50469	3.62726e-09	2.75656e-06	10.3553
chr8	143624268	-	CHG	CAG	-2.88379	-4.07292	9.62077e-05	0.0271249	1.1873
chr8	143624575	+	CG	CGC	-0.917041	-4.12631	7.90976e-05	0.0232094	1.37979
chr8	143631722	-	CHH	CTC	-8.18081	-9.49403	2.00258e-15	3.89338e-12	23.7438
chr8	144252990	+	CG	CGC	12.8473	8.87995	8.11242e-13	1.08934e-09	17.3957
chr8	144294829	+	CHG	CAG	8.072	3.95807	0.000150709	0.0392924	0.823393
chr8	144823140	+	CHH	CAC	-3.90453	-4.27785	4.49961e-05	0.0144034	1.89489
chr8	144924286	-	CHH	CCT	6.26134	10.9139	1.88281e-18	5.82113e-15	29.5243
chr8	145777298	+	CHH	CCA	-10.1056	-4.683	9.40323e-06	0.0037768	3.32359
chr8	145778430	+	CHH	CCT	5.48834	4.96992	3.81002e-06	0.00168279	4.03929
chr8	145821887	-	CHH	CCA	-3.40425	-4.49308	1.97859e-05	0.00719201	2.64341
chr8	145822012	-	CHH	CAC	-5.07901	-5.22858	1.01389e-06	0.000507588	5.38049
chr8	145861895	+	CHH	CTC	5.26692	4.04212	0.000142828	0.037609	0.758598
chr9	3649035	-	CHH	CAA	-8.84347	-5.97062	4.62801e-08	2.91285e-05	8.16282
chr9	3649116	-	CHG	CAG	-12.2314	-4.13878	7.84936e-05	0.0230856	1.3824
chr9	8395055	+	CHH	CTC	5.34188	5.26908	1.30329e-06	0.000635407	4.44207
chr9	8521538	+	CHH	CAC	2.06034	3.94979	0.000150224	0.0392143	0.813318
chr9	8529968	-	CHG	CAG	-6.492	-4.19505	6.13325e-05	0.0187882	1.62221
chr9	8530028	-	CHG	CTG	-0.986986	-4.0018	0.000124577	0.0336849	0.971878
chr9	8542217	+	CG	CGG	0.476041	3.98285	0.000133395	0.0355685	0.888032
chr9	14236461	-	CHG	CCG	-7.50909	-6.71994	1.3404e-09	1.09761e-06	11.462
chr9	14531491	-	CHH	CTC	-6.78415	-7.51684	3.10313e-11	3.23482e-08	14.7923
chr9	14532043	-	CHG	CTG	-9.08952	-4.23989	5.18833e-05	0.016271	1.75281
chr9	14749888	-	CHH	CTA	-6.95305	-5.39453	5.0261e-07	0.000265463	6.01957
chr9	15249203	-	CHH	CCA	-10.7868	-7.08027	2.47683e-10	2.2426e-07	13.1122
chr9	19407909	-	CG	CGT	-6.91272	-5.27993	1.60088e-06	0.000768085	4.94047
chr9	26220368	-	CHG	CTG	-7.99869	-11.1327	6.48393e-19	2.16291e-15	30.5571
chr9	27330437	-	CHH	CCC	-5.75855	-4.11137	8.35635e-05	0.0241839	1.3279
chr9	27336832	+	CHH	CAT	-9.5629	-10.6134	3.19933e-16	7.01643e-13	24.6238
chr9	29214495	-	CHH	CCT	-8.63481	-12.5222	8.0778e-22	4.23118e-18	36.0167
chr9	32543986	-	CHH	CTA	-7.78051	-9.38476	3.42904e-15	6.46827e-12	22.7793
chr9	34987473	-	CHH	CTC	-8.33814	-4.54287	1.63075e-05	0.00613032	2.81919
chr9	36799222	+	CHH	CCC	-12.0134	-10.9669	1.45412e-18	4.5852e-15	30.0812
chr9	37652353	-	CHG	CTG	-15.5314	-11.3245	2.9467e-19	1.02056e-15	31.4083
chr9	37957407	+	CHH	CAC	-8.18247	-6.88069	1.20466e-09	9.94161e-07	11.3894
chr9	38200732	-	CHG	CTG	-4.77433	-4.09817	8.77142e-05	0.0251896	1.28234
chr9	73255553	-	CHH	CAA	7.3968	8.1745	1.29328e-12	1.67625e-09	17.6608
chr9	76974248	-	CHG	CAG	-8.36882	-12.9602	9.8194e-22	4.97885e-18	35.6879
chr9	77389282	+	CHH	CTC	-2.0356	-4.99846	2.63465e-06	0.00121444	4.49963
chr9	79505593	-	CG	CGA	-8.4264	-6.75571	1.13489e-09	9.44917e-07	11.6
chr9	82555043	+	CHH	CAT	10.213	8.89162	3.87527e-14	6.0796e-11	21.0216
chr9	92004087	-	CG	CGA	8.32569	4.49687	1.98851e-05	0.0072225	2.64285
chr9	92009370	+	CHG	CAG	-4.67857	-4.43064	2.51721e-05	0.00881567	2.42624
chr9	93981498	+	CHH	CCT	-7.47462	-8.13075	1.60004e-12	2.04046e-09	17.6306
chr9	95017097	-	CHH	CCC	4.20069	6.71556	1.36801e-09	1.11877e-06	11.3926
chr9	100317656	+	CHH	CAC	3.28318	4.27917	4.51427e-05	0.014443	1.89528
chr9	100326676	-	CHH	CCT	-6.56109	-5.2735	8.39369e-07	0.000426962	5.55471
chr9	101358923	+	CHG	CTG	-4.63376	-5.19262	1.17872e-06	0.000579576	5.22073
chr9	101358994	+	CHH	CCC	-9.45391	-17.5595	1.40911e-31	2.70636e-27	55.9623
chr9	101733478	-	CHG	CAG	-4.37402	-4.18377	6.39575e-05	0.0194606	1.58743
chr9	103877580	+	CHH	CAC	-7.22225	-4.5359	1.74625e-05	0.00651429	2.76572
chr9	111341989	-	CHG	CAG	-11.034	-13.1108	2.63265e-22	1.50323e-18	37.4269
chr9	111542497	+	CG	CGA	10.817	5.43995	8.38429e-07	0.000426826	5.50596
chr9	112580182	-	CHH	CCA	-2.39293	-4.82216	5.39392e-06	0.00230369	3.72146
chr9	112652546	-	CHH	CAA	-1.26225	-3.9764	0.000136527	0.0363073	0.869196
chr9	114176941	-	CHG	CTG	-4.78116	-7.06241	2.69461e-10	2.42593e-07	12.9193
chr9	116299393	+	CHG	CTG	-7.24411	-6.36713	6.8129e-09	4.95756e-06	9.94998
chr9	117381757	+	CHH	CCT	-6.6026	-4.58681	1.37357e-05	0.00526664	2.97677
chr9	117381783	+	CHH	CAA	-4.05325	-5.71556	1.25668e-07	7.36127e-05	7.1769
chr9	117381787	+	CHH	CAC	-3.55958	-4.5892	1.36078e-05	0.00522392	2.95916
chr9	119667552	+	CHG	CAG	-4.80954	-6.22533	1.29817e-08	9.02177e-06	9.38973
chr9	122098711	+	CHH	CTT	-4.90864	-4.56163	1.51573e-05	0.00574908	2.88151
chr9	123146685	+	CHH	CCC	-6.38375	-4.91389	3.72157e-06	0.00164832	4.17135
chr9	124092371	-	CHG	CTG	-7.65384	-4.53732	1.66637e-05	0.0062457	2.80205
chr9	124544476	+	CHH	CCA	-5.50408	-4.72287	8.02633e-06	0.00329263	3.47278
chr9	124589800	-	CG	CGT	-6.28801	-5.15152	1.54033e-06	0.000741843	4.97001
chr9	124615630	+	CHG	CTG	-5.55532	-11.995	1.00217e-20	4.20646e-17	34.7843
chr9	124643813	-	CHH	CAA	-5.61265	-5.37941	5.36024e-07	0.000282171	5.96713
chr9	124758223	-	CHH	CTT	-12.8018	-4.12186	8.09889e-05	0.0236222	1.33791
chr9	125860648	+	CHH	CCA	-5.26094	-4.42815	2.54137e-05	0.00888433	2.42025
chr9	125863867	-	CG	CGC	6.17107	5.83415	9.82536e-08	5.84727e-05	7.33092
chr9	125866426	-	CHG	CAG	-6.58371	-4.16604	6.83019e-05	0.0205458	1.51539
chr9	125866509	+	CHG	CTG	-11.2473	-12.3376	1.94535e-21	9.412e-18	35.9683
chr9	125866561	+	CHH	CCA	-3.51451	-4.3763	3.09901e-05	0.0105373	2.23248
chr9	126117302	-	CHH	CCA	-5.26927	-5.62857	1.83613e-07	0.000103998	6.83573
chr9	126139586	+	CHG	CTG	-3.68631	-6.81477	8.61689e-10	7.34061e-07	11.5158
chr9	126139613	+	CHH	CAC	-6.47614	-7.22295	1.26055e-10	1.20686e-07	13.61
chr9	126274217	-	CHG	CAG	8.46782	4.4019	2.83591e-05	0.00977384	2.32129
chr9	126391592	+	CHH	CCA	-10.3107	-6.48605	3.95169e-09	2.99234e-06	10.5403
chr9	126781431	-	CG	CGC	11.0195	6.60045	7.01078e-09	5.08986e-06	9.5596
chr9	127127017	-	CHH	CAC	9.80487	6.51494	4.89998e-09	3.65367e-06	10.1911
chr9	127156233	+	CG	CGG	-7.05958	-7.38648	3.32794e-10	2.96244e-07	12.4514
chr9	128722790	-	CHH	CAA	7.04352	11.5921	2.48713e-19	8.70912e-16	31.3296
chr9	128990534	+	CHH	CTA	-6.03629	-6.15732	1.76519e-08	1.20429e-05	8.93158
chr9	128990589	+	CHH	CCC	-10.8079	-14.9092	1.30577e-26	1.40271e-22	46.2035
chr9	128990595	+	CHH	CCC	-7.77959	-4.79742	5.95793e-06	0.00251911	3.74511
chr9	129192060	-	CHH	CCT	-4.64768	-4.14539	7.42702e-05	0.0220378	1.44799
chr9	129214798	+	CHG	CAG	-4.21867	-4.91407	3.71896e-06	0.00164831	4.18099
chr9	129855975	+	CHH	CTT	-2.85524	-4.02189	0.000115838	0.0317968	1.05462
chr9	129858801	-	CHG	CAG	-5.30046	-4.46607	2.1963e-05	0.00787344	2.5517
chr9	130163926	+	CHG	CTG	-10.4293	-12.6992	3.48829e-22	1.93937e-18	37.0917
chr9	130163931	+	CHH	CAA	-9.80773	-9.821	4.00567e-16	8.63539e-13	24.9449
chr9	130797683	-	CHH	CTT	-3.66126	-4.73731	7.57774e-06	0.00312478	3.51808
chr9	131078847	-	CHH	CCC	4.00518	5.08277	1.86155e-06	0.000881149	4.67886
chr9	131261306	+	CHH	CTC	-8.22926	-4.61081	1.25018e-05	0.00483152	3.06571
chr9	131261323	+	CHH	CCC	-1.59763	-4.38588	2.98769e-05	0.0102081	2.27023
chr9	131530967	-	CHH	CTC	-6.34861	-6.12993	1.99701e-08	1.34221e-05	9.00608
chr9	131755519	+	CHG	CTG	-0.625844	-4.1772	6.55365e-05	0.0198363	1.54808
chr9	131963584	-	CHG	CTG	-6.82631	-6.90129	5.74875e-10	5.00491e-07	12.2895
chr9	132324893	-	CHH	CAC	-3.87841	-4.49824	2.18328e-05	0.00783362	2.55963
chr9	132377354	-	CHH	CTC	-10.9592	-6.4269	5.18371e-09	3.85525e-06	10.268
chr9	132393229	-	CHH	CCC	-5.49368	-11.3088	2.75471e-19	9.5931e-16	31.823
chr9	132393858	-	CG	CGA	-1.64894	-4.34133	3.5707e-05	0.0118652	2.09446
chr9	132965863	+	CHH	CCC	-6.3202	-5.22574	1.0426e-06	0.000519497	5.34469
chr9	133730420	+	CHH	CAT	-6.8926	-6.11716	2.11513e-08	1.41262e-05	8.96802
chr9	133818768	-	CHH	CCC	-2.57032	-3.99668	0.000126901	0.0341864	0.975202
chr9	134132012	-	CHH	CAC	7.10672	4.48788	2.51895e-05	0.00881567	2.44483
chr9	134747458	-	CHG	CTG	-5.3574	-6.60571	2.27635e-09	1.77899e-06	10.9024
chr9	134747656	-	CHH	CTC	-7.45784	-4.22382	5.94986e-05	0.0183149	1.66007
chr9	134962980	-	CHH	CAC	-9.28071	-6.76792	2.17555e-09	1.70441e-06	10.1356
chr9	135043207	-	CHH	CAC	-7.92227	-8.91927	3.38317e-14	5.3876e-11	20.8523
chr9	135111787	-	CHG	CAG	-6.86298	-7.22999	1.21914e-10	1.17075e-07	13.7935
chr9	135977995	+	CHH	CCA	3.35474	5.19946	1.16366e-06	0.000572619	5.03673
chr9	135991715	+	CHH	CCT	-4.41239	-4.02147	0.000116014	0.0318311	1.03446
chr9	136063940	-	CHH	CAC	6.07617	6.89866	6.54008e-10	5.65501e-07	11.8151
chr9	136255153	-	CHG	CAG	5.70086	4.27472	4.55276e-05	0.0145514	1.8934
chr9	136330854	-	CG	CGC	-8.06644	-5.01705	3.04965e-06	0.00138458	4.35997
chr9	136472926	+	CHG	CCG	-5.36118	-8.92651	3.26507e-14	5.23901e-11	21.1535
chr9	136558566	+	CHG	CTG	-9.77306	-16.6395	6.75134e-30	1.06975e-25	52.8387
chr9	136654168	-	CHH	CAC	-14.6231	-12.5299	1.50745e-19	5.49333e-16	30.5033
chr9	137098001	+	CHH	CAC	-1.29886	-4.00359	0.000123772	0.033516	0.963488
chr9	137150417	-	CG	CGC	13.3745	4.27337	6.32964e-05	0.019278	1.62955
chr9	137426620	-	CHH	CAT	-7.65492	-4.51892	1.78999e-05	0.0066345	2.73788
chr9	137610387	+	CHH	CAA	-6.5979	-4.54604	1.62708e-05	0.00612017	2.82141
chr9	137679382	-	CHH	CTC	-6.53436	-9.46537	2.30598e-15	4.4559e-12	22.8521
chr9	137722831	-	CHG	CCG	-5.41887	-7.93882	4.06137e-12	4.81142e-09	16.7043
chr9	137988395	+	CHG	CAG	-0.988278	-4.31854	3.85914e-05	0.0127057	2.02383
chr9	138040111	-	CHH	CTT	-6.82588	-10.9895	1.30206e-18	4.14699e-15	30.1328
chr9	138169568	-	CHH	CTT	-6.31404	-4.47932	2.08676e-05	0.00752758	2.59263
chr9	138241451	+	CHH	CCC	-1.55161	-4.37096	3.16271e-05	0.0107252	2.21468
chr9	138241452	+	CHG	CCG	-7.67209	-6.80538	9.00314e-10	7.64909e-07	11.768
chr9	138366880	+	CHH	CTC	-5.62546	-5.06784	1.9801e-06	0.000931761	4.74769
chr9	138497455	+	CHG	CTG	3.51069	4.21574	5.6783e-05	0.0176418	1.65579
chr9	138775394	-	CHG	CTG	-8.93861	-3.95012	0.000150049	0.0391848	0.781723
chr9	138775465	-	CHH	CCC	-5.91666	-8.90164	3.68929e-14	5.83113e-11	20.9122
chr9	138778444	+	CG	CGG	-5.32572	-4.48724	2.59911e-05	0.00905622	2.42001
chr9	139069145	-	CHH	CCC	-5.79847	-9.86111	3.28828e-16	7.18662e-13	25.4658
chr9	139069174	-	CHG	CAG	-5.60136	-6.26532	1.08296e-08	7.69491e-06	9.4952
chr9	139408758	-	CG	CGT	11.7107	12.823	1.40704e-19	5.24581e-16	31.3826
chr9	139408822	-	CG	CGG	12.4256	4.30188	5.72594e-05	0.0177637	1.72164
chr9	139436789	-	CG	CGG	8.90174	5.47193	5.97124e-07	0.000311746	5.8503
chr9	139470972	+	CG	CGG	13.403	5.0432	2.96984e-06	0.00135417	4.40335
chr9	139478010	+	CHG	CTG	-4.06919	-7.98339	3.27244e-12	3.94312e-09	16.944
chr9	139725825	+	CHG	CAG	-6.4493	-4.41067	2.71754e-05	0.00942739	2.35266
chr9	139918792	+	CHH	CCT	-3.6092	-4.5796	1.41288e-05	0.0053992	2.95378
chr9	140777478	-	CHH	CTC	-4.18313	-4.08171	9.31654e-05	0.0264081	1.23995
chr9	140780762	-	CHH	CCT	-5.47247	-4.42361	2.58606e-05	0.00903059	2.40472
chr9	140782786	+	CHH	CAC	-10.8794	-7.87473	5.93823e-11	5.92704e-08	13.8184
chr9	140782793	+	CHG	CTG	-7.16068	-5.57483	5.53939e-07	0.000291359	5.82088
chr9	140785925	-	CHH	CCA	-6.27663	-8.8672	4.36889e-14	6.78681e-11	21.0308
chr9	140786364	+	CHH	CCT	-6.18316	-7.57416	2.3573e-11	2.49011e-08	15.1539
chr9	140869867	+	CHG	CTG	-5.40825	-6.64419	1.90507e-09	1.5093e-06	10.959
chr9	140904049	+	CHH	CTT	-6.64355	-7.60835	2.00043e-11	2.13447e-08	15.4239
chr9	140918844	+	CHH	CAA	-7.46013	-6.51712	3.42564e-09	2.60959e-06	10.5959
chr9	140992549	+	CHG	CAG	-10.58	-4.80892	5.68904e-06	0.00241509	3.78908
chr10	366879	+	CHH	CAT	-5.18171	-6.55806	2.83666e-09	2.1819e-06	10.6223
chr10	536259	-	CHG	CTG	-0.824376	-4.3323	3.66322e-05	0.0121558	2.06848
chr10	611666	+	CHH	CAA	-5.98652	-5.1728	1.99821e-06	0.000938825	4.66723
chr10	611884	+	CHH	CAC	-9.29898	-5.29613	7.62945e-07	0.000392497	5.64377
chr10	663672	+	CG	CGC	-8.25207	-4.09371	8.97948e-05	0.0256708	1.25623
chr10	666065	+	CHH	CCA	-8.52363	-9.24912	6.68441e-15	1.22445e-11	22.7898
chr10	672113	+	CHH	CCA	-5.44515	-3.94502	0.000152816	0.0397762	0.776118
chr10	673021	-	CHG	CCG	-3.04866	-3.88527	0.000189099	0.0470301	0.603357
chr10	676607	+	CHG	CCG	-5.09024	-4.15237	7.18475e-05	0.0214394	1.47649
chr10	678045	+	CHH	CCA	-7.81887	-7.90621	4.75603e-12	5.55136e-09	16.4814
chr10	873458	+	CHG	CAG	7.67125	4.60599	1.31586e-05	0.00505759	3.02067
chr10	1246265	+	CHG	CTG	-4.01053	-5.99804	3.6067e-08	2.31136e-05	8.42739
chr10	1276039	+	CHH	CTC	-6.03725	-5.77992	9.47744e-08	5.65615e-05	7.5604
chr10	1284547	-	CHH	CTC	7.65943	4.20998	5.80165e-05	0.0179471	1.65805
chr10	1557652	-	CHH	CAT	-0.867691	-4.65671	1.04338e-05	0.00413312	3.22815
chr10	1590997	-	CHH	CAT	-8.2689	-5.10676	3.17564e-06	0.00143459	4.26021
chr10	3283643	+	CG	CGT	-6.32636	-7.17902	1.69332e-10	1.57365e-07	13.1211
chr10	3513813	-	CHG	CAG	-9.56408	-4.35556	3.35356e-05	0.0112619	2.1624
chr10	6138333	+	CHG	CTG	-5.85905	-6.22979	1.27223e-08	8.8512e-06	9.42599
chr10	6268565	+	CHG	CTG	-6.38297	-6.63203	2.01541e-09	1.59273e-06	11.1599
chr10	6642784	+	CHH	CTC	6.47372	4.79051	6.19966e-06	0.00260914	3.70932
chr10	7305724	-	CHH	CCT	-11.0299	-4.68634	1.10886e-05	0.00435978	3.19217
chr10	10405709	+	CHH	CTT	-9.77816	-5.4452	4.04822e-07	0.000215974	6.22495
chr10	11049565	+	CHG	CTG	-4.7414	-5.2304	1.00617e-06	0.000504123	5.35795
chr10	11052009	+	CHH	CTC	-1.68546	-3.93119	0.000160568	0.0412562	0.731573
chr10	11343671	-	CHG	CAG	-0.750963	-4.00838	0.000121649	0.0331049	0.965436
chr10	12853912	-	CHH	CCA	-8.79838	-9.39031	3.33671e-15	6.31288e-12	23.383
chr10	12864483	-	CHH	CTA	-2.81056	-4.51012	1.85214e-05	0.00681702	2.67551
chr10	12864490	-	CHG	CTG	-5.20164	-7.56951	2.41048e-11	2.53782e-08	14.967
chr10	14246629	-	CHH	CCC	-2.37224	-4.34931	3.43418e-05	0.011492	2.13792
chr10	14370759	+	CHH	CAC	-5.14454	-3.99434	0.000127981	0.0344144	0.945736
chr10	14447490	+	CHH	CCA	-16.5345	-21.6992	1.4113e-38	8.94488e-34	67.5325
chr10	15294670	+	CHH	CCA	-5.60674	-6.30794	8.92263e-09	6.41178e-06	9.63465
chr10	15358389	+	CHG	CTG	-4.79588	-7.92797	4.28044e-12	5.02399e-09	16.635
chr10	15557439	-	CHH	CAT	-7.36421	-5.2273	1.01934e-06	0.000509915	5.33048
chr10	18549381	-	CHH	CTC	7.51788	9.22451	7.54458e-15	1.35078e-11	22.4025
chr10	22865262	-	CHH	CAA	-8.48742	-7.33455	7.41466e-11	7.3086e-08	14.1792
chr10	25079855	-	CHH	CCA	-5.30997	-8.48012	2.91185e-13	4.1012e-10	19.2234
chr10	25095254	+	CHH	CCA	-6.71768	-10.1257	8.95349e-17	2.1577e-13	26.6537
chr10	25095326	+	CHG	CTG	-1.40995	-4.08856	9.0858e-05	0.025893	1.23509
chr10	25414088	-	CHG	CCG	-2.22982	-4.43081	2.51554e-05	0.00881567	2.42338
chr10	29372093	+	CHH	CAA	-6.13293	-5.30785	7.78136e-07	0.000399664	5.6141
chr10	35854630	+	CHH	CCA	-14.8602	-19.2558	1.48583e-34	5.53955e-30	59.1334
chr10	43710556	-	CG	CGA	9.5235	6.36911	1.21811e-08	8.53082e-06	9.40166
chr10	43714637	+	CHH	CCT	-6.3622	-7.49961	3.91206e-11	4.0121e-08	14.4933
chr10	45449937	+	CHH	CAT	-7.67352	-7.99374	5.46479e-12	6.32044e-09	16.4965
chr10	45488011	+	CHH	CCA	-5.17824	-6.01182	3.39155e-08	2.17789e-05	8.52858
chr10	46054122	+	CHG	CTG	-2.61117	-4.09418	8.90046e-05	0.0254909	1.28975
chr10	53401567	-	CHG	CTG	-5.27076	-5.46455	3.72637e-07	0.000200158	6.22226
chr10	60722520	+	CHH	CAT	-6.9068	-7.26947	1.01066e-10	9.83958e-08	13.6981
chr10	61061153	+	CHG	CAG	-8.16107	-9.56954	1.38091e-15	2.7853e-12	23.6362
chr10	62023172	+	CHH	CAT	-11.1162	-14.7605	2.54561e-26	2.52096e-22	45.9487
chr10	62278387	-	CHH	CCA	-12.3682	-12.5817	6.08978e-22	3.27095e-18	36.8714
chr10	70636769	-	CHH	CAC	0.878415	4.01796	0.0001175	0.0320583	1.0102
chr10	72014053	+	CHH	CTC	-12.8867	-4.29273	4.25436e-05	0.0137573	1.93028
chr10	72947867	-	CHH	CCC	-11.1082	-7.0338	8.52623e-10	7.27315e-07	11.6574
chr10	72983484	+	CHH	CCT	-11.8782	-4.11503	8.30467e-05	0.0240737	1.31431
chr10	72983485	+	CHH	CTA	-9.70648	-5.61802	1.96139e-07	0.000110501	6.89841
chr10	72988873	+	CHH	CCA	-6.38163	-6.38249	6.35158e-09	4.64856e-06	10.0632
chr10	73475529	-	CHH	CAA	-6.55042	-4.11722	8.17876e-05	0.0238223	1.35431
chr10	73475732	-	CHG	CCG	-7.85902	-10.3885	2.46275e-17	6.49073e-14	27.9863
chr10	73732858	-	CHH	CAT	-6.12325	-4.75891	7.03404e-06	0.00292341	3.59462
chr10	73764330	-	CHG	CTG	-5.52601	-5.62409	1.87218e-07	0.000105851	6.87507
chr10	73771509	-	CHH	CCT	-4.80303	-7.52651	2.96262e-11	3.09854e-08	14.8415
chr10	73773238	-	CHH	CAA	-13.8845	-12.4837	9.69723e-22	4.95656e-18	36.5476
chr10	73834152	-	CHH	CAC	-6.94656	-6.25063	1.19082e-08	8.37677e-06	9.47971
chr10	73841026	-	CHH	CTC	-1.48727	-4.1598	6.98984e-05	0.0209168	1.48634
chr10	74104226	-	CHH	CTA	-3.57786	-5.11208	1.64862e-06	0.000788603	4.85173
chr10	75331205	+	CHH	CTC	-15.2309	-6.60554	4.4006e-09	3.30073e-06	10.2417
chr10	82371410	-	CHH	CAC	-3.60702	-3.91079	0.000172693	0.0436765	0.678471
chr10	87407041	-	CG	CGT	7.71882	5.12684	1.55066e-06	0.000746249	4.98769
chr10	87422161	+	CHH	CCA	-5.35718	-4.52807	1.72745e-05	0.00645936	2.76824
chr10	87864155	+	CHH	CCA	-5.96529	-10.3748	2.63475e-17	6.84391e-14	27.3991
chr10	87897281	+	CHG	CAG	1.0787	3.89663	0.00018162	0.0454447	0.604138
chr10	87900245	-	CHH	CAA	5.5596	4.60392	1.28443e-05	0.0049488	3.04216
chr10	87900254	-	CHH	CTC	1.87558	3.94311	0.000153864	0.0399341	0.776499
chr10	87900311	-	CHH	CCA	-10.6812	-10.6821	5.84601e-18	1.70747e-14	29.1116
chr10	87953955	+	CHH	CCC	-9.91322	-12.1212	5.47033e-21	2.42455e-17	35.2361
chr10	87954012	-	CHG	CTG	-2.77651	-4.05964	0.000100985	0.028333	1.17961
chr10	87973009	-	CG	CGG	-6.6748	-6.06188	2.71097e-08	1.77686e-05	8.64736
chr10	88015455	+	CHG	CTG	-4.33591	-5.90362	5.48936e-08	3.40428e-05	8.08479
chr10	88045462	+	CHH	CTA	-4.4872	-4.24696	5.05289e-05	0.015897	1.7995
chr10	88047461	+	CHH	CCT	-5.22072	-4.84594	4.90085e-06	0.00211881	3.91875
chr10	88051890	-	CHG	CTG	-2.94879	-3.91534	0.000169915	0.0431808	0.711848
chr10	90992071	+	CHG	CAG	-11.9694	-8.92223	3.33448e-14	5.32343e-11	21.1806
chr10	93988229	-	CHG	CAG	-5.38407	-4.44638	2.36939e-05	0.00837081	2.48335
chr10	98104039	+	CG	CGC	8.12349	4.83171	5.39059e-06	0.00230369	3.84112
chr10	98130424	+	CHH	CCA	-0.885889	-4.09241	8.9586e-05	0.0256295	1.24709
chr10	98744213	-	CHH	CAT	0.823503	4.07312	9.61374e-05	0.0271171	1.18563
chr10	98838192	-	CG	CGG	-5.20612	-4.13028	7.79482e-05	0.0229359	1.40739
chr10	99805631	-	CG	CGG	-1.17409	-3.98724	0.000131298	0.035083	0.908498
chr10	100368343	+	CHG	CTG	-8.78859	-4.04093	0.000108101	0.0299715	1.07804
chr10	102618637	-	CHH	CAT	6.79849	8.03069	2.60146e-12	3.19537e-09	17.2069
chr10	102771386	+	CHH	CCT	6.46293	6.79525	9.43909e-10	7.95902e-07	11.7219
chr10	103053321	+	CHH	CCC	-4.93316	-7.93348	4.16778e-12	4.90995e-09	16.7323
chr10	103053347	+	CHH	CAT	2.86443	4.29712	4.18442e-05	0.0135657	1.96843
chr10	104839895	-	CHH	CAC	-8.1086	-5.59495	2.12441e-07	0.00011905	6.79716
chr10	104840843	-	CHH	CAC	-16.1265	-18.0441	1.91637e-32	4.49851e-28	56.6488
chr10	104843810	+	CHH	CCC	-6.5753	-8.50935	2.52402e-13	3.60299e-10	19.4608
chr10	105423716	+	CHH	CAA	-4.93726	-3.88921	0.000186472	0.0464752	0.595856
chr10	105423720	+	CHH	CAA	-10.6027	-5.16808	1.30594e-06	0.000636208	5.14569
chr10	106070857	-	CHH	CAC	-9.81055	-9.60667	8.2223e-15	1.46798e-11	21.7891
chr10	108429543	+	CHH	CTT	-7.72816	-4.30596	4.08132e-05	0.0132586	1.99008
chr10	115374247	-	CHH	CAC	-6.60387	-4.03752	0.000109452	0.0302664	1.10175
chr10	117761016	-	CG	CGA	-2.25442	-3.97992	0.000134808	0.0359149	0.921091
chr10	117924310	-	CHG	CAG	-2.05008	-4.10523	9.16547e-05	0.0260498	1.27243
chr10	118450430	+	CHG	CTG	-2.53532	-3.89899	0.000180102	0.0451005	0.666397
chr10	119563782	+	CHH	CAT	-1.70585	-4.42322	2.58988e-05	0.00903894	2.40042
chr10	122368572	-	CHG	CTG	-7.45632	-8.20177	1.1325e-12	1.48302e-09	17.9275
chr10	123269777	+	CG	CGC	7.95412	4.12934	9.05842e-05	0.0258266	1.28715
chr10	123279514	+	CHG	CAG	10.6481	10.3773	2.79048e-16	6.16242e-13	24.423
chr10	123293220	-	CHG	CAG	-13.1413	-8.04035	4.1111e-12	4.86125e-09	16.3237
chr10	123293307	-	CHH	CAC	-7.87419	-7.59611	3.26068e-11	3.38237e-08	14.6161
chr10	123298537	+	CHG	CTG	-5.37993	-5.92496	4.99339e-08	3.12421e-05	8.144
chr10	123337307	-	CHH	CCC	-5.31037	-9.13066	1.19708e-14	2.08438e-11	21.9512
chr10	123337313	-	CHH	CCT	-7.48567	-4.82823	5.26372e-06	0.00225416	3.85957
chr10	123337328	-	CHH	CCA	-6.54691	-6.0192	3.28148e-08	2.11148e-05	8.45728
chr10	123369635	+	CHH	CAT	-9.2584	-4.17151	6.79645e-05	0.0204637	1.51697
chr10	123388035	+	CHG	CTG	-8.33495	-5.64946	1.67668e-07	9.54795e-05	7.03
chr10	124059405	-	CHG	CAG	-10.8754	-5.3135	7.33518e-07	0.00037828	5.67435
chr10	124061507	+	CHH	CCC	-4.32028	-4.44926	2.34326e-05	0.008297	2.48716
chr10	124087465	-	CHG	CCG	-6.85809	-5.18785	1.22139e-06	0.000599164	5.19498
chr10	124087484	-	CHG	CTG	-10.5588	-11.2572	4.07779e-19	1.3821e-15	31.333
chr10	124087552	-	CHH	CCT	5.00513	5.21252	1.10184e-06	0.00054644	5.27584
chr10	124091329	+	CHH	CAA	5.24296	4.08973	9.11102e-05	0.0259299	1.27212
chr10	124152712	+	CHG	CAG	-5.44239	-6.07237	2.58641e-08	1.70226e-05	8.77049
chr10	125116958	+	CHH	CAA	-5.8046	-4.76017	6.91666e-06	0.00288408	3.60663
chr10	125117547	-	CHH	CCA	-3.8832	-5.87695	6.17781e-08	3.79778e-05	7.84454
chr10	126209700	-	CHG	CAG	12.0974	11.8564	3.26215e-19	1.12368e-15	29.505
chr10	126279080	+	CHH	CTC	-5.03989	-7.60314	2.05106e-11	2.18482e-08	15.1982
chr10	126313789	-	CHH	CAC	-13.9106	-7.46375	3.10852e-10	2.78275e-07	12.3386
chr10	126353125	-	CHH	CCT	4.98737	6.3517	7.31012e-09	5.29506e-06	9.80226
chr10	127534545	-	CHH	CAT	-6.36323	-5.61296	1.96486e-07	0.000110598	6.88093
chr10	127923596	-	CHH	CCA	-9.46528	-10.534	1.20688e-17	3.36971e-14	27.7927
chr10	127923699	-	CHG	CTG	-5.23693	-4.91813	3.65803e-06	0.00162358	4.19029
chr10	128248930	-	CHG	CAG	5.50212	4.56326	1.66371e-05	0.00623944	2.81136
chr10	128269677	+	CHH	CAC	-1.47306	-4.23435	5.29711e-05	0.0165684	1.74485
chr10	128359966	-	CHH	CTC	-8.87709	-5.47195	3.61004e-07	0.000194562	6.31792
chr10	129089864	-	CHH	CTC	-15.4269	-13.3315	1.39759e-21	6.97479e-18	34.4781
chr10	129196484	-	CHG	CTG	-4.61536	-6.06789	2.63887e-08	1.73139e-05	8.59527
chr10	129196542	-	CHH	CTC	-8.77277	-7.18092	1.53865e-10	1.44474e-07	13.4307
chr10	129200832	-	CHH	CTT	-5.30227	-4.47346	2.15501e-05	0.00774293	2.57071
chr10	130325630	-	CHH	CTT	-7.68375	-4.52768	1.73005e-05	0.00646527	2.76869
chr10	131424756	-	CHH	CCA	-4.64198	-5.18132	1.23572e-06	0.000604788	5.18096
chr10	133234379	+	CHG	CAG	-7.26865	-7.25439	1.08575e-10	1.0495e-07	13.6028
chr10	133235707	+	CHH	CAC	7.43316	4.65654	1.67263e-05	0.00626549	2.78498
chr10	133608302	-	CHH	CAC	-12.7692	-4.24857	5.02251e-05	0.0158294	1.77849
chr10	133880636	-	CHG	CTG	-4.50438	-4.17883	6.51394e-05	0.0197633	1.55045
chr10	133947050	+	CHH	CAC	1.68829	5.18299	1.22711e-06	0.000601039	5.20696
chr10	133996507	-	CHH	CCA	-14.4805	-14.774	2.39662e-26	2.41109e-22	45.6251
chr10	134119933	-	CHH	CCA	-6.09661	-7.02932	3.14966e-10	2.81164e-07	12.7758
chr10	134306300	-	CHG	CAG	-7.12072	-3.93922	0.000156023	0.0403788	0.750648
chr10	134456020	+	CG	CGT	7.26307	6.50262	4.47379e-09	3.35165e-06	10.2882
chr10	134468386	+	CHH	CCC	-6.76431	-9.14506	1.88958e-14	3.15163e-11	21.8305
chr10	134522410	-	CHG	CTG	1.22849	3.9548	0.000147549	0.0386275	0.79706
chr10	135343685	+	CHH	CCT	-10.7655	-7.64212	1.7007e-11	1.8363e-08	15.5905
chr11	6417129	+	CHH	CAT	-0.669169	-3.97553	0.000136959	0.0363963	0.864487
chr11	7532776	+	CHH	CTT	-2.3871	-4.00619	0.000122615	0.0332822	1.00687
chr11	8108091	+	CHH	CTA	-5.70064	-4.41928	2.62931e-05	0.00914636	2.3899
chr11	11258043	-	CG	CGC	4.01105	4.44138	2.41538e-05	0.00850958	2.46595
chr11	13021133	+	CHH	CCT	-11.8401	-6.10569	2.22706e-08	1.47803e-05	8.90987
chr11	17501048	-	CHH	CCA	-1.35416	-3.86569	0.000202677	0.0496934	0.547198
chr11	17758929	-	CHH	CCC	-6.77438	-5.46454	3.72649e-07	0.000200158	6.23665
chr11	17775405	+	CHG	CAG	-8.33188	-8.04739	2.39889e-12	2.96958e-09	17.303
chr11	17795695	-	CHG	CAG	-4.83611	-4.39922	2.86513e-05	0.00985845	2.31275
chr11	17802837	-	CHH	CTC	7.23099	10.1892	6.55222e-17	1.6034e-13	26.1894
chr11	19371765	+	CHH	CTT	-8.85526	-4.5171	1.80267e-05	0.00665815	2.72494
chr11	20332828	-	CHG	CAG	-11.814	-9.17898	9.43873e-15	1.67103e-11	22.4271
chr11	34278399	-	CHH	CAA	1.83572	4.35114	3.4104e-05	0.0114185	2.1374
chr11	35245090	-	CHG	CTG	-4.45685	-4.94314	3.30367e-06	0.00147873	4.29025
chr11	40206178	+	CHH	CAA	-4.2867	-5.46124	3.77956e-07	0.000202836	6.25515
chr11	44608969	+	CHH	CAT	-2.12376	-4.54768	1.60048e-05	0.00603443	2.83672
chr11	44634873	+	CHG	CAG	-8.58065	-6.34401	8.2876e-09	5.97577e-06	9.85014
chr11	44948873	-	CHG	CAG	-2.82423	-3.92058	0.000166771	0.0426117	0.721646
chr11	45183263	-	CHH	CAC	-3.24529	-4.45595	2.2837e-05	0.00811385	2.51766
chr11	45875560	-	CHH	CCC	-3.98191	-4.43364	2.48833e-05	0.0087326	2.43807
chr11	45902692	+	CHG	CAG	-9.37723	-8.9923	2.36327e-14	3.89051e-11	21.4921
chr11	45919210	+	CG	CGG	13.4642	11.811	7.9645e-18	2.26364e-14	27.6657
chr11	46686106	+	CHG	CTG	-5.13973	-4.63576	1.1333e-05	0.00443663	3.15609
chr11	46686589	+	CHG	CAG	-7.87085	-6.7986	9.2924e-10	7.85273e-07	11.8504
chr11	46686673	+	CHH	CCT	-7.07515	-6.28403	9.94742e-09	7.11592e-06	9.61734
chr11	46701560	-	CHH	CAC	-7.75961	-4.41389	2.68424e-05	0.00931698	2.36266
chr11	46701948	-	CHH	CCT	-7.98947	-10.2292	5.38466e-17	1.33313e-13	26.9365
chr11	47181975	-	CHG	CTG	-9.32243	-4.83908	5.03848e-06	0.00217662	3.90093
chr11	47181995	-	CHG	CCG	-15.7033	-12.1425	4.94169e-21	2.20568e-17	35.5424
chr11	47613402	-	CHG	CTG	-17.4169	-26.0761	4.50658e-45	5.71257e-40	81.035
chr11	48089419	+	CG	CGC	5.11688	5.18024	1.24131e-06	0.000607055	5.19106
chr11	91099621	-	CHG	CTG	4.97631	4.34797	3.45172e-05	0.0115325	2.13595
chr11	94319343	+	CHG	CAG	0.649799	4.09493	8.87611e-05	0.0254327	1.2544
chr11	94319383	+	CHH	CTT	6.10327	4.09257	8.95335e-05	0.0256295	1.26202
chr11	95577855	-	CG	CGG	-5.87331	-4.63232	1.17396e-05	0.00456757	3.12576
chr11	111596574	+	CHG	CAG	-5.18806	-6.26265	1.09613e-08	7.77105e-06	9.55771
chr11	112568378	+	CHH	CCA	-4.43605	-8.37236	4.92993e-13	6.80741e-10	17.9118
chr11	112667338	+	CHG	CAG	8.31886	6.66888	1.75876e-09	1.40215e-06	11.233
chr11	112908508	-	CHH	CAT	-4.94594	-7.67241	1.47008e-11	1.60369e-08	15.3384
chr11	112953437	+	CHH	CAA	-10.1851	-5.3562	5.91585e-07	0.000309109	5.85142
chr11	113007259	-	CHH	CTT	-4.325	-4.25018	4.9922e-05	0.0157573	1.802
chr11	113022416	-	CHH	CAC	-11.1385	-12.4644	1.52277e-21	7.54013e-18	36.3752
chr11	113111805	+	CHH	CCC	-8.70034	-6.78321	9.98427e-10	8.39266e-07	11.813
chr11	113144056	+	CG	CGG	7.93166	6.16544	1.7017e-08	1.16599e-05	8.9724
chr11	114011975	-	CHH	CTA	-6.29647	-8.49422	2.71782e-13	3.84501e-10	19.3051
chr11	114012058	-	CHG	CTG	-8.59881	-6.3071	8.95693e-09	6.42914e-06	9.7645
chr11	115944677	-	CHG	CAG	-8.99165	-16.1032	6.76676e-29	9.32346e-25	50.8752
chr11	115944696	-	CHH	CAA	-4.16767	-4.83269	5.17001e-06	0.00222305	3.86654
chr11	116603457	+	CHH	CAT	-9.55823	-5.94257	4.61764e-08	2.90922e-05	8.22864
chr11	116737897	-	CHH	CCA	-4.99176	-5.97346	4.02456e-08	2.54823e-05	8.3817
chr11	117313691	+	CHG	CAG	9.2469	7.48454	3.62227e-11	3.72696e-08	14.7821
chr11	117372922	+	CHH	CAC	-6.8589	-8.5347	4.03895e-13	5.63854e-10	18.1954
chr11	117407190	-	CHG	CTG	-4.53807	-4.98991	2.72873e-06	0.00125506	4.4633
chr11	117462047	+	CHH	CCC	-4.41412	-7.21795	1.29084e-10	1.23245e-07	13.4285
chr11	117471074	-	CHG	CCG	-1.22769	-4.01885	0.000117123	0.0319968	1.0253
chr11	117489882	-	CG	CGA	-0.895383	-3.97212	0.000138649	0.0366961	0.851031
chr11	117515705	+	CHH	CCT	-5.53516	-9.41139	3.0078e-15	5.72478e-12	23.0659
chr11	117518612	+	CHH	CAC	-4.10244	-3.94293	0.000153963	0.0399436	0.796351
chr11	117520525	-	CHH	CCT	-16.9339	-22.7423	3.33234e-40	3.01721e-35	69.0689
chr11	117520534	-	CHG	CTG	-5.48213	-5.57242	2.34205e-07	0.000129982	6.73427
chr11	117549985	+	CHH	CCT	-6.36527	-10.4184	2.12729e-17	5.68894e-14	27.9865
chr11	117552849	+	CHH	CCT	-5.51009	-10.0393	1.36915e-16	3.17864e-13	26.1511
chr11	117570005	+	CHG	CCG	6.57737	11.4879	1.15565e-19	4.35986e-16	31.9843
chr11	117647116	+	CHH	CAA	-14.8532	-9.76836	5.19025e-16	1.10761e-12	24.9552
chr11	119362911	-	CHG	CCG	-4.96	-6.47216	4.21202e-09	3.17431e-06	10.3742
chr11	119404676	+	CHH	CAA	-7.1818	-4.11342	8.2938e-05	0.0240578	1.34072
chr11	119544044	+	CHH	CCA	-16.4583	-22.6433	4.72981e-40	3.74721e-35	70.7022
chr11	119593362	-	CHG	CAG	-3.86692	-4.17383	6.63588e-05	0.0200565	1.54455
chr11	119763383	+	CHH	CAC	-5.42949	-4.85645	5.73854e-06	0.00243447	3.74905
chr11	120383971	+	CHH	CCT	-5.93733	-9.49006	2.04217e-15	3.95821e-12	23.7766
chr11	120386387	+	CHH	CTT	6.94293	8.24935	8.98238e-13	1.19598e-09	18.0945
chr11	120567835	+	CHH	CCA	3.48488	4.09849	8.76106e-05	0.0251713	1.30278
chr11	120610459	+	CHH	CTC	9.42833	4.97311	3.23311e-06	0.00145433	4.31127
chr11	120740008	+	CHH	CCA	4.87387	3.98356	0.000135715	0.0361263	0.912287
chr11	120740014	+	CHG	CAG	9.6876	3.97756	0.000138666	0.0366961	0.879988
chr11	120800130	+	CHH	CCT	-4.4806	-5.28007	8.16425e-07	0.0004173	5.5137
chr11	121528182	-	CHG	CAG	-6.37373	-4.51375	2.51105e-05	0.00880746	2.4451
chr11	121665468	-	CHH	CAA	-4.99824	-6.1481	1.84011e-08	1.24734e-05	8.99666
chr11	122101165	-	CHG	CCG	-6.04625	-5.32557	6.73622e-07	0.00034881	5.73749
chr11	123942176	-	CHH	CAA	-4.14188	-4.90614	3.84076e-06	0.00169518	4.12759
chr11	125193642	+	CHH	CTA	-3.48053	-5.04555	2.17084e-06	0.00101466	4.63938
chr11	125232934	+	CHH	CTA	-6.22736	-3.86909	0.000200258	0.0492472	0.525874
chr11	125250030	-	CHH	CCC	-3.75548	-5.24656	9.40134e-07	0.000473656	5.35577
chr11	125312209	-	CHH	CCC	-5.71518	-5.32865	6.64916e-07	0.000345148	5.76138
chr11	125312239	-	CHH	CTT	-6.78083	-6.04175	2.96675e-08	1.9246e-05	8.64792
chr11	126328390	+	CHH	CTC	0.695085	4.15032	7.2934e-05	0.0217124	1.43641
chr11	126330925	+	CHH	CCT	5.97493	6.26931	1.23302e-08	8.61624e-06	9.35263
chr11	126467222	-	CHH	CTC	-4.58926	-7.10911	2.16143e-10	1.96545e-07	13.0818
chr11	126568788	-	CHH	CCT	4.9536	5.72878	1.18604e-07	6.9668e-05	7.33704
chr11	126569139	+	CHH	CCT	-9.35119	-7.00199	3.5823e-10	3.17993e-07	12.694
chr11	126581975	+	CHH	CAT	-2.99048	-4.63103	1.15458e-05	0.00450878	3.1254
chr11	130010166	-	CHG	CTG	-11.2257	-7.19633	1.43024e-10	1.35812e-07	13.5602
chr11	130010179	-	CHH	CCA	-9.34719	-13.7085	3.09552e-24	2.36379e-20	41.9669
chr11	130011221	-	CHH	CTA	-3.58069	-4.07275	9.62666e-05	0.0271294	1.22231
chr11	130732127	-	CHH	CCT	-6.6007	-12.518	8.2397e-22	4.28061e-18	37.0872
chr11	131065453	-	CHG	CTG	-6.41612	-7.15498	1.73976e-10	1.61445e-07	13.3459
chr11	131334673	-	CHH	CCC	-4.68239	-9.58687	1.26804e-15	2.5677e-12	23.3567
chr11	131366459	-	CHH	CCC	-7.39875	-4.15527	7.10791e-05	0.0212201	1.47178
chr11	131483964	-	CHH	CAT	-8.99334	-8.29231	7.28552e-13	9.87834e-10	18.3909
chr11	131486987	+	CHG	CTG	-2.00446	-4.95086	3.20132e-06	0.0014431	4.31853
chr11	131527273	+	CG	CGT	5.76325	5.27829	9.29677e-07	0.000469507	5.38764
chr11	131530132	+	CHH	CCC	-8.8868	-10.0439	1.3385e-16	3.11891e-13	26.2194
chr11	131616390	+	CHH	CCA	-5.12049	-5.50465	3.13698e-07	0.000171547	6.44172
chr11	131632905	-	CHH	CCT	-4.18033	-4.17062	6.71533e-05	0.0202772	1.54422
chr11	131803180	+	CHH	CTA	10.8735	6.14485	1.86728e-08	1.26306e-05	9.09317
chr11	132128040	-	CHG	CAG	-6.3814	-5.05811	2.06127e-06	0.000967015	4.71836
chr11	132525292	+	CHH	CTC	-3.65325	-4.94657	3.25775e-06	0.0014623	4.22662
chr11	132954619	+	CHH	CAC	-8.68896	-12.311	2.20856e-21	1.06045e-17	36.4473
chr11	133212485	+	CG	CGG	-0.716987	-3.87075	0.000199081	0.0490584	0.523473
chr11	133342493	+	CHH	CTC	-3.94399	-4.12591	7.92137e-05	0.0232327	1.39059
chr11	133398071	-	CHG	CTG	-16.119	-22.5705	6.12559e-40	4.3138e-35	71.6593
chr11	133399852	+	CHH	CTC	-13.0364	-4.28391	4.81479e-05	0.0152887	1.84036
chr11	133680027	+	CHH	CCA	-7.1588	-4.99483	2.67417e-06	0.00123176	4.48213
chr11	133776374	+	CHG	CAG	-4.73078	-4.75038	7.19281e-06	0.00298157	3.55357
chr11	133776472	+	CHG	CTG	-5.15517	-5.29826	7.56104e-07	0.000389294	5.64934
chr11	133804751	-	CHH	CAT	-3.7109	-4.85669	4.69272e-06	0.00203299	3.93842
chr11	133804757	-	CHH	CTC	-5.96884	-4.55605	1.54906e-05	0.00586848	2.86841
chr11	133807543	+	CHH	CTC	-8.05394	-10.528	1.24326e-17	3.44096e-14	28.2595
chr11	133807579	+	CHG	CAG	-6.86742	-5.67487	1.50099e-07	8.64848e-05	7.14313
chr11	134227393	+	CHH	CCC	6.59359	6.13257	1.97339e-08	1.32916e-05	9.01089
chr11	134241992	+	CHG	CTG	-6.31098	-13.6073	4.94793e-24	3.64652e-20	41.018
chr11	134243058	+	CHG	CAG	-3.39359	-3.92052	0.000166802	0.0426117	0.725941
chr11	134261184	-	CHG	CAG	5.88565	3.91755	0.000168583	0.0429283	0.681566
chr11	134263985	-	CHH	CCC	-8.15274	-3.99061	0.000129713	0.0347816	0.912785
chr11	134275261	-	CHH	CTC	-7.67545	-4.93383	3.43151e-06	0.00153253	4.25536
chr11	134296033	-	CHG	CAG	-8.96929	-9.05649	1.72383e-14	2.92914e-11	21.8877
chr11	134308501	-	CHG	CAG	-1.81671	-4.04202	0.000107674	0.0298791	1.10114
chr11	134443004	+	CHH	CCA	-4.62867	-5.45063	3.95536e-07	0.000211376	6.22193
chr11	134443031	+	CHG	CAG	-5.80446	-5.47785	3.51977e-07	0.00019067	6.35047
chr11	134444100	-	CHH	CCA	-10.2819	-5.59061	2.25346e-07	0.000125616	6.73902
chr11	134502849	-	CG	CGG	8.18984	6.25237	1.21601e-08	8.52556e-06	9.4415
chr11	134561659	+	CHH	CTT	-8.03953	-6.16302	1.76762e-08	1.20465e-05	9.02132
chr11	134671088	+	CHG	CAG	-7.71287	-4.42301	2.592e-05	0.00904136	2.40297
chr11	134783201	-	CHH	CTT	-7.30091	-5.20584	1.11527e-06	0.000552237	5.28768
chr12	304503	-	CHH	CTC	-5.13689	-4.32042	3.8318e-05	0.0126358	2.04883
chr12	304564	-	CHH	CAT	10.636	7.58528	2.23482e-11	2.37258e-08	15.1019
chr12	331091	+	CHH	CAC	-1.01588	-3.91355	0.000171005	0.0433533	0.65777
chr12	685249	-	CHH	CCC	-4.72878	-4.78644	6.22637e-06	0.00261864	3.70034
chr12	1930711	+	CHG	CCG	-5.35304	-6.15488	1.78475e-08	1.21371e-05	8.97801
chr12	1930724	+	CHH	CCC	-4.00719	-4.31676	3.88518e-05	0.0127786	2.03442
chr12	1938857	+	CG	CGG	11.4871	7.37528	6.10595e-11	6.0753e-08	14.3577
chr12	1943997	+	CHH	CTC	6.80407	4.31159	3.99565e-05	0.0130606	2.00606
chr12	1946510	+	CG	CGG	-8.12222	-8.04056	1.41252e-11	1.54622e-08	14.6868
chr12	2270714	+	CHH	CTT	-5.53469	-4.67604	9.66608e-06	0.00386767	3.29305
chr12	2597982	+	CHH	CAA	-4.97655	-4.63033	1.15777e-05	0.00451847	3.13219
chr12	2754909	-	CHH	CCA	-2.2428	-4.08198	9.30732e-05	0.0264037	1.23056
chr12	2789228	-	CHG	CAG	-8.39965	-8.10132	1.84608e-12	2.33078e-09	17.5313
chr12	2936932	+	CHH	CCC	-5.65464	-4.83536	5.11453e-06	0.00220218	3.8783
chr12	3660736	+	CHG	CAG	6.06067	3.86943	0.000200014	0.0492117	0.542513
chr12	4927138	-	CHG	CAG	-0.698952	-4.04851	0.000105163	0.0293109	1.10985
chr12	6571616	+	CHG	CAG	13.444	5.83811	1.63046e-07	9.33507e-05	7.01248
chr12	6571996	+	CHH	CTT	-7.08714	-6.61152	2.63722e-09	2.03591e-06	10.8524
chr12	6635172	+	CHH	CCT	-4.37283	-5.86514	6.50925e-08	3.98992e-05	7.86193
chr12	6748432	+	CHG	CAG	-1.88428	-3.96334	0.000143093	0.0376632	0.829419
chr12	6933630	-	CHH	CCA	-0.800167	-3.99086	0.000129594	0.0347816	0.924564
chr12	7286907	-	CHH	CCC	-5.32447	-6.17304	1.64433e-08	1.1279e-05	9.18375
chr12	11946726	+	CHG	CTG	-0.889978	-4.14953	7.26053e-05	0.0216349	1.45601
chr12	13628217	+	CHH	CCA	2.94556	4.69211	9.06979e-06	0.0036595	3.27859
chr12	13628284	+	CHH	CCT	-1.44302	-4.28081	4.44963e-05	0.0142722	1.9059
chr12	14124617	-	CHH	CTC	-3.68357	-4.31197	3.95625e-05	0.0129586	2.01806
chr12	21489792	-	CHH	CAC	0.641375	4.02293	0.000115401	0.0317043	1.02599
chr12	24169110	-	CHH	CCT	-6.34257	-10.0145	1.54657e-16	3.53871e-13	25.9308
chr12	24223015	-	CHG	CAG	-10.758	-5.17263	1.28137e-06	0.000625201	5.15389
chr12	26189158	-	CHG	CAG	-10.4715	-4.53418	1.68689e-05	0.00631515	2.78687
chr12	26189169	-	CHH	CAA	-8.6989	-6.56215	2.78365e-09	2.14633e-06	10.8408
chr12	26440572	+	CHH	CAC	-5.96211	-7.27251	9.96119e-11	9.72794e-08	13.8643
chr12	26845036	-	CHG	CTG	8.47034	9.79172	4.62663e-16	9.94024e-13	25.0305
chr12	27031205	-	CHG	CCG	-0.975545	-3.99057	0.000129731	0.0347816	0.934454
chr12	31138927	-	CHH	CTT	-5.80033	-5.34193	6.28525e-07	0.00032733	5.79374
chr12	41146281	-	CHH	CAA	-7.71373	-4.85285	6.71375e-06	0.00280132	3.58549
chr12	41755720	-	CHG	CAG	-5.55366	-5.61859	1.91744e-07	0.000108121	6.91134
chr12	43298532	-	CHH	CTA	8.25309	6.62921	2.83191e-09	2.18089e-06	10.8274
chr12	48137329	+	CHH	CTT	-4.89229	-4.85592	4.767e-06	0.00206235	3.95313
chr12	48137353	+	CHH	CCA	-11.229	-13.4847	1.07964e-23	7.60307e-20	40.9649
chr12	49284411	-	CHH	CAA	-4.8672	-6.09835	2.30176e-08	1.52442e-05	8.68371
chr12	49381998	-	CHG	CTG	-4.78827	-6.7555	1.13604e-09	9.44917e-07	11.6395
chr12	49382023	-	CHH	CTA	-5.09231	-4.96041	3.07877e-06	0.0013958	4.34237
chr12	49915655	+	CHH	CTC	-11.5383	-6.10015	5.22105e-08	3.26343e-05	8.07644
chr12	49940074	-	CHG	CCG	-4.53978	-5.84274	7.18621e-08	4.37946e-05	7.633
chr12	49974233	-	CHH	CCT	-5.59424	-4.16606	6.82984e-05	0.0205458	1.51707
chr12	49977789	-	CHH	CTC	-3.95176	-6.53534	3.14988e-09	2.4053e-06	10.6363
chr12	50043644	+	CHH	CCT	-6.6525	-12.6761	3.89142e-22	2.1262e-18	36.8912
chr12	50296557	+	CHG	CCG	-4.47035	-4.29089	4.28387e-05	0.0138245	1.94704
chr12	51102387	+	CHH	CAA	5.88621	4.87357	4.43925e-06	0.00193908	4.00057
chr12	52449259	-	CHG	CAG	-6.17502	-7.77474	8.97794e-12	1.00357e-08	16.0104
chr12	52937462	-	CG	CGT	7.24891	3.94234	0.000154288	0.0400114	0.768494
chr12	54978083	-	CHH	CCT	-12.4611	-17.3157	3.88834e-31	6.84567e-27	53.3464
chr12	57553340	-	CHH	CTC	-4.03018	-4.82769	5.27521e-06	0.00225756	3.83746
chr12	57590845	+	CHG	CTG	-12.9086	-9.24238	6.90962e-15	1.26206e-11	22.2813
chr12	57987181	-	CHH	CAT	-5.38289	-9.72007	6.5825e-16	1.38146e-12	24.6656
chr12	60875011	+	CHH	CTC	-1.47248	-4.12797	7.86157e-05	0.0231108	1.38816
chr12	63109684	+	CHH	CTT	-2.10217	-4.20395	5.93345e-05	0.0182822	1.65367
chr12	70273417	+	CHH	CCT	-11.2896	-4.30816	4.0137e-05	0.0130994	1.98432
chr12	71832289	+	CHG	CAG	-0.882015	-4.07768	9.45469e-05	0.0267345	1.21483
chr12	74713959	-	CHH	CAT	-1.1191	-5.00608	2.55356e-06	0.00118222	4.52886
chr12	75600996	+	CHG	CTG	-6.37907	-9.10154	1.3814e-14	2.38566e-11	21.8421
chr12	79690259	-	CHH	CAT	6.20735	6.67458	1.65475e-09	1.32378e-06	11.2778
chr12	81617174	+	CHG	CTG	-3.22939	-4.33049	3.68845e-05	0.0122267	2.07264
chr12	83019284	-	CHH	CTC	-5.592	-6.16188	1.72928e-08	1.18106e-05	9.1081
chr12	83102418	-	CHH	CCA	-5.32751	-9.22605	7.48784e-15	1.34707e-11	22.4069
chr12	83253559	-	CHH	CCA	-16.1053	-18.049	1.87826e-32	4.49851e-28	57.9892
chr12	89881024	+	CHG	CTG	-1.38434	-4.06914	9.7543e-05	0.0274282	1.17879
chr12	94286333	+	CHH	CCC	-4.37409	-4.56498	1.49602e-05	0.00568369	2.90301
chr12	94580439	+	CHH	CAC	0.92828	4.1481	7.29904e-05	0.021719	1.44756
chr12	99137348	+	CHH	CCC	-8.16998	-3.91235	0.000172787	0.0436775	0.666865
chr12	99194944	-	CHG	CTG	-0.770795	-4.23495	5.28515e-05	0.0165419	1.74485
chr12	99257708	-	CHH	CCA	-5.36738	-8.96723	2.67305e-14	4.37774e-11	21.4374
chr12	99290969	+	CHH	CCC	-5.75031	-7.62061	1.88599e-11	2.02258e-08	15.1558
chr12	102799813	-	CHH	CCA	9.10667	4.19864	6.05169e-05	0.0185563	1.61696
chr12	105136633	+	CHH	CTC	-15.8822	-12.3892	1.81378e-21	8.84289e-18	35.2991
chr12	109977788	-	CHG	CTG	-2.3644	-4.09741	8.79582e-05	0.0252483	1.30148
chr12	110035012	+	CHH	CCT	-5.33797	-6.86127	6.93349e-10	5.97074e-07	12.0782
chr12	110208402	-	CHH	CCT	-8.17573	-4.90068	3.92688e-06	0.00173199	4.13036
chr12	110214179	+	CHG	CTG	-14.0086	-17.6963	2.31512e-31	4.19238e-27	54.3172
chr12	112613517	-	CHG	CAG	-9.85952	-7.87413	5.55459e-12	6.41259e-09	16.3563
chr12	112616827	-	CG	CGG	12.0409	4.9342	3.4263e-06	0.00153145	4.25586
chr12	113535584	-	CHH	CCA	-3.11004	-4.01888	0.000117111	0.0319968	1.02279
chr12	113687021	+	CHG	CCG	-3.31279	-5.0259	2.35381e-06	0.00109534	4.53234
chr12	113734995	+	CHH	CCC	-4.48643	-5.00529	2.56189e-06	0.00118434	4.52418
chr12	113818513	-	CHG	CAG	-4.37139	-4.29806	4.16965e-05	0.0135317	1.96243
chr12	113841564	-	CHH	CCC	-5.91959	-5.53303	2.77617e-07	0.000152871	6.56975
chr12	117150629	+	CHH	CAC	1.4771	4.25963	4.81842e-05	0.0152926	1.82324
chr12	117407734	-	CHG	CAG	-7.59008	-4.77351	6.55746e-06	0.00274152	3.65736
chr12	119424039	+	CHG	CAG	-3.79645	-4.31283	3.9434e-05	0.0129298	2.02202
chr12	119424091	+	CHH	CCT	1.05199	4.12231	8.02712e-05	0.0234452	1.38058
chr12	119474770	+	CHH	CTT	-7.30999	-5.13123	1.52261e-06	0.000734424	5.00188
chr12	119779035	-	CHG	CTG	-4.01104	-4.2838	4.39995e-05	0.0141343	1.92445
chr12	120578886	-	CHH	CCT	1.32791	4.35415	3.37159e-05	0.0113065	2.15295
chr12	121962473	+	CHH	CCA	-6.21176	-8.33141	6.02057e-13	8.27734e-10	18.2089
chr12	121962976	+	CHH	CTC	0.913418	4.11508	8.24331e-05	0.0239882	1.33321
chr12	122601861	+	CHG	CCG	-7.25274	-7.12723	1.98392e-10	1.82234e-07	13.2111
chr12	122622661	-	CHG	CTG	-4.91729	-8.1443	1.49797e-12	1.9258e-09	17.2355
chr12	123541148	-	CHH	CCT	-15.8791	-17.525	1.62607e-31	3.03119e-27	54.0924
chr12	123738806	-	CHH	CTT	-7.77737	-7.1119	2.13307e-10	1.94245e-07	13.19
chr12	124428180	-	CHH	CAC	8.55614	7.64277	1.06465e-10	1.03177e-07	13.2227
chr12	124583522	-	CHH	CCA	-3.70779	-4.00716	0.000122185	0.033208	0.990133
chr12	124723963	+	CHH	CAA	4.81019	6.64775	2.411e-09	1.87267e-06	10.4201
chr12	124834571	+	CHG	CTG	-2.40962	-4.49113	1.99357e-05	0.00723443	2.64134
chr12	124920037	-	CHH	CCT	-7.83891	-4.68859	9.19739e-06	0.00370789	3.34753
chr12	124920057	-	CHH	CTT	7.67848	5.15735	1.36574e-06	0.000662796	5.10419
chr12	124960987	-	CHH	CTC	-10.2216	-7.54799	5.46803e-11	5.49232e-08	14.2697
chr12	124980328	-	CHH	CCC	-4.62564	-4.70012	8.78618e-06	0.00356969	3.3848
chr12	124980351	-	CHH	CCC	-5.46203	-10.5502	1.11487e-17	3.12657e-14	28.3832
chr12	124980380	-	CHH	CCC	-1.39424	-3.93495	0.000158424	0.040817	0.770528
chr12	125331997	-	CHH	CCC	-3.15704	-4.31942	3.84634e-05	0.0126706	2.04452
chr12	125553874	-	CHH	CCT	4.57054	4.93803	3.37332e-06	0.00150884	4.24527
chr12	125730625	-	CHH	CCA	-9.86442	-5.48924	3.35178e-07	0.000182506	6.40649
chr12	125730670	-	CHH	CAC	-9.8886	-8.76205	7.31945e-14	1.11291e-10	20.6044
chr12	125757361	+	CHH	CCC	-5.87255	-7.79752	8.04313e-12	9.08691e-09	16.0861
chr12	125939858	+	CG	CGA	-11.3304	-11.4231	2.79101e-17	7.2202e-14	24.8241
chr12	128309240	-	CHH	CTA	-9.68905	-7.70002	1.51178e-11	1.64634e-08	15.0177
chr12	128323302	+	CHH	CCT	0.799109	3.90948	0.0001735	0.0437757	0.645533
chr12	128675108	+	CHH	CCC	-6.54101	-7.18915	1.47979e-10	1.39567e-07	13.5445
chr12	129035998	-	CHH	CCT	-0.663511	-4.13201	7.74546e-05	0.0228118	1.40382
chr12	130504509	+	CHH	CAT	-13.1678	-6.3428	7.61292e-09	5.49555e-06	9.90784
chr12	130555251	+	CHH	CCC	0.817084	3.90974	0.00017334	0.0437529	0.648627
chr12	130958469	-	CHH	CTT	-4.911	-3.91403	0.000170713	0.0433141	0.688291
chr12	131101158	+	CHH	CCA	-3.30581	-6.62944	2.03972e-09	1.60993e-06	11.0226
chr12	131101217	+	CHH	CCC	-5.26923	-4.31418	3.92333e-05	0.012884	2.02277
chr12	131142803	+	CHH	CCT	-6.88524	-3.93414	0.000158885	0.0409025	0.748476
chr12	131158048	-	CHG	CAG	-5.37326	-5.84455	7.12923e-08	4.35311e-05	7.83994
chr12	131158101	-	CHH	CCA	-5.20249	-5.61931	1.91146e-07	0.00010788	6.73462
chr12	131171022	+	CHG	CAG	-4.84367	-5.1001	1.7326e-06	0.000827526	4.8763
chr12	132272708	+	CHH	CTT	-6.54683	-5.71647	1.25171e-07	7.33891e-05	7.22982
chr12	133102074	-	CHH	CAC	5.97392	6.72509	1.3087e-09	1.07443e-06	11.3132
chr13	24212128	-	CHG	CAG	-7.56697	-10.019	1.51224e-16	3.47269e-13	26.2233
chr13	25751744	-	CHH	CAT	-5.29311	-5.14909	1.43525e-06	0.00069493	5.03901
chr13	25776971	-	CHH	CTC	-7.71963	-12.4898	9.4195e-22	4.85375e-18	37.1006
chr13	27096931	+	CHH	CTC	-1.11872	-3.89468	0.000182885	0.0456531	0.595268
chr13	27540637	-	CHG	CAG	-4.66766	-4.69467	8.97826e-06	0.00363143	3.36997
chr13	27884990	-	CHH	CCA	8.98224	4.83734	5.07388e-06	0.00218913	3.89452
chr13	29844910	+	CHG	CTG	-7.45478	-6.77266	1.04876e-09	8.79242e-07	11.7236
chr13	30085178	-	CHG	CAG	-6.65404	-4.21134	5.77228e-05	0.0178812	1.66614
chr13	30406790	-	CHG	CAG	5.55874	5.38164	5.30952e-07	0.000279966	5.94516
chr13	30574715	+	CHG	CAG	-4.67668	-4.65352	1.05663e-05	0.00417256	3.22048
chr13	36944467	+	CHH	CAC	2.37718	3.94452	0.000153088	0.0398145	0.783289
chr13	40409382	-	CHG	CTG	-7.08847	-4.10958	8.41149e-05	0.0243102	1.31629
chr13	40922756	+	CHG	CTG	-14.8828	-9.42483	2.81534e-15	5.39084e-12	23.2556
chr13	41961118	+	CHH	CAA	13.8788	4.26958	6.05072e-05	0.0185563	1.64701
chr13	42123898	+	CHH	CCA	-4.42313	-5.09178	1.7934e-06	0.000853992	4.81261
chr13	42137650	+	CHH	CAC	-5.56868	-7.65005	4.1895e-11	4.27588e-08	14.2339
chr13	43788471	-	CHH	CCA	-2.92271	-4.50713	1.8738e-05	0.00688075	2.66779
chr13	44168227	+	CHH	CTT	-8.70524	-10.2816	4.16349e-17	1.05133e-13	27.2279
chr13	44949172	-	CHH	CCA	-9.35206	-4.79346	6.0535e-06	0.00255611	3.73145
chr13	45338274	+	CHH	CCC	-6.12536	-6.41869	7.50554e-09	5.42421e-06	9.88803
chr13	47466565	+	CHH	CTT	-2.87285	-4.2812	4.48006e-05	0.0143553	1.89949
chr13	47466625	+	CHG	CAG	-3.75397	-5.82579	7.92223e-08	4.80491e-05	7.65965
chr13	51644398	-	CHH	CCT	-4.62148	-4.83025	5.22098e-06	0.00223909	3.86808
chr13	51818099	+	CHG	CAG	-7.40732	-4.98923	2.73626e-06	0.00125762	4.45556
chr13	51837762	+	CHH	CCC	-2.80933	-4.64049	1.11235e-05	0.00436808	3.16955
chr13	51899112	+	CHG	CCG	-0.826246	-4.60906	1.25879e-05	0.00485884	3.05828
chr13	52336001	-	CHH	CTC	9.13644	6.79603	2.62926e-09	2.03223e-06	10.2662
chr13	52342128	-	CHH	CTC	-5.87768	-6.88751	6.13211e-10	5.32404e-07	12.1969
chr13	54768439	+	CHH	CTC	-0.892582	-3.88282	0.000190747	0.0473175	0.574534
chr13	67487689	+	CHH	CAC	-11.3219	-5.06961	3.28395e-06	0.00147302	4.30202
chr13	67673902	-	CHH	CTC	-5.28216	-4.55749	1.54037e-05	0.00583907	2.87587
chr13	67718028	-	CHH	CAC	-10.4395	-8.63847	7.29417e-13	9.87834e-10	17.7224
chr13	77405159	-	CHG	CCG	-7.87912	-5.02881	2.32575e-06	0.00108387	4.61484
chr13	92052476	+	CHH	CTA	-10.5356	-8.6191	1.475e-13	2.17917e-10	19.9625
chr13	94965398	-	CHG	CCG	-5.5541	-5.7853	9.25578e-08	5.53951e-05	7.59655
chr13	95512021	+	CHG	CCG	-6.84017	-5.4785	3.57601e-07	0.000193057	6.31378
chr13	97882716	+	CHG	CAG	-5.31912	-4.43058	2.51774e-05	0.00881567	2.42855
chr13	97991047	-	CHH	CCT	-7.61593	-5.65063	1.66817e-07	9.50803e-05	7.05433
chr13	98117611	-	CHH	CAA	-3.07627	-4.00059	0.000125122	0.0338034	0.972513
chr13	99079970	-	CHG	CAG	-7.21148	-7.65683	1.58454e-11	1.71967e-08	15.4067
chr13	99173066	-	CHH	CAT	2.47156	3.97632	0.000136567	0.0363073	0.890953
chr13	100312693	+	CHH	CAT	-8.7697	-4.73226	7.7319e-06	0.00318421	3.5071
chr13	100312815	-	CHG	CAG	-16.2785	-14.6799	3.7399e-22	2.06118e-18	33.2716
chr13	100549433	+	CHH	CCC	-3.10994	-3.89961	0.000179704	0.0450364	0.639165
chr13	100603100	+	CHH	CCC	-4.42214	-5.40809	4.74382e-07	0.000251182	6.05571
chr13	101182972	-	CHH	CAT	6.12357	6.55166	3.0188e-09	2.31637e-06	10.6632
chr13	101310176	+	CHH	CCC	-5.94502	-6.35448	7.21796e-09	5.23429e-06	9.93239
chr13	101310498	+	CHH	CTA	6.40773	3.90529	0.000176112	0.0443092	0.642329
chr13	101942263	-	CHH	CTT	-2.56233	-4.22926	5.39872e-05	0.0168558	1.73973
chr13	102572411	+	CHH	CCA	0.681969	4.69432	8.99081e-06	0.00363419	3.36798
chr13	103522254	+	CHG	CAG	-6.13627	-4.77733	6.45768e-06	0.00270336	3.67256
chr13	103523632	+	CHG	CAG	-6.66626	-5.70603	1.31016e-07	7.63921e-05	7.27779
chr13	103600542	+	CHH	CAT	-6.7588	-3.95783	0.000146883	0.0384691	0.820113
chr13	107120290	-	CHG	CCG	-5.22215	-10.231	5.33662e-17	1.32642e-13	26.8751
chr13	107144763	-	CHH	CAT	-4.5076	-4.69248	9.05651e-06	0.00365841	3.36199
chr13	107158290	-	CHG	CTG	-5.13733	-4.77928	6.40763e-06	0.00268497	3.6591
chr13	111866267	-	CG	CGC	7.29153	4.76453	8.20353e-06	0.00335446	3.44053
chr13	111942955	-	CG	CGT	7.48787	10.5788	9.69218e-18	2.74238e-14	28.7416
chr13	112316767	-	CHH	CCC	-3.82627	-5.41135	4.67828e-07	0.000247919	6.07213
chr13	112332996	-	CHG	CTG	7.84688	12.2391	3.1124e-21	1.46122e-17	35.4644
chr13	113461571	-	CHG	CTG	5.04179	4.313	3.94094e-05	0.0129285	2.02162
chr13	114137691	-	CHG	CCG	-7.08738	-5.11372	1.63746e-06	0.000783858	4.93933
chr14	22855936	-	CHH	CTT	-5.8246	-10.402	2.30503e-17	6.1127e-14	27.7
chr14	23817691	+	CG	CGA	1.0205	4.30749	4.02374e-05	0.0131208	1.97891
chr14	23982468	+	CHH	CCC	-3.73214	-5.56422	2.4265e-07	0.000134551	6.67566
chr14	23982485	+	CHH	CTA	-2.26876	-3.95433	0.000147799	0.038677	0.841184
chr14	23994470	+	CHH	CCC	-8.01779	-9.69365	7.49652e-16	1.56293e-12	24.6357
chr14	26305868	-	CHH	CAA	5.6579	4.87325	4.3888e-06	0.00191837	4.02685
chr14	26809123	+	CHH	CAA	-3.61064	-4.06682	0.000106138	0.0295048	1.14313
chr14	29077962	+	CHH	CAA	-1.50237	-4.05139	0.000104064	0.0290557	1.10952
chr14	30741146	+	CHH	CAT	1.6006	4.73868	7.53645e-06	0.00310978	3.53038
chr14	32800645	+	CHG	CAG	-5.06475	-7.35268	6.80076e-11	6.7244e-08	14.0288
chr14	32800672	+	CHH	CAA	-5.38593	-8.27451	7.94588e-13	1.06924e-09	18.3577
chr14	33817980	+	CHH	CTT	-3.6869	-4.37385	3.12804e-05	0.0106265	2.22671
chr14	33977511	+	CG	CGC	-4.50434	-4.14191	8.09626e-05	0.0236222	1.38389
chr14	34119438	-	CHH	CAA	-8.58503	-4.00175	0.000146348	0.0383765	0.860035
chr14	34196272	+	CHG	CTG	-11.1664	-4.64032	1.11309e-05	0.00436831	3.17099
chr14	34307272	-	CHH	CCA	-5.34782	-5.50882	3.6231e-07	0.0001951	6.32056
chr14	36449015	-	CHH	CAC	-8.54791	-14.7981	2.14954e-26	2.1974e-22	46.3635
chr14	36449374	+	CHH	CAT	-5.29768	-5.07544	1.91883e-06	0.000906229	4.73352
chr14	51323607	-	CHH	CTC	-9.09629	-12.2683	2.70699e-21	1.29e-17	35.9662
chr14	51323640	-	CHG	CTG	-5.03196	-6.07258	2.58402e-08	1.70226e-05	8.75308
chr14	51487308	+	CHH	CAT	-11.1438	-9.84464	3.56585e-16	7.76648e-13	25.432
chr14	57603587	-	CHG	CTG	-6.52152	-8.89874	3.74221e-14	5.88542e-11	21.2695
chr14	59682148	-	CHH	CTT	-4.59669	-7.67489	1.45263e-11	1.58739e-08	15.3322
chr14	60050092	-	CHG	CCG	-3.78244	-5.79515	8.86332e-08	5.32815e-05	7.58676
chr14	60096256	-	CHH	CAT	-6.36871	-5.99293	3.68991e-08	2.35279e-05	8.4337
chr14	65015659	-	CHH	CCA	-10.6647	-6.38727	6.21409e-09	4.55319e-06	10.0869
chr14	68008682	-	CHG	CTG	-7.47505	-6.22429	1.42043e-08	9.82834e-06	9.26293
chr14	69596100	-	CHH	CAA	-7.44937	-7.62142	1.87866e-11	2.01814e-08	15.2287
chr14	69731948	-	CHH	CAC	-6.59394	-6.30508	9.03947e-09	6.48105e-06	9.7112
chr14	70447233	-	CHH	CTT	-7.32101	-6.18957	1.52607e-08	1.05019e-05	9.23414
chr14	70447322	-	CHH	CCC	-2.1583	-4.08628	9.16187e-05	0.0260498	1.24412
chr14	72200947	+	CHH	CCC	-4.89138	-7.95198	3.81055e-12	4.53973e-09	16.837
chr14	72219348	+	CHG	CTG	-12.3614	-4.39492	2.88637e-05	0.00991538	2.29071
chr14	72758904	-	CHH	CTT	-7.62085	-14.3115	1.94399e-25	1.71126e-21	44.1001
chr14	76566694	-	CHG	CAG	-8.85333	-4.80407	5.80093e-06	0.00245763	3.77095
chr14	77041190	-	CHH	CAT	-2.74992	-4.21165	5.76552e-05	0.017869	1.6804
chr14	77179647	+	CHH	CTA	7.48692	4.00734	0.000122107	0.033201	1.00234
chr14	77525183	-	CHH	CTC	-12.5673	-4.64369	1.13546e-05	0.00444234	3.15463
chr14	77762715	+	CHG	CTG	-6.18108	-8.50185	2.61825e-13	3.72075e-10	19.1891
chr14	78639008	-	CHH	CCT	6.10082	7.19616	1.4314e-10	1.35812e-07	13.4452
chr14	80126613	-	CHH	CTA	-7.61527	-4.83725	5.13927e-06	0.00221133	3.8773
chr14	82060528	-	CHG	CCG	-1.10243	-4.24706	5.05085e-05	0.015897	1.7857
chr14	87771851	-	CHH	CTC	-2.6808	-4.30585	5.10283e-05	0.0160346	1.81461
chr14	88777296	-	CHH	CAT	-8.22931	-16.9003	2.22946e-30	3.71852e-26	54.1651
chr14	90983387	+	CHH	CTC	-6.59032	-4.01952	0.000116838	0.0319603	1.02581
chr14	91044683	+	CHH	CCT	-3.56202	-5.0661	1.99437e-06	0.000937713	4.73127
chr14	91044692	+	CHH	CCT	-3.77139	-4.16113	6.95554e-05	0.0208536	1.50461
chr14	91197837	-	CHH	CCT	-7.90278	-11.5385	9.04507e-20	3.45349e-16	32.8625
chr14	91240467	-	CHH	CTT	-6.78691	-7.08938	2.37255e-10	2.15125e-07	12.9855
chr14	91240560	-	CHH	CTA	-1.11028	-3.91961	0.000167349	0.0427342	0.706193
chr14	93418384	-	CHG	CCG	-3.72372	-7.63855	1.73011e-11	1.86488e-08	15.3768
chr14	93449577	+	CHH	CCC	-7.20407	-5.90853	5.37115e-08	3.34735e-05	8.08076
chr14	93486406	+	CHH	CTC	-15.9605	-9.90312	2.96751e-16	6.53061e-13	25.459
chr14	93486433	+	CHG	CTG	-5.45087	-5.79217	9.18286e-08	5.50106e-05	7.51809
chr14	93486478	+	CHG	CTG	-4.62876	-5.1928	1.19646e-06	0.000587846	5.22261
chr14	93536252	+	CHH	CCA	-7.99811	-4.29393	4.23509e-05	0.0137019	1.94692
chr14	93551510	+	CHH	CCA	-6.33587	-7.57216	2.38007e-11	2.50997e-08	15.0216
chr14	93556320	-	CHH	CCT	-4.74625	-4.86125	4.60702e-06	0.0020027	3.97734
chr14	93561006	-	CHH	CAC	-1.76783	-4.47191	2.14737e-05	0.00771985	2.56454
chr14	94193609	-	CG	CGG	1.47892	4.5096	1.85589e-05	0.0068229	2.70623
chr14	94195217	+	CHH	CAC	-6.76392	-4.50431	2.2736e-05	0.00809104	2.50406
chr14	94208272	-	CHH	CAA	-7.30954	-7.41877	4.96116e-11	5.007e-08	14.5963
chr14	94226409	-	CHG	CAG	-7.02566	-7.06479	2.6646e-10	2.40574e-07	12.9454
chr14	94235952	-	CHH	CAT	-2.77236	-4.75435	7.07952e-06	0.00294038	3.5509
chr14	96534509	-	CHH	CCC	-6.9934	-4.45717	2.27297e-05	0.00809104	2.51563
chr14	96544827	-	CHG	CTG	-5.76046	-6.69546	1.50192e-09	1.21574e-06	11.3661
chr14	97221501	-	CHH	CCT	0.720659	3.9999	0.000125437	0.0338739	0.947746
chr14	100020229	+	CHH	CAT	-8.60033	-7.70134	2.25731e-11	2.39246e-08	15.0821
chr14	100048088	-	CHH	CCC	-7.58672	-10.1399	8.34728e-17	2.02702e-13	26.815
chr14	100279436	-	CHH	CCT	-6.76161	-4.30498	4.06217e-05	0.0132099	1.98475
chr14	100583719	+	CHG	CAG	-1.33302	-3.90083	0.000180007	0.0450945	0.615805
chr14	100584506	+	CHH	CCT	-5.74034	-6.74641	1.18514e-09	9.79331e-07	11.6187
chr14	101047614	+	CHH	CCA	-3.26235	-4.67164	9.83594e-06	0.00392079	3.27097
chr14	101717116	+	CHH	CCA	-6.74923	-12.7581	3.18613e-22	1.78706e-18	37.6853
chr14	102250175	-	CG	CGT	10.5321	5.71976	1.2883e-07	7.5256e-05	7.26128
chr14	102303145	+	CHH	CAT	-4.23388	-4.7792	6.4095e-06	0.00268497	3.67946
chr14	102560526	-	CHG	CAG	-9.40137	-3.86804	0.000200998	0.0493964	0.520863
chr14	102675598	-	CHH	CTT	-7.2233	-10.4025	2.30029e-17	6.1127e-14	28.0495
chr14	102675643	-	CHG	CAG	-6.17676	-10.2576	4.68235e-17	1.173e-13	26.8522
chr14	102810658	+	CHG	CTG	-7.58753	-5.153	1.39069e-06	0.000673869	5.08375
chr14	102881276	+	CHG	CTG	-5.35467	-4.22907	5.40269e-05	0.0168599	1.73534
chr14	102881788	+	CHH	CCA	-3.07191	-4.1685	6.76847e-05	0.0203988	1.53413
chr14	102910316	+	CHG	CTG	-0.681231	-4.15208	7.19223e-05	0.0214415	1.45311
chr14	102962007	-	CHH	CAC	-13.8327	-13.2366	3.42226e-21	1.5857e-17	34.3174
chr14	103418797	+	CHG	CTG	-2.62584	-4.60572	1.27539e-05	0.00491697	3.04118
chr14	103422652	+	CHH	CAA	-7.79298	-5.35143	6.03691e-07	0.000314915	5.85455
chr14	103468749	-	CHG	CAG	-8.74024	-5.07253	1.94209e-06	0.000915851	4.78018
chr14	103617927	+	CHH	CCA	-8.67556	-8.86883	4.33424e-14	6.74951e-11	21.0846
chr14	103977807	-	CHH	CCC	-6.64975	-6.80147	9.16908e-10	7.77964e-07	11.827
chr14	103982758	+	CHH	CCA	6.47405	6.6392	1.94964e-09	1.54268e-06	11.0502
chr14	104147272	+	CHH	CTC	-10.025	-5.97445	4.00684e-08	2.53954e-05	8.36554
chr14	104801110	-	CHG	CAG	-10.6174	-9.51075	2.7063e-15	5.19777e-12	23.1299
chr14	105012181	-	CHH	CAC	-4.32364	-6.26272	1.09582e-08	7.77105e-06	9.46616
chr14	105066734	+	CG	CGG	-8.31918	-4.46329	2.21992e-05	0.00793566	2.53956
chr14	105067885	+	CHH	CAC	-4.54702	-4.49055	1.99808e-05	0.00724303	2.63478
chr14	105067975	+	CHG	CTG	-3.49423	-3.99608	0.000127176	0.0342269	0.97431
chr14	105323801	+	CHH	CCT	-6.52621	-9.04438	1.82958e-14	3.08403e-11	21.7906
chr14	105748610	-	CHH	CCC	-4.68534	-6.47551	4.14778e-09	3.13335e-06	10.4473
chr14	105798638	+	CHH	CTC	6.21974	5.60813	4.5197e-07	0.000240117	6.09533
chr14	105832257	+	CG	CGA	-4.80127	-4.33896	3.57191e-05	0.0118652	2.10828
chr14	105833931	+	CHH	CCT	-8.22414	-9.22565	7.50256e-15	1.34707e-11	22.3697
chr14	105856946	-	CHH	CCA	-5.14508	-5.65419	1.64252e-07	9.39563e-05	7.02946
chr14	105969834	-	CHH	CCC	-5.41316	-7.94403	3.96016e-12	4.7003e-09	16.8918
chr15	36150267	-	CHG	CCG	-4.52136	-5.74976	1.08189e-07	6.39055e-05	7.42278
chr15	37370026	-	CHH	CAA	-6.80699	-7.21347	1.31859e-10	1.25673e-07	13.6159
chr15	38437751	-	CHH	CCC	4.11264	4.64469	1.09408e-05	0.00430434	3.15717
chr15	38643310	+	CHH	CTA	-6.89233	-3.92457	0.000164412	0.0420859	0.722891
chr15	44567265	+	CHG	CTG	-10.7016	-4.52218	1.76741e-05	0.0065739	2.74234
chr15	45659638	-	CHH	CTA	-5.02828	-4.07439	9.56894e-05	0.0270148	1.19563
chr15	45659650	-	CHH	CAA	-8.78825	-8.21555	1.05904e-12	1.39838e-09	17.8874
chr15	48025195	-	CHH	CCT	-5.41933	-7.52947	2.92086e-11	3.05992e-08	15.0229
chr15	48036965	+	CHH	CAC	0.633425	3.88417	0.000189837	0.0471471	0.562492
chr15	49266849	+	CHH	CTA	-5.41865	-5.8196	7.95852e-08	4.8177e-05	7.7316
chr15	51451354	-	CHH	CCC	-5.4377	-5.57628	2.30324e-07	0.000128052	6.74614
chr15	51454663	-	CG	CGA	6.77307	3.99176	0.000130019	0.0348148	0.919446
chr15	51695377	-	CG	CGT	-6.37299	-5.79377	2.02178e-07	0.000113399	6.71278
chr15	60789163	+	CHH	CCA	-3.88274	-4.64054	1.11212e-05	0.00436808	3.17176
chr15	60789179	+	CHH	CAA	-6.42886	-8.06498	2.20251e-12	2.74794e-09	17.4454
chr15	61037865	-	CHH	CAC	-7.43329	-4.52261	1.7821e-05	0.00661686	2.73729
chr15	61497273	-	CHH	CTT	0.895329	4.9238	3.57452e-06	0.00158874	4.21706
chr15	63032421	-	CHG	CAG	-7.4511	-4.21847	5.6207e-05	0.0174714	1.69143
chr15	64974046	+	CHH	CAC	9.41086	9.23349	7.21854e-15	1.31093e-11	22.4879
chr15	66390527	-	CHG	CTG	-2.69558	-4.12734	7.87976e-05	0.023146	1.38358
chr15	68876936	+	CHH	CTC	-5.8335	-7.61413	1.94563e-11	2.0795e-08	15.2491
chr15	68882283	+	CHH	CCC	-5.08919	-3.9594	0.000145132	0.038168	0.849669
chr15	68882294	+	CHH	CAC	-4.92206	-4.0542	0.000103005	0.0288233	1.13133
chr15	68884422	-	CHH	CAC	-9.23713	-4.90899	3.79654e-06	0.001678	4.16203
chr15	68916299	+	CHH	CCC	-5.31651	-8.87	4.30936e-14	6.74392e-11	20.9806
chr15	68975655	+	CHG	CTG	-8.45083	-8.92651	3.26507e-14	5.23901e-11	20.9622
chr15	71228858	+	CHH	CTC	-9.22103	-12.4337	1.23063e-21	6.19028e-18	35.6384
chr15	72183663	+	CHH	CCA	-7.89653	-11.433	1.5081e-19	5.49333e-16	32.1483
chr15	81166083	+	CHG	CTG	7.06484	4.22994	5.38517e-05	0.0168218	1.7278
chr15	82042711	+	CHG	CTG	-7.49566	-5.92647	4.96018e-08	3.1065e-05	8.1116
chr15	86449524	-	CHG	CTG	-12.6869	-9.95736	2.04813e-16	4.57082e-13	25.6371
chr15	88703441	+	CHH	CAA	-1.29989	-3.90016	0.000179356	0.0449669	0.618751
chr15	88795696	-	CHG	CTG	-4.41483	-6.46642	4.32448e-09	3.25133e-06	10.3727
chr15	89904767	+	CG	CGC	0.913609	4.24895	5.01532e-05	0.0158198	1.78275
chr15	89930999	+	CHH	CCC	-0.759143	-4.94441	3.28659e-06	0.00147316	4.29523
chr15	91016226	+	CHH	CCA	-8.06558	-7.49264	3.48451e-11	3.59104e-08	14.8298
chr15	92460399	-	CHH	CCT	-6.16131	-8.86936	4.32283e-14	6.74833e-11	21.0172
chr15	92462705	+	CHH	CCA	-6.21704	-5.57334	2.33272e-07	0.000129578	6.7226
chr15	92670265	+	CHH	CCA	-5.41364	-9.1372	1.1592e-14	2.02398e-11	22.1668
chr15	99206256	+	CHH	CCC	-5.74119	-4.70842	8.50118e-06	0.00346277	3.41812
chr15	100666372	+	CHH	CAT	-8.26621	-4.0915	8.98833e-05	0.0256845	1.26047
chr15	101604449	-	CHG	CAG	2.86414	4.06539	0.000121049	0.0329559	1.04106
chr15	101868445	+	CHH	CCT	-7.09681	-4.60223	1.29297e-05	0.00497867	3.03433
chr15	102065678	-	CHH	CAT	-7.55913	-6.04379	3.01569e-08	1.95036e-05	8.52287
chr15	102068881	-	CHG	CAG	-8.34194	-6.86429	7.97892e-10	6.82464e-07	11.9958
chr16	137045	+	CHH	CCC	-3.61948	-5.9977	3.61218e-08	2.31253e-05	8.22906
[truncated: 590 more rows]

## Sheet: LvsR_PDvsControl, Discovery
Additional file 5: Differentially methylated cytosines involved in hemispheric asymmetry
Differential methylation involved in hemispheric asymmetry changes in PD (discovery cohort)
chromosome	location	strand	cytosine context	sequence	logFC	t	P.Value	adj.P.Val	B	PD_logFC	Control_logFC	abs_difference
chrX	103041871	+	CHH	CAA	7.91314	4.88558	4.1749e-06	0.000826862	4.01292	-1.55299	-9.46613	-7.91314
chrX	106691524	+	CHH	CCC	7.92497	8.16957	1.3247e-12	9.37053e-10	18.2162	8.22291	0.297942	7.92497
chrX	106794950	+	CHH	CAC	7.77127	3.74901	0.000384133	0.0413845	-0.0761813	7.91941	0.148149	7.77127
chrX	109682565	-	CHH	CCA	13.2838	13.9241	1.14547e-24	7.80651e-21	43.23	13.2694	-0.0144041	13.255
chrX	128894402	-	CHG	CAG	9.63481	3.93745	0.000165622	0.0208858	0.555689	4.87323	-4.76158	0.111643
chrX	133576510	-	CHH	CAC	16.8508	4.45315	2.37598e-05	0.00390839	2.34501	9.14955	-7.70123	1.44833
chrX	135989636	-	CHG	CTG	-1.8547	-4.3493	3.43441e-05	0.00538931	1.99027	-1.05707	0.797627	0.259443
chrX	144757605	+	CHH	CTA	11.1135	6.52932	7.33314e-09	2.49521e-06	10.0767	-1.19578	-12.3093	-11.1135
chrX	144811287	+	CHH	CCT	5.70483	5.51093	3.05335e-07	7.59804e-05	6.50788	4.84191	-0.862917	3.979
chrX	149574962	+	CHH	CTC	6.15749	6.29046	9.6608e-09	3.2142e-06	9.77534	-0.420825	-6.57832	-6.15749
chrX	149938535	-	CHG	CTG	1.70435	3.90445	0.000176634	0.0220073	0.467483	1.06268	-0.641672	0.421008
chrX	149943010	-	CHH	CTC	5.36488	4.62285	1.19237e-05	0.00211807	3.01125	0.40923	-4.95565	-4.54642
chrX	149943477	-	CHH	CAT	7.98442	7.82109	7.17794e-12	4.38708e-09	16.6198	7.69932	-0.2851	7.41422
chrX	149943489	+	CHG	CTG	7.46623	6.91568	5.37367e-10	2.26302e-07	12.5288	7.93995	0.473718	7.46623
chrX	150321809	-	CHH	CAC	1.56253	3.75169	0.000302207	0.0341122	-0.0089884	1.23153	-0.331002	0.900527
chr1	2888491	+	CHH	CAC	-8.28349	-6.42305	5.61395e-09	1.94966e-06	10.2966	-3.03168	5.25181	-2.22013
chr1	2898818	-	CHH	CCT	14.8323	3.84331	0.000219347	0.026249	0.245705	7.16489	-7.66746	-0.502578
chr1	2899079	-	CHH	CCC	6.0225	3.65289	0.00042461	0.0447041	-0.310813	6.70078	0.678279	6.0225
chr1	2921025	-	CHG	CTG	8.62868	4.32526	3.7622e-05	0.00584578	1.96081	3.93177	-4.69691	-0.765135
chr1	2931802	-	CHH	CTC	8.04559	3.86797	0.000212873	0.0256088	0.34194	1.59288	-6.45272	-4.85984
chr1	2948220	-	CG	CGT	-6.95793	-4.09366	9.25301e-05	0.0127905	1.15788	-7.85343	-0.895504	6.95793
chr1	2948257	-	CG	CGG	-7.36079	-4.70173	9.25792e-06	0.0016993	3.29802	-6.95412	0.406668	6.54745
chr1	2995691	-	CG	CGG	-13.1376	-4.9886	2.74338e-06	0.000563436	4.40416	-3.7196	9.41799	-5.6984
chr1	2995774	-	CG	CGG	-12.3996	-6.20312	1.43545e-08	4.62762e-06	9.39775	-10.8404	1.55921	9.28119
chr1	2995780	-	CHH	CCA	8.15737	5.62211	1.88834e-07	4.87311e-05	6.95539	8.16817	0.010802	8.15737
chr1	3040763	+	CG	CGT	-16.2252	-4.27755	5.72371e-05	0.00846013	1.63228	-1.46432	14.7608	-13.2965
chr1	3041886	+	CHH	CCC	4.76994	5.25674	9.00739e-07	0.000205875	5.49289	5.54938	0.779447	4.76994
chr1	3042751	+	CHG	CCG	3.19683	3.78834	0.000265999	0.0307031	0.162402	2.01259	-1.18424	0.828346
chr1	3043571	+	CHH	CCT	10.9269	4.04751	0.000105545	0.0142541	0.957505	5.63172	-5.29515	0.336575
chr1	3068191	+	CG	CGT	-3.27072	-3.77999	0.000276884	0.0317284	0.111401	-3.1917	0.0790207	3.11268
chr1	3068228	+	CG	CGC	-11.4596	-4.49842	1.97665e-05	0.0033108	2.56867	-10.1268	1.33281	8.79399
chr1	3068267	+	CG	CGG	-6.25397	-4.31198	4.02425e-05	0.0062058	1.91704	-7.0137	-0.759729	6.25397
chr1	3068683	-	CG	CGT	-3.91429	-3.95601	0.000146912	0.0188374	0.809786	-3.60937	0.304926	3.30444
chr1	3070545	-	CHG	CTG	8.17236	7.36769	6.33107e-11	3.1796e-08	14.5462	0.151408	-8.02095	-7.86954
chr1	3079016	+	CHH	CTC	12.0663	8.12753	8.90157e-12	5.3376e-09	16.4254	1.25476	-10.8115	-9.55677
chr1	3079052	+	CHH	CTC	10.5723	4.23914	6.56447e-05	0.00951424	1.50924	-0.703306	-11.2756	-10.5723
chr1	3128951	-	CHH	CCT	7.64668	11.1901	4.90218e-19	1.19043e-15	32.3105	0.414371	-7.23231	-6.81794
chr1	3132815	+	CG	CGA	-13.2647	-6.89448	2.07104e-09	7.80401e-07	11.1866	-12.2477	1.01703	11.2307
chr1	3136979	+	CHH	CTC	13.373	5.2025	1.13099e-06	0.000253205	5.24574	7.49396	-5.87908	1.61488
chr1	3138129	-	CHG	CAG	8.31867	5.88549	6.8912e-08	1.93259e-05	7.91954	1.24642	-7.07226	-5.82584
chr1	3192246	-	CHG	CTG	9.13544	5.36579	6.86658e-07	0.000159416	5.75196	0.779523	-8.35592	-7.5764
chr1	3192543	-	CG	CGT	-4.4003	-4.2702	4.66895e-05	0.0070828	1.74597	-2.88113	1.51917	1.36196
chr1	3192545	-	CG	CGC	-12.4493	-8.5591	2.12411e-13	1.75524e-10	20.0074	-11.0242	1.42508	9.5991
chr1	3192565	-	CG	CGG	-3.79424	-4.27798	4.53456e-05	0.00690537	1.78513	-2.19331	1.60093	0.592382
chr1	3192616	-	CG	CGG	-4.37958	-4.5562	1.56401e-05	0.00269956	2.79391	-2.42006	1.95951	0.460554
chr1	3252474	+	CHG	CAG	15.9519	6.50632	6.20616e-09	2.14009e-06	10.2252	8.82162	-7.1303	1.69131
chr1	3267664	-	CHH	CCC	8.74103	7.75156	1.05954e-11	6.26433e-09	16.2486	8.63296	-0.108072	8.52488
chr1	3339211	-	CHH	CAC	-5.83633	-4.43391	3.41012e-05	0.00535516	2.15772	-6.04824	-0.211909	5.83633
chr1	3348636	-	CHH	CTT	8.04115	5.89713	5.64963e-08	1.61295e-05	8.09482	0.416991	-7.62416	-7.20717
chr1	3358060	-	CHH	CTC	8.22727	3.85172	0.000219426	0.026249	0.329102	6.32547	-1.9018	4.42367
chr1	3456195	+	CHG	CTG	6.7245	4.04789	0.0001054	0.0142376	0.980929	7.12541	0.400913	6.7245
chr1	3456270	+	CHH	CCC	8.82595	3.6283	0.000461694	0.0476973	-0.402858	8.0727	-0.753252	7.31945
chr1	3456277	+	CHG	CAG	5.8688	6.7697	1.06329e-09	4.24915e-07	11.8805	0.0926066	-5.77619	-5.68359
chr1	3456414	-	CHH	CAC	-1.45785	-4.25493	4.90405e-05	0.00738982	1.66807	-0.97222	0.485632	0.486589
chr1	3648832	+	CHH	CCT	9.87845	9.0155	2.10865e-14	2.09477e-11	22.1517	9.78073	-0.0977179	9.68301
chr1	3693753	+	CHG	CCG	6.87393	4.98152	2.82414e-06	0.000578897	4.39843	6.58661	-0.287324	6.29928
chr1	3693820	+	CHH	CAT	17.4474	3.86936	0.000200065	0.024365	0.325327	8.17018	-9.2772	-1.10701
chr1	3693865	+	CHG	CAG	14.7319	4.31379	3.92917e-05	0.00607691	1.87691	6.13368	-8.5982	-2.46452
chr1	3695992	-	CHG	CTG	10.3018	4.20592	5.89004e-05	0.00866557	1.50217	-0.366455	-10.6683	-10.3018
chr1	3744714	-	CHH	CTC	11.9969	6.46427	4.36747e-09	1.54385e-06	10.532	2.13674	-9.86018	-7.72343
chr1	3744755	-	CHH	CTA	10.9823	5.54365	2.65187e-07	6.6803e-05	6.61876	9.04896	-1.93339	7.11558
chr1	3757844	+	CHH	CAC	7.26922	5.29145	7.78147e-07	0.000179277	5.60966	6.50512	-0.7641	5.74102
chr1	3757851	+	CHH	CCC	3.1703	3.63586	0.000449969	0.0467291	-0.309818	0.517348	-2.65295	-2.1356
chr1	4079215	-	CHH	CAA	17.359	15.0838	5.98069e-27	6.53548e-23	48.9658	16.4618	-0.897186	15.5646
chr1	4718992	-	CHH	CCT	10.9716	4.49499	1.96399e-05	0.00329394	2.54853	8.07629	-2.89534	5.18095
chr1	4722909	-	CHH	CCT	6.32627	10.612	8.23851e-18	1.6116e-14	29.5011	6.38319	0.0569234	6.32627
chr1	4723637	-	CHH	CCA	9.01232	12.5027	8.86108e-22	3.62334e-18	38.2719	8.85165	-0.160663	8.69099
chr1	4724922	-	CG	CGT	11.4231	12.8308	3.17001e-19	8.06893e-16	31.8533	11.9896	0.566573	11.4231
chr1	4724932	-	CG	CGG	8.60449	6.49357	1.51661e-08	4.8625e-06	9.37375	9.2416	0.637109	8.60449
chr1	4725033	-	CG	CGT	6.00053	4.66552	1.65462e-05	0.00283433	2.8387	7.9524	1.95187	6.00053
chr1	4725159	+	CHH	CAC	17.2106	4.43571	2.46863e-05	0.00404087	2.29829	9.92057	-7.29006	2.63051
chr1	4725709	-	CHH	CCT	9.50399	4.28746	4.33972e-05	0.00663258	1.80369	7.17323	-2.33076	4.84248
chr1	4730630	+	CHG	CTG	7.61628	4.65537	1.04891e-05	0.00189673	3.14259	5.8749	-1.74138	4.13352
chr1	4730660	+	CHH	CAT	9.39415	8.45255	3.33208e-13	2.66989e-10	19.5932	10.2639	0.86978	9.39415
chr1	4757979	+	CHH	CTA	9.79795	3.815	0.0002423	0.0284864	0.185931	3.48935	-6.3086	-2.81924
chr1	4759191	-	CHH	CAC	12.429	4.50795	1.86785e-05	0.00315188	2.59111	12.1117	-0.317269	11.7945
chr1	4763046	+	CHG	CCG	6.07847	7.33515	7.39321e-11	3.66081e-08	14.3183	5.01854	-1.05992	3.95862
chr1	4763080	+	CHH	CTC	6.5273	4.97825	2.86222e-06	0.000586134	4.39122	6.78299	0.255686	6.5273
chr1	4785164	-	CHH	CCA	13.3909	5.57827	2.28348e-07	5.81703e-05	6.76277	3.61561	-9.77533	-6.15972
chr1	4785166	-	CHH	CCC	4.57637	4.20667	5.87346e-05	0.0086492	1.61909	4.48466	-0.0917099	4.39295
chr1	4788503	-	CHH	CAC	14.022	3.86363	0.000204162	0.0247463	0.335917	7.36693	-6.65509	0.711843
chr1	4795162	+	CHH	CTC	10.3499	6.22744	1.28584e-08	4.18146e-06	9.5032	-0.6472	-10.9971	-10.3499
chr1	4820884	-	CHG	CTG	-3.6415	-3.64125	0.000441801	0.0461006	-0.334636	-4.54917	-0.90767	3.6415
chr1	4835484	-	CHH	CCT	7.25879	3.73122	0.000324419	0.036067	-0.0710621	6.62227	-0.636521	5.98574
chr1	5467575	-	CHH	CAC	10.461	6.78033	1.0119e-09	4.07309e-07	11.9246	9.81675	-0.644239	9.17251
chr1	5467579	+	CHG	CTG	8.7642	4.22632	5.45836e-05	0.00812286	1.59649	8.35777	-0.406429	7.95134
chr1	5467708	-	CHH	CTC	1.72612	3.65943	0.000415238	0.0439732	-0.316438	0.443486	-1.28263	-0.839145
chr1	5504785	+	CHH	CTC	-2.22751	-3.74104	0.000329993	0.0365775	-0.0604923	-1.16808	1.05943	0.108648
chr1	5557641	-	CHH	CCT	6.30894	3.87441	0.000200093	0.024365	0.413259	-0.673411	-6.98235	-6.30894
chr1	5653226	-	CHH	CTA	8.01451	6.25263	1.14711e-08	3.7651e-06	9.6118	9.14317	1.12867	8.01451
chr1	5780340	+	CG	CGG	0.59052	3.84207	0.000220302	0.02634	0.253284	0.301008	-0.289512	0.0114965
chr1	5944378	+	CHH	CTC	9.23433	6.92167	6.12165e-10	2.54421e-07	12.4135	10.5833	1.34897	9.23433
chr1	5994829	+	CG	CGC	-7.40883	-4.66698	1.00188e-05	0.00181999	3.20417	-6.09443	1.3144	4.78004
chr1	5996347	-	CHH	CCC	6.19836	4.60494	1.27933e-05	0.00225298	2.9661	6.44205	0.243696	6.19836
chr1	6004307	+	CHH	CCT	10.1021	10.4203	2.10797e-17	3.72028e-14	28.7577	9.5044	-0.59769	8.90671
chr1	6004308	+	CHH	CTC	5.55453	4.8836	4.20858e-06	0.000832517	4.03228	6.1083	0.553765	5.55453
chr1	6004358	+	CHH	CCA	10.8254	6.51293	3.49217e-09	1.26477e-06	10.7391	9.18835	-1.63703	7.55131
chr1	6034344	+	CHH	CTC	9.0191	6.55372	2.89397e-09	1.06691e-06	10.9112	5.45277	-3.56632	1.88645
chr1	6036575	+	CHH	CAC	5.26663	6.51929	3.39145e-09	1.2297e-06	10.7598	5.56215	0.295519	5.26663
chr1	6045361	+	CHG	CTG	3.62286	6.03108	3.1118e-08	9.29878e-06	8.66442	-0.13672	-3.75958	-3.62286
chr1	6049825	+	CHH	CCT	3.85678	4.94234	3.31449e-06	0.000670305	4.24876	0.373948	-3.48283	-3.10888
chr1	6074502	+	CG	CGC	6.82356	5.1876	2.2101e-06	0.000464907	4.70942	2.82615	-3.99741	-1.17125
chr1	6109040	+	CHG	CAG	1.58583	4.39712	2.86211e-05	0.00460409	2.18002	0.592821	-0.993009	-0.400188
chr1	6164169	-	CHH	CTT	5.90677	5.1373	1.48463e-06	0.000323245	5.01284	6.31441	0.407636	5.90677
chr1	6205971	-	CHG	CTG	-7.20579	-4.99974	2.62091e-06	0.000541617	4.46973	-7.89455	-0.688764	7.20579
chr1	6205992	-	CHH	CTT	-6.96855	-11.0532	9.54544e-19	2.24071e-15	31.6727	-0.155516	6.81304	-6.65752
chr1	6207361	-	CHH	CTT	7.19526	4.99321	2.69202e-06	0.000553964	4.43458	1.09922	-6.09604	-4.99682
chr1	6207376	-	CHH	CAT	3.43449	4.64743	1.08235e-05	0.00194885	3.13256	-0.692026	-4.12651	-3.43449
chr1	6207397	-	CHH	CCT	4.20304	4.73876	7.53395e-06	0.0014119	3.45328	-0.517483	-4.72052	-4.20304
chr1	6207436	-	CHG	CTG	5.97037	6.65347	1.82491e-09	6.91768e-07	11.366	0.746808	-5.22356	-4.47675
chr1	6224449	+	CHG	CAG	6.11276	9.48845	2.05836e-15	2.44765e-12	24.4831	-0.786061	-6.89882	-6.11276
chr1	6224474	+	CHH	CTC	7.7629	8.63688	1.35196e-13	1.16582e-10	20.4339	6.4414	-1.3215	5.1199
chr1	6348316	-	CG	CGG	7.63459	6.11857	4.4564e-08	1.29802e-05	8.33925	-1.71421	-9.34879	-7.63459
chr1	6983011	+	CHH	CCT	6.29998	5.09472	1.77169e-06	0.00038	4.84009	0.537509	-5.76247	-5.22496
chr1	6983018	+	CHH	CCT	5.62143	6.84416	7.51119e-10	3.07533e-07	12.1894	5.40997	-0.211468	5.1985
chr1	7111355	-	CHG	CTG	8.23671	7.05836	2.74661e-10	1.21142e-07	13.152	7.92963	-0.307085	7.62254
chr1	7111389	-	CHG	CTG	4.34616	4.12287	8.01035e-05	0.0112973	1.22167	-1.04691	-5.39307	-4.34616
chr1	7448410	+	CHH	CCT	8.49697	7.4135	5.33407e-11	2.73302e-08	14.7013	8.0059	-0.491072	7.51482
chr1	7538587	+	CHH	CTT	6.89749	3.98014	0.000134701	0.0175599	0.783081	4.98671	-1.91078	3.07593
chr1	7641704	+	CHH	CTT	7.15106	6.07628	2.54145e-08	7.71445e-06	8.85642	7.08426	-0.066793	7.01747
chr1	7728698	+	CG	CGT	7.1742	3.80304	0.000255507	0.0297796	0.181411	6.71483	-0.45937	6.25546
chr1	7728716	-	CG	CGC	4.96518	3.86913	0.00020023	0.0243722	0.471059	5.05925	0.0940689	4.96518
chr1	7730703	-	CHH	CCC	8.53682	6.25507	1.13453e-08	3.72766e-06	9.6169	6.20436	-2.33246	3.8719
chr1	7788959	-	CHG	CTG	18.2515	14.0916	5.30806e-25	3.95796e-21	45.2706	1.49214	-16.7594	-15.2672
chr1	7792731	+	CHH	CAC	8.50978	6.52028	3.37602e-09	1.2248e-06	10.778	7.91289	-0.596892	7.31599
chr1	7792745	+	CHG	CTG	10.8918	8.35976	5.24264e-13	4.03742e-10	19.1148	0.108247	-10.7835	-10.6753
chr1	8374516	-	CG	CGG	11.5393	6.35217	7.29435e-09	2.48692e-06	10.0435	7.66893	-3.87034	3.79859
chr1	8426719	-	CHH	CTC	15.3575	3.79035	0.000271761	0.0312423	0.117011	11.4277	-3.92987	7.4978
chr1	9308191	+	CG	CGC	-4.11774	-3.73606	0.000392604	0.042111	-0.0937481	0.0392053	4.15694	-4.11774
chr1	9308256	+	CG	CGT	-8.29008	-4.21685	7.71363e-05	0.0109421	1.3894	0.667487	8.95757	-8.29008
chr1	9308262	+	CG	CGC	-6.14647	-4.22445	7.51167e-05	0.0106939	1.41237	0.509355	6.65583	-6.14647
chr1	9383605	+	CHG	CAG	4.99544	3.80332	0.000252426	0.0294746	0.210063	6.05978	1.06434	4.99544
chr1	9383662	+	CG	CGG	-8.16427	-4.40609	2.76565e-05	0.00447049	2.23963	-1.89566	6.26861	-4.37295
chr1	9384316	-	CHH	CAC	9.04129	5.23176	1.00045e-06	0.000226298	5.36874	8.94394	-0.0973438	8.8466
chr1	9425888	-	CHH	CAC	6.89336	4.86002	4.63005e-06	0.000907402	3.93396	7.56654	0.673185	6.89336
chr1	9501575	+	CHG	CTG	4.90099	4.20075	6.00444e-05	0.00881342	1.51778	0.689189	-4.2118	-3.52261
chr1	9501593	+	CHH	CTT	-4.30034	-3.71132	0.000347499	0.0381708	-0.116199	-0.784138	3.5162	-2.73206
chr1	9675883	+	CHG	CAG	13.3131	3.82264	0.00023589	0.027888	0.179118	5.97802	-7.33507	-1.35705
chr1	9897190	+	CHH	CCA	7.75415	7.74174	1.05272e-11	6.22983e-09	16.2546	7.92981	0.175664	7.75415
chr1	9910998	+	CHH	CCT	2.79757	3.70472	0.000355487	0.0389201	-0.106891	0.230761	-2.56681	-2.33605
chr1	9937053	+	CHH	CCT	17.3355	8.02666	2.6529e-12	1.78207e-09	17.5976	10.4483	-6.8872	3.56106
chr1	9937117	+	CHH	CTC	8.66897	3.93667	0.000157453	0.01999	0.609526	2.65104	-6.01793	-3.36689
chr1	9937142	+	CHH	CTT	3.08852	3.731	0.000324669	0.0360758	0.0483556	3.54476	0.456244	3.08852
chr1	9937159	+	CHH	CTC	6.99781	13.1152	4.91126e-23	2.4396e-19	40.4667	7.02189	0.0240854	6.99781
chr1	10118859	+	CHH	CAA	-2.18677	-3.64778	0.00043207	0.0452626	-0.328776	-1.31962	0.867157	0.45246
chr1	10261328	+	CG	CGA	-3.44055	-3.64325	0.000438801	0.0458479	-0.325656	-2.07351	1.36703	0.706481
chr1	10261348	+	CHH	CCA	9.204	4.15574	7.09561e-05	0.0101724	1.33448	4.26664	-4.93736	-0.670714
chr1	10436620	-	CHG	CTG	2.35524	3.94523	0.0001527	0.019462	0.652221	1.23886	-1.11639	0.12247
chr1	11541314	-	CHG	CTG	7.78423	10.8427	2.66644e-18	5.74829e-15	30.6343	7.90121	0.116978	7.78423
chr1	11708184	+	CHH	CAA	8.01328	5.34095	6.31126e-07	0.000147387	5.80392	8.04104	0.027766	8.01328
chr1	11708236	-	CHH	CCT	11.3347	5.59767	2.18596e-07	5.58657e-05	6.80511	7.23838	-4.09628	3.1421
chr1	12625014	+	CHH	CCA	5.01291	7.02072	3.27992e-10	1.4317e-07	13.0013	0.122585	-4.89032	-4.76774
chr1	13912971	+	CHH	CCT	12.5203	12.8793	1.48928e-22	6.99191e-19	39.8471	11.3717	-1.14862	10.223
chr1	14089255	-	CG	CGC	1.22111	3.90267	0.000187208	0.0231022	0.472224	0.528505	-0.692607	-0.164102
chr1	14200035	+	CHH	CAC	6.97195	4.56731	1.7229e-05	0.00293859	2.74809	6.16624	-0.805708	5.36054
chr1	14200132	-	CHG	CAG	10.6877	4.07128	9.67849e-05	0.0132843	1.04132	2.85923	-7.82842	-4.96919
chr1	14200157	-	CHH	CAT	10.7845	6.35234	7.28862e-09	2.4863e-06	10.043	10.4748	-0.309675	10.1652
chr1	14218697	-	CHG	CAG	9.08278	10.6024	8.63356e-18	1.68369e-14	29.5691	8.72914	-0.353645	8.37549
chr1	14353703	-	CHH	CTT	9.1949	10.8393	2.70997e-18	5.82232e-15	30.6181	9.23221	0.0373148	9.1949
chr1	14467527	-	CHG	CAG	9.3245	5.15498	1.37925e-06	0.000302169	5.07001	8.78817	-0.536325	8.25185
chr1	14585850	-	CHH	CTC	7.93922	4.52097	1.77578e-05	0.0030158	2.65248	8.98778	1.04856	7.93922
chr1	14587148	+	CHH	CAC	9.05173	4.33597	3.6126e-05	0.00562989	1.96454	5.44227	-3.60946	1.83281
chr1	14637035	-	CHH	CAT	3.8521	3.78393	0.00027013	0.031095	0.142947	0.617388	-3.23471	-2.61732
chr1	14692825	+	CHH	CCA	9.66146	11.3618	2.13009e-19	5.62524e-16	32.8889	9.10612	-0.555343	8.55078
chr1	14692846	+	CHG	CAG	4.3735	3.68625	0.000378799	0.0409281	-0.109592	3.76682	-0.606675	3.16015
chr1	14952325	+	CG	CGA	8.07979	5.04024	3.00453e-06	0.000612505	4.39385	8.63416	0.554373	8.07979
chr1	14954625	+	CHH	CTA	2.32905	3.72777	0.000328319	0.0364238	-0.00882197	0.5924	-1.73665	-1.14425
chr1	14954736	+	CHH	CCT	3.85811	4.29409	4.23251e-05	0.0064875	1.91539	2.51934	-1.33876	1.18058
chr1	15016656	+	CHH	CAC	7.70604	6.26233	1.09777e-08	3.61439e-06	9.65226	1.34068	-6.36536	-5.02467
chr1	15263340	+	CHG	CAG	3.83355	4.5138	2.08358e-05	0.00347247	2.58811	0.155392	-3.67816	-3.52277
chr1	15263402	+	CHH	CTC	7.7855	3.82765	0.000250053	0.0292359	0.281491	1.5699	-6.2156	-4.6457
chr1	15334065	-	CHG	CCG	5.56121	3.61207	0.00048782	0.0498198	-0.412994	-0.000677908	-5.56189	-5.56121
chr1	15341103	-	CHH	CTC	10.1324	5.64252	1.72805e-07	4.49422e-05	7.02013	5.43981	-4.69255	0.747267
chr1	15369462	-	CG	CGG	-5.04863	-4.92397	3.99787e-06	0.000794315	4.08516	-1.9202	3.12843	-1.20824
chr1	15601909	+	CG	CGA	-9.76921	-5.31689	8.94452e-07	0.000204585	5.52128	-8.60199	1.16723	7.43476
chr1	17386322	-	CHH	CCA	14.1075	9.44741	2.51919e-15	2.94046e-12	24.2404	2.48484	-11.6227	-9.13782
chr1	17427612	+	CHG	CAG	8.53188	5.84812	7.0177e-08	1.96633e-05	7.89413	9.46026	0.928382	8.53188
chr1	17442898	+	CHG	CAG	14.9362	6.42337	5.97778e-09	2.06922e-06	10.2391	1.30655	-13.6296	-12.3231
chr1	17984298	+	CHH	CCC	7.12432	3.6293	0.000460132	0.0475592	-0.372167	6.56333	-0.560986	6.00235
chr1	17984327	+	CHH	CCC	1.36154	3.74108	0.000313537	0.0351221	-0.0458792	0.390756	-0.97078	-0.580024
chr1	18000520	+	CHH	CTT	7.06791	5.89459	5.71363e-08	1.62902e-05	8.08812	5.68568	-1.38223	4.30345
chr1	18334018	-	CHH	CAC	15.9863	10.4652	5.882e-16	7.81557e-13	25.5035	1.41062	-14.5756	-13.165
chr1	18517340	-	CHH	CAC	14.6023	4.56395	1.50202e-05	0.00260532	2.77198	2.10421	-12.4981	-10.3939
chr1	19694116	+	CHG	CTG	7.53118	6.56199	2.78569e-09	1.02829e-06	10.9565	8.23646	0.705272	7.53118
chr1	20495167	-	CHH	CCT	13.9385	6.48827	3.91157e-09	1.40224e-06	10.6378	6.30978	-7.62874	-1.31896
chr1	20495232	+	CHH	CAC	13.6575	3.66142	0.000412414	0.0437545	-0.334804	9.97315	-3.68431	6.28884
chr1	20518941	-	CHH	CAC	12.0598	4.15785	7.04055e-05	0.0101049	1.32074	5.60445	-6.45534	-0.850886
chr1	20775251	+	CHH	CCA	5.42976	4.1071	8.48851e-05	0.0118765	1.19832	0.454724	-4.97504	-4.52031
chr1	20819695	+	CHH	CTT	8.36512	4.15597	7.08953e-05	0.010166	1.32882	4.89266	-3.47246	1.4202
chr1	21040157	-	CHH	CTC	-1.92002	-3.70754	0.000426862	0.0448352	-0.198212	-0.676999	1.24302	-0.566019
chr1	21617250	+	CHH	CCA	8.15326	4.5415	1.63946e-05	0.00281216	2.74581	4.1709	-3.98235	0.188554
chr1	21689209	+	CHH	CAA	0.898254	4.0559	0.00010237	0.0138994	0.98029	0.203954	-0.6943	-0.490346
chr1	22444610	-	CHH	CAA	10.2451	4.42053	2.61672e-05	0.00425579	2.27665	8.39929	-1.84584	6.55345
chr1	23099848	+	CHH	CCA	3.61001	5.35427	5.96458e-07	0.000140065	5.87189	-0.553445	-4.16346	-3.61001
chr1	23099904	+	CHG	CAG	10.1403	5.44377	4.07304e-07	9.88326e-05	6.21271	7.97491	-2.16536	5.80955
chr1	23182722	-	CG	CGG	-14.5453	-7.71497	1.13012e-10	5.42221e-08	13.9393	-0.224868	14.3204	-14.0956
chr1	23240555	-	CG	CGC	-0.726194	-4.25028	4.99027e-05	0.00750024	1.63777	-0.25721	0.468984	-0.211774
chr1	23240566	-	CG	CGT	-0.657192	-3.7755	0.000278186	0.0318374	0.02875	-0.307381	0.349811	-0.04243
chr1	23411543	-	CHH	CCT	18.2511	20.2581	3.05525e-36	1.21027e-31	68.6784	17.8465	-0.404632	17.4418
chr1	25015223	-	CHH	CCA	14.5864	5.50014	3.25939e-07	8.05699e-05	6.41582	2.07659	-12.5098	-10.4332
chr1	25015230	-	CHG	CCG	6.3108	3.78736	0.000268369	0.0309316	0.152823	4.28827	-2.02253	2.26574
chr1	25524298	+	CG	CGG	-7.81576	-6.75199	1.33768e-09	5.24319e-07	11.6597	-8.99125	-1.17549	7.81576
chr1	25524325	+	CHH	CAT	4.54412	3.90603	0.000180082	0.0223798	0.500778	-2.34995	-6.89407	-4.54412
chr1	25985590	+	CHH	CCC	7.31355	4.99683	2.65239e-06	0.000547053	4.44928	-1.0079	-8.32145	-7.31355
chr1	26063867	+	CHG	CTG	9.42919	5.01572	2.48904e-06	0.000516725	4.51788	1.49485	-7.93434	-6.4395
chr1	27106225	-	CHG	CTG	18.9429	19.7303	2.32691e-35	7.76211e-31	66.6135	17.9509	-0.99209	16.9588
chr1	27423938	-	CHH	CCA	3.83723	4.11785	8.15993e-05	0.0114725	1.23432	0.115969	-3.72126	-3.60529
chr1	27423972	-	CHG	CTG	7.82565	7.87337	5.57497e-12	3.49499e-09	16.8973	8.10533	0.279681	7.82565
chr1	27863482	-	CG	CGC	4.68489	4.09066	9.01597e-05	0.0125102	1.10843	0.440119	-4.24478	-3.80466
chr1	28297614	-	CHH	CCA	8.18818	4.08162	9.31941e-05	0.0128686	1.09238	6.57533	-1.61285	4.96248
chr1	28864340	-	CHH	CAA	9.63379	4.6303	1.15793e-05	0.00206791	3.05272	9.96514	0.331357	9.63379
chr1	29044403	-	CHH	CTT	3.22339	3.81476	0.000242503	0.0284945	0.345922	3.1038	-0.119595	2.9842
chr1	29140389	+	CHH	CTC	8.23584	9.20287	8.39217e-15	8.95452e-12	22.9449	8.737	0.501167	8.23584
chr1	31674729	+	CHH	CAC	-3.33626	-4.23827	6.42093e-05	0.00932968	1.53144	-0.835302	2.50096	-1.66566
chr1	31691714	-	CHG	CTG	7.06934	8.23855	9.4681e-13	6.8976e-10	18.5693	8.42643	1.35709	7.06934
chr1	31691812	-	CHH	CTC	5.04434	5.72887	1.18555e-07	3.17718e-05	7.38341	-0.586478	-5.63082	-5.04434
chr1	31711206	-	CHG	CTG	1.25202	3.79703	0.000258044	0.0300042	0.124594	0.0758184	-1.1762	-1.10038
chr1	32195268	-	CHG	CCG	4.9272	6.57074	2.76527e-09	1.02135e-06	10.9656	-0.111886	-5.03908	-4.9272
chr1	32198388	+	CHH	CCA	7.45411	3.97403	0.000137699	0.0178987	0.718469	1.845	-5.60911	-3.76411
chr1	32199585	-	CHG	CTG	12.6405	5.56977	2.36901e-07	6.01556e-05	6.72505	8.24103	-4.39946	3.84157
chr1	32219844	+	CHH	CCA	5.79801	7.81275	7.47269e-12	4.54531e-09	16.6137	0.540984	-5.25702	-4.71604
chr1	33358010	+	CHH	CTC	1.1077	3.61725	0.000479344	0.0491602	-0.458952	0.779358	-0.328346	0.451012
chr1	33551462	+	CHH	CCA	15.064	5.41161	4.67303e-07	0.000112359	6.07234	6.09406	-8.96989	-2.87583
chr1	34374427	-	CHH	CAA	-6.07888	-4.23943	5.19722e-05	0.00777624	1.62293	-0.612684	5.46619	-4.85351
chr1	34423683	+	CHG	CAG	6.25714	4.58371	1.39035e-05	0.00242959	2.87614	-1.48754	-7.74468	-6.25714
chr1	34423734	+	CHG	CTG	7.86836	6.41536	5.4649e-09	1.90312e-06	10.3187	0.404531	-7.46383	-7.0593
chr1	35258412	+	CHG	CAG	7.04996	8.37264	4.92315e-13	3.81923e-10	19.159	7.33275	0.282788	7.04996
chr1	35258417	+	CHH	CCT	7.63973	8.30659	6.79549e-13	5.09102e-10	18.8391	8.73038	1.09065	7.63973
chr1	35380555	+	CHH	CCA	7.48121	10.5821	9.53633e-18	1.83713e-14	28.7547	7.27076	-0.210449	7.06031
chr1	35898162	-	CHH	CCA	7.87495	9.07276	1.59135e-14	1.60605e-11	22.4491	7.3835	-0.491458	6.89204
chr1	35899032	-	CHH	CCC	5.71371	6.84578	7.45463e-10	3.05415e-07	12.1971	6.10402	0.390312	5.71371
chr1	36025962	+	CHH	CAA	8.34691	7.10912	2.1613e-10	9.77759e-08	13.4053	8.59081	0.243895	8.34691
chr1	36026021	+	CHH	CCA	7.47116	12.4329	1.23491e-21	4.9853e-18	37.8705	0.367793	-7.10337	-6.73557
chr1	36026124	+	CHH	CCA	16.6114	28.034	1.01935e-47	2.15356e-42	91.2056	0.217811	-16.3936	-16.1757
chr1	36026125	+	CHH	CAA	9.23428	8.98932	2.39822e-14	2.36024e-11	22.0912	0.0158192	-9.21846	-9.20264
chr1	36191512	+	CHH	CCT	7.9726	6.66713	1.71295e-09	6.5284e-07	11.4049	7.00267	-0.969925	6.03275
chr1	36637161	-	CHH	CTC	6.92716	7.11531	2.09896e-10	9.53639e-08	13.4326	6.61202	-0.315142	6.29688
chr1	36637175	-	CHH	CTT	4.94082	8.02287	2.70215e-12	1.81231e-09	17.5886	0.226542	-4.71428	-4.48774
chr1	37389737	+	CHH	CCA	15.1652	11.0178	1.13431e-18	2.64312e-15	31.0874	14.2627	-0.902484	13.3602
chr1	37389931	+	CHG	CTG	7.76108	6.89306	5.97471e-10	2.49131e-07	12.4117	8.71981	0.958727	7.76108
chr1	37447694	+	CHG	CAG	-2.82283	-3.96798	0.000141629	0.0183156	0.705654	-2.98849	-0.165664	2.82283
chr1	37454749	-	CG	CGG	1.51357	4.04958	0.000115836	0.0154303	0.957544	0.366558	-1.14701	-0.780455
chr1	37504103	-	CHH	CTT	6.46992	10.8976	2.03918e-18	4.53486e-15	30.6874	6.22866	-0.241258	5.98741
chr1	37504144	-	CHH	CCC	15.7626	14.3046	2.00656e-25	1.55093e-21	45.9989	16.2058	0.443198	15.7626
chr1	37548465	+	CHH	CTC	-0.852775	-4.11963	8.10643e-05	0.011415	1.17864	-0.387629	0.465147	-0.0775181
chr1	37605613	-	CHG	CAG	15.5113	8.70624	9.62377e-14	8.59095e-11	20.7498	13.7463	-1.76503	11.9812
chr1	37773520	+	CHG	CTG	14.9951	4.3691	3.18513e-05	0.00504938	2.05691	6.97308	-8.02205	-1.04897
chr1	37774129	-	CHG	CTG	8.29856	6.85873	7.01647e-10	2.89146e-07	12.275	7.72099	-0.577564	7.14343
chr1	38141951	+	CHH	CCT	5.91407	6.48943	3.89087e-09	1.39561e-06	10.5816	6.28499	0.370916	5.91407
chr1	38142013	+	CHG	CTG	7.2408	8.85407	4.65989e-14	4.42133e-11	21.2314	7.71319	0.472393	7.2408
chr1	38600608	-	CHH	CTT	12.8964	4.62607	1.17735e-05	0.00209727	3.01566	7.78467	-5.11172	2.67294
chr1	42155510	-	CHH	CCC	11.5516	12.0062	9.49846e-21	3.2897e-17	35.986	0.351613	-11.2	-10.8484
chr1	42155550	-	CHH	CAA	7.83427	5.82547	7.75547e-08	2.15495e-05	7.79633	6.06888	-1.76539	4.3035
chr1	43847845	+	CHH	CCT	1.90779	4.41021	2.72228e-05	0.00441163	2.25569	1.11791	-0.789878	0.328036
chr1	44032425	-	CHH	CCC	8.34937	5.48401	3.42797e-07	8.42115e-05	6.36787	0.639763	-7.7096	-7.06984
chr1	44085486	-	CHH	CCA	7.38884	4.47243	2.14307e-05	0.00356224	2.48233	6.90342	-0.485413	6.41801
chr1	44418960	+	CG	CGG	6.67863	4.80796	5.71109e-06	0.00110189	3.73731	6.19303	-0.485604	5.70743
chr1	44422906	-	CHH	CAT	12.7562	4.73659	7.59944e-06	0.00142165	3.42806	0.451502	-12.3047	-11.8532
chr1	44464799	+	CHG	CTG	1.72991	3.97198	0.000138717	0.0180158	0.698092	0.529433	-1.20047	-0.671041
chr1	44477840	+	CG	CGA	-8.1502	-5.68324	2.07244e-07	5.30715e-05	6.89409	-9.15094	-1.00074	8.1502
chr1	44485173	-	CHH	CCA	7.49664	10.0887	1.07395e-16	1.64018e-13	27.0304	7.98166	0.485018	7.49664
chr1	44485192	-	CHH	CCT	-5.04192	-6.74468	1.19471e-09	4.73287e-07	11.7587	-0.0552645	4.98666	-4.93139
chr1	44486972	-	CHG	CAG	6.50844	5.70098	1.33934e-07	3.55775e-05	7.28424	5.86109	-0.647351	5.21374
chr1	44487783	-	CHH	CTT	8.99752	7.22473	1.24996e-10	5.92542e-08	13.8969	2.01753	-6.97999	-4.96246
chr1	44798381	+	CG	CGG	-6.41777	-6.46184	1.53558e-08	4.91791e-06	9.31233	-6.14058	0.277196	5.86338
chr1	44877431	-	CHH	CTA	13.9958	16.0812	7.44373e-29	1.07224e-24	53.5996	0.224331	-13.7715	-13.5471
chr1	44878198	-	CHH	CTT	12.8604	9.3565	3.94084e-15	4.46818e-12	23.7704	1.10998	-11.7504	-10.6405
chr1	44879041	-	CHH	CCT	8.44219	8.76084	7.36317e-14	6.74393e-11	21.0376	6.82402	-1.61817	5.20585
chr1	44882345	+	CHG	CTG	11.0753	11.9097	1.50986e-20	4.88243e-17	35.3607	10.8442	-0.231062	10.6132
chr1	44882379	+	CHH	CCA	4.70931	4.05036	0.000104458	0.0141285	0.982006	0.617629	-4.09168	-3.47405
chr1	44963736	+	CHG	CTG	6.2081	5.31597	7.01555e-07	0.000162727	5.71446	1.42184	-4.78625	-3.36441
chr1	45025777	-	CHH	CAT	7.66887	4.25443	4.91331e-05	0.00739508	1.71156	6.36651	-1.30236	5.06414
chr1	45036072	-	CHH	CTA	9.41585	6.22791	1.28313e-08	4.1748e-06	9.50295	-0.160691	-9.57655	-9.41585
chr1	45102830	+	CG	CGT	-7.17475	-3.67071	0.000407662	0.0433579	-0.259362	2.30832	9.48308	-7.17475
chr1	45103100	-	CHG	CTG	5.98078	3.8522	0.000212572	0.0255826	0.367612	5.43775	-0.543039	4.89471
chr1	45103158	-	CHG	CTG	10.1409	7.86117	5.91378e-12	3.69642e-09	16.8338	8.68473	-1.45622	7.22851
chr1	45763471	+	CHH	CCA	6.04945	4.19193	6.20478e-05	0.00906131	1.49355	6.19828	0.14883	6.04945
chr1	46099301	-	CHH	CCT	-7.22931	-6.11029	2.18148e-08	6.71506e-06	8.99894	0.066895	7.2962	-7.22931
chr1	47019929	+	CHH	CCA	14.4758	14.704	3.28351e-26	3.10611e-22	47.6314	-0.53939	-15.0152	-14.4758
chr1	47020033	-	CHH	CTC	8.14631	6.42776	5.1633e-09	1.80602e-06	10.3731	6.75194	-1.39437	5.35756
chr1	48043727	-	CG	CGT	-8.5899	-5.76924	2.14563e-07	5.48792e-05	6.89126	-9.71453	-1.12463	8.5899
chr1	49207560	+	CHH	CAA	8.73052	4.76771	6.71138e-06	0.00127471	3.56706	8.66495	-0.0655779	8.59937
chr1	54085888	+	CG	CGT	-7.66772	-4.57358	1.75257e-05	0.00298197	2.73988	-6.92089	0.746837	6.17405
chr1	54856631	+	CHH	CAT	11.8374	4.58944	1.3595e-05	0.00237763	2.88562	3.37927	-8.45814	-5.07887
chr1	54856677	+	CHH	CTC	6.65477	8.63178	1.38613e-13	1.18881e-10	20.345	6.49476	-0.160015	6.33474
chr1	54965978	-	CHG	CTG	10.5777	6.53532	3.1501e-09	1.15207e-06	10.8438	10.4693	-0.108409	10.3609
chr1	60413163	-	CHH	CCC	5.04951	3.72399	0.000332634	0.0367995	-0.0473006	4.60998	-0.439529	4.17045
chr1	60413172	-	CHH	CCA	10.9287	3.69936	0.000362106	0.0395355	-0.197543	4.80973	-6.11898	-1.30925
chr1	60438402	-	CHH	CTC	14.6484	4.21255	5.7913e-05	0.00854808	1.52321	8.68956	-5.95885	2.73071
chr1	61555186	+	CHH	CAA	9.97914	4.6843	9.35516e-06	0.00171499	3.24404	-0.678621	-10.6578	-9.97914
chr1	61555272	+	CHH	CTT	7.01811	4.74078	7.47348e-06	0.00140181	3.47574	6.47082	-0.547287	5.92353
chr1	61653623	+	CHH	CTC	11.3046	4.42961	2.59972e-05	0.00423033	2.29031	7.71602	-3.58861	4.12741
chr1	61664342	-	CHH	CAC	1.90314	3.71929	0.000338078	0.0373122	-0.101764	1.31105	-0.592097	0.718949
chr1	61740777	+	CG	CGT	2.7334	4.69388	1.00469e-05	0.00182456	3.21485	1.24848	-1.48492	-0.236439
chr1	61801091	-	CHG	CTG	13.7703	8.27514	8.45087e-13	6.21367e-10	18.6904	15.2144	1.44416	13.7703
chr1	65141195	-	CHH	CAA	-1.38398	-3.90624	0.000175512	0.0218976	0.465989	-0.389489	0.99449	-0.605001
chr1	66696334	-	CHG	CTG	8.94369	8.24143	9.33578e-13	6.80903e-10	18.599	8.30957	-0.634121	7.67545
chr1	66829228	-	CHH	CAT	11.1842	8.85887	4.55135e-14	4.33132e-11	21.4658	-0.197502	-11.3817	-11.1842
chr1	66912235	+	CG	CGA	15.5089	3.73748	0.000317465	0.0354743	-0.0966119	9.06296	-6.44593	2.61703
chr1	67099395	-	CHH	CAA	4.87789	4.54578	1.61234e-05	0.00277241	2.75113	1.35682	-3.52107	-2.16425
chr1	67099474	-	CHH	CTT	16.3644	19.5665	4.39863e-35	1.32108e-30	65.3464	16.2108	-0.153573	16.0572
chr1	67471118	-	CHH	CCA	5.58485	4.4092	2.73289e-05	0.0044243	2.24929	5.7613	0.176456	5.58485
chr1	68578119	+	CHG	CAG	6.25554	5.25748	8.97914e-07	0.000205303	5.49964	5.82243	-0.433107	5.38932
chr1	70049843	+	CHG	CTG	5.43611	7.84631	6.35439e-12	3.9446e-09	16.7535	-0.224254	-5.66036	-5.43611
chr1	73032453	-	CHH	CTA	9.40576	3.71517	0.00036493	0.0397754	-0.104578	11.917	2.51121	9.40576
chr1	74946332	-	CHG	CAG	1.90853	4.13752	7.88572e-05	0.0111537	1.25838	0.872688	-1.03584	-0.163152
chr1	75037267	-	CHH	CCT	9.13226	6.16795	1.68253e-08	5.34266e-06	9.247	0.714589	-8.41767	-7.70308
chr1	75037333	-	CHG	CAG	11.4219	6.90722	5.59121e-10	2.34839e-07	12.498	8.73742	-2.68452	6.05291
chr1	76756958	-	CHG	CCG	3.71352	3.77891	0.000274899	0.031558	0.122868	0.0930418	-3.62048	-3.52744
chr1	76802774	-	CHH	CCA	8.59525	8.96702	2.67586e-14	2.61724e-11	21.9865	0.0281847	-8.56707	-8.53888
chr1	76802995	+	CHG	CAG	12.2405	3.90268	0.000177754	0.0221338	0.445075	11.6778	-0.56268	11.1151
chr1	77806080	-	CHH	CCA	11.9257	4.03572	0.000110168	0.0147808	0.903686	4.87064	-7.0551	-2.18446
chr1	77806181	-	CHH	CCT	4.98917	4.76431	6.80314e-06	0.00128981	3.55408	5.34881	0.359634	4.98917
chr1	81874166	+	CHH	CCT	11.0181	7.41986	1.24348e-10	5.90387e-08	13.9077	11.4498	0.431615	11.0181
chr1	81874234	+	CHG	CTG	17.7158	5.24638	1.29857e-06	0.000286572	5.16738	8.96651	-8.74928	0.217228
chr1	81874275	+	CHH	CAT	9.82661	3.73315	0.000357757	0.0391484	-0.0317042	2.40867	-7.41793	-5.00926
chr1	85219940	-	CHG	CTG	5.1176	7.55788	2.5488e-11	1.39502e-08	15.4372	0.337578	-4.78002	-4.44244
chr1	87601250	-	CHH	CTC	8.39358	9.68239	7.92395e-16	1.01051e-12	25.2562	7.96904	-0.424539	7.5445
chr1	87678918	+	CHG	CTG	1.19921	3.64746	0.000432551	0.0452994	-0.360146	0.281209	-0.918006	-0.636797
chr1	88426913	-	CHH	CCT	6.30162	5.18339	1.2251e-06	0.000271683	5.19453	5.50007	-0.801553	4.69852
chr1	90275830	-	CG	CGA	-12.7991	-8.85004	4.75289e-14	4.50284e-11	21.3853	-11.4806	1.31844	10.1622
chr1	91179324	+	CHH	CCT	1.75337	4.3763	3.09902e-05	0.00493262	2.10993	0.907393	-0.845972	0.0614213
chr1	94560846	+	CHH	CCC	8.13882	5.06738	1.98383e-06	0.000421226	4.74129	2.34232	-5.7965	-3.45419
chr1	95348144	-	CHH	CCC	8.8422	6.59734	2.36624e-09	8.81676e-07	11.112	9.1893	0.347099	8.8422
chr1	97186434	+	CHH	CCC	4.66902	4.84534	4.91274e-06	0.000959245	3.87369	0.308641	-4.36038	-4.05174
chr1	97472204	-	CHH	CCA	6.91066	5.19649	1.15978e-06	0.000259102	5.25831	5.37905	-1.53161	3.84745
chr1	97602737	+	CHG	CAG	-1.11133	-4.53072	1.70973e-05	0.00292005	2.66406	-0.32378	0.787546	-0.463766
chr1	97639775	+	CHH	CTT	6.00711	5.51311	3.02492e-07	7.53026e-05	6.49238	7.22477	1.21766	6.00711
chr1	97721693	-	CHG	CAG	6.83053	4.36591	4.42209e-05	0.0067487	1.91279	-1.04441	-7.87494	-6.83053
chr1	97917258	-	CG	CGT	-7.95341	-8.17907	1.43496e-12	1.00606e-09	18.105	-7.63289	0.320517	7.31237
chr1	97917332	-	CHH	CAA	12.0268	3.97268	0.000140172	0.0181754	0.740198	9.73791	-2.28885	7.44906
chr1	98321226	+	CHH	CAC	11.7457	12.0958	1.31581e-18	3.04367e-15	30.6091	11.1407	-0.604985	10.5357
chr1	99440679	-	CHH	CCT	-1.16221	-4.43717	2.45479e-05	0.00402341	2.3105	-0.980911	0.181295	0.799617
chr1	106834053	-	CHH	CTT	4.83079	3.79253	0.000262137	0.030361	0.171692	4.29687	-0.533923	3.76294
chr1	108022782	+	CHH	CCC	7.42918	6.92718	5.09135e-10	2.14984e-07	12.5702	6.895	-0.534188	6.36081
chr1	109747262	+	CHH	CTT	16.3996	5.38082	5.32808e-07	0.00012643	5.9421	8.44472	-7.95489	0.489837
chr1	109772425	-	CHH	CTA	7.06615	8.13212	1.58935e-12	1.11185e-09	18.0305	7.10274	0.0365854	7.06615
chr1	109779878	+	CHH	CAT	5.69587	6.35651	7.15135e-09	2.44342e-06	10.0458	4.38065	-1.31522	3.06543
chr1	109801760	+	CHH	CAC	8.70074	8.45285	3.32709e-13	2.66926e-10	19.553	8.97562	0.274881	8.70074
chr1	109801778	+	CHG	CTG	7.82068	10.709	5.12431e-18	1.04431e-14	30.0349	6.6319	-1.18878	5.44312
chr1	109801789	+	CHH	CTC	16.7604	15.0943	5.70891e-27	6.34793e-23	49.0007	16.9353	0.174928	16.7604
chr1	109801847	+	CHH	CCC	9.92117	4.69355	9.01829e-06	0.00165964	3.27064	-1.485	-11.4062	-9.92117
chr1	109822342	-	CHH	CTC	4.71085	3.82673	0.000232529	0.0275575	0.33008	4.89566	0.184809	4.71085
chr1	109822395	-	CHH	CCT	7.70279	5.76194	1.0256e-07	2.78148e-05	7.52453	6.85964	-0.843144	6.0165
chr1	109822427	-	CHH	CAT	6.43483	5.27741	8.2562e-07	0.000189526	5.56388	7.84504	1.41021	6.43483
chr1	109853227	+	CHH	CAA	10.0642	5.42364	4.4391e-07	0.0001071	6.1302	2.30609	-7.75809	-5.45201
chr1	110072477	-	CHH	CCT	4.54745	3.66889	0.00040202	0.0428799	-0.205326	1.05156	-3.4959	-2.44434
chr1	110072526	-	CHH	CTT	6.74884	5.58223	2.24473e-07	5.72523e-05	6.79119	6.55508	-0.193761	6.36132
chr1	110072548	-	CHH	CCC	6.79293	4.28992	4.29965e-05	0.00657608	1.8005	-0.594857	-7.38778	-6.79293
chr1	110072557	+	CG	CGG	-6.1571	-3.95486	0.000167489	0.0210793	0.696956	-8.0637	-1.90659	6.1571
chr1	110072606	+	CHH	CAC	13.9416	7.57618	6.22198e-11	3.12729e-08	14.5736	1.31399	-12.6276	-11.3136
chr1	110081664	-	CHH	CAT	-1.9574	-3.73313	0.000322287	0.0358551	-0.0500223	-0.602578	1.35482	-0.752246
chr1	110081677	-	CHG	CAG	3.22372	3.69432	0.000368444	0.0400826	-0.1725	1.34432	-1.87941	-0.535093
chr1	110361755	-	CHH	CAC	-7.67029	-3.78966	0.000319419	0.0356236	0.0960808	-7.31066	0.359626	6.95103
chr1	110534266	+	CHG	CTG	10.4741	4.08364	9.31635e-05	0.0128671	1.07307	6.89902	-3.57511	3.32391
chr1	110672281	+	CHH	CCT	5.93354	8.69519	1.01596e-13	9.00584e-11	20.6171	6.11273	0.179197	5.93354
chr1	110672297	+	CHH	CCC	10.2671	14.7087	3.21473e-26	3.08713e-22	47.7153	1.11128	-9.15585	-8.04457
chr1	110704708	+	CG	CGC	4.55264	3.66116	0.000421125	0.0444258	-0.250032	1.58714	-2.96549	-1.37835
chr1	110708312	+	CHH	CCT	8.01175	9.66262	8.73378e-16	1.10932e-12	25.1711	8.04738	0.0356224	8.01175
chr1	110708354	-	CHG	CTG	18.5214	14.7669	2.47338e-26	2.44943e-22	48.1112	17.1311	-1.39031	15.7408
chr1	110757940	-	CHG	CAG	12.0057	4.18561	6.35215e-05	0.00924172	1.42201	6.08705	-5.91869	0.168356
chr1	110757966	-	CHH	CCT	7.72328	4.53246	1.69821e-05	0.00290273	2.69612	7.27409	-0.449196	6.82489
chr1	110758028	-	CHG	CTG	9.36188	7.77838	8.82183e-12	5.29479e-09	16.4733	9.79483	0.432953	9.36188
chr1	111146954	-	CHH	CTT	3.34661	4.23221	5.33958e-05	0.00796854	1.71944	2.69743	-0.649185	2.04824
chr1	111146983	-	CHG	CTG	12.5884	10.5075	1.37422e-17	2.54673e-14	29.239	-0.0478443	-12.6362	-12.5884
chr1	112029831	-	CHH	CCC	19.5309	19.7854	1.87973e-35	6.61876e-31	66.6631	18.489	-1.04184	17.4472
chr1	112390122	-	CHH	CAT	5.32631	3.65771	0.000417676	0.0441648	-0.235263	4.41139	-0.914913	3.49648
chr1	112400126	-	CG	CGG	1.01078	4.17412	6.62888e-05	0.00959882	1.37798	0.639144	-0.371632	0.267512
chr1	112530365	+	CHH	CAC	7.3388	3.7368	0.000318213	0.0355313	-0.057742	0.650041	-6.68876	-6.03872
chr1	112944644	+	CHG	CTG	8.00342	5.48334	3.50279e-07	8.59495e-05	6.36714	8.06218	0.0587613	8.00342
chr1	114453957	+	CHH	CCC	12.4384	3.76373	0.000289825	0.0329315	-0.00540776	6.12965	-6.30873	-0.179079
chr1	114454206	+	CHH	CTA	5.01971	4.69644	8.91549e-06	0.00164216	3.29767	-0.374265	-5.39398	-5.01971
chr1	116552020	-	CHH	CAC	-1.23379	-3.87869	0.000194712	0.0238462	0.36942	-0.366559	0.867235	-0.500676
chr1	116574042	-	CHG	CAG	5.54136	3.63983	0.000443944	0.0462784	-0.330065	5.34795	-0.193411	5.15454
chr1	116574068	-	CHH	CTT	5.6392	4.2	6.02129e-05	0.00883349	1.51405	1.10813	-4.53107	-3.42294
chr1	116682030	+	CHH	CTC	11.3803	11.0629	9.10593e-19	2.16969e-15	31.6779	10.7166	-0.663722	10.0529
chr1	116853902	+	CHG	CCG	9.01055	6.16826	1.68023e-08	5.33803e-06	9.24787	8.06569	-0.944858	7.12083
chr1	116853972	+	CHH	CAC	10.9818	11.5752	7.57728e-20	2.19292e-16	34.0311	11.2193	0.237499	10.9818
chr1	116952511	-	CHH	CAC	5.76161	3.65017	0.00042857	0.0449791	-0.292863	0.935772	-4.82583	-3.89006
chr1	117492286	-	CHH	CAA	9.27597	6.92809	5.70566e-10	2.38855e-07	12.4449	9.47142	0.195454	9.27597
chr1	117493397	+	CHG	CAG	14.8833	4.64253	1.10345e-05	0.00198178	3.0645	6.04981	-8.83351	-2.7837
chr1	117493475	+	CHH	CTT	7.02963	7.74952	1.01394e-11	6.02285e-09	16.2902	6.527	-0.502633	6.02436
chr1	117493492	+	CHG	CTG	4.85693	4.52452	1.75141e-05	0.0029808	2.69503	5.35656	0.499635	4.85693
chr1	118050600	-	CG	CGC	-11.5026	-3.8418	0.00022862	0.0271668	0.274764	-9.5279	1.97465	7.55325
chr1	120281843	-	CHH	CCC	9.02753	4.487	2.02568e-05	0.00337953	2.53158	9.15859	0.131057	9.02753
chr1	120281858	-	CHH	CCT	3.19959	3.68421	0.000381456	0.041138	-0.103573	3.71843	0.518845	3.19959
chr1	120281883	-	CHH	CAC	13.2582	5.95141	4.43955e-08	1.2943e-05	8.32407	11.6356	-1.62257	10.013
chr1	120284826	+	CHH	CCA	6.44517	8.49231	2.74341e-13	2.23781e-10	19.6622	7.00527	0.560098	6.44517
chr1	149913942	+	CG	CGT	-6.48731	-7.55294	2.60995e-11	1.42357e-08	15.3414	-6.03434	0.452967	5.58138
chr1	149913957	+	CHH	CAA	6.10273	4.30433	4.07217e-05	0.00626902	1.89534	6.23221	0.129485	6.10273
chr1	151278611	+	CHH	CCT	7.73525	9.64697	9.43314e-16	1.19336e-12	25.2008	8.10199	0.366736	7.73525
chr1	151288231	+	CHG	CTG	11.2226	6.23458	1.24494e-08	4.06935e-06	9.53446	2.29321	-8.92943	-6.63622
chr1	151686248	-	CHH	CCC	11.3171	5.28689	7.93286e-07	0.000182566	5.58627	8.67381	-2.64331	6.0305
chr1	151965374	-	CHG	CCG	7.60568	9.3449	4.56373e-15	5.09244e-12	23.5722	7.44309	-0.162585	7.28051
chr1	151965439	-	CHG	CAG	10.9468	7.44688	4.55031e-11	2.36394e-08	14.8696	10.774	-0.17281	10.6012
chr1	156165818	+	CHH	CAC	4.26579	4.02961	0.000112639	0.0150709	0.988569	3.71474	-0.55105	3.16369
chr1	156216821	-	CG	CGG	1.52706	4.00271	0.000124168	0.0163681	0.799826	0.288375	-1.23868	-0.950308
chr1	156361253	+	CG	CGT	-2.98721	-4.82045	5.4984e-06	0.00106409	3.77188	-2.24675	0.740462	1.50629
chr1	156364267	-	CHG	CCG	5.44348	4.49562	1.95924e-05	0.00328684	2.56609	1.34618	-4.0973	-2.75112
chr1	156364304	-	CHH	CCC	9.05607	5.91384	5.2461e-08	1.50452e-05	8.16443	6.84135	-2.21472	4.62662
chr1	156380209	+	CHH	CCC	7.87646	10.5119	1.34489e-17	2.49969e-14	29.0874	7.84359	-0.0328758	7.81071
chr1	156384415	+	CHH	CAA	4.61493	4.30827	4.01201e-05	0.00618993	1.92693	5.10822	0.49329	4.61493
chr1	156402220	-	CHH	CCT	11.3432	5.348	6.12548e-07	0.000143419	5.83481	11.0141	-0.329085	10.685
chr1	156407387	+	CHG	CTG	11.2592	8.49836	2.66336e-13	2.17812e-10	19.7394	11.1899	-0.0692495	11.1207
chr1	156761094	+	CHH	CCC	7.60715	5.22404	1.03339e-06	0.000233083	5.32106	-1.60101	-9.20816	-7.60715
chr1	156882789	-	CHH	CCT	7.48272	6.19457	1.49197e-08	4.79279e-06	9.36234	7.40493	-0.0777911	7.32714
chr1	162003452	-	CHH	CCT	5.40372	4.63531	1.13529e-05	0.00203033	3.06331	6.3792	0.975482	5.40372
chr1	162003473	-	CHH	CCA	5.08923	4.21447	5.7052e-05	0.0084367	1.59861	5.68859	0.599364	5.08923
chr1	164681588	+	CG	CGA	1.42462	4.79054	6.12473e-06	0.00117597	3.61599	0.792022	-0.632595	0.159427
chr1	164691009	+	CG	CGC	-4.93941	-3.63451	0.000481774	0.0493853	-0.378205	-0.618081	4.32133	-3.70325
chr1	166824520	+	CHH	CTA	6.29127	4.73716	7.58225e-06	0.00141927	3.47742	6.04113	-0.250143	5.79099
chr1	167494483	+	CHG	CTG	5.35241	4.86341	4.56698e-06	0.000896428	3.95395	6.07934	0.726932	5.35241
chr1	169092338	-	CHH	CTC	13.2091	4.74385	7.38264e-06	0.00138847	3.44414	1.71884	-11.4903	-9.77142
chr1	169132388	-	CHH	CTC	15.5785	3.97619	0.000148953	0.0190644	0.674751	12.8502	-2.72835	10.1219
chr1	169132451	-	CHH	CCA	5.1964	6.62351	3.41765e-09	1.23849e-06	10.7309	-0.547636	-5.74403	-5.1964
chr1	171923763	-	CHG	CCG	4.37149	4.2648	4.7258e-05	0.00715533	1.83199	3.4621	-0.909385	2.55272
chr1	172113673	-	CG	CGC	-2.28829	-4.03643	0.000109885	0.0147523	0.939448	-1.03382	1.25447	-0.220658
chr1	173916573	-	CHG	CAG	5.37162	5.45898	3.81641e-07	9.32121e-05	6.29462	5.06401	-0.30761	4.7564
chr1	174606915	-	CHH	CTT	11.4595	5.58709	2.19799e-07	5.61503e-05	6.79389	6.18734	-5.2722	0.915143
chr1	175682271	-	CHH	CTT	8.54212	4.81896	5.46385e-06	0.00105805	3.76097	7.0206	-1.52152	5.49908
chr1	177226548	-	CHH	CCC	12.6025	5.49421	3.28107e-07	8.09479e-05	6.41984	12.6468	0.0443322	12.6025
chr1	177250226	+	CHH	CTT	11.8276	7.12996	1.95851e-10	8.96568e-08	13.4847	1.12241	-10.7051	-9.58274
chr1	177614793	+	CHG	CTG	7.06248	5.25267	9.16297e-07	0.000208829	5.44761	0.297259	-6.76523	-6.46797
chr1	179095604	+	CHH	CTC	8.03289	4.05224	0.000103743	0.0140512	0.984092	7.90749	-0.125398	7.78209
chr1	179095655	+	CHH	CAC	-1.17557	-4.1721	6.6786e-05	0.00965758	1.3753	-0.638923	0.536643	0.10228
chr1	179095660	+	CG	CGT	-1.7717	-4.57015	1.46608e-05	0.00255206	2.81624	-0.895638	0.876065	0.0195728
chr1	180235678	-	CHH	CCA	5.94442	7.95936	3.67668e-12	2.39989e-09	17.2688	0.349369	-5.59505	-5.24569
chr1	180502767	-	CHG	CAG	-4.19163	-3.91029	0.000173003	0.0216656	0.587165	0.928289	5.11991	-4.19163
chr1	180945411	+	CG	CGA	-9.71457	-6.59385	2.48627e-09	9.23685e-07	11.0702	-8.7103	1.00427	7.70604
chr1	181456335	-	CHH	CCC	8.41973	12.0799	6.66802e-21	2.41498e-17	36.0401	8.09133	-0.328407	7.76292
chr1	182083736	+	CHG	CCG	8.9277	8.81437	5.66245e-14	5.31686e-11	21.2775	9.01531	0.0876113	8.9277
chr1	182098120	-	CHH	CCT	8.20455	6.74298	1.20419e-09	4.76417e-07	11.7577	0.0267483	-8.17781	-8.15106
chr1	182098166	-	CHH	CTA	7.91339	6.9857	3.86766e-10	1.66418e-07	12.8206	8.4716	0.558215	7.91339
chr1	182112428	+	CHG	CTG	13.9814	10.645	7.00989e-18	1.3884e-14	29.6598	13.6971	-0.284251	13.4128
chr1	182722001	-	CHG	CTG	8.83554	8.78571	6.51754e-14	6.05694e-11	21.108	10.1305	1.29492	8.83554
chr1	183358180	-	CHH	CTC	3.49165	3.86292	0.000204674	0.0247988	0.445056	2.33564	-1.15601	1.17963
chr1	183503068	-	CHH	CTA	10.4887	4.90871	3.80077e-06	0.000758722	4.10421	6.67002	-3.81863	2.85139
chr1	183826744	+	CHH	CCA	6.1328	7.3596	6.57999e-11	3.29677e-08	14.327	5.75163	-0.381172	5.37046
chr1	183844573	+	CHH	CCT	13.1548	6.04767	2.88907e-08	8.6782e-06	8.72835	10.8873	-2.26751	8.61981
chr1	183883025	-	CHH	CCT	-1.54648	-3.69149	0.000372044	0.040391	-0.164532	-1.04609	0.50039	0.545697
chr1	183885770	-	CHH	CAT	5.96389	5.95414	4.38613e-08	1.2799e-05	8.33901	5.07259	-0.891295	4.1813
chr1	183885880	-	CHH	CAA	8.08567	6.57174	2.66318e-09	9.84217e-07	11.0033	7.51694	-0.56873	6.94821
chr1	183887433	-	CHH	CCT	3.32619	3.74037	0.000314309	0.0351899	0.123334	3.79128	0.465084	3.32619
chr1	183905134	-	CHG	CCG	5.30114	5.95849	4.30186e-08	1.25763e-05	8.35673	5.12217	-0.178963	4.94321
chr1	183988074	+	CHH	CTA	6.06414	7.00962	3.45584e-10	1.50331e-07	12.9362	0.73023	-5.33391	-4.60368
chr1	184473934	+	CHH	CTC	-0.818056	-3.68184	0.000384566	0.041424	-0.280499	-0.145269	0.672787	-0.527518
chr1	190547873	+	CHG	CTG	8.10664	5.94799	4.50779e-08	1.31178e-05	8.31037	9.55207	1.44543	8.10664
chr1	198845563	+	CHG	CAG	-1.8778	-4.01177	0.000120164	0.0159198	0.829699	-0.941239	0.936562	0.00467659
chr1	200962297	+	CHH	CAA	12.2544	4.84335	4.95241e-06	0.000966693	3.84974	5.42337	-6.83102	-1.40765
chr1	200978176	+	CHG	CAG	8.34365	4.95059	3.20481e-06	0.000649366	4.26351	0.153213	-8.19044	-8.03723
chr1	200978206	+	CHG	CTG	9.79583	10.9665	1.45657e-18	3.30887e-15	31.2299	0.594072	-9.20176	-8.60768
chr1	201017804	+	CHH	CAC	-1.19151	-3.65077	0.00043187	0.045258	-0.356157	-0.74479	0.446719	0.298071
chr1	201529157	-	CHG	CTG	6.64192	4.14867	7.28364e-05	0.0104066	1.34615	5.3602	-1.28171	4.07849
chr1	201529181	-	CHG	CTG	9.14464	4.70654	8.56491e-06	0.00158439	3.34248	6.94374	-2.2009	4.74284
chr1	201529183	-	CHH	CTC	7.7555	7.17782	1.56138e-10	7.2819e-08	13.6694	7.28505	-0.470454	6.81459
chr1	201529221	-	CHH	CAA	-2.19039	-3.86269	0.000204844	0.0248148	0.330195	-0.977337	1.21305	-0.235717
chr1	201577943	+	CHH	CAC	10.4315	5.96938	4.0984e-08	1.20147e-05	8.40134	9.29713	-1.13441	8.16272
chr1	201578057	+	CHG	CAG	9.45835	4.06069	0.000100598	0.0136999	1.00841	7.0804	-2.37795	4.70245
chr1	201674783	-	CHH	CTA	7.67104	4.87797	4.30555e-06	0.000850381	3.99104	7.24657	-0.424469	6.8221
chr1	201700492	+	CHH	CCA	5.25877	3.8764	0.000195138	0.0238837	0.452499	4.02225	-1.23652	2.78573
chr1	201755381	-	CHH	CTC	4.74097	3.92763	0.000164663	0.0207814	0.590686	-0.145057	-4.88602	-4.74097
chr1	201757007	-	CHH	CCC	3.70143	4.23601	5.26417e-05	0.00786898	1.63133	-0.611782	-4.31321	-3.70143
chr1	201864641	-	CHG	CAG	8.30716	5.47531	3.62522e-07	8.87476e-05	6.34732	7.81314	-0.494013	7.31913
chr1	201974540	-	CHG	CAG	8.26727	7.54082	2.76615e-11	1.50102e-08	15.3575	1.43553	-6.83174	-5.39621
chr1	202107570	-	CHG	CAG	2.00861	3.82167	0.000236699	0.0279577	0.303927	0.775133	-1.23348	-0.458343
chr1	203115933	+	CHG	CTG	1.77432	4.16796	6.78194e-05	0.00978692	1.44459	0.969656	-0.804667	0.164989
chr1	203132070	-	CHH	CCC	3.69713	4.22674	5.4498e-05	0.00811393	1.5952	1.22188	-2.47524	-1.25336
chr1	203154033	-	CHH	CTC	9.61687	7.2718	9.99511e-11	4.83214e-08	14.1462	9.62343	0.00656032	9.61687
chr1	203309195	-	CHG	CAG	7.11645	7.37649	6.07092e-11	3.05864e-08	14.6203	0.277226	-6.83923	-6.562
chr1	204117555	-	CHH	CCC	11.429	5.03953	2.22536e-06	0.000467808	4.62911	9.85686	-1.5721	8.28477
chr1	204234136	-	CHH	CCT	6.59084	6.19923	1.46089e-08	4.70246e-06	9.38138	0.603403	-5.98744	-5.38403
chr1	204237950	-	CHH	CCA	1.11183	4.12341	7.9947e-05	0.0112827	1.21219	0.593255	-0.518579	0.0746757
chr1	204246915	+	CHG	CCG	9.98544	6.91639	5.35575e-10	2.25697e-07	12.5245	10.1403	0.154818	9.98544
chr1	204246974	+	CG	CGA	1.25692	3.71109	0.000347772	0.0381943	-0.169282	0.575246	-0.681675	-0.106429
chr1	204252220	+	CHG	CCG	8.04716	4.65848	1.03614e-05	0.00187524	3.16016	7.67319	-0.373971	7.29922
chr1	204338765	-	CG	CGC	-5.8625	-3.82476	0.000239639	0.0282207	0.327618	-5.66201	0.200495	5.46151
chr1	204428485	-	CG	CGC	-9.832	-5.41669	4.57282e-07	0.000110116	6.10234	-8.33092	1.50109	6.82983
chr1	204428566	-	CHH	CCA	7.50505	5.75009	1.0803e-07	2.91361e-05	7.48731	6.92133	-0.583725	6.3376
chr1	204449303	+	CHH	CCA	3.43212	4.26674	4.69144e-05	0.0071118	1.79093	1.063	-2.36912	-1.30613
chr1	204777410	+	CHH	CTT	10.8637	4.43684	2.45788e-05	0.00402743	2.32897	9.61642	-1.2473	8.36912
chr1	204843392	+	CHH	CTC	12.553	3.96594	0.000141761	0.0183253	0.682467	5.80847	-6.74454	-0.936071
chr1	204843409	+	CHG	CTG	11.7149	4.38567	2.99016e-05	0.00478337	2.13257	2.77928	-8.93564	-6.15636
chr1	204890277	+	CG	CGG	-7.07744	-5.54695	3.01802e-07	7.51751e-05	6.52577	-1.21595	5.86149	-4.64555
chr1	204915902	+	CG	CGA	-6.56421	-3.87988	0.00019275	0.0236663	0.438266	-2.2288	4.33541	-2.10661
chr1	204915948	+	CHH	CCC	8.09217	5.87732	6.16779e-08	1.74594e-05	8.00302	7.52574	-0.566432	6.9593
chr1	204946122	+	CHH	CCT	10.0659	3.75624	0.000297475	0.033662	0.00141678	9.53014	-0.535796	8.99435
chr1	204951673	+	CHH	CCT	11.3504	7.88559	5.25492e-12	3.32394e-09	16.9185	-0.150251	-11.5006	-11.3504
chr1	204955606	+	CHG	CAG	8.53101	4.35648	3.34192e-05	0.00526503	2.05371	2.27773	-6.25328	-3.97555
chr1	204955635	+	CHH	CCA	6.42181	4.75337	7.10717e-06	0.00134344	3.52615	0.870502	-5.55131	-4.68081
chr1	204955651	+	CHG	CCG	6.77168	7.13019	1.95635e-10	8.96557e-08	13.4848	6.78236	0.010682	6.77168
chr1	204965700	+	CHG	CAG	11.9414	4.76472	6.87278e-06	0.00130068	3.53182	6.74819	-5.19322	1.55497
chr1	204978211	-	CHH	CTT	8.29806	6.94491	4.68482e-10	1.99145e-07	12.6485	8.56176	0.263696	8.29806
chr1	204978247	-	CHG	CCG	18.554	24.9321	1.86403e-43	1.47679e-38	82.883	18.4053	-0.148654	18.2567
chr1	204988791	-	CHH	CTT	1.45394	3.81618	0.000241306	0.0283854	0.160235	0.455285	-0.998653	-0.543368
chr1	204989797	+	CHH	CAT	1.31526	3.86549	0.000202822	0.0246215	0.332541	0.78547	-0.529795	0.255675
chr1	205016294	-	CHG	CAG	7.39438	3.62363	0.000485708	0.0496922	-0.381755	-0.457238	-7.85162	-7.39438
chr1	205016782	-	CHH	CTC	-0.736089	-3.81938	0.000238609	0.0281266	0.188573	-0.121371	0.614718	-0.493346
chr1	205025547	-	CHG	CCG	1.74921	3.72273	0.000334079	0.0369464	-0.133094	0.53766	-1.21155	-0.673889
chr1	205035435	+	CHH	CCT	10.1986	15.42	1.34486e-27	1.57848e-23	50.8121	-0.103571	-10.3022	-10.1986
chr1	205326478	+	CHG	CTG	8.99675	9.52189	1.74594e-15	2.11584e-12	24.5733	-0.0897948	-9.08655	-8.99675
chr1	205366338	-	CHH	CTC	12.5911	4.2637	4.74532e-05	0.0071729	1.6909	4.143	-8.44812	-4.30512
chr1	205465145	-	CHG	CTG	11.2389	6.13655	2.10319e-08	6.49616e-06	9.04103	9.41961	-1.81925	7.60036
chr1	205465156	-	CHH	CAA	11.2367	6.54221	3.37057e-09	1.22353e-06	10.7858	0.322646	-10.914	-10.5914
chr1	205490946	-	CHG	CTG	8.30617	7.33851	7.27579e-11	3.61147e-08	14.4062	8.26103	-0.0451396	8.21589
chr1	205490947	-	CHH	CCT	8.03363	6.7216	1.3301e-09	5.21996e-07	11.6682	8.66406	0.630433	8.03363
chr1	205490950	-	CHH	CCT	8.56857	3.83694	0.00022432	0.0267447	0.256943	6.40249	-2.16609	4.2364
chr1	205491001	-	CHH	CCT	9.36726	12.5344	7.62101e-22	3.19882e-18	38.3983	9.16778	-0.199474	8.96831
chr1	205501321	+	CHH	CCT	-6.6409	-5.05797	2.06241e-06	0.000436449	4.68876	-6.88856	-0.24766	6.6409
chr1	205501329	+	CHG	CTG	5.65429	6.65114	1.84469e-09	6.9843e-07	11.3307	0.0302189	-5.62407	-5.59385
chr1	205506302	-	CHG	CAG	10.6215	4.64379	1.098e-05	0.00197422	3.11075	3.55815	-7.06339	-3.50524
chr1	205506343	-	CHH	CTC	1.88288	3.66192	0.000411708	0.0437015	-0.311334	0.724622	-1.15825	-0.433632
chr1	205628534	+	CHH	CTA	9.89754	6.67058	1.68569e-09	6.4361e-07	11.4405	-0.217898	-10.1154	-9.89754
chr1	207977040	-	CHH	CTA	6.1456	8.17311	1.30209e-12	9.22085e-10	18.2864	0.707987	-5.43761	-4.72962
chr1	207977811	+	CHH	CAC	7.493	4.16915	6.80331e-05	0.00981329	1.41994	6.23167	-1.26133	4.97034
chr1	208012088	-	CHH	CCC	10.234	3.91604	0.000190011	0.0233798	0.520959	8.36856	-1.86547	6.50309
chr1	209942747	+	CHH	CCC	9.12056	3.94237	0.00015427	0.0196418	0.600518	8.30121	-0.819354	7.48186
chr1	210054825	+	CHG	CTG	3.17651	3.74981	0.000304181	0.0342922	0.025641	1.98152	-1.19499	0.786533
chr1	210795913	+	CHH	CAA	7.01169	9.05926	1.70059e-14	1.71085e-11	22.2872	7.00817	-0.00352453	7.00464
chr1	210863813	+	CHH	CCA	3.32394	4.69905	8.82343e-06	0.00162567	3.37615	3.82265	0.498705	3.32394
chr1	211079542	-	CHG	CCG	11.82	9.3654	3.77191e-15	4.2986e-12	23.6908	11.9187	0.0986758	11.82
chr1	211828419	+	CG	CGC	6.98806	3.74339	0.000325336	0.0361436	-0.000484221	-0.394896	-7.38296	-6.98806
chr1	212549455	-	CHH	CTC	8.0001	7.2118	1.32908e-10	6.27233e-08	13.8738	0.373474	-7.62662	-7.25315
chr1	212629568	+	CHG	CTG	4.90421	3.85825	0.000208083	0.0251292	0.369489	-0.393195	-5.29741	-4.90421
chr1	212713841	-	CHG	CAG	14.8635	5.60187	2.0616e-07	5.28291e-05	6.84904	4.44108	-10.4224	-5.98133
chr1	212713885	-	CHH	CCT	3.88812	4.05248	0.000103652	0.0140458	1.10357	3.9821	0.0939815	3.88812
chr1	212713913	-	CHG	CCG	7.3936	5.94035	4.66344e-08	1.35211e-05	8.27948	7.60678	0.213178	7.3936
chr1	213898583	-	CHH	CCA	4.28287	4.46421	2.21206e-05	0.00366444	2.44127	1.09935	-3.18352	-2.08417
chr1	213898628	-	CHG	CTG	2.21482	3.72503	0.000331437	0.0366927	-0.10815	1.1977	-1.01712	0.180574
chr1	214182639	+	CHH	CCT	6.78222	4.21312	5.73408e-05	0.00847151	1.55622	5.83221	-0.950014	4.8822
chr1	220096457	+	CHG	CTG	7.91011	4.07826	9.50112e-05	0.0130881	1.09101	2.3759	-5.53421	-3.15831
chr1	220870272	-	CG	CGT	8.00811	5.53	2.92399e-07	7.30771e-05	6.53811	7.3095	-0.698608	6.61089
chr1	220950153	-	CHH	CAA	8.23289	5.34461	6.21415e-07	0.000145334	5.83275	6.30457	-1.92833	4.37624
chr1	220950221	-	CHH	CCC	3.47052	4.54391	1.62413e-05	0.00278845	2.8144	2.87964	-0.590888	2.28875
chr1	220982338	-	CHH	CAA	12.8244	5.76971	1.01325e-07	2.75033e-05	7.5492	14.3732	1.54885	12.8244
chr1	224701633	-	CG	CGC	8.27876	7.35823	6.62306e-11	3.31573e-08	14.5057	6.53755	-1.74121	4.79634
chr1	226034498	-	CHG	CAG	12.0611	4.43551	3.01587e-05	0.00481964	2.23414	11.2142	-0.84696	10.3672
chr1	226102286	+	CHH	CAC	10.2585	7.94759	3.89243e-12	2.53003e-09	17.2046	8.70175	-1.5568	7.14495
chr1	226205034	+	CHH	CTT	11.8548	4.01026	0.000120824	0.0160006	0.81057	7.11557	-4.7392	2.37638
chr1	226686016	+	CHH	CTC	17.1445	11.0849	9.38079e-19	2.2185e-15	31.7727	19.0526	1.90811	17.1445
chr1	226753441	+	CHH	CTC	9.02405	4.78332	6.30474e-06	0.00120687	3.60926	8.44028	-0.58377	7.85651
chr1	226871910	-	CHH	CCT	8.40006	5.48553	3.40568e-07	8.36965e-05	6.40104	7.6568	-0.743257	6.91354
chr1	226876744	-	CHH	CTT	-14.8719	-10.8566	2.49101e-18	5.41353e-15	30.8464	-15.412	-0.540086	14.8719
chr1	226899845	-	CHH	CTC	12.8459	6.77184	1.09153e-09	4.35145e-07	11.8493	12.1494	-0.696466	11.453
chr1	227628625	+	CHH	CCT	12.6847	7.50269	3.32084e-11	1.77168e-08	15.1553	10.9787	-1.70601	9.27269
chr1	228083495	+	CG	CGC	-8.03559	-4.75191	7.14877e-06	0.00134889	3.48279	-8.61807	-0.582479	8.03559
chr1	228083541	+	CHH	CCA	3.04328	3.67981	0.000387255	0.041646	-0.217738	0.522238	-2.52105	-1.99881
chr1	228083566	+	CHH	CCC	3.87337	3.86441	0.000203601	0.0246878	0.431554	2.84268	-1.03069	1.81199
chr1	228917057	+	CHH	CAA	12.2261	11.6161	6.2172e-20	1.84134e-16	34.3627	11.6536	-0.572539	11.081
chr1	228917106	+	CHH	CCT	13.0476	3.64643	0.000434065	0.0454505	-0.386787	6.6518	-6.39583	0.255966
chr1	228969735	-	CHH	CCA	4.97394	3.78679	0.000267444	0.0308452	0.132592	2.98188	-1.99207	0.989809
chr1	229003060	+	CHG	CTG	18.1505	23.6261	1.52843e-41	9.68724e-37	79.2006	-0.626162	-18.7767	-18.1505
chr1	229053904	+	CG	CGA	-7.45738	-4.65919	1.06847e-05	0.0019277	3.15426	-1.86268	5.5947	-3.73202
chr1	229125806	-	CHH	CCA	1.26726	4.06216	0.000100059	0.0136441	1.00581	0.57591	-0.691354	-0.115444
chr1	229140153	+	CG	CGT	-14.6562	-8.16298	2.01695e-12	1.38951e-09	17.8152	-11.3533	3.30292	8.05035
chr1	229140473	+	CG	CGC	-13.5447	-3.61444	0.000483925	0.0495578	-0.492949	-8.8499	4.69482	4.15508
chr1	229140520	+	CHH	CTT	7.00894	6.31054	8.81764e-09	2.9476e-06	9.8592	6.39711	-0.611834	5.78527
chr1	229148048	-	CHH	CTT	-1.27232	-3.64392	0.000437797	0.0457505	-0.378203	-0.387074	0.885245	-0.498171
chr1	229158582	+	CHG	CAG	8.18473	4.1653	6.84907e-05	0.00986133	1.38172	5.80354	-2.38119	3.42234
chr1	229184044	+	CHH	CCC	10.7803	8.089	2.08264e-12	1.4301e-09	17.8022	0.214975	-10.5654	-10.3504
chr1	229359397	-	CHG	CTG	7.23144	4.8682	4.47932e-06	0.000881133	3.95519	7.97678	0.74534	7.23144
chr1	229363357	+	CG	CGC	9.08936	8.61821	1.48141e-13	1.26369e-10	20.2803	8.66759	-0.421772	8.24582
chr1	229391450	-	CHG	CTG	6.67669	5.63062	1.81982e-07	4.70586e-05	6.99588	6.90207	0.225374	6.67669
chr1	229391461	-	CHH	CCC	7.1232	7.72832	1.12305e-11	6.6029e-09	16.2218	6.91566	-0.207541	6.70811
chr1	229412960	+	CG	CGA	-10.3712	-5.68367	1.44447e-07	3.81781e-05	7.20376	-9.5921	0.779109	8.81299
chr1	229797222	+	CHG	CAG	11.621	12.1376	5.05918e-21	1.85348e-17	36.3412	10.8562	-0.764871	10.0913
chr1	229800629	-	CHH	CCA	6.36358	4.28074	4.45093e-05	0.00678617	1.82059	5.31079	-1.05279	4.25799
chr1	229800649	-	CHH	CCA	6.79973	5.36548	5.68734e-07	0.000134052	5.91548	5.6227	-1.17702	4.44568
chr1	230134913	+	CHH	CTT	3.35306	3.89461	0.000182928	0.0226667	0.490552	2.45737	-0.89569	1.56168
chr1	230139545	+	CHH	CCC	7.46542	4.47273	2.14058e-05	0.00355904	2.48125	7.20436	-0.261056	6.94331
chr1	230428961	+	CHH	CTA	11.7201	9.21128	8.052e-15	8.63516e-12	23.0908	11.2558	-0.464361	10.7914
chr1	230428975	+	CHG	CTG	7.60409	4.02583	0.000114197	0.0152408	0.902125	9.68355	2.07946	7.60409
chr1	230476617	+	CHH	CCT	6.6461	9.81339	4.15851e-16	5.6926e-13	25.9301	-0.239305	-6.8854	-6.6461
chr1	230489730	+	CHH	CCA	6.02372	5.32391	6.78383e-07	0.000157784	5.74373	5.97623	-0.0474894	5.92874
chr1	230495692	+	CHH	CCA	7.73667	6.28933	9.7105e-09	3.22904e-06	9.76875	7.25032	-0.486357	6.76396
chr1	230495768	+	CHG	CAG	3.74972	3.66482	0.000407651	0.0433579	-0.26091	2.86933	-0.88039	1.98894
chr1	230495771	+	CHH	CAC	9.22692	6.08463	2.44794e-08	7.48438e-06	8.89186	8.91284	-0.314071	8.59877
chr1	230517927	+	CHH	CAT	7.84686	5.72295	1.21667e-07	3.25371e-05	7.37168	6.34453	-1.50234	4.84219
chr1	230528324	-	CHG	CTG	7.25543	4.70549	8.69866e-06	0.00160595	3.32331	7.58249	0.32706	7.25543
chr1	230528369	-	CHH	CTT	8.48901	11.9722	1.31672e-20	4.30177e-17	35.6048	-0.486322	-8.97533	-8.48901
chr1	230529921	-	CHH	CCT	4.83859	5.43043	4.31213e-07	0.000104275	6.17567	0.441767	-4.39682	-3.95505
chr1	230534627	+	CHG	CAG	5.40129	6.00957	3.42579e-08	1.01795e-05	8.57182	-0.370832	-5.77212	-5.40129
chr1	230827527	-	CHH	CAC	1.38804	3.6541	0.000422858	0.0445652	-0.358646	0.291184	-1.09686	-0.805676
chr1	230908762	+	CHH	CAT	8.8281	5.61464	1.9506e-07	5.02152e-05	6.91015	7.03529	-1.79282	5.24247
chr1	230938733	+	CHH	CTC	-1.65201	-3.6555	0.000420843	0.0444083	-0.294196	-1.05094	0.601062	0.449881
chr1	230974566	+	CHH	CAT	9.29814	5.51689	2.97603e-07	7.42021e-05	6.50319	0.431649	-8.86649	-8.43485
chr1	230974572	+	CHH	CAC	7.17804	4.88544	4.17734e-06	0.000826862	4.04889	4.58242	-2.59562	1.98681
chr1	230979768	+	CHH	CCC	8.14941	5.38611	5.20961e-07	0.000123897	5.99236	8.25309	0.103678	8.14941
chr1	230980469	-	CHH	CCT	5.85301	5.23223	9.98447e-07	0.000225926	5.38844	5.96501	0.112003	5.85301
chr1	231046214	+	CHH	CTA	1.73161	3.67051	0.000399797	0.0426874	-0.264189	0.691666	-1.03994	-0.348276
chr1	232059417	-	CHH	CCT	8.98151	4.00453	0.000123352	0.0162809	0.830356	1.57774	-7.40377	-5.82604
chr1	233141974	-	CHH	CCT	5.92874	7.7441	1.04078e-11	6.16493e-09	16.2864	0.19444	-5.7343	-5.53986
chr1	233142018	-	CHH	CCT	8.21727	9.28987	5.46981e-15	6.01872e-12	23.4539	7.79563	-0.421632	7.374
chr1	233765445	+	CHH	CAC	3.94726	4.40063	2.82395e-05	0.00455428	2.20681	0.392436	-3.55483	-3.16239
chr1	233765644	+	CHG	CCG	-4.55048	-4.95232	3.18227e-06	0.000645211	4.28125	0.414741	4.96522	-4.55048
chr1	234408745	+	CHG	CTG	5.68879	3.71158	0.000347187	0.0381498	-0.137694	0.902316	-4.78647	-3.88416
chr1	234427748	+	CHH	CAT	7.71361	5.17756	1.25528e-06	0.000277502	5.16792	0.638164	-7.07545	-6.43728
chr1	234427762	+	CHH	CCT	4.57278	5.92406	5.01352e-08	1.44501e-05	8.18311	4.20818	-0.364603	3.84358
chr1	234427806	+	CHH	CAT	7.57577	4.72776	7.87179e-06	0.00146956	3.41713	8.17321	0.597443	7.57577
chr1	234427812	+	CHH	CTT	5.54457	3.6678	0.000403517	0.0429904	-0.281901	-1.06758	-6.61215	-5.54457
chr1	234620952	+	CHH	CCA	8.69712	10.3078	3.66098e-17	6.02685e-14	28.186	7.89795	-0.799174	7.09877
chr1	234674223	+	CHH	CAT	7.17491	4.63491	1.1752e-05	0.00209432	3.03604	7.36889	0.193977	7.17491
chr1	234674289	+	CHH	CTT	8.32911	5.70276	1.44999e-07	3.83081e-05	7.21259	7.01938	-1.30974	5.70964
chr1	235157365	+	CHH	CAT	7.18372	4.3503	3.5138e-05	0.00549991	2.02782	6.31422	-0.869495	5.44473
chr1	235157426	+	CHH	CAT	-2.19425	-4.13017	7.97436e-05	0.011259	1.21535	-0.709863	1.48439	-0.774525
chr1	236312685	+	CG	CGT	-6.70249	-4.5158	1.92802e-05	0.0032422	2.61848	-0.811852	5.89064	-5.07878
chr1	236312723	+	CHH	CCA	10.3111	4.03795	0.00011405	0.0152243	0.931802	8.4486	-1.86246	6.58614
chr1	236917718	-	CHH	CTC	2.49602	3.80096	0.00025593	0.0298134	0.174184	1.74974	-0.746274	1.00347
chr1	240287566	-	CHG	CTG	2.50314	3.63461	0.000451897	0.0468317	-0.241549	1.57148	-0.93166	0.639821
chr1	240287581	-	CHG	CTG	6.27895	7.69635	1.31004e-11	7.59657e-09	16.0486	6.60738	0.32843	6.27895
chr1	241240990	+	CHG	CTG	8.5675	4.30072	4.12792e-05	0.00633988	1.85662	6.77886	-1.78864	4.99022
chr1	241241018	+	CHH	CTC	5.46707	4.8404	5.01171e-06	0.000977666	3.85036	6.82867	1.3616	5.46707
chr1	243634823	-	CG	CGA	-1.5823	-4.57407	1.45873e-05	0.00254066	2.80693	-0.437776	1.14452	-0.706748
chr1	243650284	-	CG	CGA	-0.505961	-4.10372	8.5946e-05	0.0120064	1.14394	-0.205138	0.300823	-0.0956847
chr1	243658982	-	CHH	CCT	3.43763	4.03478	0.000110544	0.0148195	0.932187	-0.0305129	-3.46814	-3.43763
chr1	243670237	-	CHH	CCC	9.39031	3.67998	0.000387025	0.041646	-0.24633	7.11823	-2.27208	4.84615
chr1	244094987	+	CHG	CAG	9.35337	4.02225	0.000115687	0.0154169	0.923631	7.15056	-2.2028	4.94776
chr1	244095085	+	CG	CGG	-2.5475	-3.91017	0.000173075	0.0216703	0.525047	-1.12208	1.42542	-0.303339
chr1	244227036	-	CHH	CAT	-9.36919	-4.26686	4.84966e-05	0.00731319	1.72276	-1.73615	7.63304	-5.89688
chr1	244350660	+	CG	CGA	-9.12127	-9.9121	2.14138e-15	2.53684e-12	24.0112	-10.2441	-1.12285	9.12127
chr1	245262811	-	CHG	CTG	6.06109	7.59022	2.18235e-11	1.20557e-08	15.5263	6.2274	0.166305	6.06109
chr1	245262812	-	CHH	CCT	-6.65534	-9.52476	1.7215e-15	2.09021e-12	24.6126	0.503693	7.15903	-6.65534
chr1	245271591	-	CG	CGC	-11.7584	-9.28717	9.59655e-15	1.00701e-11	22.6755	-12.435	-0.676576	11.7584
chr1	245271705	-	CHH	CAT	-3.10376	-3.64594	0.000448128	0.0465919	-0.309609	-1.93355	1.17022	0.763328
chr1	246855423	-	CG	CGA	10.2712	4.39553	2.87961e-05	0.00462755	2.20027	4.69704	-5.57421	-0.877168
chr2	383331	-	CHH	CCC	5.24657	7.7477	1.02285e-11	6.06444e-09	16.3086	0.690613	-4.55595	-3.86534
chr2	1911598	+	CHH	CAT	5.30589	4.64611	1.08798e-05	0.00195844	3.12886	5.88268	0.57679	5.30589
chr2	1911877	+	CHG	CAG	8.34338	5.14338	1.44752e-06	0.000315814	5.01519	8.39657	0.0531879	8.34338
chr2	1914056	-	CHG	CTG	7.65574	7.12026	2.05045e-10	9.33608e-08	13.4471	1.05406	-6.60168	-5.54763
chr2	1914692	-	CHH	CCT	5.42556	7.38867	5.72809e-11	2.90438e-08	14.636	1.2578	-4.16776	-2.90997
chr2	1914721	-	CHG	CAG	5.47428	4.2604	4.80457e-05	0.00725366	1.75448	5.82025	0.345969	5.47428
chr2	1915764	+	CHH	CCA	6.30343	4.22908	5.40242e-05	0.00805096	1.62566	4.48932	-1.81411	2.67521
chr2	1915807	+	CHG	CTG	6.89166	5.02174	2.39442e-06	0.000499701	4.55017	7.20621	0.314547	6.89166
chr2	1970068	-	CHH	CTA	6.92782	6.63633	1.97568e-09	7.45798e-07	11.2903	0.74036	-6.18746	-5.4471
chr2	1973949	+	CG	CGG	-7.88143	-4.1021	8.6457e-05	0.0120601	1.15964	-7.91459	-0.0331612	7.88143
chr2	1974340	-	CHH	CCT	4.30963	5.40823	4.74088e-07	0.000113775	6.09716	4.03646	-0.273162	3.7633
chr2	1974352	-	CHG	CTG	8.2394	7.6194	1.89698e-11	1.06872e-08	15.7165	7.30193	-0.937471	6.36446
chr2	1977686	-	CHH	CCC	11.0049	6.74467	1.19479e-09	4.73287e-07	11.7637	8.87205	-2.1328	6.73925
chr2	1977706	-	CHG	CAG	12.2212	4.78156	6.3492e-06	0.00121465	3.60287	7.32579	-4.89543	2.43036
chr2	2055242	-	CHG	CTG	8.06152	7.41422	5.07021e-11	2.60837e-08	14.7726	5.93425	-2.12727	3.80698
chr2	2107185	+	CHH	CTC	-4.33779	-4.21745	5.73229e-05	0.00847083	1.59143	-3.75832	0.57947	3.17885
chr2	2142741	-	CHH	CTA	3.89646	3.75037	0.000303601	0.0342451	0.0178449	4.341	0.444534	3.89646
chr2	2142826	-	CHH	CCT	7.97422	7.60947	1.98961e-11	1.11299e-08	15.6298	6.78776	-1.18646	5.6013
chr2	2142874	+	CHG	CTG	8.24171	7.60272	2.05526e-11	1.14366e-08	15.6253	7.73556	-0.506153	7.2294
chr2	2142883	+	CHH	CAA	-6.59847	-5.77014	9.89309e-08	2.69457e-05	7.56528	-5.88377	0.7147	5.16907
chr2	2151449	-	CHH	CCT	7.3681	7.19301	1.45291e-10	6.81612e-08	13.763	6.53783	-0.830265	5.70757
chr2	2192027	+	CHH	CAA	-17.011	-11.3952	8.94131e-18	1.72775e-14	29.3519	0.655665	17.6666	-17.011
chr2	2295993	+	CHG	CCG	1.66637	4.06973	9.73319e-05	0.0133424	1.0179	1.29904	-0.367325	0.931718
chr2	2298166	+	CHH	CAA	10.6481	13.9725	9.16834e-25	6.38563e-21	43.9621	10.9354	0.287321	10.6481
chr2	2300452	-	CHG	CTG	9.5672	9.46715	2.75536e-15	3.16942e-12	24.1234	-0.3447	-9.9119	-9.5672
chr2	2511232	+	CHH	CCC	6.87388	7.60703	2.01307e-11	1.12314e-08	15.5239	7.17371	0.299833	6.87388
chr2	2511311	+	CHH	CCA	6.80918	5.88884	5.8611e-08	1.66657e-05	8.06382	6.41236	-0.396821	6.01554
chr2	2581264	+	CG	CGT	8.97886	3.80139	0.000263143	0.03044	0.15183	3.44402	-5.53484	-2.09082
chr2	2581325	-	CHG	CCG	1.19754	3.64448	0.00043696	0.0456857	-0.359733	0.683964	-0.513576	0.170388
chr2	2838421	-	CHH	CTC	8.38661	6.39053	6.12228e-09	2.11346e-06	10.2089	8.36056	-0.0260524	8.33451
chr2	2838517	-	CHH	CAA	7.61983	9.87698	3.04139e-16	4.28364e-13	26.0572	7.67435	0.0545241	7.61983
chr2	2843301	+	CHG	CTG	3.80734	4.2889	4.31618e-05	0.00659819	1.91926	4.13872	0.331387	3.80734
chr2	2844019	+	CHH	CTA	3.65179	3.86051	0.000206429	0.0249829	0.446594	2.65876	-0.993036	1.66572
chr2	2844027	+	CHH	CAT	2.17061	3.66984	0.00040071	0.0427705	-0.265799	1.02769	-1.14291	-0.115224
chr2	2844098	+	CHH	CCA	1.43925	3.64229	0.000440233	0.0459596	-0.342176	0.66475	-0.774504	-0.109753
chr2	2844982	+	CHG	CTG	8.68206	5.65877	1.61007e-07	4.21506e-05	7.09552	9.33068	0.64862	8.68206
chr2	2881119	-	CHG	CTG	6.25529	5.08404	1.85181e-06	0.000395825	4.80934	5.12309	-1.1322	3.99088
chr2	3005622	-	CHH	CAT	6.22277	6.69237	1.52361e-09	5.87032e-07	11.5302	5.83069	-0.392085	5.4386
chr2	3005728	-	CHG	CTG	3.84728	3.98706	0.000131385	0.0171766	0.77725	0.29122	-3.55606	-3.26484
chr2	3136086	+	CHH	CTC	11.1074	3.84119	0.000222256	0.0265485	0.282844	8.62291	-2.48445	6.13846
chr2	3136624	-	CHH	CCC	6.82989	8.60982	1.54355e-13	1.31317e-10	20.2832	1.25045	-5.57943	-4.32898
chr2	3136666	-	CHG	CAG	7.24097	7.3154	8.12253e-11	4.00006e-08	14.326	7.88025	0.63928	7.24097
chr2	3136674	+	CHH	CTA	11.1098	7.39725	5.49801e-11	2.80117e-08	14.6922	10.699	-0.410847	10.2881
chr2	3152708	-	CHH	CCT	9.96462	9.39771	3.21732e-15	3.68078e-12	23.978	9.7984	-0.166219	9.63218
chr2	3193152	+	CG	CGA	-8.71903	-6.2337	2.01645e-08	6.26486e-06	9.09908	-9.54359	-0.824559	8.71903
chr2	3193239	+	CG	CGT	-9.38836	-3.86201	0.000227174	0.0270484	0.363137	-10.2157	-0.82738	9.38836
chr2	3292902	-	CHH	CCC	20.4573	15.0278	8.96304e-26	7.89e-22	46.331	1.8953	-18.562	-16.6667
chr2	3297314	-	CHH	CTT	5.17721	4.00325	0.000123926	0.0163397	0.836847	0.0634175	-5.11379	-5.05037
chr2	3297328	+	CHH	CCA	4.94972	5.01558	2.4558e-06	0.000510325	4.51937	-0.404159	-5.35388	-4.94972
chr2	3437228	-	CHG	CCG	7.11113	4.74057	7.47983e-06	0.00140258	3.45468	0.645041	-6.46609	-5.82105
chr2	3437306	-	CHG	CTG	10.647	8.65389	1.24383e-13	1.08587e-10	20.4544	9.91333	-0.733699	9.17963
chr2	3457349	+	CHH	CCT	12.2045	4.1267	7.89838e-05	0.0111642	1.20474	1.85002	-10.3545	-8.50443
chr2	3457509	-	CG	CGG	1.33486	3.63066	0.000458009	0.0473707	-0.411979	0.890727	-0.444134	0.446594
chr2	3475150	-	CHH	CCT	6.89447	5.23629	9.8158e-07	0.000222507	5.39759	6.88433	-0.0101404	6.87419
chr2	3480704	-	CHH	CAC	12.223	5.1125	1.64576e-06	0.000355395	4.89063	8.67559	-3.54744	5.12815
chr2	3697960	+	CHG	CTG	9.0383	5.63321	1.79945e-07	4.6608e-05	6.99582	9.30741	0.269114	9.0383
chr2	3776098	-	CHH	CAC	5.01995	6.21867	1.3379e-08	4.33474e-06	9.46235	0.761749	-4.2582	-3.49645
chr2	3960765	-	CHH	CCT	6.7371	5.8091	8.3356e-08	2.30202e-05	7.72503	6.50643	-0.23067	6.27576
chr2	3960801	-	CHH	CCC	11.1795	4.34923	3.43529e-05	0.00538934	2.00735	0.016267	-11.1633	-11.147
chr2	6081979	+	CG	CGC	10.2025	5.27486	1.30618e-06	0.000288053	5.18435	8.50389	-1.69856	6.80533
chr2	6081996	+	CHH	CTC	12.7149	7.31511	2.71081e-10	1.1973e-07	13.1358	11.2653	-1.44958	9.81573
chr2	6085441	+	CHG	CTG	8.07267	7.35983	6.57287e-11	3.29581e-08	14.492	7.13181	-0.940863	6.19095
chr2	6085454	+	CHH	CTA	4.01752	3.7464	0.000307809	0.0345768	0.0807526	3.49387	-0.523649	2.97022
chr2	6088039	-	CHG	CAG	6.17524	9.58007	1.3112e-15	1.61681e-12	24.8473	0.556581	-5.61866	-5.06208
chr2	6089392	-	CHH	CTT	6.39665	3.96333	0.0001431	0.0184456	0.680653	1.34053	-5.05612	-3.71559
chr2	6120716	+	CHH	CAC	11.9941	7.61814	1.90846e-11	1.07423e-08	15.7173	1.78192	-10.2121	-8.43022
chr2	6122694	-	CHH	CCT	1.06349	3.86445	0.000203574	0.0246878	0.319755	0.738236	-0.325253	0.412982
chr2	6123348	+	CHG	CAG	1.82954	4.03717	0.000109588	0.0147155	0.945615	0.731848	-1.09769	-0.365838
chr2	6221059	-	CHH	CTT	10.5871	17.2736	4.6362e-31	7.73273e-27	57.4219	10.3171	-0.269988	10.0471
chr2	7098660	+	CHG	CTG	2.29003	4.54797	1.59868e-05	0.00275265	2.75257	1.20948	-1.08056	0.128922
chr2	7098666	+	CHH	CCT	2.02294	3.86701	0.000201733	0.0245013	0.412991	0.308105	-1.71484	-1.40673
chr2	7139067	-	CHG	CAG	6.54238	5.05704	2.07038e-06	0.000437841	4.68229	6.48085	-0.0615303	6.41932
chr2	7146731	+	CHH	CCC	11.5203	12.3514	1.82069e-21	7.07949e-18	37.2612	11.7361	0.215743	11.5203
chr2	7146732	+	CHH	CCC	6.48971	3.82571	0.000233361	0.0276354	0.256135	2.3012	-4.1885	-1.8873
chr2	7146774	+	CHH	CCT	6.69058	7.91242	4.61518e-12	2.96966e-09	17.0636	6.917	0.226426	6.69058
chr2	7146775	+	CHH	CTC	5.06472	5.07609	1.91371e-06	0.000407565	4.78832	4.72427	-0.34045	4.38382
chr2	7173140	-	CHH	CAC	8.5124	5.37868	5.3768e-07	0.000127396	5.95216	7.9529	-0.559496	7.3934
chr2	8129936	-	CHH	CCC	6.26774	5.91547	5.20827e-08	1.4957e-05	8.17649	6.02861	-0.239138	5.78947
chr2	8272643	+	CHH	CAA	6.02661	4.71708	8.21357e-06	0.00152721	3.42623	5.11637	-0.910241	4.20613
chr2	8272683	+	CHG	CCG	7.99958	5.92788	4.92919e-08	1.4233e-05	8.22639	7.84673	-0.152843	7.69389
chr2	8710156	-	CHH	CCT	12.4269	11.7131	3.89114e-20	1.18001e-16	34.7562	0.477922	-11.949	-11.4711
chr2	8840153	-	CHH	CTT	9.2892	4.08081	9.34695e-05	0.0128982	1.09091	7.59804	-1.69116	5.90688
chr2	8842403	-	CHH	CTA	8.05427	8.71805	9.08248e-14	8.16526e-11	20.7851	5.80849	-2.24578	3.56271
chr2	9438248	-	CHH	CCA	5.88513	4.41166	2.70724e-05	0.00439174	2.28011	5.77813	-0.106994	5.67114
chr2	9539217	+	CG	CGT	-12.0427	-10.0437	1.59271e-15	1.94128e-12	24.3595	-13.2412	-1.19855	12.0427
chr2	9539303	+	CG	CGA	-9.31517	-6.93611	1.22637e-09	4.83682e-07	11.7	-9.67666	-0.361492	9.31517
chr2	9539315	+	CG	CGA	-4.85899	-3.95074	0.000174659	0.0218116	0.662684	-4.73389	0.125099	4.60879
chr2	9776388	+	CG	CGA	-8.78534	-6.73159	1.58595e-09	6.08829e-07	11.4867	-8.89867	-0.113332	8.78534
chr2	9776397	+	CHG	CAG	-6.54722	-4.74619	7.87102e-06	0.00146956	3.45123	-1.73618	4.81104	-3.07487
chr2	10212799	+	CHG	CAG	5.93927	8.60273	1.59814e-13	1.35055e-10	20.2483	-0.555041	-6.49431	-5.93927
chr2	10212846	+	CHH	CAC	5.97854	4.00893	0.000121406	0.0160642	0.839144	5.71936	-0.259183	5.46018
chr2	11053728	-	CHH	CAA	6.89711	4.11907	8.12315e-05	0.0114334	1.23381	6.82971	-0.0673999	6.76231
chr2	11061067	-	CHH	CCC	4.57273	4.13874	7.55561e-05	0.0107468	1.32622	5.66496	1.09222	4.57273
chr2	11265264	+	CHG	CAG	7.59298	4.05628	0.000102228	0.0138831	1.00779	5.37899	-2.21399	3.165
chr2	11680924	-	CHG	CTG	5.01418	4.40523	2.77468e-05	0.00448165	2.26624	4.82713	-0.187057	4.64007
chr2	11838456	-	CHH	CCT	5.84312	5.68406	1.44207e-07	3.81305e-05	7.21002	6.18933	0.34621	5.84312
chr2	11838469	-	CHH	CTC	10.0636	5.66144	1.59148e-07	4.17162e-05	7.10135	5.97749	-4.08607	1.89142
chr2	11910325	-	CHH	CAA	7.21957	4.64759	1.08164e-05	0.00194869	3.1217	7.44351	0.223942	7.21957
chr2	12863502	+	CHH	CTT	8.29988	10.1203	9.19083e-17	1.41732e-13	27.3041	7.5736	-0.726282	6.84732
chr2	16096608	+	CHH	CCA	5.6339	5.04872	2.14266e-06	0.00045177	4.66191	0.746653	-4.88725	-4.1406
chr2	16137293	+	CHH	CCT	5.45469	5.55464	2.529e-07	6.39876e-05	6.67682	0.726584	-4.72811	-4.00152
chr2	16137423	-	CHG	CAG	4.13642	4.14411	7.40731e-05	0.0105524	1.34013	2.60439	-1.53203	1.07237
chr2	16137434	-	CHG	CAG	11.4108	5.25401	9.11133e-07	0.000207801	5.44715	-2.18873	-13.5995	-11.4108
chr2	16172164	+	CHG	CAG	-8.92892	-4.46934	3.33839e-05	0.00526339	2.20441	-2.11712	6.8118	-4.69468
chr2	16178938	+	CHG	CAG	-10.1622	-3.64948	0.000431647	0.0452421	-0.32971	-2.5075	7.65474	-5.14724
chr2	16213621	-	CHH	CAT	13.7944	3.76647	0.00028862	0.0328416	-0.00760048	5.26991	-8.52444	-3.25453
chr2	16231268	+	CHH	CAA	10.1103	9.3433	4.20518e-15	4.72563e-12	23.785	-0.0125456	-10.1229	-10.1103
chr2	16475012	+	CHG	CTG	9.11484	4.20499	5.91033e-05	0.0086934	1.50265	2.46551	-6.64933	-4.18383
chr2	16798667	-	CHG	CTG	6.08487	5.07357	1.93373e-06	0.000411415	4.77108	6.12173	0.0368644	6.08487
chr2	16820468	-	CHH	CCA	6.98438	5.02177	2.39416e-06	0.000499701	4.54442	7.58874	0.60436	6.98438
chr2	16911387	-	CHH	CCT	2.11165	5.23568	9.84119e-07	0.000223002	5.36981	0.44648	-1.66517	-1.21869
chr2	17836619	+	CHH	CCC	1.86386	3.78083	0.000273067	0.0313761	0.132121	0.875917	-0.987948	-0.112032
chr2	17836625	+	CHH	CAT	-9.73493	-5.49841	3.22228e-07	7.96835e-05	6.43722	-10.042	-0.307085	9.73493
chr2	18701966	-	CHH	CAT	7.13544	11.3888	1.86836e-19	4.99652e-16	33.1339	7.51027	0.37483	7.13544
chr2	22673824	-	CHH	CAC	-0.670752	-3.62503	0.000466842	0.0481194	-0.431905	-0.446555	0.224197	0.222358
chr2	23801683	+	CHH	CCC	8.67422	13.2704	2.37398e-23	1.2435e-19	41.8749	0.565188	-8.10904	-7.54385
chr2	23919488	-	CHG	CTG	8.02626	10.7105	5.08657e-18	1.03996e-14	30.0047	8.29455	0.268284	8.02626
chr2	24443134	+	CHH	CTT	-5.61825	-4.31321	3.93773e-05	0.00608866	1.90867	0.257898	5.87614	-5.61825
chr2	25053877	+	CG	CGC	-12.1854	-8.61244	1.52389e-13	1.29818e-10	20.3575	-0.270629	11.9148	-11.6441
chr2	25146042	-	CHG	CTG	9.91019	6.71173	1.49505e-09	5.78492e-07	11.5538	8.94286	-0.967329	7.97553
chr2	25279203	-	CHH	CAC	8.48629	4.76464	7.72884e-06	0.001445	3.49304	9.26883	0.782544	8.48629
chr2	25285522	+	CG	CGT	-1.82724	-3.93613	0.000170154	0.0213552	0.579595	-0.92423	0.903011	0.0212184
chr2	25348141	+	CHH	CCC	8.8148	10.6218	7.85056e-18	1.54525e-14	29.4238	8.65125	-0.163542	8.48771
chr2	25348162	+	CHH	CCA	6.24007	4.54388	1.62432e-05	0.00278845	2.78173	5.45205	-0.788023	4.66402
chr2	25348192	+	CHH	CCC	11.2791	14.3896	1.36263e-25	1.12161e-21	46.3567	11.0803	-0.19882	10.8815
chr2	25348307	-	CHG	CAG	9.77011	5.88286	6.01843e-08	1.709e-05	8.02633	9.7008	-0.0693072	9.6315
chr2	25348383	-	CHH	CCT	5.44999	4.39806	2.85192e-05	0.00459236	2.26999	5.57081	0.120815	5.44999
chr2	25456989	+	CG	CGG	-7.54666	-7.14184	2.925e-10	1.28385e-07	13.0895	1.3662	8.91286	-7.54666
chr2	25458773	+	CHG	CAG	9.59477	8.24508	9.17126e-13	6.70447e-10	18.5864	9.02429	-0.570484	8.45381
chr2	25469013	-	CHG	CTG	8.70427	6.59614	2.37935e-09	8.85946e-07	11.1117	8.18886	-0.515409	7.67345
chr2	25478823	+	CHG	CTG	14.2126	9.48928	2.05001e-15	2.4423e-12	24.3986	12.8364	-1.37617	11.4603
chr2	25519430	+	CHH	CTC	9.21156	5.35272	6.10872e-07	0.000143079	5.83219	0.404332	-8.80722	-8.40289
chr2	25596398	+	CHG	CAG	8.6582	4.35279	3.41891e-05	0.00536631	2.01702	-1.30108	-9.95929	-8.6582
chr2	25596457	+	CHH	CCC	20.3436	12.6921	4.34419e-22	1.91206e-18	38.75	8.99441	-11.3492	-2.3548
chr2	25596484	+	CHH	CTT	20.3691	6.08975	2.45561e-08	7.50059e-06	8.87539	8.71888	-11.6502	-2.93136
chr2	26151570	-	CHG	CTG	5.83522	5.11392	1.66066e-06	0.000358493	4.90454	1.64345	-4.19177	-2.54832
chr2	26152295	+	CHH	CAA	1.65921	3.74834	0.000305736	0.0344002	-0.0236792	0.693211	-0.965995	-0.272784
chr2	26413423	+	CG	CGT	1.68114	4.13272	9.34543e-05	0.0128982	1.16421	0.850947	-0.830192	0.0207546
chr2	26638067	+	CHG	CTG	6.96613	5.61657	1.93427e-07	4.98353e-05	6.93546	0.381762	-6.58437	-6.20261
chr2	26781273	+	CHG	CAG	8.11995	3.93178	0.00016023	0.0202865	0.576105	5.79333	-2.32662	3.46671
chr2	27073178	-	CHH	CCC	4.48602	4.99632	2.65795e-06	0.000548022	4.47782	4.72231	0.236282	4.48602
chr2	27073212	-	CHH	CCT	1.48572	3.71297	0.000345523	0.0379802	-0.136717	1.0971	-0.388621	0.70848
chr2	27074372	+	CHH	CAC	-9.47414	-6.47416	1.24275e-08	4.0643e-06	9.51128	-0.276651	9.19748	-8.92083
chr2	27102508	-	CG	CGT	-10.8086	-6.18693	1.83407e-08	5.75606e-06	9.17616	-0.334345	10.4742	-10.1399
chr2	27132116	-	CHH	CAC	3.68983	3.91522	0.000169987	0.0213385	0.601161	3.90771	0.217881	3.68983
chr2	27135432	+	CHH	CCT	4.41283	3.80182	0.000253752	0.0296077	0.248699	5.36867	0.955845	4.41283
chr2	27135616	-	CHG	CAG	6.35431	5.25985	8.89004e-07	0.000203413	5.48771	0.120483	-6.23382	-6.11334
chr2	27135617	-	CHH	CCA	10.4863	6.17982	1.59478e-08	5.07928e-06	9.2973	9.68316	-0.803132	8.88003
chr2	27139479	+	CHH	CAA	5.91529	4.78241	7.90267e-06	0.00147446	3.48377	-0.392507	-6.30779	-5.91529
chr2	27156094	+	CHH	CCT	-1.11373	-3.72892	0.000327013	0.0362981	-0.103427	-0.667133	0.446596	0.220537
chr2	27156144	+	CHG	CTG	-1.14071	-3.89552	0.00018234	0.022616	0.428933	-0.465293	0.675421	-0.210128
chr2	27166078	+	CHH	CAC	18.2849	4.04949	0.000111122	0.01489	0.909445	4.26624	-14.0186	-9.75239
chr2	27209903	-	CHG	CCG	3.51856	4.3234	3.78883e-05	0.00587707	1.95005	0.627373	-2.89119	-2.26382
chr2	29285811	-	CHH	CCC	2.94731	4.05983	0.000100913	0.0137369	1.04919	1.10311	-1.8442	-0.741084
chr2	29285868	-	CHH	CCT	6.53945	4.92077	3.61891e-06	0.000726537	4.13368	0.651655	-5.88779	-5.23614
chr2	29285891	-	CHG	CAG	6.59479	4.34793	3.45233e-05	0.00540805	2.0412	0.652881	-5.94191	-5.28903
chr2	29359174	-	CHG	CTG	5.24951	3.96473	0.000142379	0.0183751	0.694034	-0.164181	-5.41369	-5.24951
chr2	30041512	+	CHH	CCA	6.21097	5.0438	2.18654e-06	0.000460258	4.61806	-0.531326	-6.74229	-6.21097
chr2	30902762	-	CHH	CAT	4.20379	4.5619	1.51411e-05	0.00262126	2.79775	-0.181994	-4.38579	-4.20379
chr2	30902830	-	CHH	CAT	6.26485	4.83107	5.20382e-06	0.00101141	3.84172	4.91517	-1.34968	3.56548
chr2	30902855	-	CHG	CCG	11.1045	5.85641	6.76514e-08	1.90145e-05	7.92227	9.44307	-1.66141	7.78166
chr2	31046329	+	CHG	CTG	7.68052	6.07934	2.50676e-08	7.62377e-06	8.86944	-0.638683	-8.3192	-7.68052
chr2	31046425	+	CHH	CAA	5.71116	4.92797	3.51446e-06	0.000707359	4.1831	6.07637	0.365207	5.71116
chr2	33358507	-	CHG	CAG	6.38861	5.30851	1.01181e-06	0.00022846	5.41373	6.35282	-0.0357897	6.31703
chr2	36640549	-	CHG	CTG	-6.3312	-4.62809	1.28036e-05	0.00225416	2.99369	-6.25486	0.0763354	6.17853
chr2	36985821	+	CHH	CTT	9.58517	4.5952	1.34314e-05	0.00235292	2.93356	0.583788	-9.00139	-8.4176
chr2	36985830	+	CHH	CAT	7.78441	5.4996	3.26699e-07	8.07262e-05	6.44179	8.54777	0.763361	7.78441
chr2	39891726	-	CHH	CCA	0.993908	3.93448	0.00015869	0.0201116	0.57461	0.606862	-0.387046	0.219816
chr2	42566449	+	CHH	CCC	6.8276	5.36687	5.65367e-07	0.000133308	5.90289	-0.974605	-7.80221	-6.8276
chr2	43229379	+	CHH	CCT	-4.16296	-7.64218	1.70015e-11	9.69906e-09	15.8234	0.0558946	4.21885	-4.16296
chr2	43285037	-	CHH	CCA	11.0519	8.58991	1.70164e-13	1.43038e-10	20.2263	9.78009	-1.27181	8.50828
chr2	43285060	-	CHH	CCC	6.14856	9.04498	1.82419e-14	1.82651e-11	22.3181	-0.078896	-6.22745	-6.14856
chr2	43572690	+	CG	CGC	-10.7136	-14.4009	1.14232e-23	6.46433e-20	40.9474	-10.8011	-0.0874588	10.7136
chr2	46616686	-	CHH	CCA	12.9551	4.41886	2.63353e-05	0.00427985	2.24179	8.59727	-4.35778	4.2395
chr2	47220873	+	CHH	CCT	9.37575	8.32965	6.07236e-13	4.58722e-10	18.9979	9.02697	-0.348785	8.67818
chr2	47221865	-	CHG	CCG	10.7296	7.07818	2.60687e-10	1.1538e-07	13.2102	6.91178	-3.81786	3.09392
chr2	47247561	-	CHH	CCC	5.78963	5.92492	4.99436e-08	1.44015e-05	8.21163	0.960869	-4.82876	-3.86789
chr2	47271654	-	CHG	CTG	7.62287	8.63837	1.34214e-13	1.16209e-10	20.3318	7.87407	0.251203	7.62287
chr2	47271674	-	CG	CGG	-7.45908	-4.03609	0.000110019	0.014764	0.976851	-9.14846	-1.68938	7.45908
chr2	47455186	-	CHH	CAA	13.0986	13.222	2.97709e-23	1.52169e-19	40.7675	13.781	0.682408	13.0986
chr2	47746133	-	CHH	CAA	5.7602	4.09065	9.01642e-05	0.0125102	1.18899	5.75889	-0.00131213	5.75757
chr2	47995540	+	CHH	CTT	13.4706	4.52384	1.75608e-05	0.00298715	2.61916	5.02204	-8.4486	-3.42656
chr2	47995561	+	CHH	CCA	15.815	14.6285	4.61632e-26	4.3027e-22	47.4738	15.9682	0.153169	15.815
chr2	50570676	-	CHH	CCT	10.449	14.6128	4.95588e-26	4.55225e-22	47.1597	10.4089	-0.0401519	10.3687
chr2	50975757	-	CHH	CCA	5.3612	6.26678	1.07577e-08	3.55304e-06	9.6677	4.86335	-0.497845	4.36551
chr2	50975787	-	CHH	CTT	4.67309	3.69174	0.000371727	0.0403656	-0.129868	3.21289	-1.46021	1.75268
chr2	50975796	-	CHH	CCA	8.43877	4.75301	7.11746e-06	0.00134474	3.52076	7.31748	-1.12129	6.1962
chr2	51254258	-	CHH	CAC	4.0943	4.60862	1.26096e-05	0.00222557	2.97794	-0.00832334	-4.10262	-4.0943
chr2	51254411	+	CHH	CCA	7.5203	3.62191	0.000471825	0.0485383	-0.429061	3.89572	-3.62458	0.271146
chr2	51254450	+	CHH	CTT	9.48324	5.39615	4.99139e-07	0.000119155	6.02639	8.55237	-0.930866	7.62151
chr2	51254499	+	CHH	CCC	9.59405	10.45	1.82217e-17	3.27167e-14	28.9292	9.34193	-0.25212	9.08981
chr2	51254500	+	CHH	CCC	-3.5575	-3.80443	0.000251446	0.0293818	0.237733	-0.860848	2.69665	-1.83581
chr2	51254509	+	CHH	CAA	1.89939	3.76802	0.000285531	0.0325604	0.0565232	0.395376	-1.50402	-1.10864
chr2	53789820	+	CHH	CTC	8.09114	6.15796	1.80833e-08	5.68515e-06	9.18124	7.7904	-0.300736	7.48966
chr2	54728826	+	CHH	CCT	4.28088	5.31593	7.01691e-07	0.000162727	5.72108	3.70583	-0.575053	3.13078
chr2	54753579	+	CHH	CTA	7.39422	4.76356	6.82371e-06	0.00129294	3.56201	6.84814	-0.546076	6.30206
chr2	54786121	+	CHH	CTC	8.43875	4.50605	1.8816e-05	0.00317171	2.60431	6.47276	-1.96598	4.50678
chr2	54787647	+	CHH	CAC	13.5313	6.95613	4.44445e-10	1.89436e-07	12.6992	13.0852	-0.446078	12.6391
chr2	54869344	-	CHH	CCA	8.03035	13.1142	4.93263e-23	2.4396e-19	40.653	7.26962	-0.760732	6.50889
chr2	54869427	-	CHH	CTC	15.9909	8.01	2.87614e-12	1.9068e-09	17.5194	4.31201	-11.6789	-7.36684
chr2	54888234	-	CHG	CAG	-1.2386	-3.65835	0.000416763	0.0440977	-0.333282	-0.848808	0.389787	0.45902
chr2	54890438	+	CHH	CAT	5.6048	3.91567	0.000169714	0.0213212	0.575123	4.25609	-1.3487	2.90739
chr2	55065907	+	CHH	CAA	3.21628	4.00895	0.000121397	0.0160642	0.981416	3.51113	0.29485	3.21628
chr2	55173852	-	CHH	CAA	7.34206	3.85891	0.000207599	0.025092	0.353512	4.66404	-2.67801	1.98603
chr2	55173960	+	CHH	CAT	4.81561	3.86446	0.000203562	0.0246878	0.35254	7.21092	2.3953	4.81561
chr2	55380064	-	CG	CGA	-15.1906	-5.25152	9.67633e-07	0.000219581	5.39577	-10.7506	4.44002	6.31057
chr2	55522849	-	CHG	CCG	8.56637	9.8471	3.52293e-16	4.90735e-13	26.1437	7.83179	-0.734587	7.0972
chr2	55530192	+	CHH	CAT	6.63588	3.97722	0.000136129	0.0177224	0.750503	5.32429	-1.31159	4.0127
chr2	56575955	-	CHH	CAA	-1.05822	-3.85174	0.000212922	0.0256088	0.283146	-0.564993	0.493226	0.0717669
chr2	58097063	-	CHH	CAA	4.40392	5.12075	1.59034e-06	0.000344367	4.95141	5.61684	1.21292	4.40392
chr2	58285604	-	CHH	CTC	11.0774	9.74244	2.94195e-14	2.86864e-11	21.4519	-0.0271503	-11.1046	-11.0774
chr2	59121338	+	CG	CGC	5.32212	4.36773	3.32044e-05	0.005239	2.15217	5.47976	0.157639	5.32212
chr2	59476722	-	CHH	CAA	-8.11757	-5.02333	2.37882e-06	0.000497263	4.5438	-0.606463	7.51111	-6.90465
chr2	59476738	-	CHG	CAG	4.31647	5.65557	1.63271e-07	4.26552e-05	7.09647	2.47099	-1.84548	0.625517
chr2	59477115	+	CHH	CTC	10.2166	4.33465	3.63067e-05	0.00565527	1.96135	8.35845	-1.85815	6.5003
chr2	60690546	+	CG	CGT	12.6366	3.74845	0.000373259	0.040516	-0.00542441	8.97759	-3.65898	5.31861
chr2	61441404	+	CHH	CCA	3.96477	3.90952	0.000173479	0.0217081	0.664875	3.6254	-0.339375	3.28602
chr2	61750062	-	CHG	CTG	4.70745	3.6401	0.000443529	0.0462504	-0.341928	-1.22846	-5.93591	-4.70745
chr2	62652267	+	CHH	CCC	10.4242	14.9591	1.04423e-26	1.08498e-22	48.8808	10.7509	0.326646	10.4242
chr2	62652338	+	CHH	CCT	11.782	6.35097	7.33442e-09	2.49521e-06	10.0376	8.8391	-2.94285	5.89625
chr2	64715111	-	CHG	CTG	6.76021	9.79914	4.46073e-16	6.05402e-13	25.8561	6.35998	-0.400233	5.95975
chr2	65290552	+	CHH	CCC	7.19524	5.89173	5.78636e-08	1.64679e-05	8.07543	6.57823	-0.617009	5.96122
chr2	65294970	-	CG	CGC	-8.05221	-4.92114	3.92498e-06	0.000781548	4.12644	-6.844	1.20821	5.63579
chr2	65519818	+	CHH	CCC	9.1605	10.4326	1.98439e-17	3.53289e-14	28.8464	-0.0985002	-9.259	-9.1605
chr2	70167951	-	CHG	CAG	5.01458	3.66201	0.000411594	0.0436967	-0.286839	0.537234	-4.47734	-3.94011
chr2	70377579	+	CG	CGG	-8.35612	-4.00964	0.000130194	0.0170419	0.854495	-10.7892	-2.43307	8.35612
chr2	70769092	-	CG	CGC	1.33821	3.68325	0.000390613	0.0419258	-0.263386	0.213554	-1.12466	-0.911104
chr2	71711967	-	CHH	CTC	7.73207	3.76268	0.000292436	0.0331984	0.0496114	7.54973	-0.182335	7.3674
chr2	71711979	-	CHG	CTG	14.1329	4.13224	7.7956e-05	0.0110435	1.21787	9.86902	-4.2639	5.60512
chr2	71776002	-	CHH	CCA	9.58847	11.5832	7.28682e-20	2.13815e-16	33.9658	9.3362	-0.252267	9.08394
chr2	71776045	+	CHH	CCT	9.51059	11.4442	1.42838e-19	3.98816e-16	33.3165	8.40957	-1.10101	7.30856
chr2	71776058	+	CHH	CTC	7.47637	4.39886	2.84315e-05	0.00457941	2.21989	7.50856	0.03219	7.47637
chr2	71803286	-	CG	CGG	-8.04704	-5.65065	1.73883e-07	4.51671e-05	7.02913	-10.1267	-2.0797	8.04704
chr2	71805915	+	CHH	CCT	10.1988	5.97804	3.9433e-08	1.15922e-05	8.43843	9.00396	-1.19483	7.80913
chr2	71811079	-	CHH	CCT	6.47057	4.49028	2.00018e-05	0.00334314	2.54311	5.15463	-1.31594	3.83869
chr2	71827603	+	CG	CGA	-10.1684	-9.28229	8.13893e-15	8.71365e-12	22.9336	-10.4663	-0.297959	10.1684
chr2	71832510	-	CG	CGC	-7.65295	-4.25506	4.90171e-05	0.00738815	1.71669	-6.29775	1.3552	4.94255
chr2	71963781	+	CHH	CTT	5.9866	5.56915	2.3754e-07	6.02939e-05	6.73268	7.11473	1.12813	5.9866
chr2	72363531	+	CHH	CTC	9.07917	4.64259	1.11523e-05	0.00199784	3.08429	0.489385	-8.58979	-8.1004
chr2	72364352	+	CG	CGA	2.01033	3.7427	0.000351737	0.0385695	-0.0865559	0.982773	-1.02756	-0.044784
chr2	72742171	+	CHH	CCA	3.8858	4.08356	9.25363e-05	0.0127905	1.08829	4.98147	1.09567	3.8858
chr2	73551512	+	CHH	CTC	8.10495	5.6689	1.54063e-07	4.05167e-05	7.12953	8.16356	0.0586079	8.10495
chr2	74225518	+	CHH	CCT	1.02554	4.34804	3.45083e-05	0.00540703	2.01029	0.653003	-0.372538	0.280466
chr2	74304848	-	CHH	CCT	11.876	3.73341	0.000321975	0.0358333	-0.106958	9.15907	-2.71695	6.44212
chr2	74311032	+	CHH	CCA	1.18945	3.93226	0.000159955	0.0202557	0.556153	0.607043	-0.582406	0.0246372
chr2	74602311	+	CHG	CAG	7.43856	9.54459	1.56142e-15	1.90681e-12	24.6312	7.29341	-0.145147	7.14827
chr2	74605103	-	CHG	CTG	6.87382	6.94034	4.78644e-10	2.03056e-07	12.6282	7.15577	0.281948	6.87382
chr2	74612179	-	CHG	CTG	5.78907	4.27492	4.5494e-05	0.00692299	1.80367	0.68229	-5.10678	-4.42449
chr2	74663020	-	CHH	CCA	4.37578	4.6416	1.10749e-05	0.00198764	3.16719	4.14271	-0.233077	3.90963
chr2	74663072	-	CG	CGG	-3.10581	-4.39109	2.92892e-05	0.00469779	2.20854	-3.19078	-0.0849763	3.10581
chr2	78500727	+	CG	CGT	4.15095	4.04885	0.000137774	0.0179048	0.908754	0.0107672	-4.14018	-4.12941
chr2	79665273	-	CG	CGT	-1.77113	-5.18348	1.22464e-06	0.000271677	5.16431	-1.09522	0.675908	0.419311
chr2	79665275	-	CG	CGC	-1.59109	-3.93791	0.000156753	0.0199099	0.607646	-1.21455	0.376544	0.838007
chr2	80070671	+	CHG	CTG	9.13242	4.33692	3.59956e-05	0.00561233	1.98554	7.48434	-1.64808	5.83625
chr2	80082598	-	CHH	CTC	8.48985	3.82016	0.000237954	0.0280693	0.237021	0.189122	-8.30073	-8.11161
chr2	80681485	+	CHH	CCT	1.47406	3.92192	0.000165973	0.0209171	0.582155	0.877677	-0.596383	0.281294
chr2	85674422	-	CHH	CCC	6.67239	5.3592	5.84113e-07	0.000137421	5.90033	6.3034	-0.368993	5.93441
chr2	85674434	-	CHH	CCA	2.95222	3.88467	0.000189502	0.0233262	0.448843	-0.320483	-3.2727	-2.95222
chr2	85956746	-	CHH	CCC	6.26492	4.11917	8.12036e-05	0.0114321	1.23613	1.96939	-4.29554	-2.32615
chr2	85956763	-	CHH	CCA	6.98113	7.58702	2.21617e-11	1.22247e-08	15.5195	7.2004	0.219271	6.98113
chr2	85960332	+	CG	CGG	-11.0472	-5.25628	1.27677e-06	0.000281958	5.19556	-9.93281	1.11438	8.81843
chr2	85978798	+	CG	CGA	-7.42009	-5.676	1.55798e-07	4.09221e-05	7.14067	-7.68029	-0.260196	7.42009
chr2	85978836	+	CHG	CAG	8.35601	4.06382	0.000100858	0.0137323	1.02425	6.80624	-1.54977	5.25647
chr2	86018138	+	CHG	CTG	12.0821	4.04024	0.000108376	0.0145744	0.926481	9.57138	-2.51071	7.06067
chr2	86054390	+	CHG	CCG	3.69678	3.76247	0.000291102	0.0330647	0.0784121	3.25349	-0.44329	2.8102
chr2	86078882	-	CHG	CTG	6.19319	7.3207	7.92007e-11	3.90948e-08	14.3413	-0.765751	-6.95894	-6.19319
chr2	86245293	-	CG	CGC	-10.503	-5.02315	2.82255e-06	0.000578758	4.4266	-8.99301	1.50996	7.48305
chr2	86248364	+	CHG	CAG	8.49911	5.14523	1.45848e-06	0.000317987	5.01736	8.71846	0.219346	8.49911
chr2	86249137	+	CHH	CCA	7.10894	7.84317	6.45139e-12	3.98529e-09	16.7091	7.52467	0.41573	7.10894
chr2	86253863	+	CHH	CCT	7.4219	5.78506	9.26557e-08	2.53674e-05	7.62239	7.70792	0.286013	7.4219
chr2	86253908	+	CHG	CAG	7.23723	8.4121	4.06026e-13	3.19678e-10	19.3456	7.3007	0.0634652	7.23723
chr2	86305351	+	CHG	CTG	13.6739	3.67872	0.000388711	0.0417782	-0.288337	7.96693	-5.707	2.25993
chr2	87015453	+	CG	CGG	-18.1875	-9.73759	1.39608e-15	1.71149e-12	24.6833	-16.6411	1.54635	15.0948
chr2	87015489	+	CHG	CAG	9.09523	5.96537	5.13882e-08	1.477e-05	8.19929	1.42903	-7.6662	-6.23716
chr2	113960297	-	CHG	CAG	8.85595	4.12834	7.85087e-05	0.0111094	1.25175	4.9495	-3.90645	1.04305
chr2	114735176	+	CHH	CAA	10.2146	11.7291	3.60263e-20	1.11383e-16	34.848	0.251704	-9.96287	-9.71117
chr2	114840645	-	CHG	CAG	9.84617	3.73144	0.000324174	0.036046	-0.0907748	6.36242	-3.48375	2.87867
chr2	120040201	+	CHG	CCG	7.22978	6.14165	1.89436e-08	5.935e-06	9.13534	0.353103	-6.87668	-6.52358
chr2	120128822	-	CG	CGG	-1.78043	-4.88915	4.16824e-06	0.000825834	4.00994	-1.57993	0.200505	1.37942
chr2	120473785	-	CHG	CTG	8.59449	4.46878	2.17344e-05	0.00360989	2.444	8.1607	-0.433791	7.72691
chr2	120473818	-	CHG	CTG	5.04835	5.54257	2.66433e-07	6.70903e-05	6.62414	4.15628	-0.892065	3.26422
chr2	120473937	-	CHG	CTG	4.84394	4.21492	5.69562e-05	0.00842451	1.58949	4.47232	-0.371617	4.1007
chr2	120474044	-	CHG	CAG	12.0729	5.58651	2.20349e-07	5.62457e-05	6.80702	-0.229601	-12.3025	-12.0729
chr2	121337561	-	CHH	CCC	5.3996	4.49359	1.97467e-05	0.00331011	2.58583	0.0936867	-5.30591	-5.21223
chr2	121337610	-	CHH	CTT	18.3652	10.5346	1.20356e-17	2.26356e-14	29.3707	1.81413	-16.551	-14.7369
chr2	121583675	+	CHG	CAG	11.4704	6.01776	3.47456e-08	1.0305e-05	8.55869	0.750662	-10.7198	-9.96909
chr2	121583862	+	CHH	CCA	4.86096	3.79199	0.000262629	0.0303956	0.201661	4.91028	0.0493183	4.86096
chr2	121583863	+	CHG	CAG	12.6733	4.16324	6.90146e-05	0.00993225	1.35252	5.71718	-6.95608	-1.23889
chr2	121616551	-	CHH	CCA	10.1433	4.70098	8.75613e-06	0.00161515	3.3141	2.79004	-7.35324	-4.56321
chr2	121616573	-	CHH	CCT	7.53239	6.8004	9.2148e-10	3.73425e-07	12.016	0.657298	-6.87509	-6.21779
chr2	122172152	-	CG	CGC	-8.98889	-4.03797	0.000109273	0.0146794	0.945751	-6.62005	2.36884	4.25121
chr2	122172183	-	CG	CGT	-14.8913	-6.94467	4.69013e-10	1.99237e-07	12.6561	-12.9002	1.99111	10.9091
chr2	122279284	+	CHH	CCA	5.42614	4.21498	5.6944e-05	0.00842451	1.55913	-0.182755	-5.6089	-5.42614
chr2	122363537	+	CG	CGT	7.38048	4.25845	6.8814e-05	0.00990564	1.51607	-0.84492	-8.2254	-7.38048
chr2	122569199	-	CHG	CTG	3.9519	4.56581	1.49116e-05	0.00259074	2.81535	-0.475972	-4.42787	-3.9519
chr2	122569255	-	CHG	CCG	6.40786	4.39388	2.89785e-05	0.00465451	2.20994	5.03928	-1.36858	3.67071
chr2	122777588	+	CHG	CTG	4.75963	4.15125	7.21447e-05	0.0103241	1.41246	5.3572	0.597575	4.75963
chr2	124784587	+	CHH	CTA	6.57918	7.61539	1.93383e-11	1.08466e-08	15.6792	7.04822	0.469039	6.57918
chr2	124784598	+	CHH	CAT	8.9478	3.6904	0.000373441	0.0405218	-0.212081	3.63143	-5.31637	-1.68494
chr2	125521395	-	CHH	CTT	6.11929	4.44222	2.40757e-05	0.00395531	2.36308	1.20947	-4.90981	-3.70034
chr2	127809125	+	CHH	CTC	5.54445	3.81854	0.000240657	0.0283196	0.228094	6.27035	0.7259	5.54445
chr2	127817287	-	CHH	CCC	10.2688	7.88077	5.37889e-12	3.39557e-09	16.8861	1.0867	-9.1821	-8.0954
chr2	127827401	-	CHH	CCC	1.38135	4.49074	1.99658e-05	0.00333889	2.50646	0.73192	-0.649429	0.0824909
chr2	127829609	+	CHH	CCC	15.5249	3.69753	0.000364396	0.0397308	-0.227974	7.92073	-7.60412	0.316611
chr2	127856119	+	CHH	CCA	8.24236	7.61543	1.93345e-11	1.08466e-08	15.6674	6.76907	-1.47329	5.29578
chr2	127856165	+	CHH	CCC	14.1883	7.56322	2.48434e-11	1.36564e-08	15.4538	0.434749	-13.7535	-13.3188
chr2	127856166	+	CHH	CCA	9.86336	3.97589	0.00013678	0.0177975	0.726888	6.02043	-3.84292	2.17751
chr2	127856171	+	CHH	CCA	3.04781	4.01653	0.000118112	0.0156905	0.914065	-0.103979	-3.15179	-3.04781
chr2	127859867	+	CHG	CAG	9.42609	7.48528	3.60947e-11	1.91119e-08	15.085	9.02821	-0.397878	8.63033
chr2	127892546	+	CG	CGA	-9.73487	-7.35192	6.82536e-11	3.40625e-08	14.5072	-8.22711	1.50776	6.71935
chr2	127892597	+	CHH	CTC	14.9242	11.4331	1.50715e-19	4.13522e-16	33.5489	-0.567763	-15.492	-14.9242
chr2	127892618	+	CG	CGA	-8.33027	-5.27181	8.45343e-07	0.000193745	5.52858	-8.16049	0.169772	7.99072
chr2	128408006	+	CHH	CCC	5.42615	6.09071	2.38213e-08	7.29724e-06	8.91547	6.02538	0.599227	5.42615
chr2	128948648	-	CHH	CCT	5.18303	3.6727	0.000396803	0.0424392	-0.174739	2.11181	-3.07122	-0.959414
chr2	128948670	-	CHH	CCA	10.9126	19.6653	2.99444e-35	9.48943e-31	66.1427	10.8905	-0.0220442	10.8685
chr2	128948680	-	CHH	CCT	7.50766	4.18557	6.35311e-05	0.00924172	1.45701	8.03479	0.527138	7.50766
chr2	129030854	+	CHG	CAG	12.0892	6.18332	1.56979e-08	5.00472e-06	9.30743	7.68987	-4.3993	3.29057
chr2	129072509	-	CHH	CTT	7.20095	4.96888	3.09994e-06	0.000630537	4.31672	2.34835	-4.85261	-2.50426
chr2	129453023	+	CHG	CTG	7.21791	4.2039	5.93438e-05	0.00872269	1.52278	0.0781586	-7.13975	-7.06159
chr2	129453051	+	CHH	CCA	6.10264	9.71453	6.76446e-16	8.83987e-13	25.5098	-0.106966	-6.20961	-6.10264
chr2	129746475	-	CHH	CCC	6.11412	4.51899	1.78948e-05	0.00303791	2.66929	6.89979	0.785679	6.11412
chr2	129998604	+	CHH	CCC	6.4983	4.38348	3.01529e-05	0.00481964	2.18073	1.16651	-5.33179	-4.16529
chr2	134357304	+	CHH	CTT	1.70235	3.7486	0.000305462	0.0343929	-0.0585011	0.466332	-1.23602	-0.769692
chr2	134957724	+	CHH	CCC	8.13519	7.17541	1.57936e-10	7.3441e-08	13.6959	0.737509	-7.39768	-6.66017
chr2	134957725	+	CHH	CCC	3.62209	3.86991	0.000199676	0.024325	0.51269	3.65526	0.0331725	3.62209
chr2	135022596	+	CG	CGG	-7.33881	-10.6825	5.83277e-18	1.16619e-14	30.0482	-0.2667	7.07211	-6.80541
chr2	135129887	+	CHH	CTT	5.31261	5.77791	9.56122e-08	2.61042e-05	7.59804	0.581155	-4.73145	-4.1503
chr2	135932342	-	CHH	CAC	10.9004	3.97568	0.000139601	0.0181162	0.735448	10.7737	-0.12669	10.647
chr2	135938816	-	CHG	CAG	-8.52056	-4.09735	8.79764e-05	0.0122334	1.14429	-1.35871	7.16185	-5.80313
chr2	136620297	+	CHH	CCC	9.7804	7.95344	2.9331e-11	1.58079e-08	15.2366	-0.0188533	-9.79925	-9.7804
chr2	136620307	+	CHH	CTT	-6.74965	-9.03264	3.82997e-13	3.04191e-10	19.3194	0.862887	7.61253	-6.74965
chr2	139228597	+	CHH	CAT	10.2478	6.25172	1.15186e-08	3.77872e-06	9.60696	10.0575	-0.190337	9.86717
chr2	144704355	+	CHH	CTA	7.15461	6.97695	4.03002e-10	1.73052e-07	12.7943	5.34747	-1.80714	3.54033
chr2	144704432	-	CHH	CCA	11.7484	4.37914	3.06559e-05	0.00488452	2.11093	7.79461	-3.95375	3.84086
chr2	145247340	+	CHG	CTG	-6.2574	-4.74003	7.496e-06	0.0014052	3.46614	-0.910461	5.34694	-4.43648
chr2	147930265	+	CHG	CTG	3.09519	3.72827	0.000327746	0.036373	-0.069515	1.01499	-2.0802	-1.0652
chr2	147930328	+	CHH	CTT	4.97206	5.51911	2.94779e-07	7.35848e-05	6.54099	5.02995	0.0578984	4.97206
chr2	148113585	+	CG	CGC	-8.15618	-4.46301	2.61871e-05	0.00425795	2.33728	-8.14452	0.0116605	8.13286
chr2	149653863	-	CG	CGT	-6.95179	-6.23513	1.68352e-08	5.34311e-06	9.26568	-0.259408	6.69238	-6.43298
chr2	149836387	+	CHH	CAA	3.77377	3.9658	0.000141834	0.018329	0.833125	3.57358	-0.200182	3.3734
chr2	149838123	+	CHG	CTG	4.33824	4.16189	6.93603e-05	0.00997296	1.47381	3.25059	-1.08765	2.16293
chr2	149854934	-	CHH	CAT	6.70569	4.77689	6.46921e-06	0.00123389	3.60653	6.90989	0.204197	6.70569
chr2	149856506	-	CHG	CCG	7.49441	7.81183	7.50629e-12	4.56137e-09	16.5729	7.00784	-0.486575	6.52126
chr2	152220507	+	CHH	CTC	7.06821	4.01466	0.000118914	0.0157805	0.889982	4.72263	-2.34558	2.37704
chr2	153328070	-	CHH	CAC	1.87973	3.65951	0.00041512	0.0439732	-0.318837	0.712297	-1.16743	-0.455136
chr2	155231927	+	CHH	CCT	9.05226	6.0589	2.74734e-08	8.29574e-06	8.78236	9.88637	0.83411	9.05226
chr2	159603293	+	CHG	CAG	4.4017	4.23534	5.27743e-05	0.00788508	1.70106	2.93121	-1.47049	1.46073
chr2	159958519	+	CHH	CTT	9.70334	8.79436	6.24646e-14	5.8221e-11	21.138	9.42764	-0.275696	9.15194
chr2	162277695	+	CHH	CTT	9.24043	5.33277	6.53388e-07	0.00015225	5.7684	7.97573	-1.26471	6.71102
chr2	162443045	+	CHH	CTC	11.9719	9.42953	2.75087e-15	3.16942e-12	24.1442	10.6002	-1.37171	9.22851
chr2	164538480	-	CHH	CAA	8.85752	4.28792	4.74392e-05	0.0071729	1.81131	7.79305	-1.06447	6.72858
chr2	165352160	-	CHH	CCT	0.895432	4.00782	0.000121895	0.0161121	0.818515	0.395447	-0.499985	-0.104538
chr2	165874789	+	CG	CGT	0.629587	3.74014	0.000314554	0.0352111	-0.0876914	0.298231	-0.331355	-0.0331242
chr2	166151596	-	CHH	CCA	6.92466	7.07427	2.54799e-10	1.13169e-07	13.2093	6.7024	-0.222259	6.48014
chr2	166422648	-	CHH	CAA	15.2477	6.49036	3.87417e-09	1.39041e-06	10.6472	13.484	-1.76372	11.7203
chr2	166720575	+	CHG	CAG	6.90409	9.81999	4.02566e-16	5.53465e-13	25.8502	6.62057	-0.283525	6.33704
chr2	168908697	-	CHH	CTT	1.43676	3.67828	0.000389289	0.0418261	-0.241797	0.363997	-1.07277	-0.70877
chr2	169078337	-	CHH	CAT	13.4252	4.09682	9.36952e-05	0.0129265	1.12798	4.64577	-8.77942	-4.13365
chr2	170142351	+	CG	CGT	-13.7842	-3.91944	0.000196392	0.0240112	0.507022	-10.611	3.17321	7.43775
chr2	171081474	-	CHH	CAT	7.46215	7.03089	3.12636e-10	1.36844e-07	13.0444	6.27548	-1.18667	5.08881
chr2	172968075	-	CHG	CAG	6.8355	10.2345	5.24573e-17	8.50322e-14	27.8414	7.52143	0.685926	6.8355
chr2	173217429	-	CHH	CCC	10.232	10.4555	2.54637e-17	4.3737e-14	28.4873	0.113749	-10.1183	-10.0045
chr2	173217481	-	CHH	CTA	3.24521	3.88215	0.000194704	0.0238462	0.414422	1.47745	-1.76775	-0.290299
chr2	180990431	+	CHH	CCT	15.2627	4.95705	3.12138e-06	0.000634693	4.2552	4.22201	-11.0407	-6.81867
chr2	180990441	+	CHH	CTC	15.4494	4.94204	3.31859e-06	0.00067092	4.20221	6.00843	-9.44101	-3.43257
chr2	184118647	+	CHH	CAT	-1.77605	-3.962	0.000143784	0.0185187	0.665663	-0.994966	0.781085	0.213881
chr2	191043358	+	CHH	CCA	5.99621	4.53784	1.66297e-05	0.00284787	2.71867	5.17168	-0.824531	4.34715
chr2	197456027	-	CHH	CCT	3.68766	3.79376	0.000261013	0.0302544	0.215952	3.22824	-0.459419	2.76882
chr2	197970524	+	CHH	CAA	2.80275	3.82273	0.000235814	0.0278842	0.226752	1.46034	-1.3424	0.117939
chr2	198030093	+	CHG	CTG	-7.42711	-6.15173	1.81027e-08	5.68559e-06	9.1786	-7.24898	0.178127	7.07086
chr2	199029875	-	CHH	CAA	2.82099	4.00723	0.000122155	0.016143	0.856451	1.51405	-1.30694	0.20711
chr2	199029892	-	CHG	CAG	10.4456	7.44174	4.44538e-11	2.31511e-08	14.9108	9.96021	-0.485386	9.47483
chr2	199984905	+	CHH	CCC	-6.87717	-3.85792	0.000208321	0.0251494	0.362421	-7.0805	-0.203328	6.87717
chr2	200279360	-	CHH	CAC	10.5706	4.66852	9.95815e-06	0.00181053	3.20019	2.39067	-8.17988	-5.78921
chr2	200468197	-	CG	CGC	-6.76558	-6.55854	2.92484e-09	1.07652e-06	10.9038	-8.04705	-1.28147	6.76558
chr2	200669272	+	CHH	CAA	14.4245	5.64161	1.73495e-07	4.51033e-05	7.02545	2.76536	-11.6591	-8.89377
chr2	201334448	-	CHH	CCT	6.22707	11.5779	7.47711e-20	2.17386e-16	33.8748	6.2931	0.0660266	6.22707
chr2	201337183	+	CHH	CTC	6.58977	3.97536	0.000137043	0.0178208	0.739063	6.57081	-0.0189605	6.55185
chr2	202073885	+	CHG	CAG	9.24351	4.94484	3.28081e-06	0.000664129	4.24698	2.84795	-6.39556	-3.54761
chr2	202829595	+	CHH	CAT	6.93298	3.62273	0.000477305	0.0489907	-0.416331	0.169015	-6.76397	-6.59495
chr2	205126749	-	CHH	CCA	7.84898	9.68587	7.78909e-16	9.97324e-13	25.3678	1.05722	-6.79176	-5.73454
chr2	206561831	+	CHG	CTG	6.23017	6.22176	1.31931e-08	4.27934e-06	9.47647	5.77767	-0.4525	5.32517
chr2	206586371	+	CHG	CCG	7.267	8.2579	8.61589e-13	6.32767e-10	18.5857	7.10579	-0.161214	6.94457
chr2	207935995	-	CHH	CTT	6.82284	4.07951	9.39175e-05	0.0129543	1.10528	1.99529	-4.82755	-2.83225
chr2	208116518	+	CHH	CAC	6.6128	6.72735	1.29502e-09	5.09488e-07	11.6953	-1.18113	-7.79394	-6.6128
chr2	208798474	+	CHH	CAA	9.5469	7.42941	4.94513e-11	2.54912e-08	14.7811	9.6632	0.116293	9.5469
chr2	208904850	+	CHH	CCC	8.74111	7.33849	7.27647e-11	3.61147e-08	14.4314	-0.584151	-9.32527	-8.74111
chr2	212589896	-	CHH	CAA	6.25486	4.66864	9.95345e-06	0.00181019	3.20303	6.8373	0.582441	6.25486
chr2	213757128	+	CHG	CAG	5.23456	3.83406	0.00022661	0.0269923	0.348775	2.11207	-3.12249	-1.01041
chr2	213757423	-	CHH	CTT	6.45333	4.20285	6.0042e-05	0.00881342	1.50819	0.927544	-5.52579	-4.59824
chr2	215275953	+	CHH	CAT	9.99419	7.55326	2.60593e-11	1.42261e-08	15.4215	0.591267	-9.40293	-8.81166
chr2	215867882	-	CHH	CCC	2.97689	4.20929	5.81648e-05	0.00857525	1.58028	0.67613	-2.30075	-1.62462
chr2	217295550	-	CHH	CCA	21.6132	14.9692	9.98265e-27	1.05451e-22	48.8626	7.29942	-14.3138	-7.01435
chr2	218221665	+	CHH	CCT	8.95868	3.96003	0.000144804	0.01862	0.668495	6.4932	-2.46548	4.02771
chr2	218594479	-	CHH	CCC	12.923	8.00109	6.97724e-12	4.27266e-09	16.6505	-0.8373	-13.7603	-12.923
chr2	218720585	-	CHH	CAC	15.0793	7.30928	2.02689e-10	9.23542e-08	13.4707	4.6987	-10.3806	-5.68188
chr2	218755475	-	CHG	CAG	2.25519	3.70987	0.000360608	0.0394195	-0.125752	0.647937	-1.60725	-0.959315
chr2	219775655	+	CHH	CAT	6.56404	5.47961	3.4933e-07	8.575e-05	6.37803	6.29746	-0.266581	6.03088
chr2	219827321	-	CHG	CAG	4.19863	4.56551	1.4929e-05	0.00259304	2.8352	0.860382	-3.33825	-2.47787
chr2	219891839	-	CHG	CTG	11.9571	9.92588	4.09452e-16	5.61715e-13	25.9413	11.6711	-0.286019	11.3851
chr2	219891888	-	CHG	CTG	9.63883	5.72721	1.33502e-07	3.54776e-05	7.29124	10.0711	0.432314	9.63883
chr2	220267770	+	CHG	CTG	2.9458	3.93455	0.000158651	0.0201107	0.638027	-0.0780448	-3.02384	-2.9458
chr2	220267865	+	CHH	CTC	11.4854	13.9404	1.06253e-24	7.31995e-21	44.5052	0.77736	-10.7081	-9.93071
chr2	221368043	+	CHG	CTG	10.468	7.28509	9.38276e-11	4.55695e-08	14.1967	9.60405	-0.863989	8.74006
chr2	222347557	-	CHH	CTT	5.07328	4.96249	3.05274e-06	0.000621735	4.30554	-0.652677	-5.72596	-5.07328
chr2	223657346	-	CG	CGC	-3.1437	-3.97406	0.000137682	0.0178987	0.772487	-2.2741	0.869605	1.4045
chr2	225685084	-	CHH	CAC	6.91769	3.81362	0.000262431	0.0303854	0.208679	8.29493	1.37724	6.91769
chr2	226264859	+	CHH	CAA	-5.57273	-4.52692	1.73518e-05	0.00295794	2.69215	-5.37227	0.200458	5.17181
chr2	226265463	-	CHH	CTT	4.49037	5.12821	1.5418e-06	0.000335115	4.99643	4.23673	-0.253636	3.9831
chr2	227515067	+	CHH	CCA	7.69093	4.10996	8.40001e-05	0.0117682	1.2307	5.08676	-2.60417	2.4826
chr2	227733478	-	CHG	CTG	10.9988	3.81771	0.000240006	0.0282535	0.192587	4.38881	-6.60995	-2.22115
chr2	228173993	+	CHH	CAC	3.31488	3.63782	0.000446978	0.046503	-0.339576	-0.0943575	-3.40924	-3.31488
chr2	230580580	+	CHH	CTC	4.76064	3.63845	0.000446027	0.0464467	-0.354629	0.274229	-4.48641	-4.21219
chr2	230580589	+	CHG	CTG	7.26293	5.79541	8.85337e-08	2.43396e-05	7.67355	7.1273	-0.135628	6.99168
chr2	230580777	-	CHH	CAA	13.0724	3.63492	0.000451417	0.0468108	-0.423119	6.77379	-6.29862	0.475169
chr2	230650531	-	CHG	CTG	11.0505	4.80708	5.73115e-06	0.00110542	3.69608	9.86894	-1.18159	8.68735
chr2	231751527	-	CHH	CTC	12.2929	10.47	1.65174e-17	3.02221e-14	28.9011	0.795379	-11.4975	-10.7021
chr2	231915291	+	CHG	CAG	1.67561	3.9988	0.000125932	0.0165697	0.801524	1.30014	-0.375467	0.924675
chr2	231918863	+	CG	CGA	-18.6833	-6.23449	1.74582e-08	5.50775e-06	9.23283	-2.17341	16.5099	-14.3365
chr2	232550789	+	CHH	CCC	1.30221	3.89638	0.000181781	0.0225511	0.486076	0.639767	-0.662443	-0.0226758
chr2	233147558	+	CHH	CCT	4.67667	3.69579	0.000366579	0.0399071	-0.0524922	5.08837	0.411699	4.67667
chr2	233747022	+	CHH	CCC	5.03219	5.55759	2.49705e-07	6.32044e-05	6.6778	4.38493	-0.64726	3.73767
chr2	233747056	+	CHG	CTG	7.59776	6.78256	1.00146e-09	4.04285e-07	11.9388	-0.625727	-8.22349	-7.59776
chr2	233747060	+	CHH	CCC	13.6078	3.67308	0.000396294	0.0424222	-0.293224	10.8391	-2.76869	8.07043
chr2	233751694	-	CHH	CCA	5.85793	7.15146	1.76902e-10	8.16777e-08	13.5701	0.422171	-5.43576	-5.01358
chr2	233753932	-	CHH	CTA	5.27366	7.78863	8.39594e-12	5.06315e-09	16.4214	5.45811	0.184443	5.27366
chr2	233756994	+	CHH	CCA	16.4965	18.2692	7.66454e-33	1.56703e-28	62.0254	-1.28404	-17.7805	-16.4965
chr2	233762776	+	CHG	CAG	1.66395	4.16259	6.91814e-05	0.00995174	1.34889	0.786018	-0.877929	-0.0919108
chr2	233889582	+	CHH	CTT	-5.87516	-3.7464	0.000307802	0.0345768	-0.0160678	-6.07333	-0.198172	5.87516
chr2	233904553	-	CHH	CCC	6.35592	6.2573	1.12307e-08	3.69195e-06	9.6269	6.50969	0.153766	6.35592
chr2	234347936	-	CHH	CCC	5.53868	6.63901	1.95129e-09	7.37468e-07	11.3028	-0.517465	-6.05614	-5.53868
chr2	234371007	-	CHH	CTA	12.4698	7.90016	4.89727e-12	3.13843e-09	17.0139	11.1466	-1.32318	9.8234
chr2	235704877	-	CHH	CCA	6.67787	6.83867	7.70651e-10	3.1492e-07	12.1782	6.86887	0.191001	6.67787
chr2	235704895	-	CHH	CAT	4.10588	4.35485	3.36266e-05	0.00529243	2.10489	5.23623	1.13035	4.10588
chr2	235704913	-	CHH	CCA	8.85538	6.62029	2.12793e-09	8.01359e-07	11.2116	7.9924	-0.862974	7.12943
chr2	235937228	-	CHH	CTC	13.675	7.59993	3.02625e-11	1.62409e-08	15.2917	7.76216	-5.91284	1.84932
chr2	236053692	+	CHH	CTT	8.13242	6.05534	2.79157e-08	8.41726e-06	8.76718	8.74787	0.615449	8.13242
chr2	236053714	+	CHH	CAA	8.14135	4.91991	3.63157e-06	0.000728616	4.16388	8.23502	0.0936603	8.14135
chr2	236412077	-	CHH	CAA	8.41065	3.67711	0.000390863	0.0419456	-0.248015	5.22624	-3.18441	2.04182
chr2	236412084	-	CHH	CCC	10.0484	7.90376	4.81259e-12	3.08728e-09	17.0184	8.91679	-1.13164	7.78515
chr2	236475962	-	CHH	CTC	5.62079	4.29307	4.90805e-05	0.00739132	1.74322	0.907025	-4.71377	-3.80674
chr2	236487788	+	CG	CGT	-6.17321	-4.68641	9.38137e-06	0.00171898	3.27116	-6.10645	0.0667656	6.03968
chr2	236499058	-	CHH	CCC	13.2146	6.19166	1.51176e-08	4.85143e-06	9.34635	0.929199	-12.2854	-11.3562
chr2	236516749	-	CHH	CCC	6.75789	4.21098	5.77991e-05	0.00853325	1.54858	5.48771	-1.27018	4.21753
chr2	236518292	+	CG	CGT	-9.09761	-6.03373	3.07507e-08	9.21074e-06	8.67554	-11.0207	-1.92313	9.09761
chr2	236528335	+	CHG	CTG	-2.24753	-4.15759	7.04728e-05	0.0101123	1.32364	-1.58941	0.658117	0.931294
chr2	236539728	-	CHH	CAT	9.09494	4.10253	8.69416e-05	0.0121213	1.16035	0.854992	-8.23995	-7.38496
chr2	236541090	+	CG	CGC	-7.69027	-4.87614	4.33765e-06	0.000855921	3.9714	-8.12443	-0.434159	7.69027
chr2	236548362	+	CHH	CAT	8.37282	4.44845	2.35056e-05	0.00387343	2.39042	2.22339	-6.14943	-3.92604
chr2	236552723	+	CG	CGT	-0.99719	-3.75292	0.00030092	0.0339789	-0.0347708	-0.653836	0.343354	0.310482
chr2	236555204	-	CHH	CTA	6.87521	4.30379	4.08036e-05	0.0062801	1.87994	6.17171	-0.703498	5.46821
chr2	236564308	-	CG	CGC	-9.66036	-7.70852	1.7196e-11	9.78355e-09	15.7556	-8.89336	0.766997	8.12637
chr2	236564330	-	CG	CGG	-6.43384	-4.19213	6.5081e-05	0.00943902	1.48975	-6.32346	0.110384	6.21307
chr2	236564351	+	CHH	CAT	6.56927	5.12812	1.54237e-06	0.000335125	4.97038	7.17503	0.60576	6.56927
chr2	236564415	+	CHH	CAT	6.44018	4.17663	6.56731e-05	0.00951619	1.42926	1.49489	-4.9453	-3.45041
chr2	236586340	-	CHG	CAG	-2.14216	-3.66115	0.000412792	0.0437873	-0.331906	-0.784782	1.35738	-0.572594
chr2	236604144	+	CG	CGG	-11.4576	-9.80614	7.26164e-16	9.35284e-13	25.389	-12.4396	-0.981968	11.4576
chr2	236607322	+	CHH	CCA	1.5439	3.68855	0.00037582	0.0406825	-0.215494	0.496206	-1.04769	-0.551486
chr2	236621406	-	CHH	CAC	-0.98871	-3.71925	0.000338118	0.0373122	-0.145587	-0.477212	0.511498	-0.0342854
chr2	236648374	+	CHH	CTC	2.13283	4.01995	0.000116655	0.0155263	0.889595	1.4943	-0.638526	0.855776
chr2	236758293	-	CHH	CCT	12.455	7.61372	1.94949e-11	1.09248e-08	15.6797	0.882805	-11.5722	-10.6894
chr2	236760308	+	CG	CGG	-8.24208	-5.1865	1.40715e-06	0.000307961	5.08129	-8.42595	-0.18387	8.24208
chr2	236774855	+	CHH	CTA	9.12632	9.70189	7.19881e-16	9.29252e-13	25.3027	8.21506	-0.911262	7.3038
chr2	236774899	+	CHG	CCG	15.5313	10.463	1.70967e-17	3.10485e-14	28.8428	15.1609	-0.370471	14.7904
chr2	236776963	+	CHH	CAT	6.82344	4.01767	0.000117625	0.0156292	0.883145	1.30581	-5.51764	-4.21183
chr2	236777037	+	CHG	CTG	9.85612	6.73078	1.27453e-09	5.02051e-07	11.7093	7.32134	-2.53478	4.78655
chr2	236812557	-	CHH	CCT	7.59491	9.82757	3.87841e-16	5.36713e-13	25.9175	7.91652	0.321607	7.59491
chr2	236830814	-	CHG	CAG	10.872	16.0621	8.08786e-29	1.11437e-24	53.3695	10.8265	-0.0454699	10.7811
chr2	236849222	-	CHG	CTG	-1.69546	-3.69895	0.000362616	0.0395722	-0.181581	-1.00053	0.694926	0.305607
chr2	236885763	+	CHH	CAC	11.8282	6.75874	1.11901e-09	4.44658e-07	11.8352	3.13652	-8.69168	-5.55516
chr2	236919383	-	CHH	CAC	10.7695	4.9975	2.64502e-06	0.000545888	4.44815	9.44296	-1.32656	8.1164
chr2	236961387	-	CHH	CAA	12.0244	9.55295	7.26414e-15	7.87014e-12	22.9622	11.7208	-0.303581	11.4172
chr2	236978972	+	CHG	CAG	9.22345	4.62187	1.19699e-05	0.00212568	3.01044	9.39808	0.174634	9.22345
chr2	236997751	+	CHH	CAA	6.92376	3.86478	0.000203333	0.0246694	0.41629	2.14732	-4.77644	-2.62912
chr2	237011414	+	CHG	CCG	10.106	3.65021	0.000428501	0.0449791	-0.331752	7.36901	-2.73703	4.63198
chr2	237015094	-	CHG	CAG	-10.1389	-4.52453	1.84421e-05	0.00311698	2.64465	-8.78384	1.35505	7.4288
chr2	237015814	+	CHH	CTT	10.1834	4.15407	7.13967e-05	0.010224	1.33708	8.513	-1.6704	6.84259
chr2	237016003	-	CHH	CTA	8.59779	7.92465	4.34987e-12	2.81323e-09	17.0749	9.09254	0.494759	8.59779
chr2	237016029	-	CHG	CCG	8.47861	10.0887	1.07371e-16	1.64018e-13	27.2052	8.58668	0.108069	8.47861
chr2	237023808	+	CHH	CAC	12.7333	5.13484	1.4999e-06	0.000326236	4.97692	7.52672	-5.20657	2.32015
chr2	237251750	-	CHG	CAG	7.27347	4.06857	9.77458e-05	0.013392	1.04857	7.3881	0.114628	7.27347
chr2	237488723	+	CG	CGG	-11.7814	-7.31298	3.60517e-10	1.5629e-07	12.7332	-11.6446	0.136801	11.5078
chr2	237488804	+	CG	CGG	-7.55528	-3.68703	0.000448274	0.0465919	-0.17305	-8.29618	-0.740898	7.55528
chr2	237535412	+	CHH	CAA	7.82339	5.47208	3.60799e-07	8.83941e-05	6.34385	1.8544	-5.96899	-4.11459
chr2	237578958	-	CHG	CTG	4.611	4.22011	5.58639e-05	0.00828809	1.68032	4.53861	-0.0723927	4.46621
chr2	238865387	+	CHH	CAT	2.60261	4.11126	8.35975e-05	0.0117144	1.1847	1.14408	-1.45853	-0.314447
chr2	238865396	+	CHH	CCC	13.4424	6.13423	1.95875e-08	6.10656e-06	9.09902	2.09138	-11.351	-9.2596
chr2	238989414	-	CHH	CAA	6.07715	4.90714	3.82507e-06	0.000763331	4.09217	-1.19479	-7.27194	-6.07715
chr2	239091639	+	CHG	CTG	4.35056	7.07578	2.52985e-10	1.12442e-07	13.2254	-0.0948787	-4.44544	-4.35056
chr2	239147195	+	CG	CGC	-7.31598	-5.15883	2.01255e-06	0.000426894	4.77983	-8.28199	-0.966006	7.31598
chr2	239495139	-	CHG	CAG	3.48901	3.90721	0.000174908	0.0218265	0.509286	2.54399	-0.945018	1.59897
chr2	239962458	+	CHH	CCC	8.18763	6.03461	3.06304e-08	9.17903e-06	8.67938	0.0298407	-8.15779	-8.12795
chr2	240007195	+	CHH	CAA	14.5238	6.42276	5.28297e-09	1.84585e-06	10.3498	2.02875	-12.495	-10.4662
chr2	240019568	+	CHG	CTG	5.60342	3.85717	0.000208875	0.0252066	0.358181	5.40132	-0.202102	5.19922
chr2	240030077	-	CHH	CTC	-1.72573	-3.8211	0.00023717	0.0279925	0.218613	-0.590612	1.13511	-0.544502
chr2	240044798	-	CHG	CCG	9.8309	9.2256	7.50441e-15	8.07524e-12	23.2466	-1.33342	-11.1643	-9.8309
chr2	240044845	-	CHG	CAG	5.69353	3.9997	0.000125526	0.0165288	0.871178	1.92471	-3.76882	-1.84412
chr2	240051928	-	CHH	CTC	6.92951	5.78036	9.45908e-08	2.58525e-05	7.61247	6.83352	-0.0959925	6.73753
chr2	240054614	+	CHH	CAA	4.43112	4.04714	0.000105687	0.0142672	0.976869	-0.305265	-4.73638	-4.43112
chr2	240054669	+	CHH	CCA	4.45488	5.46047	3.79209e-07	9.26895e-05	6.30437	4.95708	0.502199	4.45488
chr2	240066621	+	CHH	CTT	7.35085	6.09891	2.29593e-08	7.04682e-06	8.95028	6.96348	-0.387368	6.57612
chr2	240086270	-	CHG	CAG	6.21054	6.85124	7.26674e-10	2.98489e-07	12.2311	6.16554	-0.0450088	6.12053
chr2	240097024	+	CHG	CTG	7.95872	3.66326	0.000409834	0.0435463	-0.267064	-0.24678	-8.2055	-7.95872
chr2	240097058	+	CHG	CTG	7.01893	3.61255	0.000487034	0.0497716	-0.447373	5.65898	-1.35994	4.29904
chr2	240116131	-	CHG	CCG	11.5482	5.85165	6.90895e-08	1.93671e-05	7.90067	7.68254	-3.8657	3.81683
chr2	240116132	-	CHH	CCC	7.54137	6.16744	1.68641e-08	5.3496e-06	9.24506	7.84751	0.306145	7.54137
chr2	240116659	+	CHH	CTA	2.55104	3.92514	0.000164074	0.0207111	0.601042	0.452875	-2.09816	-1.64529
chr2	240142283	-	CHG	CTG	11.7608	6.08113	2.48672e-08	7.5737e-06	8.87564	11.3256	-0.435203	10.8904
chr2	240158808	-	CHH	CTT	4.62517	3.8739	0.000196878	0.0240566	0.44912	4.97607	0.350898	4.62517
chr2	240158812	-	CHH	CCT	4.28628	4.28103	4.44601e-05	0.00678068	1.87503	4.2108	-0.0754799	4.13532
chr2	240166636	+	CHH	CAC	9.10555	7.49828	3.39171e-11	1.80645e-08	15.1818	0.0360558	-9.0695	-9.03344
chr2	240199142	+	CG	CGG	-7.2816	-3.89102	0.000185273	0.0229125	0.463283	-7.25347	0.0281322	7.22534
chr2	240234152	-	CHH	CCT	5.96606	7.62485	1.84788e-11	1.0422e-08	15.7374	0.278446	-5.68762	-5.40917
chr2	240294330	-	CHG	CCG	8.80386	8.34141	6.1255e-13	4.62186e-10	19.0012	9.42804	0.624181	8.80386
chr2	240320037	+	CHH	CCA	7.55058	10.4855	1.53053e-17	2.82815e-14	28.8889	7.70735	0.156767	7.55058
chr2	240348237	-	CHG	CTG	6.1722	5.77197	9.814e-08	2.67418e-05	7.57503	-0.52621	-6.69841	-6.1722
chr2	240361035	+	CHH	CAC	2.42629	3.62172	0.000472129	0.0485616	-0.436677	0.80552	-1.62077	-0.81525
chr2	240582295	-	CHH	CTA	6.36937	5.25419	9.10444e-07	0.000207719	5.46451	5.54955	-0.819821	4.72973
chr2	240582298	-	CHH	CAC	6.82615	4.63372	1.14244e-05	0.00204254	3.07248	5.47617	-1.34998	4.12619
chr2	240638573	+	CHH	CTC	8.76002	4.39253	3.05231e-05	0.00486928	2.20808	0.712286	-8.04774	-7.33545
chr2	240656926	+	CHH	CAC	20.4647	6.4071	2.02117e-08	6.27644e-06	9.06088	16.0824	-4.38233	11.7001
chr2	240657809	-	CHH	CCA	15.7834	11.3174	2.64158e-19	6.91836e-16	32.9196	15.3429	-0.440539	14.9024
chr2	240724116	+	CHH	CAA	3.75198	4.26376	4.74433e-05	0.0071729	1.83229	3.46685	-0.285127	3.18172
chr2	240724324	+	CHH	CAA	6.44952	4.51247	1.83532e-05	0.00310444	2.62494	0.212921	-6.23659	-6.02367
chr2	240724331	+	CHH	CTT	4.50913	4.9624	3.05382e-06	0.000621754	4.32854	0.642296	-3.86683	-3.22454
chr2	240724341	+	CHG	CTG	-9.57601	-6.38307	6.33459e-09	2.17727e-06	10.178	-7.78252	1.7935	5.98902
chr2	240726123	+	CHH	CCA	11.9381	6.23658	1.23368e-08	4.03672e-06	9.54262	11.6415	-0.296678	11.3448
chr2	240728573	-	CHH	CAT	15.7508	4.49313	1.97821e-05	0.00331166	2.51488	13.518	-2.23281	11.2852
chr2	240729005	+	CHH	CCA	-1.75685	-4.11444	8.2628e-05	0.0115965	1.17961	-0.992291	0.764562	0.227729
chr2	240740983	-	CHH	CCT	6.74706	3.97358	0.000137922	0.0179203	0.744661	4.90598	-1.84108	3.0649
chr2	240741167	-	CHG	CTG	-1.68324	-3.82337	0.000235288	0.0278377	0.21899	-1.26595	0.417285	0.848669
chr2	240741245	-	CHG	CTG	1.57828	3.64299	0.000439184	0.0458728	-0.333243	0.553855	-1.02443	-0.470571
chr2	240829361	+	CHG	CTG	3.87061	4.1399	7.52334e-05	0.0107081	1.41275	4.3219	0.451294	3.87061
chr2	240868341	-	CHG	CCG	14.7288	3.64249	0.000444197	0.0462884	-0.408421	11.8811	-2.84769	9.03339
chr2	240987868	-	CHH	CCT	-5.63827	-3.92394	0.000164778	0.0207917	0.561433	-5.20785	0.430414	4.77744
chr2	240995985	-	CHH	CAA	6.34684	4.55276	1.56907e-05	0.00270755	2.79138	5.62226	-0.724583	4.89768
chr2	240996351	-	CG	CGC	-9.92837	-4.68201	1.09575e-05	0.00197131	3.14667	-9.2826	0.645769	8.63683
chr2	241083397	-	CG	CGA	4.49474	4.05004	0.000105299	0.0142269	1.01407	1.35555	-3.13919	-1.78364
chr2	241153634	-	CHG	CTG	5.72175	4.43604	2.46553e-05	0.00403683	2.39222	4.53195	-1.1898	3.34215
chr2	241154541	+	CG	CGT	-13.1784	-9.91798	4.87595e-15	5.40278e-12	23.1417	-12.4248	0.753578	11.6712
chr2	241154727	+	CHH	CCT	-1.16833	-4.20673	5.87232e-05	0.0086492	1.49316	-0.70118	0.467147	0.234033
chr2	241226967	-	CHH	CCA	8.06289	7.87697	6.50441e-12	4.00633e-09	16.7423	8.94729	0.8844	8.06289
chr2	241279474	+	CHH	CTC	14.4512	6.99914	5.85773e-10	2.44736e-07	12.463	10.6052	-3.84594	6.75928
chr2	241662823	-	CHG	CAG	7.6296	4.47287	2.13942e-05	0.00355804	2.48917	7.33702	-0.292579	7.04445
chr2	241662835	-	CHG	CAG	4.28052	4.48553	2.03726e-05	0.00339795	2.57623	4.21888	-0.0616389	4.15725
chr2	241664086	+	CHG	CTG	7.87481	6.47555	4.14695e-09	1.4766e-06	10.572	7.75053	-0.124278	7.62625
chr2	241673040	+	CHH	CAC	4.90127	4.92087	3.61745e-06	0.000726475	4.1582	0.279445	-4.62182	-4.34238
chr2	241673042	+	CHG	CAG	12.5311	7.89824	4.94293e-12	3.16038e-09	17.0249	6.60896	-5.92215	0.686815
chr2	241673053	+	CHH	CAT	10.0823	4.24705	5.05107e-05	0.00758101	1.64625	7.36287	-2.71946	4.64341
chr2	241676225	+	CG	CGC	-4.55879	-3.84463	0.000219583	0.026259	0.334219	-0.540343	4.01845	-3.4781
chr2	241676298	-	CHH	CTC	7.55289	6.65747	1.79141e-09	6.79882e-07	11.3761	0.902802	-6.65009	-5.74728
chr2	241701161	+	CHH	CAT	6.97506	7.77063	9.15797e-12	5.48247e-09	16.4004	0.616354	-6.35871	-5.74235
chr2	241701267	+	CHG	CAG	5.59653	4.44578	2.37482e-05	0.0039075	2.40557	0.369772	-5.22676	-4.85698
chr2	241701286	+	CHH	CCA	3.31952	4.35228	3.39569e-05	0.00533779	2.082	-0.323571	-3.64309	-3.31952
chr2	241703336	-	CHG	CTG	10.0723	3.84081	0.000221288	0.0264429	0.263171	5.18772	-4.88458	0.303146
chr2	241708981	-	CHG	CAG	6.2496	4.01959	0.000116809	0.0155436	0.897487	-0.116636	-6.36624	-6.2496
chr2	241709013	+	CHH	CCC	6.17682	4.35972	3.30093e-05	0.00521211	2.05319	0.395474	-5.78135	-5.38588
chr2	241709023	+	CHH	CTC	4.54253	4.5015	1.9151e-05	0.00322219	2.59275	0.0702371	-4.47229	-4.40206
chr2	241730462	+	CHH	CCA	8.21679	5.30617	7.31251e-07	0.000169273	5.66574	7.00111	-1.21568	5.78543
chr2	241730527	+	CHG	CTG	5.29696	5.43668	4.19848e-07	0.000101682	6.20417	0.362938	-4.93402	-4.57108
chr2	241730565	+	CHH	CAC	7.11198	9.45155	2.46832e-15	2.88639e-12	24.1106	7.35188	0.239904	7.11198
chr2	241733014	+	CHG	CAG	4.77426	3.88769	0.00018748	0.0231312	0.466711	1.9411	-2.83316	-0.892054
chr2	241733359	+	CHH	CAC	10.4136	4.60044	1.30209e-05	0.00228732	2.93322	8.72502	-1.68854	7.03648
chr2	241733363	+	CHH	CCA	7.96716	6.42808	5.15567e-09	1.80435e-06	10.3731	0.458137	-7.50903	-7.05089
chr2	241737162	+	CHG	CCG	8.23589	8.6468	1.2878e-13	1.12271e-10	20.2942	8.5304	0.29451	8.23589
chr2	241737167	+	CHH	CAT	7.35227	3.96568	0.000141897	0.018329	0.696087	2.66222	-4.69005	-2.02784
chr2	241737178	+	CHH	CCT	10.0212	8.03543	2.54234e-12	1.71968e-09	17.6175	9.72274	-0.29843	9.42431
chr2	241737198	+	CHG	CAG	7.12228	8.69377	1.02302e-13	9.05575e-11	20.6943	-0.632043	-7.75432	-7.12228
chr2	241763575	-	CHH	CCT	3.60287	3.69909	0.000362446	0.0395659	-0.0718494	3.58683	-0.0160405	3.57079
chr2	242163003	-	CHH	CTC	8.05745	8.01544	2.80125e-12	1.87085e-09	17.5263	7.42242	-0.635025	6.7874
chr2	242163013	-	CHG	CAG	10.7681	5.20343	1.12657e-06	0.000252394	5.24308	-1.7618	-12.5299	-10.7681
chr2	242163050	-	CHH	CCA	6.38517	4.17344	6.64567e-05	0.00961637	1.46772	5.38895	-0.996218	4.39273
chr2	242165612	-	CHG	CTG	17.7664	27.4139	6.76469e-47	1.07187e-41	89.5452	17.5224	-0.244008	17.2784
chr2	242166654	-	CHH	CTC	8.50498	3.81538	0.000246156	0.0288381	0.216584	4.23968	-4.2653	-0.0256222
chr2	242167547	-	CG	CGC	-13.8423	-9.16835	4.12331e-14	3.94769e-11	21.4882	0.227564	14.0699	-13.8423
chr2	242311763	+	CHH	CCT	5.10994	6.00791	3.45132e-08	1.02457e-05	8.56408	5.11128	0.0013408	5.10994
chr2	242311850	-	CHH	CTA	2.29073	4.94943	3.21995e-06	0.000652227	4.22676	0.701801	-1.58893	-0.887125
chr3	141235	+	CHG	CTG	4.15142	3.63446	0.000452129	0.0468466	-0.37981	-0.228738	-4.38015	-4.15142
chr3	3095851	+	CHG	CTG	3.5381	6.13548	1.94775e-08	6.07524e-06	9.10697	-0.136825	-3.67493	-3.5381
chr3	3095861	+	CHG	CAG	5.16824	4.83746	5.07141e-06	0.000988095	3.82644	-0.136815	-5.30506	-5.16824
chr3	3095917	+	CHG	CCG	5.66659	7.12835	1.97341e-10	9.01769e-08	13.4479	6.05543	0.388847	5.66659
chr3	4845108	+	CHH	CAT	1.51102	4.37243	3.14503e-05	0.00499582	2.08016	0.934503	-0.576515	0.357988
chr3	6963025	+	CHG	CAG	9.54852	10.4652	1.69068e-17	3.07919e-14	28.9259	9.17973	-0.368797	8.81093
chr3	6963028	+	CHG	CAG	6.39504	5.58014	2.2651e-07	5.77252e-05	6.77987	7.40901	1.01397	6.39504
chr3	6963108	+	CHG	CCG	10.3844	12.6594	4.21097e-22	1.86638e-18	38.8468	10.2296	-0.154861	10.0747
chr3	9189459	+	CHH	CTC	7.46929	5.89843	5.75143e-08	1.63832e-05	8.08057	0.36726	-7.10203	-6.73477
chr3	9195739	+	CHH	CCA	10.4289	4.11189	8.34062e-05	0.0116902	1.16484	7.43101	-2.9979	4.43311
chr3	9195760	+	CHG	CTG	8.98174	4.57038	1.46473e-05	0.00255042	2.82345	2.3875	-6.59424	-4.20673
chr3	9214859	-	CHG	CCG	1.06433	3.72924	0.000326648	0.0362702	-0.0973233	0.337678	-0.726652	-0.388974
chr3	9240585	-	CHH	CTA	8.98728	3.89539	0.000182419	0.0226214	0.451781	2.75896	-6.22832	-3.46937
chr3	9276392	-	CHH	CCT	6.92688	7.55451	2.59038e-11	1.41656e-08	15.3272	7.27747	0.35059	6.92688
chr3	9276842	+	CHH	CAT	13.5762	7.59989	2.08331e-11	1.15724e-08	15.596	13.4753	-0.100877	13.3744
chr3	9280178	+	CHH	CCC	-2.4774	-3.65401	0.000422991	0.0445707	-0.294262	-1.85091	0.626487	1.22443
chr3	9344360	-	CHH	CTA	7.65673	6.16084	1.73742e-08	5.49218e-06	9.21132	7.17008	-0.486654	6.68342
chr3	9718827	+	CHH	CCC	5.26033	6.47814	4.09789e-09	1.4616e-06	10.5483	4.93583	-0.324507	4.61132
chr3	9727076	-	CHG	CTG	3.68373	4.58981	1.35751e-05	0.00237481	2.93196	1.81687	-1.86686	-0.0499826
chr3	9727949	-	CHG	CTG	8.54859	8.06761	2.17459e-12	1.4884e-09	17.6997	9.24367	0.695079	8.54859
chr3	10212657	+	CHG	CTG	10.1389	8.58067	1.78041e-13	1.49133e-10	20.122	8.74144	-1.39748	7.34396
chr3	10212727	+	CHH	CCA	5.55701	7.31298	8.21672e-11	4.04331e-08	14.3017	6.57263	1.01562	5.55701
chr3	10380040	-	CHH	CAT	8.85896	4.02983	0.000113311	0.0151416	0.913874	8.85997	0.00100916	8.85896
chr3	10421967	+	CHH	CAC	9.27118	4.77554	6.5043e-06	0.00123983	3.60525	9.72308	0.451893	9.27118
chr3	10426325	+	CHH	CTC	8.74233	4.19471	6.14095e-05	0.00898672	1.51582	7.374	-1.36833	6.00567
chr3	10440630	-	CHH	CCA	4.96783	9.23992	6.99388e-15	7.60333e-12	23.1803	-0.0876598	-5.05549	-4.96783
chr3	10440647	-	CHG	CAG	14.0749	4.45537	2.28874e-05	0.00377862	2.37623	8.52304	-5.55191	2.97113
chr3	10541258	+	CHH	CCC	5.05683	4.31303	3.94048e-05	0.00609136	1.95807	1.69726	-3.35958	-1.66232
chr3	10545018	+	CHG	CAG	16.9351	4.33676	3.60178e-05	0.00561442	1.93584	6.97995	-9.95513	-2.97518
chr3	10549192	-	CHH	CTC	8.39897	4.16109	6.9567e-05	0.0100004	1.37858	7.8707	-0.528268	7.34243
chr3	10592755	-	CHH	CCT	4.16418	5.03549	2.2627e-06	0.000475342	4.63999	3.80804	-0.356137	3.45191
chr3	10623186	+	CHG	CTG	9.99446	8.58058	1.78121e-13	1.49133e-10	20.1407	1.91356	-8.0809	-6.16734
chr3	10626184	-	CHG	CAG	9.66739	4.39639	3.03818e-05	0.00484917	2.17604	9.82472	0.157333	9.66739
chr3	10642782	-	CG	CGC	-12.3638	-9.32252	5.28874e-14	4.97332e-11	21.2199	-11.2468	1.11697	10.1298
chr3	10708451	-	CHH	CTC	10.1421	4.19441	6.19535e-05	0.00904963	1.48266	10.1594	0.0173651	10.1421
chr3	10859418	-	CHH	CCC	6.90374	3.81442	0.0002428	0.0285188	0.231809	5.74489	-1.15885	4.58605
chr3	10895150	+	CHH	CTC	-7.92935	-3.72194	0.000423989	0.0446537	-0.144764	-0.618763	7.31058	-6.69182
chr3	10995697	+	CHH	CAC	9.3938	4.15761	7.2673e-05	0.010388	1.34269	8.53337	-0.860432	7.67293
chr3	11056296	-	CHH	CCA	9.92224	9.70633	7.04296e-16	9.14723e-13	25.4196	8.61326	-1.30897	7.30429
chr3	11056430	+	CHG	CTG	-2.30646	-3.80851	0.000247882	0.0290189	0.202442	-0.871195	1.43526	-0.564066
chr3	11422000	+	CHH	CTT	5.1464	5.49306	3.29728e-07	8.13162e-05	6.43652	5.12244	-0.0239663	5.09847
chr3	11617440	-	CHG	CTG	7.12855	4.68774	9.2283e-06	0.00169485	3.28002	6.49713	-0.631418	5.86572
chr3	11619862	-	CHG	CCG	14.4837	17.4975	1.82288e-31	3.12256e-27	57.7503	14.6718	0.188049	14.4837
chr3	11621330	+	CHH	CAC	18.7109	12.09	2.17919e-18	4.82929e-15	29.9935	0.470441	-18.2405	-17.77
chr3	12049575	-	CHH	CAA	6.6209	4.95918	3.17964e-06	0.000644885	4.28701	0.530734	-6.09017	-5.55943
chr3	12626568	-	CG	CGC	-4.66821	-3.68782	0.000376757	0.040777	-0.105	-3.78055	0.887667	2.89288
chr3	12626641	-	CHH	CAC	12.9206	7.07289	2.5647e-10	1.13708e-07	13.2195	12.8667	-0.0538215	12.8129
chr3	12857508	-	CHH	CCT	-6.84351	-6.812	8.72929e-10	3.54203e-07	12.0695	-0.691953	6.15156	-5.4596
chr3	12937795	+	CG	CGC	-7.98702	-5.45442	3.89164e-07	9.47938e-05	6.26894	-7.76178	0.225242	7.53654
chr3	12947489	-	CHG	CTG	10.9057	11.477	1.21813e-19	3.41618e-16	33.5697	10.7084	-0.197267	10.5111
chr3	12981788	-	CHG	CTG	1.5475	5.10921	1.66839e-06	0.000359793	4.87309	0.778335	-0.769166	0.00916806
chr3	12982818	+	CHH	CTA	7.71943	9.21622	7.85898e-15	8.44245e-12	23.0506	1.07524	-6.64419	-5.56896
chr3	13083677	-	CHH	CCC	6.03489	3.6156	0.000486577	0.049733	-0.397559	6.30802	0.273131	6.03489
chr3	13095728	+	CG	CGG	2.19256	4.67955	9.97924e-06	0.00181384	3.17984	0.695522	-1.49704	-0.801519
chr3	13095777	+	CG	CGG	1.02971	3.61873	0.000486203	0.0497187	-0.468163	0.182725	-0.846982	-0.664257
chr3	13228155	-	CHG	CTG	5.50616	4.64962	1.07302e-05	0.0019348	3.14513	4.78027	-0.725887	4.05439
chr3	13228199	-	CHH	CCC	7.26255	8.55828	1.98663e-13	1.65024e-10	19.9962	7.18125	-0.0813019	7.09995
chr3	13228231	-	CHG	CCG	6.93433	3.70491	0.000355261	0.0389021	-0.131297	1.82462	-5.10971	-3.28509
chr3	13308171	+	CHH	CAA	-2.77239	-4.00408	0.000139749	0.0181242	0.789515	-1.12013	1.65225	-0.532122
chr3	13318381	-	CHH	CAC	-10.3498	-4.51422	1.82293e-05	0.00308595	2.61843	-10.1018	0.247926	9.85392
chr3	13318929	-	CG	CGA	10.3636	11.8132	3.88786e-20	1.18001e-16	34.7129	9.68429	-0.679297	9.00499
chr3	13731194	+	CHG	CAG	-3.13372	-3.76382	0.000289738	0.0329292	0.0274141	-1.01609	2.11763	-1.10154
chr3	13835127	+	CHG	CAG	9.8059	5.71871	1.2395e-07	3.31198e-05	7.35192	7.28659	-2.51931	4.76729
chr3	13835217	+	CHH	CAA	12.3053	12.5822	6.07477e-22	2.58403e-18	38.8114	10.4916	-1.81367	8.67797
chr3	13835242	-	CHH	CTA	19.3545	7.59712	2.11123e-11	1.17069e-08	15.6368	14.9247	-4.42973	10.495
chr3	13840107	+	CHH	CTC	6.88938	3.97931	0.000138742	0.0180158	0.780414	0.0549568	-6.83442	-6.77947
chr3	14432840	+	CHH	CCA	6.43921	5.45134	3.94322e-07	9.59394e-05	6.24916	7.00909	0.569882	6.43921
chr3	14584946	+	CHH	CAC	5.5323	4.46141	2.23612e-05	0.00370138	2.45438	7.61646	2.08416	5.5323
chr3	14962717	-	CHH	CAA	3.4787	3.7891	0.000265298	0.0306557	0.226287	3.61865	0.139949	3.4787
chr3	14962776	-	CHG	CCG	4.30726	5.17263	1.28141e-06	0.000282884	5.12226	-0.359995	-4.66725	-4.30726
chr3	15794859	-	CHG	CTG	6.17282	10.7978	3.3196e-18	7.01324e-15	30.347	6.35846	0.185642	6.17282
chr3	16127588	-	CHH	CCT	1.41488	3.89649	0.000181712	0.0225469	0.505597	0.735978	-0.678904	0.0570732
chr3	16127595	-	CHH	CAT	7.34671	8.52004	2.39539e-13	1.97169e-10	19.8594	7.65382	0.307107	7.34671
chr3	16189844	-	CHH	CAC	8.39643	4.0126	0.000119803	0.0158812	0.878172	6.9084	-1.48803	5.42038
chr3	17101490	+	CHG	CTG	4.55701	4.86741	4.49372e-06	0.000883691	4.00647	3.68911	-0.867906	2.8212
chr3	17787351	-	CG	CGG	3.24237	4.34297	3.51796e-05	0.00550295	2.02971	0.184355	-3.05801	-2.87366
chr3	17976903	-	CHH	CAC	3.91864	4.27117	4.614e-05	0.00700951	1.78272	0.0896596	-3.82898	-3.73932
chr3	17977349	-	CHH	CTT	7.06288	4.62197	1.57648e-05	0.00271959	2.86373	7.53382	0.470937	7.06288
chr3	20227059	+	CG	CGA	0.482166	3.61967	0.000475423	0.0488449	-0.459487	0.106385	-0.375781	-0.269396
chr3	24185588	+	CHH	CCC	9.49388	8.94806	2.93703e-14	2.86826e-11	21.907	9.47608	-0.0177978	9.45828
chr3	31774464	+	CHG	CTG	5.91045	5.81875	7.98862e-08	2.21391e-05	7.76244	0.00163018	-5.90882	-5.90719
chr3	34132497	+	CG	CGG	0.6354	3.94726	0.000151593	0.0193554	0.622753	0.379494	-0.255906	0.123588
chr3	34132599	+	CG	CGA	0.578168	4.05891	0.000101253	0.0137714	0.999174	0.359663	-0.218505	0.141158
chr3	35687618	-	CHG	CAG	7.82825	7.01968	3.29597e-10	1.43771e-07	12.9787	7.04633	-0.781914	6.26442
chr3	38014980	-	CHG	CTG	10.1844	14.7936	2.19375e-26	2.20699e-22	48.0484	9.85072	-0.333655	9.51706
chr3	38527611	+	CHG	CTG	1.43947	3.74483	0.000309481	0.0347414	-0.0189936	1.01568	-0.423793	0.591886
chr3	38533008	-	CHH	CTT	9.63534	5.46598	4.33757e-07	0.00010473	6.17759	-0.345649	-9.98099	-9.63534
chr3	39511710	+	CHH	CAT	3.98621	5.23767	9.75919e-07	0.000221302	5.36724	0.160411	-3.8258	-3.66539
chr3	39540257	+	CHH	CCC	6.48403	9.01995	2.06301e-14	2.05266e-11	22.1995	6.5135	0.0294665	6.48403
chr3	40279951	+	CHH	CTC	12.669	5.02445	2.36791e-06	0.000495147	4.55027	8.88616	-3.78282	5.10334
chr3	42191019	+	CHH	CTA	9.85971	11.2624	3.451e-19	8.67959e-16	32.5619	0.753213	-9.1065	-8.35328
chr3	42208645	+	CG	CGG	-5.60471	-3.69665	0.000371162	0.0403228	-0.13551	-5.39638	0.208331	5.18805
chr3	42216878	-	CHH	CCA	9.20935	13.2813	2.25601e-23	1.19156e-19	41.5971	9.79985	0.590502	9.20935
chr3	42239253	+	CHH	CTC	9.39341	6.76907	1.06642e-09	4.25899e-07	11.8795	9.91944	0.526032	9.39341
chr3	42682106	-	CHH	CTT	6.80181	4.26531	4.71677e-05	0.00714338	1.77219	6.75424	-0.047572	6.70667
chr3	42750145	-	CHH	CAT	-0.825121	-4.27323	4.57843e-05	0.00696214	1.7211	-0.475973	0.349149	0.126824
chr3	42789333	+	CG	CGA	-11.8781	-10.5771	5.50166e-17	8.89071e-14	27.4684	-10.8793	0.998756	9.88057
chr3	43194878	+	CHH	CCT	7.57356	5.20395	1.12414e-06	0.00025194	5.26761	7.15266	-0.420896	6.73176
chr3	44054799	-	CHG	CAG	9.34502	3.65208	0.000425784	0.0447757	-0.338404	3.94363	-5.40139	-1.45776
chr3	44054868	-	CHH	CCA	6.65861	4.70034	8.77828e-06	0.0016183	3.32191	2.36819	-4.29042	-1.92223
chr3	46401835	+	CHH	CTC	10.8958	6.68218	1.59741e-09	6.12858e-07	11.4934	9.95599	-0.939839	9.01615
chr3	47578340	-	CHH	CCA	20.0863	8.40573	4.18857e-13	3.29371e-10	19.3911	6.38124	-13.7051	-7.32386
chr3	47578988	+	CHG	CAG	11.7917	5.6898	1.40639e-07	3.72181e-05	7.22063	10.2596	-1.53206	8.72755
chr3	47621183	-	CHH	CCC	6.25273	5.99636	3.63387e-08	1.07524e-05	8.5151	6.34936	0.0966366	6.25273
chr3	47621201	-	CG	CGG	0.607047	3.71601	0.000341919	0.0376885	-0.149977	0.253775	-0.353272	-0.0994969
chr3	47621479	-	CHH	CTT	6.58846	4.35358	3.37893e-05	0.00531541	2.07464	3.33612	-3.25233	0.0837876
chr3	47878719	+	CHG	CTG	17.6101	26.8043	8.51255e-46	8.99213e-41	86.5026	0.217859	-17.3922	-17.1743
chr3	49034237	+	CHH	CAT	7.35474	5.71746	1.24627e-07	3.32864e-05	7.33816	7.82591	0.471176	7.35474
chr3	49034245	+	CHH	CCA	6.35176	5.39829	4.94618e-07	0.000118165	6.04105	6.86996	0.518196	6.35176
chr3	49034323	+	CHG	CAG	5.17068	5.16059	1.34742e-06	0.000295911	5.10191	0.466659	-4.70402	-4.23736
chr3	49303575	-	CHH	CTA	16.5396	18.1094	1.46843e-32	2.90842e-28	60.5517	17.3889	0.849308	16.5396
chr3	49593860	+	CHG	CTG	6.56574	7.73063	1.11059e-11	6.54177e-09	16.2465	0.441132	-6.12461	-5.68348
chr3	49665401	-	CHG	CAG	7.36506	6.32443	8.27762e-09	2.79067e-06	9.92257	8.23642	0.871353	7.36506
chr3	49665417	-	CHH	CCT	5.01832	5.95106	4.44663e-08	1.29576e-05	8.32429	0.585833	-4.43249	-3.84666
chr3	49665518	-	CHH	CAC	-3.38998	-3.66462	0.000407933	0.0433735	-0.259152	-0.777909	2.61207	-1.83416
chr3	49695113	-	CHH	CTC	5.9652	3.72617	0.000330141	0.0365812	-0.0977104	0.488273	-5.47692	-4.98865
chr3	49699996	-	CHH	CCT	4.31295	5.16205	1.33921e-06	0.000294619	5.12803	3.93042	-0.382527	3.54789
chr3	49700615	-	CHH	CCC	5.37838	4.33753	3.59136e-05	0.0056023	2.05068	6.36494	0.986559	5.37838
chr3	49705073	-	CHH	CAC	9.20928	6.49857	3.73079e-09	1.34123e-06	10.6758	1.5519	-7.65738	-6.10548
chr3	49705139	-	CHG	CAG	7.80705	5.98196	3.87499e-08	1.14179e-05	8.45402	6.38345	-1.4236	4.95985
chr3	49705164	-	CHH	CCC	8.17583	6.16182	1.72977e-08	5.47346e-06	9.22171	1.68598	-6.48985	-4.80387
chr3	49909230	+	CHH	CCC	4.43541	3.68884	0.00037544	0.0406691	-0.158056	-0.587678	-5.02308	-4.43541
chr3	50241758	+	CHH	CAC	-12.7223	-4.15674	7.12244e-05	0.0102039	1.3162	-2.73621	9.98609	-7.24988
chr3	50248188	+	CHH	CCC	5.16308	5.03336	2.28268e-06	0.000478904	4.59207	5.25696	0.0938779	5.16308
chr3	50248189	+	CHH	CCT	6.97318	3.84811	0.000215666	0.0259029	0.307499	3.84089	-3.13229	0.708601
chr3	50334386	+	CG	CGG	-8.57359	-5.15664	1.36978e-06	0.000300446	5.08469	-7.61072	0.962867	6.64785
chr3	50334419	+	CHH	CCC	8.57782	9.861	3.29006e-16	4.6032e-13	26.0625	9.10281	0.524994	8.57782
chr3	50334431	+	CG	CGG	-6.31645	-4.35132	3.40808e-05	0.00535328	2.05774	-7.45652	-1.14007	6.31645
chr3	50429240	+	CHG	CAG	3.36475	3.65104	0.000431474	0.0452315	-0.3075	0.971567	-2.39319	-1.42162
chr3	50457509	+	CHH	CTC	-2.68621	-4.63497	1.66956e-05	0.00285684	2.81918	-2.18465	0.501561	1.68309
chr3	50538961	-	CHH	CTC	8.44857	6.12531	2.03894e-08	6.31616e-06	9.06346	8.12727	-0.321298	7.80598
chr3	50682344	+	CHH	CTT	7.38297	6.77021	1.06076e-09	4.24438e-07	11.8343	6.90604	-0.476926	6.42911
chr3	50682354	+	CHH	CAA	6.14693	4.70927	8.47237e-06	0.0015692	3.39268	4.39398	-1.75295	2.64103
chr3	51744855	+	CHH	CTC	15.6934	3.67194	0.000403851	0.0430188	-0.316188	4.96918	-10.7242	-5.75503
chr3	51992161	+	CG	CGG	-9.13534	-4.47668	2.19307e-05	0.00363684	2.44627	-10.133	-0.99764	9.13534
chr3	51997380	-	CHH	CCA	8.35789	4.18041	6.47606e-05	0.00939901	1.43885	6.67798	-1.67991	4.99807
chr3	51998410	-	CHH	CCC	8.91429	8.31203	6.61752e-13	4.96355e-10	18.9285	9.58356	0.669272	8.91429
chr3	52048529	+	CHH	CCA	7.37246	8.48899	2.78826e-13	2.26873e-10	19.7388	1.22026	-6.1522	-4.93194
chr3	52062774	-	CG	CGG	-13.4845	-4.54482	1.95303e-05	0.00327909	2.61749	-12.4326	1.05196	11.3806
chr3	52064804	+	CHH	CCC	4.6557	5.27913	8.19681e-07	0.000188299	5.56686	0.144913	-4.51079	-4.36587
chr3	52064805	+	CHH	CCT	7.29503	5.19017	1.19085e-06	0.000265202	5.22334	3.55039	-3.74464	-0.194245
chr3	52066005	+	CHH	CCC	7.39463	4.05506	0.000102685	0.0139302	1.00926	7.67844	0.283814	7.39463
chr3	52074392	-	CG	CGT	-7.1869	-4.14513	8.14985e-05	0.0114634	1.31	-6.16042	1.02648	5.13394
chr3	52081902	-	CHH	CTT	11.2446	12.9002	4.42896e-22	1.92522e-18	38.6786	11.3911	0.146534	11.2446
chr3	52106222	-	CHH	CTA	3.90822	5.01137	2.49868e-06	0.000518048	4.54094	0.749365	-3.15886	-2.40949
chr3	52399452	+	CHH	CCA	1.31638	3.78284	0.000271162	0.0311968	0.0550272	0.431118	-0.885265	-0.454147
chr3	52462880	-	CHH	CTC	6.88815	5.16329	1.33231e-06	0.000293304	5.11752	6.67369	-0.214456	6.45923
chr3	52462916	-	CHH	CTT	11.2303	7.99035	3.16387e-12	2.08665e-09	17.4284	5.92587	-5.30438	0.621486
chr3	52511726	+	CHG	CTG	7.76135	9.39661	3.23478e-15	3.69407e-12	23.9144	-0.266685	-8.02804	-7.76135
chr3	52516169	+	CHH	CCC	7.10149	5.02967	2.31753e-06	0.000485413	4.58074	7.51969	0.418202	7.10149
chr3	52519487	+	CHH	CCT	1.01968	4.03537	0.000110308	0.0147934	0.918571	0.414971	-0.604706	-0.189735
chr3	52875440	+	CHH	CCC	5.61096	4.59394	1.33574e-05	0.00234255	2.95611	4.71098	-0.899978	3.811
chr3	53830346	-	CHH	CTT	1.17411	3.61755	0.00047885	0.0491253	-0.443658	0.578668	-0.595442	-0.0167744
chr3	53851382	-	CHH	CCT	13.5069	5.03529	2.2646e-06	0.000475583	4.56597	8.93468	-4.5722	4.36248
chr3	53851411	-	CG	CGG	-1.08376	-4.07305	9.61593e-05	0.0132204	1.04863	-0.472516	0.611247	-0.13873
chr3	53851501	-	CHH	CCT	6.04901	4.5609	1.52e-05	0.00262931	2.81095	7.33993	1.29093	6.04901
chr3	53852051	-	CG	CGT	-17.1657	-4.80166	6.68535e-06	0.00127052	3.56352	-13.301	3.86469	9.43634
chr3	53852058	-	CHH	CAC	7.89403	3.89838	0.000191397	0.0235321	0.488974	5.33138	-2.56265	2.76873
chr3	53867380	+	CHH	CAC	17.6118	10.5354	2.54383e-17	4.3737e-14	28.5511	-1.49855	-19.1103	-17.6118
chr3	53876524	+	CG	CGA	-9.60477	-5.82561	1.42911e-07	3.78037e-05	7.2626	-10.1169	-0.512179	9.60477
chr3	54028895	+	CHH	CCC	8.32063	10.6866	5.71666e-18	1.14659e-14	29.7312	8.13744	-0.183186	7.95425
chr3	54180819	+	CHG	CTG	2.76287	3.79196	0.000262663	0.0303956	0.181767	-0.272112	-3.03498	-2.76287
chr3	54609076	+	CHH	CTA	-8.34839	-5.50614	3.11692e-07	7.74711e-05	6.47052	-0.452071	7.89632	-7.44425
chr3	58328603	-	CHH	CAT	8.47934	6.80335	1.0165e-09	4.08277e-07	11.9166	7.69338	-0.78596	6.90742
chr3	58328653	-	CHH	CTC	7.27513	4.55643	1.59567e-05	0.00274896	2.75325	7.39628	0.121149	7.27513
chr3	58399006	+	CHH	CAA	7.96579	5.36406	5.7217e-07	0.000134711	5.8952	7.21449	-0.751303	6.46318
chr3	58408658	-	CHH	CCA	3.35007	4.10026	8.70431e-05	0.0121294	1.25985	2.75757	-0.592499	2.16507
chr3	60789474	-	CHH	CTT	4.16891	4.43392	2.4857e-05	0.00406775	2.35466	1.80156	-2.36735	-0.565783
chr3	60789653	+	CHH	CTC	-3.58734	-3.6556	0.000420696	0.0444083	-0.261536	0.487677	4.07501	-3.58734
chr3	60789995	+	CHH	CAA	9.11898	4.76013	9.72239e-06	0.00177224	3.29977	-0.530386	-9.64936	-9.11898
chr3	61212159	-	CHG	CAG	-0.787448	-4.05546	0.000102534	0.0139157	0.980117	-0.322524	0.464924	-0.1424
chr3	61212229	-	CHH	CAT	5.86214	3.98719	0.000131325	0.0171723	0.76946	-1.35395	-7.21609	-5.86214
chr3	63976215	-	CG	CGT	-8.45546	-4.73905	8.42412e-06	0.00156118	3.40513	-10.6019	-2.14646	8.45546
chr3	64133426	+	CHG	CTG	8.94662	7.08797	2.38841e-10	1.06755e-07	13.3031	7.24352	-1.70311	5.54041
chr3	64133431	+	CHG	CTG	9.76007	12.5266	7.9095e-22	3.29807e-18	38.1881	10.1045	0.34445	9.76007
chr3	64133571	-	CHH	CAT	6.45039	3.85407	0.000211173	0.0254356	0.340346	6.99265	0.542256	6.45039
chr3	64518844	-	CHG	CCG	5.57661	4.70699	8.54951e-06	0.0015821	3.34357	0.19233	-5.38428	-5.19195
chr3	65464988	-	CHH	CAT	11.3435	9.01371	2.12731e-14	2.10927e-11	22.1721	4.80308	-6.54039	-1.73731
chr3	65518608	-	CG	CGG	-11.3029	-7.83853	1.12424e-11	6.60377e-09	16.2246	-10.7318	0.571117	10.1607
chr3	65932423	-	CHG	CTG	9.26653	7.52468	2.98865e-11	1.60663e-08	15.2559	9.00141	-0.265112	8.7363
chr3	66447466	-	CHG	CAG	-10.9418	-4.12653	8.71553e-05	0.0121378	1.20384	-1.99501	8.94677	-6.95176
chr3	66452208	+	CHG	CAG	-6.86463	-3.6934	0.000400479	0.042753	-0.140219	-0.253001	6.61163	-6.35862
chr3	66460158	-	CHH	CAT	15.4677	4.28048	4.45526e-05	0.00679114	1.74533	10.6005	-4.86721	5.73332
chr3	66463767	+	CHH	CTC	7.67816	6.0322	3.09627e-08	9.26985e-06	8.66917	7.17129	-0.506865	6.66443
chr3	66498937	+	CG	CGG	-1.55711	-4.12541	7.93584e-05	0.0112096	1.20848	-1.18647	0.370637	0.815834
chr3	66507462	+	CHH	CTT	6.45088	4.60959	1.26956e-05	0.00223825	2.97758	7.5103	1.05942	6.45088
chr3	66507476	+	CG	CGG	-1.31758	-3.70338	0.000358945	0.039247	-0.18454	-0.549275	0.768307	-0.219032
chr3	67601810	+	CHH	CTT	6.19779	4.14596	7.35688e-05	0.0104995	1.32448	5.70765	-0.490133	5.21752
chr3	67601842	+	CHG	CTG	10.8433	4.6697	9.91172e-06	0.00180398	3.19755	10.5514	-0.291879	10.2596
chr3	67948336	+	CHH	CAA	4.66146	4.24007	5.18482e-05	0.00775951	1.67429	5.07525	0.41379	4.66146
chr3	69230334	-	CHH	CCT	11.3202	3.72244	0.000334423	0.0369716	-0.120263	9.91666	-1.40351	8.51315
chr3	69720737	-	CHH	CCA	5.4308	5.83108	7.56591e-08	2.10597e-05	7.82315	5.67074	0.239947	5.4308
chr3	71479391	-	CHH	CAA	4.56796	3.84071	0.000221368	0.0264474	0.369431	5.14324	0.57528	4.56796
chr3	71551217	+	CHH	CCC	7.05076	8.30068	6.99404e-13	5.22741e-10	18.7802	6.74976	-0.301	6.44876
chr3	71957882	+	CHH	CAC	5.00819	3.77035	0.000284752	0.0324773	0.057035	-1.32019	-6.32838	-5.00819
chr3	71957947	+	CHH	CTC	4.45556	5.90429	5.6044e-08	1.6022e-05	8.10565	-0.0477832	-4.50334	-4.45556
chr3	72193897	+	CHH	CCT	6.85615	4.64875	1.10061e-05	0.0019778	3.13022	5.74796	-1.10819	4.63977
chr3	72221399	+	CG	CGC	-13.9409	-5.78239	1.25847e-07	3.35842e-05	7.36272	-13.8755	0.0654355	13.81
chr3	72221453	+	CG	CGA	-7.38364	-4.63949	1.29049e-05	0.00227135	3.00336	-9.62958	-2.24595	7.38364
chr3	72324379	+	CHH	CTC	6.45085	3.95741	0.000146175	0.0187543	0.70264	6.93521	0.484357	6.45085
chr3	72427903	-	CG	CGG	-7.4975	-6.24268	1.74337e-08	5.50775e-06	9.23213	-1.60964	5.88786	-4.27822
chr3	72437824	+	CHH	CTT	7.0328	4.77779	6.44583e-06	0.00123056	3.60955	6.04267	-0.990135	5.05253
chr3	72437851	+	CHH	CAC	-6.43328	-5.08157	1.87082e-06	0.000399235	4.77319	-6.51857	-0.0852909	6.43328
chr3	72497786	-	CHH	CTT	13.465	6.38085	1.0694e-08	3.53383e-06	9.69341	12.2283	-1.23663	10.9917
chr3	72497806	-	CHH	CCT	10.3958	5.52345	4.0169e-07	9.75823e-05	6.27518	-1.39967	-11.7955	-10.3958
chr3	72847131	-	CHG	CAG	7.71641	7.9778	3.36235e-12	2.20759e-09	17.3543	7.86591	0.149506	7.71641
chr3	72847175	-	CHH	CAT	9.72682	4.62942	1.16196e-05	0.00207393	3.03236	6.82142	-2.9054	3.91602
chr3	77087737	-	CHH	CTT	8.02233	6.97515	4.06443e-10	1.74411e-07	12.7979	-0.0969855	-8.11931	-8.02233
chr3	85089028	-	CHG	CCG	11.2121	12.3979	1.74063e-21	6.80997e-18	37.516	10.7436	-0.468519	10.2751
chr3	88274487	-	CHH	CAA	1.01225	3.86235	0.000205085	0.0248344	0.322332	0.739787	-0.272465	0.467322
chr3	106837104	+	CG	CGA	12.4155	6.11307	2.15442e-08	6.63819e-06	9.01182	7.49885	-4.9167	2.58214
chr3	106954082	-	CHH	CAA	10.4028	7.45463	4.17958e-11	2.18387e-08	14.9667	10.1139	-0.288907	9.825
chr3	106954094	-	CHH	CCC	5.25013	4.97446	2.90688e-06	0.000594127	4.37988	5.97639	0.726259	5.25013
chr3	107393138	-	CHH	CCT	1.61592	4.81053	5.6523e-06	0.00109154	3.7085	0.572408	-1.04351	-0.471101
chr3	107393378	-	CHH	CAC	10.2284	7.04519	3.45377e-10	1.50331e-07	12.9291	11.7528	1.52442	10.2284
chr3	111721885	+	CHH	CTT	9.77341	12.3326	1.99144e-21	7.69624e-18	37.507	0.328397	-9.44501	-9.11662
chr3	112974536	+	CHH	CCA	9.94657	4.29086	4.28436e-05	0.00655903	1.80447	8.46663	-1.47994	6.98669
chr3	114152059	+	CG	CGT	-1.61676	-4.31765	3.87223e-05	0.00599177	1.9212	-1.12397	0.49279	0.631184
chr3	114519401	+	CG	CGC	-0.80043	-4.018	0.000117485	0.0156171	0.851716	-0.288202	0.512227	-0.224025
chr3	115935986	-	CHH	CAC	10.6506	6.96332	4.29682e-10	1.83761e-07	12.7363	9.58585	-1.06479	8.52106
chr3	116193639	-	CHH	CTA	7.29487	6.61138	2.21752e-09	8.32132e-07	11.1758	8.05222	0.757353	7.29487
chr3	116735012	+	CHH	CTC	-0.548316	-3.89258	0.00018425	0.0228082	0.429104	-0.310013	0.238303	0.0717095
chr3	117251559	-	CHG	CTG	4.35698	5.61445	1.95218e-07	5.02354e-05	6.92347	4.7566	0.39962	4.35698
chr3	117470574	+	CHH	CTC	4.50995	4.93659	3.39317e-06	0.000684904	4.25789	4.7659	0.255948	4.50995
chr3	117640602	+	CHH	CCT	13.452	4.3307	3.68548e-05	0.00573219	1.92572	8.30323	-5.14878	3.15445
chr3	118677730	-	CHH	CCT	7.59177	7.56114	2.50934e-11	1.3758e-08	15.4634	7.72809	0.13632	7.59177
chr3	122715742	-	CHG	CAG	-10.9379	-7.10618	1.05205e-09	4.21219e-07	11.7874	-0.121158	10.8167	-10.6956
chr3	123108406	+	CHH	CAC	1.85038	3.96466	0.000142416	0.0183762	0.671908	0.717792	-1.13259	-0.414795
chr3	123108481	+	CG	CGG	-14.2041	-4.00792	0.000121851	0.0161096	0.813014	-7.15882	7.04529	0.113529
chr3	123117362	-	CHG	CTG	8.44563	4.47083	2.17701e-05	0.00361486	2.45794	7.40043	-1.0452	6.35523
chr3	123131198	-	CHH	CCT	7.33782	10.9286	1.75287e-18	3.93963e-15	31.2248	-0.0946517	-7.43247	-7.33782
chr3	123134261	+	CHH	CAC	10.3592	3.94542	0.000162209	0.0204961	0.625853	0.154304	-10.2049	-10.0506
chr3	123144265	+	CHG	CAG	9.42913	4.20623	5.88316e-05	0.00865745	1.5234	8.08512	-1.34402	6.7411
chr3	123161339	+	CHH	CCA	12.7135	7.18015	1.54423e-10	7.21783e-08	13.7037	12.2561	-0.457433	11.7986
chr3	123810032	+	CHH	CAA	2.98435	3.69768	0.000364206	0.039717	-0.225008	0.895675	-2.08868	-1.193
chr3	124144926	+	CG	CGA	11.5669	6.25325	3.37066e-08	1.00203e-05	8.59655	-1.03491	-12.6018	-11.5669
chr3	124222913	-	CHH	CAC	5.87706	6.13941	1.91355e-08	5.98329e-06	9.1252	5.55984	-0.317222	5.24262
chr3	124278846	+	CHH	CTA	12.1546	6.53048	3.22126e-09	1.17336e-06	10.8234	8.52236	-3.63221	4.89016
chr3	124281022	+	CHH	CCT	8.31912	8.70178	9.83644e-14	8.74385e-11	20.7187	8.79869	0.479565	8.31912
chr3	124716585	-	CHH	CCA	6.12442	7.44586	4.35865e-11	2.27368e-08	14.8608	6.12365	-0.000761443	6.12289
chr3	131237775	-	CHH	CCT	12.7857	4.72723	7.88833e-06	0.00147222	3.39469	4.75903	-8.02664	-3.26762
chr3	133088162	-	CG	CGG	-14.1248	-7.57321	4.07049e-11	2.1339e-08	14.973	-7.13472	6.99012	0.1446
chr3	133103359	+	CHH	CTC	5.19118	3.83298	0.000227473	0.0270646	0.335521	2.15231	-3.03888	-0.88657
chr3	133103363	+	CHH	CCT	7.5628	3.96416	0.000142672	0.0184055	0.670787	6.26615	-1.29665	4.96949
chr3	133103616	+	CHG	CAG	9.29909	4.23076	5.36852e-05	0.00800797	1.60043	4.99942	-4.29967	0.69975
chr3	133131348	+	CHH	CTC	6.88252	4.74303	7.40668e-06	0.00139214	3.4686	8.08037	1.19784	6.88252
chr3	133550663	+	CHH	CCT	6.38674	4.32319	3.82434e-05	0.0059278	1.96672	6.40845	0.0217152	6.38674
chr3	133550664	+	CHG	CTG	5.1552	3.76017	0.000294997	0.0334413	0.0515812	-0.914733	-6.06994	-5.1552
chr3	134126631	-	CHH	CAA	8.05952	4.57624	1.43159e-05	0.00249545	2.8646	7.8027	-0.256816	7.54588
chr3	134192819	-	CHH	CAC	4.20031	4.25345	4.93137e-05	0.00741874	1.73662	4.52233	0.322015	4.20031
chr3	136377894	+	CHH	CTC	6.41421	4.03719	0.000145244	0.0186613	0.81301	-0.649901	-7.06411	-6.41421
chr3	136377909	+	CHH	CAC	-2.48759	-4.03628	0.000140275	0.0181813	0.809131	-0.630108	1.85748	-1.22737
chr3	138017634	+	CHG	CTG	9.98064	7.57592	2.33746e-11	1.28713e-08	15.5191	7.43446	-2.54618	4.88828
chr3	138017701	+	CHH	CCA	7.07989	6.19697	1.47589e-08	4.74834e-06	9.3711	0.540892	-6.539	-5.9981
chr3	138019160	+	CHH	CAC	5.78048	6.69271	1.52117e-09	5.86452e-07	11.5188	0.231524	-5.54895	-5.31743
chr3	138118247	+	CHH	CTT	7.1086	6.61562	2.1744e-09	8.17402e-07	11.1992	0.571548	-6.53706	-5.96551
chr3	139170806	+	CHH	CAC	11.9721	4.21937	5.99252e-05	0.00879999	1.54509	6.58431	-5.38775	1.19656
chr3	139742562	+	CHH	CTC	5.9081	4.14891	7.2771e-05	0.0103997	1.35638	1.75512	-4.15298	-2.39786
chr3	141112678	+	CHH	CAT	10.1779	5.20712	1.10933e-06	0.000248972	5.26466	9.24643	-0.931452	8.31498
chr3	143437505	-	CHH	CTA	-1.73803	-4.3876	2.96824e-05	0.00475454	2.15063	-1.05504	0.682986	0.372058
chr3	143491073	+	CHG	CAG	7.6555	6.82209	8.32734e-10	3.38326e-07	12.1105	6.62248	-1.03301	5.58947
chr3	147138309	-	CHG	CTG	5.97745	6.58194	2.54069e-09	9.40045e-07	11.0487	0.370319	-5.60713	-5.23681
chr3	147145699	+	CG	CGC	-11.3625	-5.80887	8.34401e-08	2.30233e-05	7.7194	-10.8385	0.524007	10.3145
chr3	147399046	-	CHH	CTT	12.9252	4.27369	4.57055e-05	0.00695183	1.72969	4.63589	-8.28929	-3.6534
chr3	147399115	-	CHH	CCT	10.0963	3.79495	0.000259926	0.0301449	0.111062	5.94177	-4.15454	1.78723
chr3	148475661	-	CHH	CTT	9.19295	3.86762	0.000201301	0.0244603	0.360185	0.604787	-8.58817	-7.98338
chr3	148656953	+	CHG	CCG	7.18746	4.0221	0.000115752	0.0154224	0.88621	0.0652997	-7.12216	-7.05686
chr3	148656984	+	CHH	CAC	8.12915	3.66596	0.000406067	0.0432113	-0.272305	6.53559	-1.59356	4.94203
chr3	150505799	+	CG	CGG	6.82239	6.42552	5.21648e-09	1.82362e-06	10.3626	6.13652	-0.685869	5.45065
chr3	153829094	+	CHH	CTT	3.26078	4.31771	3.90436e-05	0.00604001	1.91501	-0.0216286	-3.28241	-3.26078
chr3	159246269	-	CHH	CAC	10.2738	4.14973	8.09199e-05	0.0113972	1.29312	8.87548	-1.39832	7.47716
chr3	159525100	-	CHH	CCA	4.33376	5.00202	2.59649e-06	0.000536747	4.47535	-0.164363	-4.49812	-4.33376
chr3	170153058	+	CHH	CAA	4.01069	3.72947	0.000326391	0.036248	-0.0498805	1.46323	-2.54746	-1.08423
chr3	170890814	+	CHH	CAC	8.50079	6.71268	1.60193e-09	6.14222e-07	11.4819	8.23355	-0.267241	7.96631
chr3	171328820	+	CHH	CAT	7.57257	4.89719	3.98281e-06	0.000792315	4.08455	2.24896	-5.32361	-3.07465
chr3	171674448	+	CHG	CAG	8.5244	7.66502	1.52328e-11	8.74857e-09	15.9373	6.99501	-1.52938	5.46563
chr3	177164630	-	CHH	CTC	-3.08029	-4.61193	1.31513e-05	0.00230772	2.9286	-1.09074	1.98954	-0.898799
chr3	178015667	+	CHH	CTT	6.12581	6.49979	3.70992e-09	1.33448e-06	10.688	0.154726	-5.97108	-5.81636
chr3	178015671	+	CHH	CTA	9.91865	5.25291	9.15356e-07	0.000208689	5.44457	7.94634	-1.97231	5.97403
chr3	179537402	-	CHH	CCA	2.54195	3.86115	0.000205962	0.0249358	0.41366	-0.150105	-2.69205	-2.54195
chr3	179674507	-	CHG	CAG	6.92367	8.225	1.01137e-12	7.33418e-10	18.5545	-0.10502	-7.02869	-6.92367
chr3	180461865	-	CHG	CTG	7.56735	5.48964	3.3461e-07	8.236e-05	6.40422	-1.2067	-8.77404	-7.56735
chr3	180461882	-	CHG	CCG	4.95841	4.08126	9.3318e-05	0.0128829	1.15071	6.36124	1.40283	4.95841
chr3	180462170	-	CHH	CAC	-9.52537	-4.5954	1.71345e-05	0.00292561	2.74594	-0.983505	8.54186	-7.55836
chr3	181279008	-	CHG	CTG	7.17215	5.43003	4.31951e-07	0.000104413	6.16595	1.65276	-5.51939	-3.86662
chr3	181329023	+	CHH	CAA	9.95331	9.99376	2.95947e-16	4.18687e-13	26.2431	0.637162	-9.31615	-8.67899
chr3	181343282	+	CG	CGA	-6.4243	-4.39885	2.86909e-05	0.00461299	2.23033	-5.21441	1.2099	4.00451
chr3	181343337	+	CHH	CAC	7.56937	5.9257	5.09776e-08	1.46663e-05	8.18817	-1.06973	-8.6391	-7.56937
chr3	181454595	-	CHH	CCC	5.14998	4.71941	8.13768e-06	0.00151429	3.40173	1.08378	-4.0662	-2.98241
chr3	181970365	+	CHH	CAT	10.0463	5.79197	8.98805e-08	2.46395e-05	7.64901	8.23878	-1.80753	6.43124
chr3	182045095	+	CHG	CAG	10.118	6.02349	3.87804e-08	1.14215e-05	8.46716	0.412377	-9.70558	-9.29321
chr3	182227247	-	CHH	CAT	14.2745	14.4426	1.07106e-25	9.29918e-22	45.6445	14.5325	0.257943	14.2745
chr3	182227313	-	CHH	CTC	7.0472	3.85872	0.000207733	0.0250976	0.320008	-2.25048	-9.29768	-7.0472
chr3	183545753	+	CHG	CAG	1.02125	3.89939	0.000179843	0.0223544	0.465077	0.304448	-0.716807	-0.412359
chr3	184062790	+	CHH	CCC	6.23684	7.61295	1.95671e-11	1.09555e-08	15.5862	6.03634	-0.200509	5.83583
chr3	184282075	+	CHH	CCT	6.25618	6.83327	7.90375e-10	3.22356e-07	12.1476	6.03567	-0.220501	5.81517
chr3	184282125	+	CHH	CTC	6.61291	7.29156	9.09838e-11	4.43583e-08	14.1903	6.36696	-0.245958	6.121
chr3	185115692	+	CHH	CTT	2.27395	3.84154	0.00022072	0.02638	0.339169	0.0492555	-2.22469	-2.17544
chr3	185158088	+	CG	CGT	5.68462	3.81638	0.00024387	0.0286179	0.209804	4.14185	-1.54278	2.59907
chr3	185731239	-	CHG	CAG	9.12883	3.69888	0.00036271	0.0395722	-0.17663	2.33567	-6.79316	-4.45749
chr3	185762793	-	CHG	CTG	9.90146	3.99475	0.00012779	0.0167689	0.781896	1.68812	-8.21334	-6.52522
chr3	185855954	+	CG	CGG	-11.5819	-6.05567	3.01439e-08	9.0375e-06	8.69812	-2.35035	9.23154	-6.88119
chr3	185935017	+	CHH	CTT	3.49766	4.1259	7.92154e-05	0.0111944	1.36709	3.36791	-0.129752	3.23815
chr3	186101052	-	CHG	CAG	-4.81721	-4.45962	2.25159e-05	0.00372505	2.41203	0.691131	5.50834	-4.81721
chr3	188411485	-	CHG	CTG	12.5642	4.77975	6.39543e-06	0.00122313	3.59481	11.8512	-0.713007	11.1382
chr3	188411500	+	CHG	CCG	10.5061	8.50606	2.56498e-13	2.10582e-10	19.7727	10.9218	0.415652	10.5061
chr3	188624391	+	CHH	CAT	8.46777	9.86514	3.22376e-16	4.52042e-13	26.0522	9.15012	0.682348	8.46777
chr3	192575246	-	CHH	CCT	5.86265	9.80858	4.25811e-16	5.81639e-13	25.8995	0.0513595	-5.81129	-5.75993
chr3	192575331	-	CHG	CTG	4.89475	4.43644	2.46166e-05	0.00403258	2.37131	4.38741	-0.507337	3.88007
chr3	193266611	+	CHH	CTA	7.42809	5.99465	3.66166e-08	1.08245e-05	8.50048	5.20541	-2.22268	2.98273
chr3	193942974	+	CHG	CAG	9.3414	7.19363	1.99229e-10	9.0974e-08	13.4816	0.596777	-8.74462	-8.14784
chr3	194522443	-	CHH	CCA	16.8595	7.85516	6.08828e-12	3.79427e-09	16.8121	12.1695	-4.68995	7.47958
chr3	194877148	-	CHH	CAC	12.0416	8.08705	1.97862e-12	1.36459e-09	17.8188	12.7637	0.722132	12.0416
chr3	194877151	-	CHH	CTC	-5.03348	-4.0106	0.000120676	0.0159843	0.850839	-4.40457	0.628905	3.77567
chr4	1202189	+	CG	CGG	-1.23192	-4.52286	1.76274e-05	0.00299766	2.62987	-0.848175	0.383745	0.46443
chr4	1203121	+	CHH	CCC	8.23243	5.02884	2.32546e-06	0.000486751	4.56923	8.4785	0.246067	8.23243
chr4	1644394	+	CHH	CCA	7.68942	6.2609	1.10491e-08	3.63601e-06	9.64772	0.328601	-7.36082	-7.03222
chr4	1644411	+	CHH	CCA	5.46591	4.43382	2.48661e-05	0.0040682	2.34887	5.17455	-0.291362	4.88318
chr4	1648361	+	CHH	CCA	2.53459	4.30676	4.03489e-05	0.00621766	1.87927	0.710619	-1.82397	-1.11335
chr4	1845769	-	CHH	CCA	-3.69053	-4.37996	3.05605e-05	0.00487401	2.17029	0.12649	3.81702	-3.69053
chr4	1953744	+	CHH	CAC	7.56906	6.72004	1.33981e-09	5.2483e-07	11.6594	8.60491	1.03585	7.56906
chr4	1970724	+	CHG	CAG	6.66517	7.13206	1.93911e-10	8.89302e-08	13.501	6.53814	-0.127034	6.4111
chr4	2067959	-	CHH	CCC	5.47544	8.59984	1.62091e-13	1.36614e-10	20.2457	0.213466	-5.26198	-5.04851
chr4	2067998	-	CG	CGG	0.716088	3.88755	0.000187571	0.023138	0.41489	0.485239	-0.230848	0.254391
chr4	2075724	-	CHH	CCC	10.8953	5.03152	2.29997e-06	0.000482052	4.56238	1.79712	-9.09816	-7.30105
chr4	2076076	+	CHH	CCC	10.2311	12.9742	9.52676e-23	4.57431e-19	40.1565	10.5223	0.291231	10.2311
chr4	2094520	+	CHH	CTA	11.3723	6.70782	1.41812e-09	5.52093e-07	11.604	1.4704	-9.90186	-8.43146
chr4	2373549	+	CHH	CCT	5.2036	8.23038	9.85208e-13	7.15267e-10	18.3761	5.7481	0.544502	5.2036
chr4	2405236	+	CHH	CTT	6.90898	7.81835	7.27352e-12	4.43694e-09	16.5681	6.87846	-0.0305251	6.84793
chr4	2509173	+	CHG	CAG	7.73282	4.26842	4.66189e-05	0.00707777	1.7386	-0.476017	-8.20884	-7.73282
chr4	2509196	+	CHG	CTG	6.24651	9.09062	1.45757e-14	1.48284e-11	22.4238	5.88708	-0.359429	5.52765
chr4	2575411	-	CHH	CTC	14.5915	9.13556	1.16859e-14	1.21023e-11	22.6378	1.70003	-12.8914	-11.1914
chr4	2931267	+	CHG	CTG	8.77613	8.55174	2.05121e-13	1.69943e-10	19.9083	8.06319	-0.712937	7.35026
chr4	3272223	+	CHG	CTG	1.47765	3.68251	0.000383682	0.0413429	-0.25383	1.20822	-0.269428	0.93879
chr4	3308360	-	CHG	CCG	9.26269	5.551	2.56911e-07	6.48471e-05	6.64518	7.682	-1.58069	6.10132
chr4	3308435	-	CHH	CTC	5.08494	3.67683	0.000391234	0.0419782	-0.215201	0.648077	-4.43686	-3.78878
chr4	3373949	-	CHH	CCT	7.07499	6.52297	3.33454e-09	1.21184e-06	10.7872	0.300155	-6.77484	-6.47468
chr4	3373967	-	CHH	CAC	15.4588	8.68254	1.0809e-13	9.52824e-11	20.6106	11.5517	-3.9071	7.64457
chr4	3374589	+	CHH	CAT	6.34376	4.7258	7.93335e-06	0.00147975	3.40861	0.185984	-6.15778	-5.9718
chr4	3375163	-	CHG	CAG	8.79833	5.7282	1.18904e-07	3.18385e-05	7.39212	6.79038	-2.00795	4.78243
chr4	3375201	-	CHH	CAC	6.9306	4.99282	2.69627e-06	0.00055464	4.44186	7.42257	0.491962	6.9306
chr4	3375319	+	CHH	CCT	2.91707	3.64403	0.000437636	0.0457412	-0.298253	1.10072	-1.81635	-0.715636
chr4	3416396	+	CHH	CCC	3.331	3.65668	0.00041915	0.0442671	-0.295898	-0.224793	-3.55579	-3.331
chr4	3752743	-	CHH	CAT	6.64034	6.95484	4.47137e-10	1.90455e-07	12.6801	6.17377	-0.466574	5.70719
chr4	9868677	-	CHH	CAC	8.94901	4.92624	3.53923e-06	0.000711455	4.16639	7.45281	-1.4962	5.9566
chr4	9869629	-	CG	CGA	-8.85044	-5.63508	1.78491e-07	4.62692e-05	7.00117	-10.332	-1.48161	8.85044
chr4	10036044	+	CHH	CAA	10.66	9.43558	2.67028e-15	3.08838e-12	24.1884	8.81178	-1.84819	6.96359
chr4	10064999	-	CHH	CTT	8.86994	4.75298	7.11831e-06	0.00134474	3.51592	2.12606	-6.74387	-4.61781
chr4	10083946	+	CHH	CCA	11.9714	3.85955	0.000207126	0.0250577	0.311573	7.00291	-4.96852	2.03439
chr4	13145086	+	CHG	CTG	8.04834	4.37947	3.06178e-05	0.0048807	2.16311	6.36919	-1.67915	4.69004
chr4	13145223	+	CHH	CCA	6.65754	5.43438	4.23996e-07	0.000102647	6.18687	6.6855	0.0279572	6.65754
chr4	13145323	-	CHH	CTT	6.72693	5.05313	2.10407e-06	0.000444373	4.6574	7.1356	0.408672	6.72693
chr4	14829719	-	CHG	CTG	8.6331	4.55861	1.5494e-05	0.00267578	2.79097	5.96804	-2.66506	3.30297
chr4	15022792	+	CHG	CTG	6.29059	4.70969	8.45844e-06	0.00156708	3.34793	-0.0580466	-6.34864	-6.29059
chr4	15022869	+	CHH	CAT	6.49357	5.29332	7.72035e-07	0.000177999	5.60402	0.107261	-6.38631	-6.27905
chr4	15150144	+	CHG	CAG	-6.68262	-4.38623	3.32693e-05	0.00524793	2.10992	-0.328957	6.35366	-6.02471
chr4	16053311	+	CHG	CTG	16.2212	9.10395	1.36512e-14	1.40003e-11	22.637	2.81979	-13.4014	-10.5817
chr4	16205576	-	CHG	CTG	6.87335	5.52198	2.91158e-07	7.28243e-05	6.53283	-0.0620404	-6.93539	-6.87335
chr4	16697993	+	CHH	CTA	7.76096	5.69612	1.36811e-07	3.62353e-05	7.26091	6.75669	-1.00427	5.75241
chr4	17497019	-	CHH	CCT	5.62542	4.37611	3.10125e-05	0.00493369	2.15587	6.39927	0.773849	5.62542
chr4	17516377	-	CHH	CCC	-6.73893	-6.95047	4.56402e-10	1.94271e-07	12.6883	0.400556	7.13948	-6.73893
chr4	21948669	+	CHH	CCA	9.78106	8.70936	9.47774e-14	8.49649e-11	20.7686	10.1458	0.364781	9.78106
chr4	24009846	+	CHG	CTG	1.23021	4.37382	3.12836e-05	0.00497307	2.08688	0.761981	-0.468231	0.29375
chr4	24705964	-	CHG	CTG	11.6533	14.0426	6.6448e-25	4.77319e-21	44.7646	10.5178	-1.13548	9.38233
chr4	24818772	+	CHH	CAT	6.79023	6.13373	1.96311e-08	6.11713e-06	9.09904	0.322477	-6.46775	-6.14528
chr4	24818796	+	CHH	CCC	13.4537	9.49661	1.97738e-15	2.36913e-12	24.5242	8.78998	-4.6637	4.12628
chr4	24982814	-	CHH	CTC	9.53344	3.87846	0.000193719	0.0237576	0.406255	3.94031	-5.59313	-1.65282
chr4	25502340	+	CHH	CCT	4.19822	3.90102	0.000178807	0.0222387	0.603982	2.74182	-1.4564	1.28542
chr4	25502543	-	CHG	CTG	7.4991	6.48748	3.92578e-09	1.40575e-06	10.6214	7.31304	-0.186063	7.12697
chr4	26219521	+	CHH	CCA	-2.30793	-4.29801	4.17045e-05	0.00639856	1.86651	-0.889834	1.41809	-0.52826
chr4	38185832	-	CHH	CCT	5.91688	4.69256	9.05357e-06	0.00166519	3.30255	5.63166	-0.285221	5.34644
chr4	38318196	-	CHH	CCC	4.18235	4.40191	2.81019e-05	0.00453323	2.28061	3.86858	-0.313772	3.55481
chr4	40925800	+	CHH	CCC	6.17148	5.96318	4.21309e-08	1.23338e-05	8.37156	0.460575	-5.71091	-5.25033
chr4	40951560	+	CHH	CTT	16.8916	10.7055	8.7167e-18	1.69468e-14	29.5581	17.5195	0.627841	16.8916
chr4	41541303	-	CHG	CAG	7.28252	5.66242	1.58468e-07	4.15718e-05	7.12237	5.18533	-2.09719	3.08814
chr4	41541367	-	CHH	CAC	15.358	6.99311	3.73521e-10	1.61486e-07	12.8813	14.5924	-0.765529	13.8269
chr4	41557216	+	CHH	CAC	6.58129	4.34837	3.44657e-05	0.0054017	2.0552	6.15154	-0.429759	5.72178
chr4	41694338	-	CHH	CAC	8.39903	6.74897	1.21378e-09	4.79562e-07	11.7103	7.36522	-1.03381	6.3314
chr4	47147624	+	CG	CGA	8.77652	7.92121	1.56372e-11	8.94485e-09	15.8253	8.8183	0.0417825	8.77652
chr4	55952926	+	CHH	CAA	17.1553	13.3573	1.58232e-23	8.57161e-20	42.1195	16.6372	-0.518099	16.1191
chr4	55952958	+	CHH	CCC	7.31338	9.93696	2.26426e-16	3.30667e-13	26.5081	0.0699718	-7.24341	-7.17344
chr4	55956240	-	CHH	CCA	7.70687	9.22657	7.46853e-15	8.0503e-12	23.1848	7.17072	-0.536148	6.63457
chr4	57998374	-	CHH	CCC	13.3311	4.87859	4.29477e-06	0.000848516	3.95887	10.1408	-3.19032	6.95048
chr4	81107894	-	CHH	CAA	7.23063	4.76285	6.84296e-06	0.00129581	3.54416	6.76947	-0.461157	6.30831
chr4	83548493	+	CHH	CCA	8.00949	6.06868	2.6296e-08	7.96676e-06	8.82308	8.19543	0.185933	8.00949
chr4	83552430	-	CHH	CTT	18.3482	5.65327	1.64912e-07	4.30661e-05	7.06351	11.31	-7.03815	4.27189
chr4	83561461	-	CHH	CCT	5.14732	5.02919	2.32217e-06	0.000486223	4.59052	5.71768	0.570356	5.14732
chr4	83571007	-	CHH	CCT	4.59072	5.37983	5.35066e-07	0.000126871	5.98403	4.45812	-0.132605	4.32551
chr4	83571121	-	CHG	CTG	6.03715	5.50178	3.17598e-07	7.87846e-05	6.47226	5.57563	-0.461521	5.11411
chr4	83617486	+	CHG	CTG	-6.50811	-6.84666	8.00539e-10	3.26102e-07	12.1591	-0.220882	6.28723	-6.06635
chr4	83639618	-	CHG	CTG	12.2099	11.1451	6.10254e-19	1.47065e-15	32.0706	0.0246567	-12.1853	-12.1606
chr4	83661068	+	CHH	CTC	12.8319	6.41258	6.07723e-09	2.09918e-06	10.2224	12.903	0.0710503	12.8319
chr4	83721410	-	CHH	CCA	4.92038	4.16265	6.91663e-05	0.00995174	1.38078	0.16042	-4.75996	-4.59954
chr4	84030959	-	CG	CGG	10.9202	9.53779	1.61457e-15	1.96415e-12	24.6277	10.3099	-0.610388	9.69947
chr4	90692698	-	CHG	CAG	-4.71548	-5.07328	1.93607e-06	0.000411753	4.75496	0.156313	4.8718	-4.71548
chr4	96083563	-	CG	CGT	-7.06204	-7.27361	1.1358e-10	5.44535e-08	13.7738	-6.71111	0.350934	6.36018
chr4	96114913	+	CG	CGA	0.739769	3.68535	0.000379962	0.0410188	-0.257682	0.213683	-0.526086	-0.312403
chr4	96147260	-	CHG	CTG	10.4518	8.4202	3.90271e-13	3.08423e-10	19.433	9.6812	-0.770649	8.91055
chr4	96147262	-	CHH	CAC	-0.869533	-3.65732	0.000418229	0.0442012	-0.340055	-0.588539	0.280994	0.307546
chr4	96222781	-	CG	CGG	-6.72466	-4.5505	1.583e-05	0.00272935	2.75045	-0.407217	6.31745	-5.91023
chr4	96350786	-	CHG	CCG	17.0716	4.75708	7.00263e-06	0.00132447	3.48535	6.94125	-10.1303	-3.18908
chr4	96378730	+	CG	CGC	-5.82872	-4.75934	7.57244e-06	0.00141824	3.53394	-5.48191	0.346812	5.1351
chr4	99465765	+	CHG	CTG	9.38316	6.37061	6.70558e-09	2.29731e-06	10.1234	8.24094	-1.14222	7.09872
chr4	99465817	+	CHH	CAT	5.50112	5.10963	1.66548e-06	0.000359409	4.89643	7.14696	1.64584	5.50112
chr4	99488144	-	CHH	CAT	6.53433	6.17501	1.62977e-08	5.18551e-06	9.27792	6.93809	0.403759	6.53433
chr4	106164858	+	CHH	CAA	5.28968	3.8203	0.000237839	0.0280661	0.265152	3.64363	-1.64605	1.99758
chr4	109967556	+	CHH	CTA	9.0893	4.32054	3.83006e-05	0.00593376	1.92319	0.0992537	-8.99005	-8.89079
chr4	109967564	+	CHG	CTG	17.497	15.3588	1.76241e-27	2.03095e-23	50.5877	0.338103	-17.1589	-16.8208
chr4	114195699	+	CHH	CCA	9.58986	10.8001	3.28261e-18	6.95829e-15	30.3585	8.91543	-0.674435	8.24099
chr4	114195767	+	CHH	CTA	7.47211	4.11531	8.23643e-05	0.0115646	1.24649	6.17646	-1.29565	4.8808
chr4	114238668	-	CHG	CCG	6.94285	10.7745	3.72008e-18	7.73048e-15	30.4178	7.27941	0.336561	6.94285
chr4	115562704	+	CHH	CTA	-8.4101	-3.66702	0.000440411	0.0459707	-0.260408	-0.220809	8.18929	-7.96848
chr4	115562727	+	CG	CGT	-7.785	-7.46224	9.09425e-11	4.43583e-08	14.2094	-8.60163	-0.816638	7.785
chr4	122744392	-	CHG	CAG	9.97818	10.2183	5.68058e-17	9.11485e-14	27.5983	8.42538	-1.5528	6.87258
chr4	124226846	+	CHH	CAC	-2.69491	-3.99499	0.000127678	0.0167577	0.787256	-1.07538	1.61953	-0.544147
chr4	134077590	-	CHH	CTC	8.65642	7.63734	1.7402e-11	9.883e-09	15.7778	1.79314	-6.86328	-5.07013
chr4	139792494	+	CHH	CTA	4.39532	4.41767	2.64563e-05	0.0042984	2.30894	-0.020888	-4.4162	-4.39532
chr4	139839446	-	CHH	CCT	15.2611	3.95316	0.00014842	0.019	0.610496	6.30561	-8.95552	-2.64991
chr4	139839641	-	CHH	CAT	14.5869	4.42915	2.55518e-05	0.0041707	2.28721	8.41111	-6.17575	2.23536
chr4	140705348	+	CG	CGC	-15.7384	-10.2046	7.61418e-17	1.19158e-13	27.5906	-16.6362	-0.897856	15.7384
chr4	141267506	-	CHH	CTC	8.21716	4.36087	3.44009e-05	0.00539554	2.05244	0.0389465	-8.17822	-8.13927
chr4	141273287	+	CHH	CCA	3.69392	3.69016	0.00037375	0.0405397	-0.146327	1.02076	-2.67317	-1.65241
chr4	147108214	-	CHH	CTA	6.99948	6.27913	1.01713e-08	3.36812e-06	9.72679	-1.28121	-8.2807	-6.99948
chr4	147108231	-	CHG	CAG	9.60702	7.13925	1.87426e-10	8.61431e-08	13.5465	-0.430681	-10.0377	-9.60702
chr4	147108256	-	CHH	CCA	6.3178	5.20118	1.13725e-06	0.000254441	5.24807	0.573347	-5.74445	-5.1711
chr4	148980255	+	CHH	CCT	1.78724	3.86735	0.000209068	0.0252155	0.422887	0.875781	-0.911463	-0.0356815
chr4	150330530	-	CHH	CAA	5.13932	5.82205	8.24138e-08	2.27719e-05	7.74158	0.999357	-4.13996	-3.1406
chr4	151522098	-	CHG	CTG	10.1908	4.07472	9.55771e-05	0.0131546	1.07212	7.51516	-2.67559	4.83957
chr4	151522167	-	CHG	CTG	6.22214	6.05752	2.7644e-08	8.3393e-06	8.77519	5.24837	-0.973768	4.2746
chr4	152782794	-	CHH	CAA	-8.26918	-4.22987	5.38657e-05	0.00802922	1.59179	-7.16846	1.10072	6.06774
chr4	152872662	-	CHG	CAG	9.93981	4.26414	4.73746e-05	0.00716957	1.72363	3.54187	-6.39794	-2.85607
chr4	152872745	-	CHG	CAG	13.6712	4.7426	7.41944e-06	0.00139374	3.44566	7.06968	-6.60155	0.468137
chr4	152873646	+	CHH	CCC	7.80374	7.20181	1.39353e-10	6.55698e-08	13.8119	8.42734	0.623607	7.80374
chr4	152918511	+	CHH	CCC	6.69899	4.80066	5.95257e-06	0.00114499	3.68379	-0.613865	-7.31285	-6.69899
chr4	152936809	+	CHG	CAG	11.9799	9.96297	1.23088e-14	1.26645e-11	21.7746	11.7516	-0.228228	11.5234
chr4	154092251	-	CHG	CTG	0.869949	3.6148	0.00048333	0.0495048	-0.457303	0.302017	-0.567932	-0.265914
chr4	154457163	-	CHH	CCT	2.72614	3.65736	0.000418175	0.0442012	-0.242975	1.82408	-0.902054	0.922027
chr4	155253817	-	CHG	CTG	13.8719	7.86043	5.93512e-12	3.7061e-09	16.8067	13.5138	-0.358123	13.1557
chr4	156883840	+	CHH	CCA	5.18248	4.7986	5.92992e-06	0.00114098	3.73117	5.59159	0.409108	5.18248
chr4	158140822	-	CG	CGA	1.0527	4.65924	1.03302e-05	0.00187119	3.15265	0.610431	-0.44227	0.168162
chr4	158140831	-	CG	CGG	1.25763	3.93928	0.000155987	0.0198286	0.589651	0.530263	-0.72737	-0.197107
chr4	160190509	-	CHG	CAG	3.87171	3.65504	0.000421503	0.0444435	-0.284596	-0.116657	-3.98837	-3.87171
chr4	166337394	-	CHH	CTT	11.8876	5.53005	3.10681e-07	7.72502e-05	6.49899	12.6967	0.80913	11.8876
chr4	166337395	-	CHH	CCT	7.11868	4.91572	3.95388e-06	0.000786807	4.10615	6.40054	-0.718135	5.6824
chr4	169706462	-	CHH	CTT	-6.31466	-3.79975	0.000255605	0.0297855	0.168857	-5.37713	0.937533	4.43959
chr4	170912668	-	CG	CGT	-1.12655	-3.73608	0.000319008	0.0355902	-0.0826069	-0.512286	0.614267	-0.101982
chr4	174059656	-	CHH	CTT	10.1211	8.05468	2.31553e-12	1.57805e-09	17.7383	8.74254	-1.37855	7.36399
chr4	176731365	-	CG	CGA	1.62399	3.82199	0.000236434	0.0279315	0.199389	0.5294	-1.09459	-0.565191
chr4	177199121	-	CHH	CCA	5.12059	3.61744	0.000479022	0.049135	-0.413222	0.0539865	-5.06661	-5.01262
chr4	177968376	-	CG	CGC	-1.60102	-3.71308	0.000345395	0.0379727	-0.106018	-0.592526	1.00849	-0.415965
chr4	182878480	+	CHH	CTT	5.99665	4.25469	4.90848e-05	0.00739132	1.743	6.7421	0.745443	5.99665
chr4	184909985	+	CHH	CTT	6.51348	4.77079	6.62919e-06	0.00126087	3.58937	6.28768	-0.225798	6.06188
chr4	184910010	+	CHH	CAA	12.7104	9.18368	9.22285e-15	9.72624e-12	22.86	12.9401	0.229761	12.7104
chr4	184910037	+	CHH	CAC	1.02354	4.1904	6.24007e-05	0.00910655	1.44868	0.288295	-0.735242	-0.446947
chr4	184910090	+	CHG	CCG	9.69999	11.1978	4.72248e-19	1.15565e-15	32.1246	9.309	-0.390986	8.91802
chr4	184910096	+	CHH	CCT	3.73501	4.09995	8.71433e-05	0.0121378	1.23527	2.72615	-1.00886	1.71728
chr4	184921740	+	CG	CGC	-15.5379	-6.78459	1.10843e-09	4.41007e-07	11.8472	-11.9486	3.58923	8.35941
chr4	185016244	+	CHH	CAT	8.59245	4.65876	1.03498e-05	0.00187367	3.15643	1.81459	-6.77786	-4.96328
chr4	185176376	-	CHH	CCA	4.27503	5.1198	1.59663e-06	0.000345492	4.94571	-0.600092	-4.87512	-4.27503
chr4	185205680	+	CHH	CAT	9.21709	3.90743	0.000174771	0.0218138	0.522372	9.20087	-0.0162174	9.18466
chr4	185320411	-	CHG	CTG	7.03418	4.54488	1.61802e-05	0.00277915	2.74116	2.13774	-4.89645	-2.75871
chr4	185691124	-	CHH	CTT	16.0565	9.4999	1.94555e-15	2.33541e-12	24.5194	7.00442	-9.0521	-2.04768
chr4	185729621	-	CHG	CAG	10.5828	3.78998	0.000277182	0.0317569	0.0987504	5.75782	-4.82494	0.932881
chr4	185905509	+	CHH	CCA	5.79326	7.00813	3.48029e-10	1.51291e-07	12.9433	1.10411	-4.68914	-3.58503
chr4	186877585	+	CHG	CTG	9.83053	5.7031	1.32701e-07	3.5309e-05	7.28524	0.274385	-9.55614	-9.28176
chr4	187068138	+	CHH	CAA	5.23185	5.40003	4.90961e-07	0.000117424	6.05775	1.10852	-4.12333	-3.01481
chr4	189600925	+	CHG	CTG	8.64035	4.45459	2.33981e-05	0.0038569	2.38561	0.395849	-8.2445	-7.84865
chr4	189601160	-	CHH	CTC	2.71328	3.68466	0.000380867	0.0410885	-0.205298	1.30636	-1.40692	-0.100555
chr4	190714482	-	CHH	CTT	1.12263	4.56325	1.50616e-05	0.00261036	2.76195	0.76775	-0.354878	0.412872
chr5	2111482	-	CHH	CAC	11.9904	6.12645	6.47764e-08	1.82794e-05	7.98962	12.0905	0.100091	11.9904
chr5	2129761	-	CHH	CCA	14.9702	3.74363	0.000310774	0.034868	-0.0836608	6.92124	-8.04896	-1.12772
chr5	2129948	+	CHG	CTG	6.82683	4.01512	0.000118715	0.0157598	0.866142	1.34988	-5.47695	-4.12707
chr5	3265158	+	CHH	CAA	6.71262	3.63907	0.000445084	0.0463591	-0.345355	1.02833	-5.68429	-4.65597
chr5	3265189	-	CG	CGC	-7.21903	-4.30935	4.02953e-05	0.00621242	1.9086	-0.772174	6.44685	-5.67468
chr5	3267017	-	CHH	CAC	-8.53417	-3.68933	0.000380566	0.04107	-0.208682	-8.9057	-0.371533	8.53417
chr5	3310838	-	CHG	CCG	4.36519	3.90532	0.000176091	0.0219526	0.592364	4.52977	0.164586	4.36519
chr5	4230216	-	CHG	CCG	7.70877	6.28662	9.83119e-09	3.26746e-06	9.75893	6.25599	-1.45278	4.80321
chr5	5319092	+	CHG	CTG	5.62757	6.53476	3.15828e-09	1.1544e-06	10.8415	0.439101	-5.18847	-4.74937
chr5	5319107	+	CHG	CTG	6.56634	7.43957	4.49176e-11	2.33543e-08	14.8275	7.24264	0.676302	6.56634
chr5	6274415	-	CHH	CTC	-1.48353	-3.68635	0.00037866	0.040927	-0.235922	-1.03581	0.447721	0.588088
chr5	6333844	-	CHH	CTT	6.53185	4.17034	6.72239e-05	0.00970762	1.44782	5.87119	-0.660659	5.21053
chr5	6365481	-	CHH	CTC	9.10183	3.85256	0.000212307	0.0255576	0.335924	7.8495	-1.25233	6.59717
chr5	6457943	-	CHH	CAT	6.02541	4.22217	5.54357e-05	0.00823033	1.60731	6.89978	0.874374	6.02541
chr5	6458014	-	CG	CGT	0.632633	3.96661	0.000141423	0.0182928	0.679613	0.306082	-0.326552	-0.02047
chr5	6822767	-	CHH	CAA	14.531	5.70076	1.34063e-07	3.55968e-05	7.26159	4.9837	-9.54731	-4.56361
chr5	6847100	-	CHH	CAC	8.82293	4.66224	1.02083e-05	0.00185017	3.1883	7.53598	-1.28695	6.24903
chr5	6900878	-	CHH	CTA	7.20744	7.05377	2.80677e-10	1.23623e-07	13.1461	1.71332	-5.49412	-3.7808
chr5	7503866	-	CHH	CTC	11.4447	6.0939	2.68882e-08	8.1384e-06	8.81124	9.01497	-2.42978	6.58519
chr5	7547576	+	CHH	CTT	4.63977	4.42757	2.54704e-05	0.00416013	2.33257	5.26574	0.625968	4.63977
chr5	7547621	+	CHG	CAG	7.70582	5.77955	9.4925e-08	2.59326e-05	7.60426	7.34522	-0.360596	6.98463
chr5	7746367	-	CHH	CTA	4.92785	7.18915	1.47977e-10	6.93189e-08	13.6681	5.43822	0.510369	4.92785
chr5	7759167	+	CHH	CCT	11.0866	5.18694	1.20705e-06	0.000268337	5.19458	8.4122	-2.67438	5.73782
chr5	7796943	+	CHH	CAA	7.00039	3.67904	0.000388282	0.0417392	-0.216369	6.71409	-0.286298	6.42779
chr5	7802194	-	CHG	CCG	2.29341	3.79682	0.000258237	0.0300094	0.182825	1.25366	-1.03975	0.213916
chr5	7802518	+	CHG	CAG	17.0549	4.4854	2.0383e-05	0.00339879	2.48426	5.65698	-11.3979	-5.74094
chr5	7819572	-	CHH	CAC	18.1215	25.5695	2.30746e-44	2.08925e-39	84.5135	17.9369	-0.184516	17.7524
chr5	7824455	-	CHG	CCG	4.93047	4.99526	2.66943e-06	0.000550031	4.45978	4.52176	-0.408715	4.11304
chr5	7827964	+	CG	CGT	11.8084	8.01432	2.81649e-12	1.87389e-09	17.5719	11.3235	-0.484905	10.8386
chr5	7828864	-	CHH	CTA	12.2893	11.4421	1.44295e-19	4.01116e-16	33.4616	10.7243	-1.56505	9.15923
chr5	7828911	-	CHH	CAT	5.4212	5.55209	2.55706e-07	6.46047e-05	6.67195	5.55097	0.129774	5.4212
chr5	7828920	-	CHH	CCT	8.25718	10.5537	1.09595e-17	2.09476e-14	29.188	8.43959	0.182407	8.25718
chr5	7890480	-	CHH	CAC	-6.29014	-7.22172	1.83833e-10	8.46477e-08	13.5667	0.0760317	6.36617	-6.29014
chr5	8366387	+	CHH	CTT	9.597	4.18661	6.32858e-05	0.0092145	1.45172	2.84691	-6.75009	-3.90319
chr5	8866319	-	CHH	CAA	5.53585	4.21663	5.65943e-05	0.00837879	1.5436	-0.389566	-5.92542	-5.53585
chr5	10127605	+	CHH	CAC	-8.22612	-8.09247	2.8156e-12	1.87389e-09	17.4576	-8.73069	-0.504563	8.22612
chr5	10562469	+	CHH	CAC	1.08001	4.18386	6.3936e-05	0.00929423	1.40739	0.519657	-0.560349	-0.0406916
chr5	10562479	+	CHH	CTA	6.02238	4.63035	1.15771e-05	0.00206791	3.05449	5.99765	-0.0247337	5.97291
chr5	11098725	+	CHG	CCG	8.0929	12.203	3.69985e-21	1.36336e-17	36.899	8.1791	0.0861949	8.0929
chr5	11098726	+	CG	CGC	-1.71124	-3.76368	0.000289877	0.0329315	0.0240547	-1.10609	0.605144	0.500948
chr5	11105035	+	CHG	CTG	6.82786	6.54919	3.05327e-09	1.12054e-06	10.8587	0.978839	-5.84902	-4.87018
chr5	11105043	+	CHH	CCT	7.92146	5.38356	5.35996e-07	0.000127044	5.96004	6.30691	-1.61455	4.69236
chr5	11169865	-	CHH	CCA	8.50311	12.2874	2.47143e-21	9.49332e-18	37.1854	9.10431	0.601198	8.50311
chr5	11310747	-	CHH	CCT	-4.71365	-4.31829	3.86289e-05	0.00598076	1.92894	-0.531527	4.18212	-3.65059
chr5	11320097	-	CHH	CCA	9.27649	11.2205	4.22902e-19	1.05112e-15	32.3875	8.24466	-1.03183	7.21283
chr5	11320114	-	CHG	CTG	6.85316	5.50337	3.15429e-07	7.83386e-05	6.4607	7.46311	0.609945	6.85316
chr5	11566810	-	CHH	CCA	6.93209	8.62728	1.41704e-13	1.21205e-10	20.4364	-0.365307	-7.29739	-6.93209
chr5	11634682	+	CHH	CTA	6.75635	3.95867	0.000145515	0.0186885	0.699511	6.95937	0.203026	6.75635
chr5	11864110	+	CHH	CCT	10.4206	3.63461	0.000451886	0.0468317	-0.389539	3.83603	-6.58461	-2.74858
chr5	11864189	+	CHG	CAG	5.46977	4.49747	1.94526e-05	0.00326772	2.57737	0.175432	-5.29433	-5.1189
chr5	11864276	+	CHH	CAA	8.9524	3.61503	0.000482963	0.0494752	-0.413869	8.41527	-0.537135	7.87813
chr5	11864330	+	CHG	CTG	11.1214	3.65188	0.00042607	0.0447909	-0.366372	6.22724	-4.89415	1.33309
chr5	13960792	-	CHH	CCC	5.26494	8.26193	8.44836e-13	6.21367e-10	18.6877	0.0307283	-5.23422	-5.20349
chr5	14118699	+	CG	CGA	-7.85425	-5.97242	4.04325e-08	1.1875e-05	8.40965	-7.7447	0.109551	7.63515
chr5	14119714	-	CHH	CCT	10.7099	5.65584	1.63078e-07	4.26399e-05	7.07726	7.30021	-3.40966	3.89055
chr5	14510682	-	CHH	CAT	6.76994	3.66018	0.000414163	0.043896	-0.289254	0.945367	-5.82457	-4.87921
chr5	14727569	-	CHG	CTG	2.51524	3.82696	0.000232336	0.0275552	0.27928	-0.112369	-2.62761	-2.51524
chr5	14727613	-	CHH	CTT	16.6478	8.45658	3.26701e-13	2.62772e-10	19.6019	4.06547	-12.5823	-8.51685
chr5	14839199	-	CHG	CAG	7.11262	4.81663	5.5154e-06	0.00106706	3.76321	7.1924	0.0797779	7.11262
chr5	14847545	-	CHG	CAG	7.76881	4.80439	5.79346e-06	0.00111676	3.71675	7.03549	-0.733318	6.30217
chr5	14847560	-	CHH	CTT	7.33193	3.74062	0.000314029	0.0351648	-0.0259081	7.29352	-0.038406	7.25511
chr5	16547191	-	CHH	CTA	10.5001	11.1786	5.18447e-19	1.25417e-15	32.2751	10.3906	-0.109428	10.2812
chr5	16578521	+	CHH	CAA	6.23153	5.40738	4.75816e-07	0.000114103	6.0726	7.02948	0.797957	6.23153
chr5	16590424	+	CHH	CAA	7.03823	4.35314	3.38461e-05	0.00532302	2.07331	4.96464	-2.07359	2.89105
chr5	16694490	-	CG	CGA	-7.70501	-5.40614	4.78329e-07	0.000114643	6.08871	-6.22891	1.4761	4.75281
chr5	16694527	-	CG	CGA	-12.4106	-9.28865	5.50281e-15	6.03408e-12	23.5168	-11.6017	0.80887	10.7929
chr5	34789581	+	CHH	CTC	10.8946	3.70608	0.000371746	0.0403656	-0.120423	9.88356	-1.01109	8.87248
chr5	36624167	+	CHH	CTC	-5.25155	-3.80338	0.000269959	0.031095	0.173088	-0.26162	4.98993	-4.72831
chr5	37666293	+	CHH	CAA	5.24968	4.5035	1.90031e-05	0.00320012	2.62126	6.32836	1.07868	5.24968
chr5	38575557	+	CG	CGG	-9.84832	-6.2392	1.21911e-08	3.9911e-06	9.5527	-9.71538	0.132937	9.58245
chr5	38575588	+	CHG	CTG	7.77349	7.51298	3.16105e-11	1.69213e-08	15.2284	8.00206	0.228571	7.77349
chr5	38575604	+	CHH	CCA	15.2318	7.68135	1.40813e-11	8.13564e-09	16.019	12.8826	-2.34921	10.5334
chr5	38575607	+	CHG	CCG	8.14127	5.67699	1.4872e-07	3.91931e-05	7.18191	8.26247	0.121208	8.14127
chr5	38575678	+	CHH	CAA	10.345	6.76214	1.10144e-09	4.3878e-07	11.8368	10.2841	-0.0609801	10.2231
chr5	45694921	-	CG	CGT	8.63841	5.4656	3.70964e-07	9.07441e-05	6.31002	7.37817	-1.26024	6.11793
chr5	45696824	+	CHH	CCA	-8.46638	-6.86105	6.94063e-10	2.86206e-07	12.2887	-8.8903	-0.423925	8.46638
chr5	53838326	-	CG	CGA	1.45916	3.73451	0.000320748	0.0357354	-0.105547	0.795821	-0.663341	0.13248
chr5	58182800	+	CHH	CTC	14.307	4.60245	1.2919e-05	0.00227258	2.919	2.37593	-11.931	-9.55511
chr5	58902898	-	CHH	CTC	6.8218	3.99086	0.000129597	0.0169779	0.769152	7.05603	0.234236	6.8218
chr5	58902909	-	CHG	CAG	9.7417	12.0173	9.00505e-21	3.14555e-17	35.9664	9.31215	-0.429551	8.88259
chr5	60559769	+	CHH	CCT	-3.84398	-3.63667	0.000448736	0.0466247	-0.337436	-2.47054	1.37345	1.09709
chr5	60650418	+	CHH	CAA	13.5459	3.75678	0.000305212	0.0343779	-0.0410819	7.70516	-5.84076	1.8644
chr5	60821667	+	CHH	CAT	18.2652	10.8446	3.43087e-18	7.19693e-15	30.3358	17.0302	-1.23498	15.7952
chr5	60831346	+	CG	CGG	0.920639	3.63647	0.000451176	0.0468108	-0.41229	0.588422	-0.332217	0.256205
chr5	63259035	-	CHH	CCC	5.64699	4.04105	0.000108055	0.0145435	1.0013	6.06184	0.414852	5.64699
chr5	63259083	+	CHH	CTC	11.6654	4.24773	5.03835e-05	0.00756532	1.63914	1.95719	-9.70826	-7.75107
chr5	65123013	+	CG	CGA	-9.99462	-5.21862	1.09166e-06	0.000245267	5.29125	-6.97114	3.02348	3.94766
chr5	65123032	+	CHH	CCA	7.89168	6.24068	1.28179e-08	4.17259e-06	9.50991	0.457756	-7.43393	-6.97617
chr5	66790375	-	CHH	CAC	-0.946421	-3.64774	0.000432128	0.0452626	-0.382141	-0.57084	0.375581	0.195259
chr5	66790909	+	CHH	CCA	7.70105	7.4671	3.93768e-11	2.06599e-08	15.0256	-1.13068	-8.83173	-7.70105
chr5	68115373	+	CHH	CCA	17.8658	3.8277	0.000240138	0.0282637	0.202704	8.78241	-9.08336	-0.300951
chr5	71310112	-	CG	CGT	0.946341	3.87745	0.000194416	0.0238201	0.368739	0.588204	-0.358136	0.230068
chr5	71310331	-	CHH	CCC	6.71852	4.66978	9.90869e-06	0.00180398	3.19489	7.33389	0.615365	6.71852
chr5	71310370	-	CHH	CCT	5.71756	5.12166	1.58435e-06	0.000343528	4.91996	0.608076	-5.10948	-4.50141
chr5	71478889	-	CHH	CTA	5.83995	6.07106	2.60162e-08	7.88578e-06	8.83043	6.50265	0.662707	5.83995
chr5	73591835	-	CHH	CTA	0.678196	3.80927	0.000247223	0.0289471	0.169928	0.448291	-0.229906	0.218385
chr5	74959601	-	CHH	CCC	9.96185	3.63285	0.000454611	0.0470653	-0.403434	4.66969	-5.29216	-0.622474
chr5	74959607	+	CHH	CCT	-8.47777	-6.60107	2.32577e-09	8.67617e-07	11.134	-8.52533	-0.0475634	8.47777
chr5	76505273	+	CG	CGT	0.911426	4.16966	6.84291e-05	0.00985884	1.35971	0.714488	-0.196938	0.517551
chr5	76712402	+	CHH	CCC	1.0167	3.85022	0.000214063	0.025725	0.294198	0.318673	-0.698024	-0.379352
chr5	77144041	-	CHG	CTG	6.3238	4.00935	0.00012122	0.0160463	0.887091	3.98695	-2.33685	1.6501
chr5	77144064	-	CHH	CCT	9.73158	12.7023	3.43677e-22	1.53397e-18	39.0076	9.10754	-0.624038	8.48351
chr5	77288955	-	CHH	CCC	15.8419	7.29406	1.25284e-10	5.9302e-08	13.9287	-0.242078	-16.084	-15.8419
chr5	77289949	+	CHG	CAG	8.4629	3.93059	0.000160912	0.0203607	0.586387	4.03529	-4.42761	-0.392324
chr5	77291992	+	CHH	CCA	5.4679	4.68739	9.24132e-06	0.00169675	3.27022	5.09581	-0.372093	4.72371
chr5	77784395	-	CG	CGG	-5.36098	-4.7213	8.57211e-06	0.0015849	3.4178	-4.74518	0.615796	4.12939
chr5	78067917	+	CG	CGT	-1.11114	-3.69645	0.00036575	0.0398373	-0.210197	-0.607994	0.503142	0.104852
chr5	79441997	+	CHH	CCT	5.63965	4.91044	3.77419e-06	0.000754603	4.10611	-0.115108	-5.75476	-5.63965
chr5	79442078	+	CHH	CCA	7.30719	4.10185	8.65359e-05	0.0120675	1.17649	0.516736	-6.79045	-6.27372
chr5	79498782	+	CG	CGT	-7.32316	-5.34634	7.00804e-07	0.000162641	5.73484	-6.25585	1.06731	5.18854
chr5	79498793	+	CG	CGG	-17.8569	-6.32637	1.01903e-08	3.37265e-06	9.73771	-16.6948	1.16213	15.5327
chr5	80344488	-	CHH	CTC	-3.60392	-3.74443	0.000309914	0.0347777	-0.0399799	-1.53685	2.06706	-0.530211
chr5	81183376	+	CHH	CAA	6.44992	6.00859	3.44086e-08	1.02194e-05	8.56835	-0.516403	-6.96633	-6.44992
chr5	81183390	+	CHG	CAG	6.90849	4.43749	2.45181e-05	0.00402061	2.35315	1.67343	-5.23505	-3.56162
chr5	81183394	+	CHH	CCT	9.447	6.64515	1.89658e-09	7.17647e-07	11.3298	0.0322823	-9.41472	-9.38243
chr5	81391419	-	CHH	CTC	7.79854	4.80155	6.00514e-06	0.00115441	3.68244	8.51002	0.711483	7.79854
chr5	81391464	-	CHH	CAA	8.23387	7.84238	7.24431e-12	4.42338e-09	16.6295	7.6429	-0.590969	7.05193
chr5	87047832	+	CHH	CTT	5.16185	5.1443	1.44199e-06	0.000314934	5.0542	4.47562	-0.68623	3.78939
chr5	87441083	-	CHG	CCG	7.51245	7.91542	4.54862e-12	2.93279e-09	17.0556	8.21752	0.705071	7.51245
chr5	87800101	+	CHG	CAG	4.52582	6.04412	3.87011e-08	1.14088e-05	8.46417	0.22698	-4.29884	-4.07186
chr5	87836212	-	CHG	CAG	-5.78142	-4.38644	2.98134e-05	0.00477167	2.19583	0.110135	5.89155	-5.78142
chr5	87978976	-	CHH	CTC	5.04903	7.56257	2.49215e-11	1.36874e-08	15.4481	1.36497	-3.68406	-2.31908
chr5	87979023	-	CHH	CCC	6.07346	6.89814	5.83414e-10	2.43911e-07	12.4284	0.894668	-5.1788	-4.28413
chr5	87982665	+	CHH	CAA	5.61764	7.24398	1.14075e-10	5.46082e-08	13.9519	5.57914	-0.038501	5.54064
chr5	87982723	+	CHH	CAC	6.25174	4.24553	5.07999e-05	0.00761521	1.65103	7.2577	1.00596	6.25174
chr5	87982849	+	CHH	CAT	5.60657	6.38312	6.33326e-09	2.17727e-06	10.1739	5.88376	0.277195	5.60657
chr5	88018852	+	CHH	CCC	7.39508	4.51895	1.78976e-05	0.00303791	2.64327	1.01042	-6.38466	-5.37424
chr5	88100370	+	CHH	CCC	5.35673	4.3333	3.64943e-05	0.00568031	1.98337	-0.0245518	-5.38128	-5.35673
chr5	88100372	+	CHH	CCT	-7.02575	-10.3231	3.39542e-17	5.63358e-14	28.2634	0.404677	7.43042	-7.02575
chr5	92931544	-	CHH	CCC	-3.65932	-4.06453	9.9198e-05	0.0135546	1.04472	-4.02761	-0.368291	3.65932
chr5	97734483	-	CHH	CCT	7.17005	8.34701	5.57911e-13	4.26031e-10	19.0414	6.96267	-0.207377	6.7553
chr5	103279056	+	CHH	CTT	15.7425	3.6346	0.000451912	0.0468317	-0.431319	7.4193	-8.32318	-0.903876
chr5	103279142	+	CHH	CTT	8.78582	3.8975	0.00018106	0.0224749	0.47423	6.92871	-1.8571	5.07161
chr5	105657086	-	CG	CGT	-12.1499	-6.86938	6.67548e-10	2.76171e-07	12.3269	-9.65119	2.49869	7.1525
chr5	106706375	-	CHG	CTG	6.2914	8.04276	2.45343e-12	1.66666e-09	17.6572	-0.196499	-6.4879	-6.2914
chr5	106708936	-	CHG	CAG	11.4633	5.25478	9.08174e-07	0.00020735	5.44874	4.84107	-6.62226	-1.78119
chr5	106929021	-	CHH	CCT	8.66807	7.00143	3.5917e-10	1.55813e-07	12.9181	8.62986	-0.0382093	8.59165
chr5	115713350	+	CG	CGA	-5.16617	-4.76917	6.67233e-06	0.00126843	3.63	-4.25132	0.914845	3.33648
chr5	115713658	-	CHH	CAT	13.5299	4.00109	0.000125722	0.0165454	0.791082	7.39724	-6.13264	1.26461
chr5	115780544	+	CHG	CAG	13.1201	4.11633	8.2055e-05	0.0115334	1.19026	4.88157	-8.23848	-3.35691
chr5	115780570	+	CHG	CTG	2.85767	4.12085	8.07033e-05	0.0113717	1.24975	1.42991	-1.42776	0.00214656
chr5	115780626	+	CHG	CTG	12.6738	4.91467	3.70978e-06	0.000742662	4.11355	4.9594	-7.71438	-2.75499
chr5	115789690	+	CHH	CAA	2.1274	3.97621	0.000158396	0.0200824	0.695934	0.552782	-1.57462	-1.02184
chr5	115789747	+	CHH	CAC	9.73592	8.66909	5.77484e-13	4.38862e-10	19.0006	-0.336433	-10.0724	-9.73592
chr5	115800229	+	CHG	CTG	-1.24018	-3.63928	0.000444776	0.0463347	-0.401141	-0.509265	0.730918	-0.221653
chr5	115823667	-	CHG	CTG	20.151	15.6101	5.81966e-28	7.09331e-24	51.483	18.5121	-1.63887	16.8733
chr5	115835579	-	CHH	CCA	4.23958	4.6265	1.17537e-05	0.00209432	3.11812	3.99698	-0.242599	3.75438
chr5	115835679	-	CHH	CTT	7.07866	4.3989	2.84274e-05	0.00457941	2.22514	6.79053	-0.288124	6.50241
chr5	121726089	+	CHH	CCC	8.89965	9.19807	8.59272e-15	9.13774e-12	22.9556	8.57887	-0.320781	8.25809
chr5	123149118	-	CHH	CTT	11.0379	12.9377	1.1311e-22	5.39017e-19	40.0925	-0.347205	-11.3851	-11.0379
chr5	123730649	+	CHH	CAA	3.4307	4.17159	6.69132e-05	0.00967155	1.44604	1.79514	-1.63556	0.159583
chr5	123731193	+	CHG	CAG	6.43662	3.88383	0.000190063	0.0233817	0.436767	-0.188167	-6.62479	-6.43662
chr5	123773977	+	CHH	CAA	7.28756	3.72416	0.00033244	0.0367845	-0.0977751	8.02202	0.734459	7.28756
chr5	123774068	+	CHH	CCT	11.0226	4.41362	2.68701e-05	0.00436228	2.23971	-0.0414581	-11.0641	-11.0226
chr5	124003591	-	CG	CGG	-12.7942	-4.75211	7.14315e-06	0.00134823	3.49893	-10.528	2.26622	8.26179
chr5	124003601	-	CHH	CTC	6.49286	3.6904	0.000373436	0.0405218	-0.207315	0.405124	-6.08774	-5.68262
chr5	124159444	+	CHH	CTC	-1.61658	-3.72728	0.000328869	0.0364721	-0.100047	-0.914195	0.702386	0.21181
chr5	124685441	-	CHH	CAC	7.44199	4.81857	5.47254e-06	0.00105941	3.76503	5.60828	-1.83371	3.77457
chr5	124930948	+	CHH	CCC	1.88953	3.76392	0.000289634	0.0329292	0.0254263	0.912351	-0.977178	-0.0648273
chr5	124947951	-	CHH	CTA	8.2812	6.70876	1.41193e-09	5.5036e-07	11.6114	7.42473	-0.856469	6.56827
chr5	124948076	-	CHG	CTG	9.58888	12.4298	1.25357e-21	5.02859e-18	37.774	9.70457	0.115689	9.58888
chr5	125790089	+	CHH	CAC	9.63614	4.0383	0.000131564	0.0171964	0.888356	-0.801335	-10.4375	-9.63614
chr5	125794477	+	CHH	CAC	8.68198	4.15177	0.000101035	0.0137485	1.21571	6.62992	-2.05206	4.57785
chr5	125794651	-	CG	CGG	-0.829886	-3.65147	0.000426668	0.0448352	-0.367059	-0.26614	0.563746	-0.297606
chr5	126256199	+	CHH	CAT	6.64458	5.36224	5.76605e-07	0.000135705	5.88205	0.140718	-6.50386	-6.36314
chr5	126643074	+	CHH	CAC	13.8836	6.82835	1.02004e-09	4.09438e-07	11.9266	2.16574	-11.7179	-9.55217
chr5	130773175	+	CHH	CAT	5.61159	7.59834	2.09891e-11	1.16488e-08	15.5756	5.34006	-0.271536	5.06852
chr5	130773245	+	CHG	CTG	5.33474	5.97205	4.04993e-08	1.18891e-05	8.41471	5.66694	0.332206	5.33474
chr5	131336753	-	CHG	CTG	6.678	8.22245	1.02401e-12	7.41698e-10	18.4028	6.31534	-0.362657	5.95269
chr5	131349149	-	CG	CGC	0.860296	3.67236	0.000397268	0.0424818	-0.295217	0.388113	-0.472184	-0.0840708
chr5	131349173	-	CG	CGG	1.08658	4.19436	6.14884e-05	0.0089962	1.44447	0.472923	-0.613657	-0.140733
chr5	131349252	-	CG	CGA	1.20448	4.34198	3.53113e-05	0.00551649	1.96459	0.59034	-0.614135	-0.0237949
chr5	131349259	-	CG	CGG	1.14585	3.81162	0.000245189	0.0287408	0.165223	0.466512	-0.679339	-0.212827
chr5	131745512	-	CG	CGC	-10.1016	-4.23441	5.29575e-05	0.00791059	1.60709	-10.9165	-0.814908	10.1016
chr5	132160951	-	CG	CGG	-15.3677	-5.38791	5.45656e-07	0.000129044	5.95437	-5.83388	9.53378	-3.6999
chr5	132717461	-	CHH	CTA	11.1218	4.09894	8.74659e-05	0.0121757	1.12425	6.18837	-4.93347	1.2549
chr5	132717583	-	CHH	CAT	11.1468	5.97983	3.91193e-08	1.15053e-05	8.44383	7.97824	-3.16858	4.80967
chr5	132726977	+	CHH	CAA	6.79987	4.8298	5.23061e-06	0.0010163	3.80786	6.81686	0.0169887	6.79987
chr5	133236350	+	CHG	CTG	16.0566	4.82812	5.2661e-06	0.00102226	3.75718	5.50261	-10.554	-5.05137
chr5	134780330	-	CHH	CTC	10.7485	4.21016	5.79773e-05	0.0085516	1.52567	7.20497	-3.54353	3.66144
chr5	135186994	-	CHG	CAG	6.13504	3.6384	0.000448222	0.0465919	-0.290352	1.39183	-4.7432	-3.35137
chr5	136560734	+	CHH	CCC	5.90115	6.68677	1.5637e-09	6.01016e-07	11.4985	6.55094	0.649795	5.90115
chr5	136670273	-	CHH	CAC	2.45856	3.68579	0.000379393	0.040978	-0.24267	1.14024	-1.31832	-0.178085
chr5	136690170	+	CHH	CAC	-3.49277	-4.26662	4.77158e-05	0.00720972	1.7238	-1.37025	2.12251	-0.752264
chr5	136704618	-	CHH	CCT	7.93916	3.65214	0.000425693	0.0447736	-0.313934	6.56229	-1.37687	5.18543
chr5	136747621	+	CHH	CCT	8.31484	7.81455	7.40824e-12	4.51043e-09	16.5805	8.27424	-0.0405954	8.23365
chr5	137404640	+	CHH	CCC	10.5956	7.66095	1.55339e-11	8.90185e-09	15.9181	1.87229	-8.72335	-6.85107
chr5	137495518	+	CHH	CTC	7.1214	5.81482	8.1282e-08	2.24866e-05	7.74777	8.55955	1.43814	7.1214
chr5	137721845	+	CHG	CAG	8.87015	8.33185	6.00756e-13	4.54368e-10	19.0454	8.34793	-0.522217	7.82572
chr5	137791044	-	CHG	CCG	6.12681	6.487	3.93454e-09	1.40809e-06	10.6169	1.45686	-4.66995	-3.2131
chr5	138228942	-	CHH	CCT	9.65806	6.18339	1.56932e-08	5.00472e-06	9.3143	5.35679	-4.30126	1.05553
chr5	138273988	+	CG	CGT	-7.15502	-6.82029	1.5717e-09	6.03725e-07	11.4614	-7.26651	-0.111485	7.15502
chr5	138281837	+	CG	CGC	7.00183	4.83785	5.0635e-06	0.000987161	3.81755	0.165631	-6.83619	-6.67056
chr5	138284917	+	CHG	CAG	8.06003	6.13689	1.93541e-08	6.04868e-06	9.11442	9.90798	1.84795	8.06003
chr5	138304514	-	CHH	CCT	10.3571	3.76574	0.000305168	0.0343779	0.0260429	-0.488137	-10.8453	-10.3571
chr5	138456589	+	CHH	CAC	6.92346	6.58574	2.49652e-09	9.26405e-07	11.0599	6.99106	0.0675947	6.92346
chr5	138456613	+	CHH	CCT	6.47959	4.39654	2.86851e-05	0.00461299	2.24523	5.07561	-1.40398	3.67162
chr5	139112916	+	CHH	CCC	11.534	4.27716	4.5485e-05	0.00692299	1.77034	13.0688	1.5348	11.534
chr5	139144574	+	CHH	CCA	8.54097	12.5245	7.98727e-22	3.30873e-18	38.2855	8.80159	0.260616	8.54097
chr5	139187264	+	CHH	CTC	-0.588554	-4.1078	8.46669e-05	0.0118486	1.14594	-0.250323	0.338231	-0.0879082
chr5	139187276	+	CHH	CCA	-1.43308	-3.89481	0.0001828	0.0226586	0.426122	-0.579545	0.853537	-0.273992
chr5	139348447	+	CHH	CCA	3.77052	4.02941	0.000112724	0.0150759	0.959649	1.91661	-1.85392	0.0626879
chr5	139348448	+	CHG	CAG	8.17124	6.71509	1.37099e-09	5.36379e-07	11.6232	8.48363	0.312382	8.17124
chr5	141133521	+	CHH	CCA	4.61359	3.68868	0.000375652	0.0406782	-0.163041	0.630875	-3.98272	-3.35184
chr5	141148090	-	CHH	CCC	0.947995	3.62815	0.000461924	0.0477134	-0.417959	0.589914	-0.358081	0.231833
chr5	141162797	-	CHG	CAG	12.7081	8.46171	3.41297e-13	2.72781e-10	19.5673	-0.266408	-12.9745	-12.7081
chr5	141189277	-	CHH	CTT	7.94015	7.39702	5.50417e-11	2.80206e-08	14.6834	5.80199	-2.13816	3.66383
chr5	141205232	-	CG	CGG	4.14849	4.25262	5.51209e-05	0.00818744	1.7217	2.00339	-2.14511	-0.141717
chr5	141788711	-	CHH	CTT	13.4911	3.66385	0.000413042	0.0438065	-0.335798	9.66281	-3.82826	5.83455
chr5	141985212	-	CHH	CAC	8.27868	4.93516	4.00811e-06	0.000796098	4.09449	8.39779	0.119113	8.27868
chr5	142037175	-	CHH	CCC	2.1072	4.53755	1.66487e-05	0.00285035	2.72071	0.848429	-1.25877	-0.410339
chr5	142068940	-	CG	CGC	-9.12127	-4.83413	8.16246e-06	0.00151846	3.49502	-10.3795	-1.25824	9.12127
chr5	142482218	-	CHH	CAA	17.2981	4.06841	9.78026e-05	0.013394	0.998019	9.59822	-7.69987	1.89834
chr5	143175648	+	CHH	CCA	5.08964	5.64718	1.69344e-07	4.41144e-05	7.05452	5.07909	-0.0105507	5.06853
chr5	145969699	-	CHG	CAG	11.9675	8.17686	1.27855e-12	9.07445e-10	18.3215	-1.37662	-13.3441	-11.9675
chr5	146275490	+	CHG	CCG	2.92869	4.4062	2.7644e-05	0.00447001	2.33465	2.31224	-0.616454	1.69578
chr5	146846387	+	CHH	CAT	8.97201	6.36368	6.92123e-09	2.36863e-06	10.0928	8.46099	-0.511015	7.94998
chr5	149657000	-	CHG	CTG	0.646585	3.71318	0.000345283	0.0379669	-0.153788	0.452106	-0.194479	0.257627
chr5	149665441	-	CHH	CCC	8.02914	8.60285	1.59716e-13	1.35055e-10	20.2659	7.84655	-0.182582	7.66397
chr5	149669424	+	CHG	CCG	5.32872	4.01588	0.000118391	0.0157243	0.94925	2.30953	-3.01919	-0.709659
chr5	149669462	+	CHH	CTT	8.44458	12.0045	9.57428e-21	3.29794e-17	35.9097	7.76668	-0.677894	7.08879
chr5	149669787	+	CHH	CAT	5.2551	7.08416	2.4318e-10	1.08436e-07	13.2507	5.53367	0.278573	5.2551
chr5	149725376	+	CHH	CAT	7.43664	4.05176	0.000103927	0.0140686	0.982138	7.91659	0.479952	7.43664
chr5	149725464	+	CHG	CTG	5.99956	4.61155	1.24654e-05	0.00220348	2.9772	6.86846	0.868901	5.99956
chr5	149883975	-	CHG	CAG	-2.36793	-3.62559	0.000470407	0.0484405	-0.40399	-0.69237	1.67556	-0.983186
chr5	151122469	+	CHH	CAT	7.35179	6.00416	3.50951e-08	1.0399e-05	8.54983	8.26073	0.908934	7.35179
chr5	156712449	-	CHG	CTG	4.82124	4.36133	3.28087e-05	0.00518172	2.05328	-1.1302	-5.95143	-4.82124
chr5	156879680	+	CHH	CCA	8.71072	7.41435	5.06704e-11	2.60837e-08	14.7769	7.39277	-1.31795	6.07482
chr5	156990964	+	CHH	CCA	8.49915	7.11377	2.11434e-10	9.59941e-08	13.418	7.56976	-0.929384	6.64038
chr5	159696203	-	CHG	CTG	9.99971	6.22201	1.56977e-08	5.00472e-06	9.32421	11.4331	1.43342	9.99971
chr5	159861156	+	CHH	CCT	4.29108	5.52046	2.93065e-07	7.32145e-05	6.53363	-0.456604	-4.74768	-4.29108
chr5	160177003	+	CHH	CTC	-4.1858	-4.59052	1.55659e-05	0.00268748	2.81959	-0.778452	3.40735	-2.6289
chr5	167217623	+	CHG	CAG	16.7646	4.38282	3.02288e-05	0.00482962	2.10027	5.91108	-10.8535	-4.94243
chr5	167288436	-	CHH	CTT	1.35432	3.73443	0.000320839	0.0357379	-0.0721865	0.641557	-0.712765	-0.0712079
chr5	167450556	-	CHH	CCT	6.25599	6.49627	3.77043e-09	1.35394e-06	10.6706	7.31004	1.05405	6.25599
chr5	167726699	+	CHH	CTT	13.4103	3.7345	0.00032076	0.0357354	-0.112228	7.26895	-6.14133	1.12762
chr5	167836712	+	CG	CGA	10.2444	8.87082	1.74754e-13	1.46701e-10	19.7709	10.4694	0.224944	10.2444
chr5	169982081	+	CG	CGT	12.4693	8.39238	1.16823e-12	8.33815e-10	18.1887	12.323	-0.146291	12.1767
chr5	169991433	+	CHH	CAT	9.65009	4.96942	2.96752e-06	0.000605739	4.335	-0.362665	-10.0128	-9.65009
chr5	170740149	-	CHH	CAT	7.09497	5.03297	2.28628e-06	0.000479502	4.57961	-0.390582	-7.48555	-7.09497
chr5	170740203	-	CHH	CAA	-6.61421	-7.74814	1.02068e-11	6.05722e-09	16.318	-0.354576	6.25964	-5.90506
chr5	171804988	-	CHH	CTC	12.2146	5.18211	1.27097e-06	0.000280776	5.13959	6.17492	-6.03965	0.135274
chr5	171808189	+	CHH	CAT	6.2492	6.26552	1.08195e-08	3.56973e-06	9.66106	7.22642	0.977215	6.2492
chr5	171808214	+	CHG	CAG	10.3572	12.048	7.77087e-21	2.76697e-17	36.0621	9.08375	-1.27341	7.81034
chr5	171830320	+	CHH	CTA	9.53702	10.3454	3.04405e-17	5.10404e-14	28.4668	9.17613	-0.360889	8.81524
chr5	171889513	-	CG	CGG	-2.45385	-4.91122	6.26699e-06	0.00120037	3.73992	-1.05895	1.3949	-0.335953
chr5	171975290	-	CHH	CTC	-1.43702	-4.36611	3.22171e-05	0.00509663	2.05213	-0.573685	0.863336	-0.28965
chr5	171976240	-	CG	CGA	-6.39656	-4.10668	8.5018e-05	0.0118872	1.17509	-6.96924	-0.572687	6.39656
chr5	172000991	-	CHH	CTC	-6.0823	-3.99151	0.000129295	0.0169453	0.79959	-0.90915	5.17315	-4.264
chr5	172001051	-	CHH	CCA	-7.7251	-12.0482	7.76201e-21	2.76697e-17	36.1921	0.270052	7.99515	-7.7251
chr5	172705355	-	CHH	CAT	-4.657	-4.63379	1.39548e-05	0.00243787	2.95595	-1.66259	2.99442	-1.33183
chr5	172862405	+	CHG	CTG	5.03898	4.4249	2.57328e-05	0.00419685	2.30296	-0.167779	-5.20676	-5.03898
chr5	172981519	+	CHG	CTG	5.43553	4.66955	9.91752e-06	0.00180418	3.22576	1.76329	-3.67223	-1.90894
chr5	173100930	+	CHG	CCG	3.94691	5.47794	3.51848e-07	8.63011e-05	6.3607	-0.64897	-4.59588	-3.94691
chr5	173184768	+	CHH	CCA	10.5373	13.8444	1.65333e-24	1.10304e-20	44.0066	10.3204	-0.216945	10.1034
chr5	173293517	+	CHH	CCT	7.07466	10.4198	2.11312e-17	3.72028e-14	28.586	7.06651	-0.00814491	7.05837
chr5	173293742	+	CHH	CCA	8.01883	8.68494	1.0683e-13	9.43023e-11	20.6172	0.501961	-7.51687	-7.01491
chr5	173383179	-	CHH	CTT	-6.75418	-7.60792	2.00452e-11	1.12034e-08	15.6339	-0.489721	6.26445	-5.77473
chr5	173491291	+	CHG	CCG	6.68902	8.03183	2.58717e-12	1.74628e-09	17.5963	7.22996	0.540941	6.68902
chr5	173930481	+	CHH	CTT	5.75565	3.89415	0.000183226	0.0226904	0.487363	5.69991	-0.0557423	5.64417
chr5	173930548	+	CHG	CAG	4.43647	4.07472	9.55753e-05	0.0131546	1.13899	5.12702	0.690549	4.43647
chr5	173932818	-	CHH	CTC	-9.31592	-9.96577	6.05973e-16	8.00141e-13	25.5011	-0.6813	8.63462	-7.95332
chr5	173976473	+	CHG	CTG	1.12874	3.81842	0.000239416	0.0281997	0.192404	1.09498	-0.0337582	1.06123
chr5	174220320	+	CHH	CCA	11.3562	4.64149	1.10797e-05	0.00198764	3.08865	8.65315	-2.703	5.95015
chr5	174429516	-	CHG	CTG	8.46351	4.42345	3.15309e-05	0.00500611	2.17644	9.41853	0.955016	8.46351
chr5	175110531	-	CHH	CAT	-8.05917	-4.16678	6.81174e-05	0.00981874	1.35522	-8.50045	-0.441277	8.05917
chr5	175110536	-	CHH	CAT	10.3022	9.23256	7.25187e-15	7.87014e-12	23.2421	9.35151	-0.950702	8.4008
chr5	175111009	-	CHH	CCA	-6.39243	-3.63565	0.000450296	0.0467483	-0.349318	-6.08631	0.30612	5.78019
chr5	175111047	-	CHH	CTT	-3.15101	-3.75066	0.000303286	0.0342156	0.0428789	-0.607976	2.54304	-1.93506
chr5	175113566	-	CHH	CTA	5.89304	4.34277	3.52062e-05	0.0055055	2.03107	5.5406	-0.352435	5.18817
chr5	177757094	-	CHH	CCC	10.1298	3.77206	0.000300607	0.0339557	0.0529143	-0.0689447	-10.1987	-10.1298
chr5	177762995	-	CG	CGA	-9.09195	-6.3203	8.94828e-09	2.98783e-06	9.85057	-2.99601	6.09593	-3.09992
chr5	177855598	+	CHH	CCT	6.71385	6.4814	4.03711e-09	1.44154e-06	10.6076	7.87986	1.16601	6.71385
chr5	178797692	+	CHH	CAC	-1.98949	-3.99092	0.000156693	0.0199063	0.694057	-1.44186	0.547628	0.894233
chr5	179329264	+	CHG	CAG	6.81057	8.24616	9.12331e-13	6.67711e-10	18.6151	7.19695	0.386381	6.81057
chr5	179391231	+	CG	CGA	-0.678443	-3.6255	0.000466105	0.0480591	-0.421802	-0.530903	0.14754	0.383363
chr5	179401537	+	CHH	CAT	8.13105	4.51616	1.80925e-05	0.00306361	2.63371	7.19514	-0.93591	6.25923
chr5	179440122	-	CHH	CAT	4.30651	3.73833	0.000316534	0.0353827	0.0191823	3.22573	-1.08078	2.14495
chr5	179443503	-	CHH	CTA	-7.17515	-4.21275	5.74189e-05	0.00848107	1.55211	-0.804951	6.3702	-5.56525
chr5	179544404	+	CG	CGA	-7.00149	-4.06563	9.94897e-05	0.0135811	1.04132	-0.918871	6.08262	-5.16375
chr5	179567232	-	CHH	CCC	4.54585	3.90604	0.000175642	0.0219053	0.570166	4.57298	0.0271284	4.54585
chr5	179567286	-	CHH	CCA	6.7445	3.67758	0.000390224	0.0418982	-0.224831	-0.346098	-7.0906	-6.7445
chr5	179570338	-	CHH	CAT	8.25312	4.42388	2.58335e-05	0.00420909	2.29071	8.12382	-0.129302	7.99452
chr5	179571242	-	CHH	CCA	7.184	10.2244	5.51283e-17	8.89071e-14	27.7674	7.6037	0.419703	7.184
chr5	179606669	-	CHH	CAT	17.8608	9.62678	1.90893e-14	1.90834e-11	21.9632	3.23515	-14.6257	-11.3905
chr5	179624167	+	CHG	CTG	5.48549	7.12988	1.9592e-10	8.96568e-08	13.4746	5.85647	0.370977	5.48549
chr5	179750350	+	CHH	CCC	0.690837	4.68425	9.3569e-06	0.00171499	3.24	0.346901	-0.343936	0.00296564
chr5	179794959	-	CG	CGC	-7.84609	-3.81466	0.000306329	0.0344547	0.176118	-7.98044	-0.134353	7.84609
chr5	179795432	+	CHH	CTC	6.78304	4.04226	0.000108317	0.0145726	0.985171	6.29253	-0.490511	5.80202
chr6	319577	-	CHG	CCG	11.1765	7.78142	8.69309e-12	5.22743e-09	16.4791	-1.49664	-12.6731	-11.1765
chr6	319616	-	CHH	CAA	6.91302	4.07136	9.6755e-05	0.0132843	1.08568	2.59463	-4.31839	-1.72376
chr6	324406	+	CHH	CTC	7.85147	3.82675	0.00023251	0.0275575	0.234127	1.10004	-6.75142	-5.65138
chr6	324885	+	CHG	CTG	4.20678	4.19279	6.18494e-05	0.00903859	1.50413	5.30507	1.0983	4.20678
chr6	1222928	-	CHG	CTG	7.86032	7.67661	1.44067e-11	8.30845e-09	15.9777	8.90026	1.03993	7.86032
chr6	1526103	-	CHG	CTG	-5.40161	-4.17546	6.6462e-05	0.00961637	1.43042	-6.27444	-0.87283	5.40161
chr6	1527634	+	CHG	CCG	9.22041	12.2652	2.74751e-21	1.04902e-17	37.2038	8.92988	-0.290531	8.63935
chr6	1576614	-	CHH	CAT	6.96043	4.40543	2.77255e-05	0.00447936	2.25472	7.21581	0.25538	6.96043
chr6	1619055	+	CHH	CTC	-8.94326	-4.52878	1.94446e-05	0.00326724	2.60207	-1.08491	7.85835	-6.77344
chr6	1915916	+	CHG	CCG	11.3507	12.883	1.46354e-22	6.92235e-19	39.9995	9.84731	-1.5034	8.3439
chr6	3280042	-	CHG	CAG	6.18909	4.40426	2.78508e-05	0.00449616	2.23236	1.76925	-4.41984	-2.65059
chr6	3285669	+	CG	CGC	-15.7822	-3.80592	0.000275398	0.0316038	0.179931	-13.6615	2.12063	11.5409
chr6	3395264	-	CHH	CAC	7.91483	6.10119	2.84175e-08	8.55227e-06	8.76423	-0.420539	-8.33537	-7.91483
chr6	3411209	-	CHG	CCG	18.7006	7.23465	1.24615e-10	5.91179e-08	13.9359	13.9057	-4.79487	9.11083
chr6	3644981	-	CHH	CCC	8.17672	6.35886	7.99736e-09	2.70767e-06	9.96077	8.60558	0.428863	8.17672
chr6	3645033	-	CHG	CTG	4.47943	3.61802	0.000487363	0.0497892	-0.363928	4.11502	-0.36441	3.75061
chr6	3645080	-	CHH	CCC	10.4028	6.80628	1.04231e-09	4.17849e-07	11.8971	0.356494	-10.0463	-9.68979
chr6	3902078	-	CG	CGG	-5.40651	-3.87578	0.00019913	0.0242729	0.442798	-6.15726	-0.75075	5.40651
chr6	4675693	+	CHG	CAG	5.38058	3.77104	0.000284071	0.0324172	0.0828626	-0.471167	-5.85175	-5.38058
chr6	5316177	-	CHH	CAC	8.80796	4.41006	2.74891e-05	0.00444796	2.24788	5.63991	-3.16805	2.47186
chr6	5387921	-	CHH	CCT	14.7263	3.98842	0.000130741	0.0171065	0.73342	5.5567	-9.1696	-3.61289
chr6	5389486	-	CHH	CAA	5.58033	4.71613	8.2447e-06	0.00153196	3.37236	0.990114	-4.59022	-3.6001
chr6	6000640	-	CHH	CCA	9.18319	5.38035	5.33869e-07	0.000126635	5.96713	8.83577	-0.347423	8.48835
chr6	6000711	-	CHH	CCT	5.65578	5.60001	2.07836e-07	5.32017e-05	6.86976	6.32853	0.67275	5.65578
chr6	6178051	-	CHH	CCA	8.97193	4.85617	6.15188e-06	0.00118082	3.71207	1.50054	-7.47139	-5.97086
chr6	6178068	-	CHH	CAT	4.8659	3.75831	0.000328666	0.036456	0.0783401	3.34536	-1.52054	1.82483
chr6	11811099	-	CHG	CTG	7.85678	6.12627	2.03018e-08	6.29295e-06	9.06669	8.11739	0.26061	7.85678
chr6	12150662	-	CHH	CAA	9.11404	5.35353	6.08787e-07	0.000142749	5.84068	2.21762	-6.89642	-4.67881
chr6	12791607	-	CHG	CTG	5.77204	8.15348	1.43256e-12	1.0055e-09	18.1892	0.22807	-5.54397	-5.3159
chr6	12812006	-	CHG	CCG	5.00567	3.84536	0.000217764	0.0260956	0.374074	4.6263	-0.379365	4.24694
chr6	13053306	-	CHH	CCA	1.31168	3.88688	0.000188022	0.0231801	0.399201	0.661649	-0.650027	0.0116215
chr6	13351147	+	CHG	CAG	11.3208	4.18897	6.2733e-05	0.00913822	1.45137	10.4927	-0.828035	9.6647
chr6	13351737	+	CHG	CTG	6.55941	3.94548	0.000152562	0.0194555	0.635628	7.11471	0.555307	6.55941
chr6	13351774	+	CHG	CTG	8.65726	4.31297	3.94139e-05	0.00609136	1.91065	1.98701	-6.67026	-4.68325
chr6	14350333	-	CHH	CTT	5.32597	4.52481	1.74949e-05	0.00297912	2.7337	5.80618	0.480217	5.32597
chr6	14350355	-	CHG	CTG	8.76478	5.61314	1.9633e-07	5.04804e-05	6.91778	7.2613	-1.50348	5.75782
chr6	14804355	+	CHH	CAT	5.40055	3.98998	0.000130008	0.0170247	0.812845	2.54119	-2.85936	-0.318166
chr6	14804365	-	CHH	CCT	7.37796	4.27503	4.54754e-05	0.00692299	1.79136	8.43102	1.05306	7.37796
[truncated: 4,210 more rows]

## Sheet: MatchedvsControl, Discovery
Additional file 5: Differentially methylated cytosines involved in hemispheric asymmetry
DNA methylation changes in the symptom-dominant hemisphere of PD patients relative to control hemispheres (discovery cohort)
chromosome	location	strand	cytosine context	sequence	logFC	t	P.Value	adj.P.Val	B
chrX	106987426	-	CHG	CAG	-1.45998	-4.89833	5.13262e-06	0.00262556	3.90003
chrX	106987440	-	CHH	CAT	-4.33414	-5.78135	1.45993e-07	0.000107845	7.21657
chrX	128735058	+	CHH	CCT	-1.53009	-4.47741	2.54779e-05	0.00949323	2.40791
chrX	129068164	+	CHG	CTG	-4.87252	-3.82506	0.000262007	0.0479391	0.238367
chrX	129068212	+	CHH	CCC	-17.1095	-15.4071	2.2884e-25	4.56098e-22	44.8961
chrX	129313069	+	CG	CGA	-1.3911	-3.92907	0.000183193	0.0385741	0.57359
chrX	136646775	+	CG	CGC	0.72697	3.80495	0.000280593	0.0497595	0.15911
chrX	144811115	-	CHH	CAT	-7.49239	-4.07398	0.000110271	0.0276623	1.04024
chrX	144811119	-	CHH	CCT	-17.4998	-33.8495	2.29868e-48	2.99611e-44	86.3932
chrX	144898239	+	CHH	CCT	1.21282	4.01841	0.000134132	0.031405	0.837492
chrX	149541859	-	CHG	CAG	-1.07609	-4.02951	0.000128999	0.0306103	0.896493
chrX	149541860	-	CHH	CCA	-9.58837	-4.92987	4.53955e-06	0.00239366	3.99599
chrX	149943442	-	CHH	CAC	1.01523	5.03938	2.95566e-06	0.0016726	4.40729
chrX	149943489	+	CHG	CTG	-3.79696	-4.09081	0.000103888	0.0265718	1.12129
chrX	150059156	+	CHG	CAG	-2.9791	-4.24478	5.98418e-05	0.0179273	1.60435
chr1	2886512	-	CG	CGC	11.7764	5.16757	3.28311e-06	0.00182211	4.36217
chr1	2920649	+	CHG	CTG	1.3562	4.69108	1.13957e-05	0.00502968	3.13545
chr1	2948220	-	CG	CGT	11.6562	7.73071	3.893e-11	3.8195e-08	14.9297
chr1	2948257	-	CG	CGG	11.7255	8.56775	9.95184e-13	1.07088e-09	18.3629
chr1	2995774	-	CG	CGG	10.6773	4.83555	6.54659e-06	0.00319911	3.6602
chr1	3041886	+	CHH	CCC	-17.3105	-37.0719	2.89206e-51	6.10999e-47	88.4409
chr1	3043517	+	CG	CGA	2.9862	3.84087	0.000248226	0.0465306	0.283097
chr1	3043521	+	CHH	CCT	-12.2302	-5.5361	4.01645e-07	0.000275502	6.27937
chr1	3043620	+	CHG	CTG	-9.33549	-5.20621	1.52513e-06	0.000944896	5.02753
chr1	3055899	-	CHG	CTG	-18.5956	-30.1202	1.08464e-44	9.28987e-41	79.6605
chr1	3068670	-	CHH	CCT	-15.3798	-15.3984	2.3654e-25	4.69968e-22	44.5294
chr1	3074814	+	CHH	CAC	0.442265	4.03098	0.000128337	0.0305555	0.887712
chr1	3077018	-	CHH	CAC	-11.8197	-7.33082	1.84373e-10	1.75988e-07	13.492
chr1	3077057	-	CHH	CTC	-9.63752	-4.38983	3.52362e-05	0.0121317	2.08758
chr1	3134209	-	CHG	CAG	-8.98632	-3.9006	0.000203905	0.041171	0.477928
chr1	3192545	-	CG	CGC	18.863	16.0317	3.06178e-26	6.42571e-23	46.6399
chr1	3192625	-	CG	CGT	2.00901	4.08083	0.000108713	0.027375	1.04648
chr1	3264037	+	CHH	CCT	-10.2362	-4.01986	0.000138823	0.0322058	0.853106
chr1	3267594	-	CG	CGC	1.21351	5.94649	7.57023e-08	5.82285e-05	7.85284
chr1	3284908	-	CHH	CTC	-17.5175	-9.67437	4.5253e-14	5.14005e-11	20.8782
chr1	3456393	-	CHH	CCC	-1.98941	-4.47557	2.56534e-05	0.00952502	2.39613
chr1	3690374	+	CHG	CTG	-15.6403	-16.015	2.2916e-26	4.8739e-23	46.7405
chr1	3693749	+	CHH	CCC	-12.7598	-9.61426	7.02813e-15	8.37302e-12	23.0196
chr1	3696014	-	CG	CGC	-1.86714	-5.03758	2.97672e-06	0.00168151	4.39379
chr1	3757871	+	CHH	CCT	-14.1213	-16.3194	7.36839e-27	1.61595e-23	47.8236
chr1	4079103	-	CHH	CAT	-4.43858	-3.85194	0.000238993	0.0454332	0.357688
chr1	4079111	-	CHH	CAC	-1.4029	-4.36704	3.83183e-05	0.0129665	2.00995
chr1	4718902	-	CG	CGG	-1.56421	-4.15864	8.1589e-05	0.0224637	1.31704
chr1	4730660	+	CHH	CAT	-9.76438	-4.88199	5.46891e-06	0.00276412	3.82651
chr1	4730690	+	CHH	CAA	-14.7491	-12.4159	3.73449e-20	5.66252e-17	34.2241
chr1	4733671	-	CHH	CCT	-3.37653	-3.99165	0.00014732	0.0335147	0.76464
chr1	4744346	+	CHG	CAG	-11.6802	-8.59641	4.77544e-12	4.9055e-09	16.6033
chr1	4746167	-	CHG	CAG	-3.52875	-3.97109	0.00015829	0.03514	0.727563
chr1	4766678	+	CHH	CCT	-0.781896	-4.09756	0.000101432	0.0261438	1.10874
chr1	4784157	+	CHH	CAT	-16.8193	-20.097	1.44686e-32	4.65493e-29	57.8383
chr1	5467584	+	CHH	CTC	-14.156	-10.2979	3.41441e-16	4.3368e-13	25.6491
chr1	5537955	+	CHH	CTC	-11.5143	-5.91655	8.57906e-08	6.5578e-05	7.73329
chr1	5780383	+	CHH	CCC	0.977736	4.04631	0.000121593	0.0295045	0.935357
chr1	5780398	+	CHH	CAC	0.387019	3.81054	0.000275307	0.0492772	0.186996
chr1	5780450	+	CHG	CCG	0.981365	4.17509	7.69204e-05	0.0214819	1.35218
chr1	5994833	+	CHH	CAT	-9.89568	-5.15265	1.88798e-06	0.00112463	4.82834
chr1	6004336	+	CHG	CAG	-1.14598	-3.99767	0.000144248	0.0330412	0.790237
chr1	6036659	+	CHH	CCT	-7.70911	-4.7905	7.78835e-06	0.00368379	3.50076
chr1	6136350	-	CHH	CAA	-1.34201	-4.61224	1.53677e-05	0.00637442	2.87501
chr1	6207477	-	CHH	CTC	1.63633	3.89955	0.000202892	0.0410711	0.513031
chr1	6225562	-	CHH	CTC	-8.34133	-4.5735	1.77839e-05	0.00715652	2.73179
chr1	6348082	-	CG	CGT	-1.10671	-3.87336	0.000223927	0.0437232	0.36584
chr1	6580373	-	CHH	CTT	-1.95225	-4.19589	7.13839e-05	0.0203432	1.48859
chr1	6974785	-	CHH	CTC	-18.7694	-24.6346	4.3333e-37	1.97587e-33	65.3943
chr1	6975011	+	CG	CGA	0.869387	4.04608	0.000121692	0.0295045	0.940072
chr1	6975060	+	CG	CGG	2.45255	4.96947	3.88903e-06	0.00210314	4.15306
chr1	6982941	+	CHH	CCC	-3.21721	-3.96923	0.000159319	0.0353065	0.728676
chr1	7182164	-	CHH	CAC	-10.9185	-3.90844	0.000226995	0.0440779	0.413731
chr1	7561467	+	CHH	CCA	-12.1862	-5.21258	1.48679e-06	0.000923857	5.04809
chr1	7641681	-	CG	CGG	17.2724	13.4127	6.04661e-22	1.00324e-18	37.7222
chr1	7728724	-	CHH	CCT	-13.0651	-4.93562	4.43883e-06	0.0023523	4.01589
chr1	7792731	+	CHH	CAC	-5.25701	-4.82515	6.81498e-06	0.00330985	3.6389
chr1	7847085	+	CHG	CAG	1.72757	4.1027	9.95982e-05	0.0258394	1.16543
chr1	8418023	+	CG	CGT	-9.08376	-4.45827	2.89169e-05	0.0103546	2.29198
chr1	8510346	-	CHH	CAT	0.421384	4.06118	0.000115376	0.0285202	0.981419
chr1	8659167	+	CHH	CTT	-12.7657	-9.66403	5.634e-15	6.78868e-12	23.0927
chr1	9311330	+	CHG	CTG	-9.54404	-3.83146	0.000256343	0.0473256	0.255085
chr1	9412322	+	CHG	CCG	-2.44229	-4.46167	2.70138e-05	0.00987675	2.36903
chr1	9675792	+	CHH	CTC	-12.1776	-9.25455	3.48558e-14	3.98049e-11	21.5777
chr1	9675819	+	CHH	CCA	-10.7086	-4.45953	2.72288e-05	0.00992214	2.32646
chr1	9937142	+	CHH	CTT	-2.0782	-4.55721	1.89068e-05	0.00749888	2.67885
chr1	9961825	+	CHH	CCT	-1.06896	-6.14183	3.21101e-08	2.56316e-05	8.65573
chr1	10239502	+	CHH	CCC	-4.2028	-3.92996	0.000182629	0.0384938	0.586087
chr1	10261420	+	CHH	CTT	-7.62501	-4.64582	1.35343e-05	0.00576187	2.98909
chr1	10404292	+	CHH	CTT	-11.1595	-4.22566	6.48468e-05	0.0190897	1.52782
chr1	10795128	-	CHH	CAA	-8.9698	-3.84934	0.000241127	0.0456129	0.311524
chr1	11545515	+	CHH	CAC	0.416153	3.87215	0.000222975	0.0436046	0.376751
chr1	11707579	+	CG	CGG	5.9487	4.64025	1.81277e-05	0.00726504	2.77243
chr1	11708205	+	CHG	CTG	-7.76699	-4.66713	1.24826e-05	0.00541109	3.05367
chr1	11708232	+	CHH	CCA	1.05738	4.24959	5.88087e-05	0.0177322	1.64547
chr1	14200308	-	CHH	CTC	-5.23662	-4.46792	2.63937e-05	0.00974851	2.38004
chr1	14467553	-	CG	CGT	-0.814875	-3.96368	0.000162429	0.0357694	0.660694
chr1	14467579	-	CG	CGT	-0.722366	-3.81511	0.000271048	0.048735	0.189782
chr1	14764035	-	CHH	CAA	-13.5362	-13.9338	7.35023e-23	1.28336e-19	39.6844
chr1	15016848	-	CHH	CCC	-1.08832	-4.20739	6.84899e-05	0.0198487	1.48889
chr1	15318648	+	CHG	CCG	-0.858657	-3.92414	0.000186351	0.0389589	0.560767
chr1	15334077	-	CHH	CCA	-15.9082	-18.0055	1.6932e-29	4.32724e-26	52.6344
chr1	15341020	-	CHG	CAG	1.85082	3.80375	0.00028174	0.049883	0.150273
chr1	15368544	-	CHH	CAT	-5.07723	-3.92272	0.000187271	0.0389838	0.570547
chr1	15601909	+	CG	CGA	11.8589	8.67458	1.31654e-12	1.40583e-09	17.924
chr1	15601931	+	CG	CGA	19.7429	14.3582	2.91807e-22	4.97173e-19	37.9836
chr1	15601990	+	CHH	CTC	-10.3217	-7.61173	1.1157e-10	1.07467e-07	13.9097
chr1	17411943	-	CHH	CAT	-1.24842	-3.82569	0.000261442	0.0479119	0.250964
chr1	17442877	+	CHH	CAC	1.93362	4.68296	1.25436e-05	0.00542302	3.06456
chr1	17984329	+	CG	CGG	0.94952	4.21471	6.67068e-05	0.0194827	1.49824
chr1	18469350	-	CHH	CTT	-18.4984	-23.5889	3.12986e-37	1.43748e-33	68.0487
chr1	18576091	+	CHH	CAA	-3.73029	-4.52026	2.17143e-05	0.00836123	2.5463
chr1	19195754	-	CG	CGG	8.5667	4.18193	0.000102757	0.0263888	1.21217
chr1	19195790	+	CHH	CCT	-9.97818	-4.49733	2.3656e-05	0.00894587	2.45852
chr1	19699004	-	CHH	CTT	-15.9263	-21.0189	7.51336e-34	2.67527e-30	60.0637
chr1	20495210	+	CHG	CTG	-1.15861	-4.18319	7.47166e-05	0.0210657	1.40687
chr1	20495216	+	CHH	CCC	-16.3547	-20.5246	3.62809e-33	1.23629e-29	58.9748
chr1	20520232	-	CHH	CTC	-11.3461	-4.0112	0.000137571	0.0319975	0.811132
chr1	21013492	+	CHH	CCA	-9.57736	-4.39007	3.52056e-05	0.0121317	2.09148
chr1	22444728	-	CG	CGT	0.926778	4.10732	9.79765e-05	0.0255231	1.14007
chr1	23133469	-	CHH	CCT	-14.2446	-12.6368	1.48239e-20	2.3028e-17	34.9855
chr1	23140740	+	CHH	CCA	-12.2094	-5.15454	1.87386e-06	0.00112043	4.83082
chr1	23242110	+	CG	CGA	3.53782	4.66387	1.26382e-05	0.00545651	3.0658
chr1	23243368	+	CHH	CCC	-4.13941	-4.10933	9.72778e-05	0.0253829	1.1708
chr1	23411461	-	CG	CGT	-1.24335	-3.8901	0.00020961	0.0419733	0.427199
chr1	23411519	-	CG	CGA	-1.13937	-3.91702	0.000191	0.0395711	0.508704
chr1	23411521	-	CG	CGC	-1.03084	-3.98167	0.000152549	0.0342614	0.725293
chr1	24617195	+	CHH	CCA	0.587841	3.98467	0.000150958	0.0340369	0.746875
chr1	24946181	-	CG	CGA	0.651481	3.8264	0.000260815	0.0478453	0.236203
chr1	25015229	-	CG	CGG	-17.6922	-13.1361	2.39723e-21	3.90584e-18	36.5621
chr1	26235872	-	CHH	CCA	-9.57981	-6.85329	1.50036e-09	1.3546e-06	11.5288
chr1	26260815	+	CHH	CAA	1.86641	4.12084	9.33763e-05	0.0247314	1.19797
chr1	26878155	+	CHH	CTC	-17.1764	-14.4712	8.67047e-24	1.59749e-20	41.7963
chr1	27106220	-	CHH	CTA	-6.98125	-4.22213	6.49445e-05	0.0191007	1.53089
chr1	27726780	-	CHH	CTT	-9.1281	-4.73267	9.72316e-06	0.0044463	3.29046
chr1	27863521	-	CG	CGG	-6.43243	-5.21507	1.47206e-06	0.000915601	5.06245
chr1	29140389	+	CHH	CTC	-9.47195	-4.39196	3.49612e-05	0.0120821	2.1084
chr1	31252675	+	CHH	CCA	-7.73394	-4.09516	0.0001023	0.0263142	1.10161
chr1	31691714	-	CHG	CTG	-3.56203	-3.85798	0.00023409	0.0448625	0.373148
chr1	32198484	+	CHH	CCT	-3.48204	-3.92632	0.000184949	0.038759	0.606537
chr1	32219774	+	CHH	CAC	-13.1767	-13.1692	1.63725e-21	2.68138e-18	36.979
chr1	32278029	+	CHH	CAA	1.68545	4.24728	5.93023e-05	0.0178302	1.60948
chr1	33353515	+	CHH	CCC	1.73737	5.62795	2.75454e-07	0.000194848	6.63368
chr1	33551517	+	CHH	CCC	-14.2645	-10.4049	2.13219e-16	2.73008e-13	26.269
chr1	34374410	-	CHG	CAG	-12.0848	-8.30516	2.42096e-12	2.54042e-09	17.6171
chr1	34439928	-	CHG	CTG	-7.51456	-4.27591	5.34546e-05	0.0165428	1.70693
chr1	34532652	+	CG	CGA	0.529143	4.08729	0.000105195	0.0267978	1.07331
chr1	34532701	+	CG	CGC	0.489294	3.82207	0.000264699	0.0482228	0.209129
chr1	35259951	-	CHH	CCC	-7.58867	-3.97558	0.00015583	0.0347728	0.729596
chr1	35899032	-	CHH	CCC	-1.95055	-4.39218	3.49326e-05	0.0120788	2.13145
chr1	36025962	+	CHH	CAA	-14.9837	-14.8606	1.88495e-24	3.60933e-21	42.9377
chr1	36026007	+	CHH	CAA	-11.6091	-4.91182	4.87031e-06	0.0025137	3.93866
chr1	36026144	+	CHH	CCA	-2.83285	-4.20791	6.83619e-05	0.0198207	1.51723
chr1	36026179	+	CHG	CCG	1.25492	3.86345	0.000229742	0.0443801	0.348257
chr1	36028017	+	CHH	CCC	-11.965	-7.89792	1.4894e-11	1.49365e-08	15.8138
chr1	36321576	-	CHG	CAG	2.43454	3.81903	0.000267451	0.0484317	0.277908
chr1	36321605	-	CHH	CAT	-2.54056	-3.84764	0.000242537	0.0457832	0.316833
chr1	37170141	-	CG	CGC	-0.705897	-3.81789	0.000268499	0.0485107	0.198263
chr1	37338072	-	CHH	CCT	-1.38754	-4.0379	0.000125249	0.0300466	0.935844
chr1	37421670	-	CHG	CTG	1.67169	6.11054	3.66634e-08	2.89743e-05	8.53575
chr1	37504144	-	CHH	CCC	-15.6654	-13.0197	3.03011e-21	4.86201e-18	36.4691
chr1	37550003	+	CHH	CCT	-1.26478	-4.51251	2.23527e-05	0.00857581	2.51352
chr1	37774214	+	CG	CGT	-0.47233	-3.98026	0.000153301	0.0343573	0.718427
chr1	39279874	+	CHG	CAG	-2.95556	-4.57497	1.76857e-05	0.00713512	2.7522
chr1	39548567	-	CHG	CTG	1.54009	4.44569	2.86635e-05	0.0102988	2.27012
chr1	41144367	+	CHG	CAG	0.495221	4.29642	4.96116e-05	0.0156757	1.76269
chr1	41973240	-	CG	CGC	-0.908016	-4.49445	2.42421e-05	0.00910772	2.43856
chr1	42200401	+	CHH	CAC	2.43133	4.03661	0.000125818	0.0301489	0.941437
chr1	43739523	+	CHH	CCC	-16.6566	-26.4357	1.15465e-40	7.03676e-37	72.3888
chr1	44032470	-	CHH	CCA	1.5531	3.80373	0.000281761	0.049883	0.172667
chr1	44089056	-	CHH	CCA	1.42206	4.50591	2.29105e-05	0.00872115	2.49123
chr1	44089075	-	CHH	CCT	-16.8815	-25.9518	4.21479e-40	2.45078e-36	72.0095
chr1	44479295	+	CG	CGA	3.11067	3.97701	0.000157964	0.03508	0.723724
chr1	44479389	+	CG	CGG	12.9418	6.1093	3.96483e-08	3.12552e-05	8.46307
chr1	44479393	+	CG	CGA	4.30512	6.55024	6.11491e-09	5.22325e-06	10.2254
chr1	44485173	-	CHH	CCA	-2.13879	-4.62675	1.45479e-05	0.00613064	2.94047
chr1	44487838	-	CG	CGG	6.54594	5.77429	1.50341e-07	0.000110798	7.19606
chr1	44810632	-	CHH	CCA	-9.44223	-5.85325	1.08195e-07	8.15389e-05	7.51193
chr1	44878220	+	CHH	CCC	0.519739	4.01477	0.000135856	0.0316798	0.837227
chr1	44963769	+	CHH	CCA	-10.5893	-5.71855	1.89464e-07	0.000137868	6.98669
chr1	44974023	+	CG	CGT	4.05811	5.48961	5.11939e-07	0.000344812	6.05589
chr1	44979621	-	CHH	CTC	0.784807	4.30872	4.80091e-05	0.0153601	1.79811
chr1	45002212	+	CHG	CTG	-15.8758	-12.4174	3.71234e-20	5.64242e-17	33.898
chr1	45101175	+	CG	CGT	0.466312	3.86712	0.000226862	0.044077	0.360272
chr1	45101237	+	CG	CGG	0.500398	4.56511	1.8354e-05	0.0073393	2.68603
chr1	45101940	+	CG	CGT	1.86689	4.7904	7.92438e-06	0.00374254	3.48696
chr1	45101950	+	CG	CGT	1.11211	4.25976	5.73388e-05	0.0174133	1.63451
chr1	45103073	-	CHH	CTC	-17.1136	-22.8625	2.64416e-36	1.14786e-32	65.9468
chr1	47020064	-	CHG	CCG	0.823985	3.82994	0.000257674	0.0474752	0.276614
chr1	49207525	+	CHH	CCA	1.77085	4.0641	0.00011419	0.0283044	1.0129
chr1	50641594	+	CG	CGT	-1.11373	-4.05285	0.000123736	0.0298305	0.955345
chr1	53648281	+	CHH	CAT	0.378018	4.325	4.46993e-05	0.0145658	1.85975
chr1	54723397	-	CHH	CAC	1.50721	6.81152	2.46358e-09	2.18381e-06	11.0568
chr1	54723427	-	CG	CGA	1.25373	3.99348	0.000155325	0.0347116	0.734951
chr1	54769896	+	CHH	CTT	-1.19811	-4.43091	3.02774e-05	0.0107627	2.22765
chr1	59318943	+	CHG	CAG	-2.61451	-4.32398	4.48658e-05	0.0146126	1.90356
chr1	61435876	+	CHH	CCT	1.15068	4.33361	4.33141e-05	0.0142537	1.88886
chr1	61477567	+	CHG	CTG	-16.0663	-17.7387	4.32655e-29	1.08387e-25	52.1666
chr1	61653623	+	CHH	CTC	-9.69211	-3.97085	0.000162931	0.0358314	0.684483
chr1	64313715	-	CHH	CTT	0.722064	4.26943	5.47274e-05	0.0168299	1.6739
chr1	64313821	-	CHH	CTT	-8.50676	-4.262	5.62232e-05	0.0171898	1.64702
chr1	73032572	+	CHH	CCA	-11.5104	-4.62617	1.45794e-05	0.00613984	2.9137
chr1	76605695	+	CG	CGC	-0.967265	-4.17502	7.69387e-05	0.0214819	1.35611
chr1	84723818	+	CHH	CAA	1.28522	4.2727	5.40808e-05	0.0166796	1.68087
chr1	84840846	+	CHH	CCT	-13.2844	-8.5731	7.31165e-13	7.92162e-10	18.706
chr1	84840864	+	CHH	CCT	-11.12	-5.52426	4.21573e-07	0.000287925	6.23373
chr1	87621661	+	CG	CGT	0.729157	4.41258	3.24007e-05	0.0113786	2.18134
chr1	90275830	-	CG	CGA	8.82443	4.01777	0.000134432	0.0314288	0.850116
chr1	90399906	-	CHH	CAT	2.33113	4.09612	0.000101951	0.0262477	1.12725
chr1	90405001	-	CHH	CCC	1.3455	4.00425	0.000140961	0.0325945	0.79107
chr1	97818475	+	CG	CGC	1.16267	4.34851	4.10141e-05	0.0136671	1.96164
chr1	109772596	+	CHH	CTC	-18.4816	-21.3374	2.76184e-34	1.02366e-30	62.1348
chr1	109801853	+	CHG	CAG	-4.33839	-4.67631	1.20548e-05	0.0052511	3.09914
chr1	109843765	+	CG	CGC	12.3095	6.1608	2.96274e-08	2.37185e-05	8.72683
chr1	109852626	+	CHH	CTC	-15.2624	-12.2136	8.7468e-20	1.30135e-16	33.2987
chr1	109853286	+	CHH	CTA	-2.48116	-4.60711	1.56684e-05	0.00648218	2.86106
chr1	110608626	+	CHH	CTC	-8.76125	-3.8102	0.000277834	0.0494813	0.187082
chr1	110757902	+	CHH	CAT	2.31338	7.86178	1.74943e-11	1.74613e-08	15.7654
chr1	110786053	-	CHH	CCA	-3.38044	-4.66937	1.2377e-05	0.00537669	3.09052
chr1	111025904	-	CHH	CAC	-14.914	-8.26796	3.70468e-12	3.83041e-09	17.1424
chr1	111146954	-	CHH	CTT	-1.91439	-4.18058	7.54193e-05	0.0212081	1.39395
chr1	111151153	+	CG	CGG	0.41864	3.83702	0.000251513	0.0468438	0.265897
chr1	112040390	+	CHG	CTG	0.616748	4.80588	7.34064e-06	0.00352464	3.55173
chr1	112385173	+	CHH	CTA	-1.36311	-5.1004	2.32287e-06	0.00135815	4.6284
chr1	112385181	+	CHG	CAG	-1.43944	-4.3117	4.69234e-05	0.0151029	1.85802
chr1	112399711	-	CG	CGA	-13.438	-8.31792	2.28688e-12	2.4117e-09	17.6011
chr1	112399944	-	CHH	CAT	-1.01612	-3.82096	0.000265701	0.0482389	0.219649
chr1	112399973	-	CHH	CCC	-0.553794	-4.20973	6.79134e-05	0.0197448	1.4812
chr1	112447446	-	CG	CGC	-3.83153	-4.30589	4.97199e-05	0.0156935	1.78299
chr1	112447447	-	CHG	CCG	-8.51572	-4.81504	7.33683e-06	0.00352464	3.56909
chr1	115844214	-	CG	CGA	0.530926	4.81958	6.96312e-06	0.00337146	3.59697
chr1	115844267	-	CHH	CAC	0.44967	4.00227	0.000141944	0.0327263	0.795814
chr1	116534775	-	CHH	CCT	-1.136	-4.39403	3.46954e-05	0.0120227	2.09656
chr1	116534826	-	CG	CGT	0.645164	3.85535	0.000236211	0.0450815	0.319963
chr1	116853944	+	CHH	CCA	-12.3228	-7.05192	6.29259e-10	5.83079e-07	12.3547
chr1	116853962	+	CHG	CAG	-17.2068	-18.3303	5.46668e-30	1.44971e-26	54.1616
chr1	116952497	-	CG	CGT	-2.03473	-5.31698	9.77997e-07	0.000627386	5.44273
chr1	116952601	-	CG	CGT	-0.856438	-3.97307	0.000157199	0.0349712	0.703307
chr1	151686156	-	CHH	CCC	-15.872	-17.0024	6.0281e-28	1.37929e-24	49.4587
chr1	156380209	+	CHH	CCC	-3.06062	-4.86431	5.85702e-06	0.00291362	3.77069
chr1	156402197	-	CHG	CTG	-1.68	-4.9433	4.30783e-06	0.00229245	4.06358
chr1	156882789	-	CHH	CCT	-15.4781	-22.8268	2.94028e-36	1.26773e-32	65.5882
chr1	162003473	-	CHH	CCA	-16.7256	-20.9483	9.39105e-34	3.30671e-30	61.1852
chr1	162085957	+	CHH	CTT	-1.09374	-4.43866	2.94201e-05	0.0104933	2.26947
chr1	164669072	+	CG	CGT	0.591217	4.29388	5.00728e-05	0.0157422	1.7614
chr1	164669081	+	CG	CGT	0.563783	3.95924	0.000164963	0.0361068	0.656264
chr1	168706021	-	CHH	CTT	1.49829	4.25763	5.71209e-05	0.0173736	1.64373
chr1	170588439	-	CHH	CCC	1.44082	3.93521	0.000179333	0.0380013	0.595848
chr1	171854331	-	CHH	CAT	-20.1506	-23.3944	6.87447e-31	1.90265e-27	49.5035
chr1	174415074	-	CG	CGA	-0.935236	-3.86774	0.000226375	0.0440715	0.359902
chr1	174415184	-	CG	CGG	-1.26602	-4.97013	3.87898e-06	0.00209949	4.14619
chr1	174415186	-	CHH	CTC	-17.2526	-30.6394	3.17133e-45	2.79166e-41	80.8178
chr1	175473210	+	CHH	CAC	-2.99476	-5.36492	8.05956e-07	0.000524453	5.62697
chr1	175667209	-	CHG	CAG	-11.9279	-3.96798	0.000160013	0.0354233	0.668519
chr1	175682202	-	CHG	CTG	-5.43952	-4.60374	1.58693e-05	0.00655672	2.85196
chr1	177141287	-	CHH	CTC	-2.11725	-4.05726	0.000116983	0.0287087	0.99227
chr1	177913157	+	CG	CGT	-3.1932	-4.79994	1.18798e-05	0.00519989	3.17357
chr1	177913171	+	CG	CGG	-2.50459	-5.63898	5.58187e-07	0.0003724	5.9752
chr1	180134786	-	CG	CGT	-1.14395	-4.03115	0.000133469	0.031296	0.882167
chr1	180945411	+	CG	CGA	4.99088	4.23578	6.25253e-05	0.0185615	1.59232
chr1	181359843	+	CHH	CCC	-0.864246	-5.35791	8.29109e-07	0.000537863	5.59756
chr1	181456335	-	CHH	CCC	-17.4322	-40.7346	2.67052e-54	9.95637e-50	94.6414
chr1	181520541	+	CHH	CCT	-10.4494	-5.07218	2.59699e-06	0.00148958	4.5219
chr1	182030318	-	CHH	CTC	0.434377	4.03646	0.000125885	0.0301534	0.904692
chr1	183988122	+	CHH	CAA	-0.757216	-3.948	0.000171541	0.0369305	0.618596
chr1	200962337	+	CHG	CTG	-3.07781	-6.19771	2.53267e-08	2.04486e-05	8.87854
chr1	201864641	-	CHG	CAG	-18.1756	-15.7399	9.08225e-26	1.8629e-22	45.6012
chr1	203132145	-	CHH	CAA	-5.18952	-4.33907	4.24573e-05	0.0140227	1.9233
chr1	204233441	+	CG	CGG	-1.33505	-3.91102	0.000230758	0.0444951	0.421744
chr1	204338765	-	CG	CGC	4.82054	4.96629	4.17385e-06	0.00223241	4.09967
chr1	204428483	-	CHH	CCA	-5.78516	-4.4448	2.87588e-05	0.0103271	2.28693
chr1	204612067	-	CHH	CCC	-2.76503	-6.64634	3.68918e-09	3.2336e-06	10.6445
chr1	204632921	+	CHH	CCT	-7.70493	-3.85543	0.000236151	0.0450815	0.320324
chr1	204632924	+	CHH	CCA	-9.63194	-4.01086	0.000137733	0.0320234	0.816307
chr1	204867955	+	CHH	CCA	0.763397	4.61523	1.51954e-05	0.00631947	2.86629
chr1	204930458	-	CG	CGT	-0.42483	-4.284	5.1906e-05	0.016206	1.71836
chr1	204937255	-	CHH	CCA	-0.869174	-3.86335	0.000229814	0.0443805	0.351042
chr1	204937719	+	CG	CGT	-0.580747	-4.21691	6.61804e-05	0.0193587	1.48894
chr1	204945758	+	CHH	CCC	-6.38672	-3.91502	0.000192328	0.0397438	0.542405
chr1	204955449	+	CHH	CTC	-6.98169	-5.03176	3.04568e-06	0.00171259	4.38111
chr1	204983475	+	CHH	CTC	-2.1089	-3.93354	0.000216999	0.042859	0.51236
chr1	205016681	+	CHH	CCA	-1.98075	-4.59267	1.65458e-05	0.00676568	2.8142
chr1	205035398	+	CHG	CCG	-9.84214	-4.11353	9.58375e-05	0.0251208	1.1486
chr1	205539469	+	CHH	CTA	1.05723	3.88177	0.000215718	0.0427258	0.416364
chr1	208255750	+	CG	CGC	5.81003	5.68271	3.2552e-07	0.00022747	6.48593
chr1	208274270	-	CHH	CTA	-16.5019	-21.6359	1.09126e-34	4.19177e-31	62.1415
chr1	209769423	+	CHH	CAC	0.411813	4.55205	1.92768e-05	0.00760984	2.64347
chr1	209942263	-	CHH	CTC	-7.05832	-5.0321	3.04158e-06	0.00171204	4.38625
chr1	209942751	+	CHG	CTG	-11.3641	-6.38191	1.15334e-08	9.59306e-06	9.6227
chr1	210028157	-	CHH	CAC	0.54314	4.95744	4.07626e-06	0.00218415	4.09977
chr1	210054952	-	CHG	CTG	0.965685	5.16517	1.79623e-06	0.00108598	4.86712
chr1	210055028	-	CHH	CTT	0.640001	3.91016	0.000195588	0.0400861	0.491871
chr1	210792101	+	CG	CGG	-0.478103	-3.85831	0.000233827	0.0448549	0.336033
chr1	211079601	-	CHH	CTT	-15.3307	-13.9962	5.72344e-23	1.00765e-19	40.1074
chr1	211124618	+	CG	CGT	-0.927901	-5.65328	2.4815e-07	0.000176321	6.7325
chr1	211124622	+	CHH	CAT	-11.139	-4.66049	1.28013e-05	0.00550815	3.02908
chr1	211643551	-	CHG	CTG	0.769395	3.83869	0.000250085	0.0466876	0.276677
chr1	213455147	+	CHG	CAG	0.875376	3.89008	0.000209627	0.0419733	0.432886
chr1	213898828	-	CG	CGG	0.942208	4.26006	5.66201e-05	0.0172778	1.63994
chr1	213898839	-	CG	CGA	0.905345	4.27795	5.30603e-05	0.016461	1.70027
chr1	213898861	-	CHG	CAG	1.13467	4.17918	7.57983e-05	0.0212949	1.3716
chr1	214079619	+	CHH	CAC	0.345559	4.34066	4.22108e-05	0.0139753	1.91488
chr1	214079621	+	CHG	CTG	0.466797	4.57799	1.74863e-05	0.00709531	2.73379
chr1	214172115	+	CHH	CCC	1.18813	4.66397	1.26333e-05	0.00545651	3.04156
chr1	214182587	+	CG	CGT	0.806813	4.71869	1.02566e-05	0.00463289	3.24003
chr1	214182623	+	CHH	CAC	0.6511	3.88091	0.000216352	0.0427846	0.399831
chr1	214182636	+	CHG	CAG	0.868126	4.9382	4.3944e-06	0.00233265	4.02684
chr1	214183381	+	CG	CGG	0.615983	3.81018	0.000275643	0.0493222	0.170001
chr1	214209073	+	CHH	CCT	-11.8336	-9.48006	1.27649e-14	1.501e-11	22.4394
chr1	222484439	-	CHH	CTC	0.998605	4.02724	0.000130033	0.0307635	0.893024
chr1	226061336	-	CHH	CTC	0.846327	4.05198	0.000119186	0.0290651	0.959255
chr1	226641881	-	CHG	CAG	0.688617	4.00485	0.000140665	0.0325381	0.809941
chr1	226753374	+	CHH	CCC	-16.5692	-21.3312	2.81517e-34	1.03736e-30	62.3307
chr1	226827768	+	CHH	CCC	-10.7333	-4.69612	1.19372e-05	0.00520947	3.11625
chr1	226835010	-	CG	CGG	1.00874	4.74123	9.40959e-06	0.00434819	3.32381
chr1	226889412	-	CHG	CTG	1.23566	4.50086	2.33465e-05	0.00886054	2.47297
chr1	226997638	+	CHG	CAG	-12.9109	-7.08253	5.50161e-10	5.11281e-07	12.4717
chr1	227401404	-	CG	CGT	13.451	5.24541	1.88273e-06	0.00112362	4.86035
chr1	228917087	+	CHG	CAG	-11.5083	-6.83091	1.65419e-09	1.48503e-06	11.4263
chr1	229158505	+	CHH	CCT	-17.1926	-29.7133	2.87888e-44	2.40084e-40	79.694
chr1	229413080	+	CHG	CTG	-12.226	-4.24154	6.05463e-05	0.0180756	1.57405
chr1	229800629	-	CHH	CCA	-10.7808	-7.42592	1.21102e-10	1.16472e-07	13.8972
chr1	229800649	-	CHH	CCA	-17.3265	-31.37	5.78884e-46	5.4761e-42	82.3714
chr1	230130619	+	CHH	CTT	-11.7419	-4.48558	2.47148e-05	0.00925785	2.41579
chr1	230130623	+	CHH	CAC	-0.650292	-4.33434	4.31985e-05	0.014223	1.89156
chr1	230130659	+	CG	CGG	-0.63942	-4.11956	9.38e-05	0.0248021	1.1856
chr1	230139604	+	CG	CGT	0.799125	4.7477	9.17936e-06	0.00425703	3.34763
chr1	230290016	+	CHH	CCA	0.809466	3.89515	0.000205992	0.0414603	0.446642
chr1	230290028	+	CHH	CAT	0.441501	3.83995	0.000249007	0.0465779	0.288806
chr1	230290070	+	CHH	CCT	1.52342	6.12498	3.44876e-08	2.73914e-05	8.59185
chr1	230428983	+	CHG	CCG	-18.3032	-43.0544	4.27101e-56	2.46089e-51	94.3769
chr1	230429053	+	CHH	CTT	-16.3275	-21.8828	5.09817e-35	2.01952e-31	63.5346
chr1	230429063	+	CHH	CTT	-13.5632	-9.11656	6.45077e-14	7.22353e-11	20.9183
chr1	230470031	+	CHH	CAT	1.15077	4.69434	1.12551e-05	0.00498149	3.15357
chr1	230488477	+	CHH	CTT	0.953658	4.59379	1.64762e-05	0.00674155	2.79768
chr1	230517927	+	CHH	CAT	-13.8908	-12.6207	1.58588e-20	2.45754e-17	34.8555
chr1	230536876	-	CHH	CAT	1.02607	3.86725	0.000226763	0.044077	0.367556
chr1	230538715	+	CHH	CAA	-4.43098	-4.32249	4.51105e-05	0.0146404	1.88335
chr1	230827571	-	CHH	CAT	-10.2055	-4.33714	4.27579e-05	0.0141073	1.90963
chr1	230830060	+	CG	CGT	0.444987	5.06019	2.72288e-06	0.00155474	4.48025
chr1	230909816	+	CHH	CAT	1.35953	3.81432	0.000271781	0.0488391	0.199316
chr1	230974625	+	CHG	CTG	-9.24455	-4.57667	1.75735e-05	0.00711852	2.74429
chr1	230982264	+	CHH	CAC	-1.16369	-4.20379	6.93834e-05	0.0200186	1.47062
chr1	232644456	+	CHH	CAC	-12.6545	-4.01735	0.000183623	0.0386135	0.672534
chr1	233377067	-	CHG	CTG	1.27303	4.44904	2.83105e-05	0.0102125	2.29466
chr1	233765425	+	CHH	CTC	-9.39356	-5.65622	2.45157e-07	0.000174545	6.74392
chr1	234408633	-	CHG	CAG	-0.867588	-4.13391	8.91246e-05	0.0238243	1.2284
chr1	234873888	-	CG	CGT	-16.6492	-17.4594	1.16574e-28	2.79868e-25	51.0244
chr1	234905956	+	CHG	CCG	-17.2253	-36.957	3.63689e-51	7.43572e-47	89.7281
chr1	235809850	-	CG	CGG	2.77922	4.64801	1.38451e-05	0.00587352	2.98425
chr1	236311378	+	CHH	CAC	-18.9238	-12.0622	6.06509e-17	7.97525e-14	26.2793
chr1	237487940	-	CG	CGA	-0.567062	-4.13328	8.93259e-05	0.023868	1.21517
chr1	237487955	-	CG	CGA	-0.539881	-4.11119	9.66361e-05	0.0252674	1.14324
chr1	237487997	-	CG	CGG	-0.572122	-4.17525	7.68759e-05	0.0214819	1.36231
chr1	237488057	-	CG	CGT	-0.542599	-4.21107	6.75871e-05	0.019668	1.4749
chr1	241242187	-	CHH	CCA	-2.04563	-3.98946	0.000148454	0.0336827	0.776862
chr1	242252850	-	CHG	CTG	1.87516	4.72463	1.00265e-05	0.00456851	3.27395
chr1	242408744	+	CHH	CCT	-15.9723	-8.26191	2.93686e-12	3.0615e-09	17.4221
chr1	244106344	-	CHH	CAC	-6.37095	-4.68052	1.18632e-05	0.00519983	3.11296
chr1	245271591	-	CG	CGC	11.5352	12.7071	4.60043e-20	6.90939e-17	33.4192
chr1	246447443	-	CHG	CCG	-2.32648	-4.25606	5.74456e-05	0.0174373	1.65468
chr2	228212	+	CHG	CAG	-2.29762	-4.67255	1.22281e-05	0.00531928	3.09241
chr2	383348	-	CHH	CTC	1.43703	4.50603	2.29003e-05	0.00872115	2.47735
chr2	1831734	-	CHG	CAG	-11.8231	-3.97625	0.000159912	0.0354131	0.68126
chr2	1831841	-	CG	CGC	11.9795	5.2216	1.53552e-06	0.000949483	5.02627
chr2	1854192	-	CHH	CCC	-10.1568	-3.91369	0.000193215	0.0398375	0.508585
chr2	1874712	+	CHH	CAC	0.321906	3.9466	0.000172378	0.0370854	0.608976
chr2	1874765	+	CHH	CAC	0.264948	3.88847	0.000210794	0.0420926	0.425259
chr2	1874767	+	CG	CGG	0.485764	3.8419	0.000247356	0.0464003	0.279686
chr2	1915760	+	CHH	CCT	-13.6814	-11.1272	9.11847e-18	1.23226e-14	29.0697
chr2	1932369	-	CHH	CTA	-8.56163	-5.00266	3.41463e-06	0.00188191	4.26982
chr2	1969620	-	CHH	CTT	-15.608	-18.946	6.63386e-31	1.84411e-27	55.6507
chr2	1972244	-	CHG	CAG	-17.8503	-14.3401	6.02801e-22	1.00277e-18	36.4136
chr2	1974289	-	CHH	CCT	-10.9498	-6.25204	2.00964e-08	1.64139e-05	9.10062
chr2	1974420	-	CHH	CCA	-17.3042	-29.4279	5.74872e-44	4.67122e-40	77.4124
chr2	2329998	-	CHH	CTC	1.52486	3.86778	0.000226344	0.0440715	0.346491
chr2	2511400	+	CHH	CCA	0.733543	3.88534	0.000213079	0.0423355	0.431738
chr2	2547203	-	CHH	CCC	1.53916	3.83418	0.000253967	0.0470521	0.275604
chr2	2581268	-	CHH	CCA	-1.38766	-3.90226	0.000201003	0.0407938	0.51287
chr2	2832807	+	CG	CGG	-11.885	-5.41119	7.82443e-07	0.000510583	5.66589
chr2	2837977	+	CHH	CCA	-3.62475	-3.95698	0.000166265	0.0362752	0.696152
chr2	2844592	+	CHH	CCC	1.93901	5.62695	2.76588e-07	0.000195432	6.6304
chr2	2844729	-	CHH	CAC	-4.43057	-6.28895	1.71677e-08	1.40763e-05	9.23728
chr2	2844902	+	CG	CGA	-0.961705	-4.6425	1.37056e-05	0.00581824	2.9601
chr2	2844942	+	CG	CGC	-0.870512	-3.82471	0.000262322	0.047969	0.217849
chr2	2881132	-	CHH	CCT	-6.87397	-4.04313	0.000122963	0.0296779	0.928837
chr2	2881570	+	CHG	CCG	0.917505	3.93175	0.000181499	0.0383449	0.560918
chr2	3136086	+	CHH	CTC	-13.7811	-10.0829	1.0124e-15	1.27062e-12	24.7602
chr2	3136659	+	CHG	CTG	-18.3562	-40.3317	5.59854e-54	1.86756e-49	93.0659
chr2	3149251	-	CHH	CTT	-0.653124	-4.03596	0.000126108	0.0301841	0.90855
chr2	3192472	+	CHG	CAG	-1.01378	-3.93835	0.000177387	0.0377835	0.598068
chr2	3192558	+	CHG	CAG	-12.6533	-11.6823	8.35732e-19	1.19839e-15	31.3921
chr2	3270414	+	CHH	CCA	-15.4123	-13.1486	2.27862e-21	3.72215e-18	36.5868
chr2	3285988	-	CHG	CCG	1.38161	3.94999	0.00017036	0.0367386	0.621626
chr2	3292906	-	CHH	CTC	-13.3891	-9.67234	1.57918e-14	1.84326e-11	22.0171
chr2	3457509	-	CG	CGG	-1.06932	-3.92279	0.000187225	0.0389838	0.532247
chr2	3464824	-	CHH	CCA	-9.61451	-5.47599	5.13424e-07	0.000345446	6.04857
chr2	3697988	+	CHH	CCT	-14.8242	-13.02	3.02527e-21	4.86201e-18	36.2901
chr2	6078814	-	CHG	CAG	0.491901	4.03231	0.000127736	0.0304818	0.892568
chr2	6078855	-	CG	CGG	0.578832	4.20185	6.98684e-05	0.0200668	1.44765
chr2	6082265	+	CHG	CTG	-14.8602	-13.4856	4.49431e-22	7.53574e-19	37.9558
chr2	6126094	+	CHH	CTT	-6.35603	-4.59481	1.6413e-05	0.00672873	2.81626
chr2	6221056	-	CHG	CTG	-10.162	-3.8429	0.00024651	0.0463014	0.271913
chr2	7063535	-	CHH	CAA	-1.4567	-3.97017	0.000158799	0.035216	0.731304
chr2	7085293	-	CHH	CCA	-10.2062	-6.11012	3.6729e-08	2.899e-05	8.52688
chr2	7146733	+	CHH	CCA	-3.0732	-4.02372	0.000131651	0.0310189	0.907345
chr2	7146768	+	CHG	CTG	-6.90925	-5.2986	1.05313e-06	0.000670157	5.37557
chr2	7175393	-	CHH	CTT	0.717116	4.22668	6.38879e-05	0.0188573	1.52855
chr2	8691244	-	CHH	CTT	-5.12377	-4.67955	1.1907e-05	0.00520772	3.11089
chr2	9438183	-	CHH	CCA	-10.9682	-6.24601	2.06197e-08	1.67764e-05	9.0663
chr2	9776403	+	CG	CGA	18.4848	17.2638	1.78809e-27	4.04748e-24	48.4956
chr2	10977471	+	CHH	CCT	1.35442	3.92268	0.000187291	0.0389838	0.564223
chr2	11024125	+	CHH	CAC	0.698255	3.82809	0.000259306	0.0476338	0.233787
chr2	11024188	+	CG	CGG	0.678431	3.8944	0.000206523	0.0415013	0.437352
chr2	11059539	+	CHH	CTC	-2.46111	-4.31091	4.70587e-05	0.0151302	1.83607
chr2	11753294	-	CHH	CTA	1.00938	4.35693	3.97671e-05	0.0133569	1.96602
chr2	11806051	+	CG	CGG	18.2616	14.138	3.2483e-23	5.83224e-20	40.4555
chr2	11910414	-	CHH	CCT	-2.2589	-4.12043	9.35095e-05	0.0247563	1.2195
chr2	16137402	-	CG	CGC	1.8184	5.28693	1.10372e-06	0.000700942	5.32885
chr2	16178653	+	CHG	CAG	-9.87976	-3.89943	0.000202971	0.041074	0.470492
chr2	18381009	+	CHH	CTT	0.962103	3.93803	0.000177588	0.0377835	0.578123
chr2	21400045	+	CHG	CTG	-6.05276	-4.00253	0.000141815	0.0327263	0.844565
chr2	22113703	+	CG	CGG	-1.19086	-4.27384	5.38571e-05	0.0166268	1.68052
chr2	22113739	+	CG	CGT	-1.03793	-4.23374	6.22795e-05	0.0185058	1.54752
chr2	22113753	+	CG	CGC	-1.22811	-5.07525	2.56573e-06	0.00147565	4.53359
chr2	22113764	+	CG	CGC	-1.16306	-4.37037	3.78513e-05	0.0128359	2.01248
chr2	22113778	+	CHH	CTC	-0.764663	-4.41064	3.26338e-05	0.0114463	2.16098
chr2	22113800	+	CHH	CCC	-0.636617	-3.82457	0.000262447	0.0479778	0.223241
chr2	22113816	+	CG	CGA	-0.912742	-4.61001	1.54978e-05	0.00641997	2.84607
chr2	23573891	+	CG	CGA	2.73093	3.9691	0.000159393	0.0353107	0.724406
chr2	23752690	-	CHH	CCC	-6.84153	-5.47458	5.16388e-07	0.000347071	6.04392
chr2	23843792	+	CHH	CCA	-1.80867	-5.11647	2.17957e-06	0.00127791	4.69932
chr2	25064577	+	CHH	CCA	-0.584671	-4.24309	6.02095e-05	0.0180089	1.58112
chr2	25294966	+	CHH	CCA	-0.74929	-3.90949	0.000196043	0.0401333	0.495851
chr2	25458784	+	CHH	CAA	-6.56564	-5.36634	8.01335e-07	0.000521982	5.63181
chr2	25467964	+	CG	CGT	0.778674	4.93417	4.46399e-06	0.00236168	4.02737
chr2	25468676	-	CHH	CCA	-3.39295	-4.25411	5.78537e-05	0.0175139	1.67123
chr2	25491277	-	CHH	CAC	-19.4603	-14.2234	3.07605e-23	5.53867e-20	40.6694
chr2	25596423	+	CHG	CAG	-6.31738	-4.03892	0.0001248	0.0299898	0.953999
chr2	25598482	+	CHH	CAT	-13.7502	-9.64202	6.21261e-15	7.45752e-12	23.1215
chr2	25598602	+	CHH	CCA	-18.3422	-40.0935	8.69881e-54	2.6254e-49	91.0444
chr2	26410957	-	CG	CGC	1.66261	4.35234	4.04413e-05	0.0135403	1.96619
chr2	26413429	+	CHH	CAC	-3.20607	-5.88207	1.93717e-07	0.000140639	6.91687
chr2	27073307	+	CHH	CCA	1.35956	4.38721	3.55785e-05	0.0122161	2.07731
chr2	27087762	-	CHG	CAG	0.376121	3.87828	0.000218319	0.0430125	0.395926
chr2	27087843	-	CG	CGG	0.718367	4.53318	2.06893e-05	0.00804969	2.58803
chr2	27087859	-	CG	CGA	0.465381	4.79127	7.76551e-06	0.00367573	3.49533
chr2	27127207	+	CHH	CTC	1.0299	4.0738	0.000110344	0.0276623	1.01835
chr2	27165534	+	CHH	CAT	-17.8238	-18.2611	6.94784e-30	1.83482e-26	53.3202
chr2	27209852	-	CHH	CCC	-2.65594	-3.90054	0.0002022	0.0409703	0.497866
chr2	29289718	+	CHH	CAC	-5.8047	-5.72201	2.1106e-07	0.000152706	6.87229
chr2	30249997	+	CHG	CAG	-13.8372	-4.67502	1.27093e-05	0.0054797	3.0448
chr2	30902830	-	CHH	CAT	-14.716	-17.9923	1.77322e-29	4.51354e-26	53.4553
chr2	31046370	+	CHG	CTG	1.48951	4.24252	6.03323e-05	0.0180287	1.59171
chr2	31478130	+	CHH	CAC	-11.1685	-10.7296	8.75389e-15	1.039e-11	21.5797
chr2	42594769	+	CHH	CAC	1.12941	3.85518	0.000236351	0.0450815	0.32316
chr2	45893764	-	CHG	CTG	-1.82386	-4.09124	0.000103733	0.0265427	1.136
chr2	46691516	+	CHH	CTC	-11.2122	-3.8677	0.000226406	0.0440715	0.35011
chr2	47746100	-	CHH	CCC	-14.721	-11.3697	3.19845e-18	4.44558e-15	30.0954
chr2	47995550	+	CHH	CCT	-15.8106	-19.2003	2.81284e-31	8.03056e-28	55.8014
chr2	50570805	+	CHH	CCT	-10.1499	-6.4213	9.73963e-09	8.16536e-06	9.76392
chr2	51001128	+	CHH	CAC	1.44195	3.87692	0.000231465	0.0445636	0.393219
chr2	54310354	-	CHH	CAT	-13.3925	-10.453	1.72653e-16	2.22867e-13	26.3697
chr2	54696311	+	CHH	CTA	-16.7302	-30.3838	5.79563e-45	5.0319e-41	79.973
chr2	54711861	-	CG	CGA	-0.934867	-4.06403	0.000142457	0.0328081	0.880592
chr2	54728796	+	CG	CGT	1.01685	3.98896	0.00014871	0.033722	0.764752
chr2	54887981	-	CHH	CCA	-10.176	-4.92245	4.67275e-06	0.00243873	3.97699
chr2	55065982	+	CG	CGC	-0.522915	-4.57436	1.7727e-05	0.00714575	2.74241
chr2	55355523	-	CHH	CAT	1.46817	5.61961	2.85077e-07	0.000201206	6.60162
chr2	65294980	+	CHH	CTC	-4.86553	-4.64269	1.36955e-05	0.00581785	2.97799
chr2	68107739	-	CHH	CTA	-1.3615	-4.19687	7.11324e-05	0.0203234	1.43692
chr2	71773307	-	CHH	CTT	-1.36458	-3.80789	0.000277801	0.0494813	0.215873
chr2	71776045	+	CHH	CCT	-6.42193	-5.71799	1.89905e-07	0.00013803	6.97978
chr2	71911541	+	CHG	CAG	-13.3074	-6.82196	1.71993e-09	1.53969e-06	11.417
chr2	73551565	+	CG	CGG	-0.870685	-4.4933	2.40137e-05	0.00905409	2.44397
chr2	73551581	+	CG	CGA	-0.947694	-4.87515	5.61598e-06	0.00282494	3.79788
chr2	74598850	+	CG	CGT	11.6763	3.96905	0.000163952	0.035981	0.675001
chr2	74612637	-	CHG	CTG	0.975881	4.4819	2.50559e-05	0.00935247	2.39303
chr2	77740505	-	CHH	CAA	-5.95024	-3.91429	0.000192815	0.0398067	0.530213
chr2	80208277	+	CHG	CAG	0.924724	4.08935	0.000104428	0.0266585	1.06784
chr2	80287447	-	CHG	CAG	-13.6026	-5.82952	1.315e-07	9.78225e-05	7.32852
chr2	80493541	+	CHH	CCT	-2.0625	-3.9894	0.000148484	0.0336827	0.821135
chr2	80527122	-	CHH	CTC	-14.7122	-15.6973	7.58304e-26	1.56044e-22	45.7376
chr2	80527123	-	CHH	CCT	-10.9076	-4.2538	5.79192e-05	0.0175224	1.62282
chr2	80681902	-	CHG	CTG	-1.2409	-3.83891	0.000249895	0.0466659	0.284242
chr2	85674454	-	CHH	CCT	-1.2445	-4.00367	0.00014125	0.0326257	0.829004
chr2	85960294	+	CG	CGC	12.8762	4.65917	1.69323e-05	0.00689259	2.83117
chr2	85977593	-	CHH	CCC	-2.90924	-3.94503	0.00017332	0.037225	0.647425
chr2	86245293	-	CG	CGC	12.5692	5.58344	4.19282e-07	0.000286669	6.25554
chr2	86245316	-	CG	CGG	11.7067	11.1053	4.31333e-17	5.71924e-14	27.2981
chr2	86249137	+	CHH	CCA	-18.3348	-35.906	3.047e-50	5.21946e-46	86.8003
chr2	87015453	+	CG	CGG	10.5107	7.23819	4.30265e-10	4.04005e-07	12.623
chr2	113960337	-	CHH	CTA	-6.52855	-4.54873	1.95179e-05	0.00766448	2.66002
chr2	114735370	+	CHH	CCT	-16.6104	-24.8043	9.82515e-39	5.18934e-35	69.2934
chr2	114735945	-	CG	CGG	1.68627	4.15401	9.46445e-05	0.0249318	1.21544
chr2	115842251	+	CHH	CTC	-2.16266	-5.14666	1.93348e-06	0.00114957	4.80873
chr2	115842273	+	CG	CGG	-1.11391	-5.06403	2.68192e-06	0.00153274	4.49235
chr2	115842287	+	CG	CGT	-1.11983	-6.5435	5.7551e-09	4.92254e-06	10.2706
chr2	115842298	+	CG	CGA	-1.28066	-5.17333	1.73885e-06	0.00105463	4.9017
chr2	115842306	+	CHG	CAG	-1.28283	-3.87878	0.000217946	0.0429657	0.425512
chr2	115842315	+	CG	CGC	-0.92656	-3.99609	0.000145046	0.0331521	0.772
chr2	115842368	+	CG	CGA	-1.20979	-4.88589	5.3868e-06	0.00272915	3.84577
chr2	119988308	+	CHG	CCG	-1.60915	-4.20363	6.94237e-05	0.0200186	1.46451
chr2	120040280	+	CHG	CTG	-17.1207	-17.0806	4.54193e-28	1.05447e-24	50.1921
chr2	120040539	+	CHH	CCT	-3.25686	-4.24845	5.90524e-05	0.0177737	1.62476
chr2	120396953	-	CHH	CAA	1.24097	4.08548	0.000105872	0.0269388	1.06411
chr2	120441089	+	CHH	CTC	-2.21935	-3.90551	0.000198754	0.0404531	0.491588
chr2	120449964	+	CHG	CAG	-0.717718	-4.20597	6.88401e-05	0.0199346	1.4651
chr2	121036797	-	CHG	CCG	-14.643	-14.0031	5.56893e-23	9.83177e-20	39.8354
chr2	121337659	+	CG	CGC	11.1175	7.81866	4.70033e-11	4.59027e-08	14.6619
chr2	121583841	+	CHH	CCC	-17.989	-36.1375	1.8987e-50	3.43829e-46	90.5896
chr2	121616488	-	CHH	CAA	1.00338	4.13955	8.735e-05	0.0234986	1.23824
chr2	121953934	+	CHH	CAC	1.96928	4.84844	7.73986e-06	0.0036698	3.54361
chr2	122279247	+	CHH	CCA	-9.65913	-5.23096	1.38144e-06	0.000864325	5.11767
chr2	122777564	+	CG	CGT	-0.71616	-4.0192	0.000133759	0.0313524	0.855064
chr2	122925443	+	CG	CGG	-1.43401	-4.41204	3.87645e-05	0.0130756	2.05041
chr2	125140701	-	CG	CGG	-0.8379	-4.6993	1.14052e-05	0.00503036	3.15822
chr2	127815042	-	CG	CGC	6.45243	4.65995	1.28278e-05	0.00551579	3.05609
chr2	127828668	+	CHG	CCG	-13.1694	-7.03661	6.72949e-10	6.22653e-07	12.2939
chr2	127828786	+	CHH	CAC	-9.10472	-4.15778	8.18402e-05	0.0224952	1.30588
chr2	127842963	+	CHH	CTC	-0.723899	-5.13218	2.04794e-06	0.00120968	4.75126
chr2	127842972	+	CHH	CCT	-1.9584	-4.3887	3.53838e-05	0.012175	2.10931
chr2	127842980	+	CHH	CCC	-2.79008	-6.14028	3.23228e-08	2.57689e-05	8.62941
chr2	127843001	+	CG	CGG	-0.519005	-3.86284	0.000230218	0.0444451	0.347828
chr2	127843041	+	CG	CGC	-0.581403	-5.65169	2.49783e-07	0.000177283	6.72617
chr2	127843051	+	CG	CGC	-0.483266	-4.49638	2.374e-05	0.00897019	2.45165
chr2	128948455	+	CHH	CCA	-13.0222	-5.15681	2.07677e-06	0.00122443	4.75227
chr2	129452694	-	CG	CGT	-0.673164	-4.62282	1.47658e-05	0.00618545	2.89348
chr2	129452947	+	CG	CGA	-0.65595	-3.9979	0.000144134	0.0330269	0.777545
chr2	129452952	+	CG	CGC	-0.718841	-3.85624	0.000235494	0.0450384	0.322684
chr2	129453064	+	CHG	CTG	-1.91982	-4.14221	8.65252e-05	0.023366	1.26031
chr2	129998605	+	CHH	CCT	-16.7035	-19.0466	4.72034e-31	1.32379e-27	56.1937
chr2	134009996	-	CHH	CTT	-2.76478	-4.1501	8.41177e-05	0.0229209	1.29153
chr2	134957718	+	CHH	CAA	-12.61	-8.05197	7.49566e-12	7.56493e-09	16.4657
chr2	135169534	-	CG	CGA	-1.97847	-3.93004	0.00018258	0.0384938	0.587861
chr2	135938771	+	CHH	CTT	-0.868376	-4.879	5.53287e-06	0.00278978	3.82373
chr2	138944930	-	CHG	CTG	1.14487	4.32253	4.51052e-05	0.0146404	1.86259
chr2	145823564	+	CHH	CAT	-20.9188	-24.1708	3.546e-34	1.29165e-30	59.6267
chr2	147893163	+	CG	CGC	-0.916571	-4.74502	9.58676e-06	0.00440938	3.31285
chr2	147930222	+	CHH	CTT	-1.46238	-4.23485	6.20303e-05	0.0184491	1.5928
chr2	149665437	+	CHH	CAA	2.05425	5.08643	2.45487e-06	0.0014278	4.57284
chr2	149854816	-	CHH	CCT	-5.37543	-4.55438	1.9109e-05	0.00756013	2.67424
chr2	149854883	-	CHH	CTA	-15.6651	-26.7793	4.65733e-41	2.93555e-37	73.9109
chr2	150185645	-	CHG	CTG	-1.78511	-4.55025	1.94069e-05	0.00763986	2.64908
chr2	152220583	+	CHH	CCA	-17.994	-27.5408	6.43424e-42	4.33834e-38	75.0037
chr2	152700921	+	CG	CGA	-0.820277	-4.90868	4.93019e-06	0.00253634	3.92336
chr2	153371722	-	CHH	CCA	1.49369	5.44889	5.73326e-07	0.000381297	5.94473
chr2	153371744	-	CG	CGA	-0.489534	-3.8664	0.000227425	0.0441343	0.351694
chr2	153371763	-	CG	CGG	-0.556719	-4.6336	1.41757e-05	0.00599386	2.9288
chr2	153487080	+	CHH	CCT	-1.72676	-4.38566	3.5781e-05	0.0122651	2.11059
chr2	162277112	-	CHG	CCG	-2.29253	-4.44295	2.89562e-05	0.0103628	2.30477
chr2	166422663	-	CHG	CTG	-14.4354	-11.8825	3.55828e-19	5.13724e-16	31.8708
chr2	166532973	-	CG	CGC	-0.907907	-4.29901	4.91457e-05	0.0155899	1.77835
chr2	168281466	-	CG	CGC	-1.32045	-4.94774	4.5754e-06	0.00240656	4.00934
chr2	168843352	+	CHG	CAG	-2.7719	-3.97591	0.000163326	0.0358809	0.714296
chr2	168974597	+	CG	CGT	-0.575717	-4.71811	1.02793e-05	0.00463705	3.23465
chr2	168974654	+	CHG	CAG	0.88878	3.92405	0.00018641	0.0389589	0.540779
chr2	168974705	+	CG	CGC	-0.517311	-3.83419	0.000253961	0.0470521	0.255994
chr2	169756902	-	CHH	CCT	1.21942	4.0037	0.000141235	0.0326257	0.790976
chr2	169966775	-	CHH	CTA	-7.38516	-5.50932	5.45627e-07	0.000365947	6.00073
chr2	172172775	+	CHH	CTT	-1.26269	-4.37593	3.70853e-05	0.0126302	2.03525
chr2	172968076	-	CHH	CCA	-1.40272	-4.20009	7.0312e-05	0.0201465	1.46499
chr2	175646325	-	CG	CGT	-3.05957	-4.74433	1.01313e-05	0.00459646	3.26861
chr2	175707437	+	CHG	CAG	-1.14245	-3.9443	0.000173763	0.0372589	0.607025
chr2	180990521	+	CHG	CTG	-11.478	-6.17809	2.75295e-08	2.21425e-05	8.79758
chr2	191235728	-	CHH	CTT	-2.52673	-4.5605	1.86743e-05	0.00743705	2.70266
chr2	197349531	+	CG	CGA	10.8938	4.55068	2.55173e-05	0.00949851	2.46263
chr2	197456161	-	CHH	CTT	-9.52638	-4.15441	8.2832e-05	0.022668	1.28456
chr2	197456168	-	CHH	CTT	-13.7837	-12.8886	5.20814e-21	8.27303e-18	35.7372
chr2	197948176	+	CHH	CAC	0.884821	3.95753	0.000165949	0.036238	0.643141
chr2	197970528	+	CHH	CCA	-17.4548	-31.0915	1.10249e-45	1.0127e-41	81.3101
chr2	197970543	+	CHH	CCA	-8.31879	-3.84965	0.000240877	0.0456045	0.326499
chr2	197970549	+	CHG	CAG	-5.14666	-5.57906	3.36794e-07	0.000234315	6.44508
chr2	199029892	-	CHG	CAG	-7.78441	-5.56827	3.52041e-07	0.000243852	6.40359
chr2	200468284	-	CHH	CTA	-10.8811	-6.78597	2.1134e-09	1.88394e-06	11.2177
chr2	202988242	-	CHG	CTG	-13.5346	-10.7605	4.49337e-17	5.94554e-14	27.6152
chr2	205837875	-	CHH	CCT	-8.845	-4.7272	1.04345e-05	0.00469035	3.2302
chr2	205887915	+	CHH	CTT	-4.93921	-4.46241	2.69396e-05	0.00986389	2.3752
chr2	206561815	+	CHH	CCT	2.76203	3.82002	0.000266554	0.0483108	0.248571
chr2	207666359	-	CHH	CCT	-2.10693	-4.07382	0.000110335	0.0276623	1.0715
chr2	207940719	+	CHG	CCG	-18.2684	-41.5402	6.20236e-55	3.0239e-50	93.6319
chr2	207972465	-	CHH	CCC	1.05207	3.92927	0.000183066	0.0385602	0.544396
chr2	208118982	-	CHG	CAG	-18.4664	-16.6111	1.69461e-26	3.62854e-23	46.4121
chr2	210737594	+	CHH	CCA	1.1762	4.0688	0.000112312	0.0279231	1.012
chr2	212589896	-	CHH	CAA	-13.1598	-11.6152	1.11366e-18	1.57907e-15	31.0427
chr2	213914471	+	CHH	CCT	-1.10231	-4.73831	9.51539e-06	0.00438291	3.31874
chr2	215440537	+	CHG	CTG	1.20555	4.04385	0.000122648	0.0296359	0.941735
chr2	217714998	-	CHH	CCA	-15.8858	-24.8193	9.42177e-39	5.01811e-35	70.7982
chr2	218582578	+	CG	CGA	0.485799	3.85386	0.000237421	0.04522	0.335119
chr2	219775660	+	CHH	CTT	-15.3276	-17.4312	1.28923e-28	3.07188e-25	51.2443
chr2	222428753	+	CHH	CCT	-16.0976	-26.2291	2.00232e-40	1.19724e-36	73.2984
chr2	225076859	-	CHH	CCT	-1.25419	-4.62051	1.48948e-05	0.00623008	2.90314
chr2	225230247	-	CG	CGT	-0.677593	-3.94168	0.000175348	0.0374449	0.60215
chr2	225685035	-	CHH	CAT	-16.3629	-8.87951	6.33352e-13	6.87364e-10	18.672
chr2	225977604	-	CHH	CCT	-6.28455	-4.51559	2.2097e-05	0.00848307	2.54082
chr2	226265448	-	CG	CGA	-1.76323	-4.32985	4.39141e-05	0.0143839	1.87751
chr2	226502064	+	CHH	CAC	0.572447	4.02005	0.000133361	0.0312938	0.862842
chr2	227848039	-	CG	CGA	2.15452	4.16878	7.86782e-05	0.0218425	1.35622
chr2	227872050	+	CHH	CTT	-2.25953	-3.95363	0.000168216	0.0364789	0.660173
chr2	230272064	-	CHG	CAG	1.2584	3.83199	0.00025588	0.0472683	0.252567
chr2	230308821	+	CHG	CTG	-3.86109	-4.29012	5.0763e-05	0.0158961	1.77698
chr2	230357883	+	CG	CGC	0.714132	4.17084	7.81004e-05	0.0217393	1.34761
chr2	230477292	-	CHH	CAA	-0.917429	-3.89473	0.000206289	0.0414819	0.452297
chr2	230580862	-	CG	CGC	-1.63219	-4.21139	6.75101e-05	0.0196637	1.48617
chr2	231906876	+	CHH	CCT	0.782227	3.90069	0.000202091	0.0409612	0.458387
chr2	232244454	+	CHH	CCC	-10.8883	-4.59439	1.64388e-05	0.00673494	2.79794
chr2	232954128	-	CG	CGC	-0.532457	-3.95961	0.000164751	0.0360938	0.650032
chr2	233155481	+	CG	CGC	18.1506	11.2031	6.56479e-18	8.98657e-15	29.4327
chr2	233155517	+	CHH	CCT	-12.6626	-5.55379	3.73569e-07	0.000257638	6.34782
chr2	233757042	+	CHH	CTC	-5.54096	-3.85023	0.000240398	0.0455773	0.322696
chr2	233904547	-	CHH	CAA	-16.0784	-19.5268	9.44724e-32	2.85128e-28	57.0344
chr2	234371012	-	CHG	CTG	-17.1309	-15.5518	1.31758e-25	2.67656e-22	45.4108
chr2	235704880	-	CHH	CTC	-3.264	-4.71853	1.02628e-05	0.00463289	3.26253
chr2	235859266	-	CHH	CAT	-13.8503	-9.78063	3.35794e-15	4.10863e-12	23.7212
chr2	235940764	-	CHG	CTG	1.74514	3.93739	0.000177979	0.0378154	0.618245
chr2	236053637	+	CG	CGT	5.68446	4.5775	1.75183e-05	0.00710375	2.74757
chr2	236223324	-	CHH	CTC	0.662559	4.19701	7.1096e-05	0.0203234	1.42756
chr2	236430870	+	CHG	CTG	1.27327	5.32614	9.42542e-07	0.000607717	5.47739
chr2	236475943	-	CG	CGC	12.1377	4.52497	2.68633e-05	0.00985873	2.38866
chr2	236507295	-	CHH	CTT	-10.9554	-6.70056	2.91627e-09	2.57071e-06	10.8771
chr2	236516819	-	CHG	CCG	-3.00041	-4.44179	2.90811e-05	0.0103958	2.29602
chr2	236518292	+	CG	CGT	3.93426	4.02982	0.000128859	0.0306053	0.90431
chr2	236555204	-	CHH	CTA	-16.4334	-16.104	1.64276e-26	3.54146e-23	46.9598
chr2	236604144	+	CG	CGG	12.0917	12.4886	8.60763e-20	1.28366e-16	33.1901
chr2	236621347	-	CHH	CAC	0.432816	3.87702	0.000219266	0.0431361	0.392928
chr2	236642942	+	CHH	CCA	-10.691	-4.1764	7.65583e-05	0.0214189	1.36318
chr2	236648318	-	CHH	CCA	-9.64868	-4.90158	5.06815e-06	0.00259677	3.90559
chr2	236674429	-	CG	CGG	-3.112	-4.11972	0.000111111	0.0277154	1.08865
chr2	236680200	+	CHH	CTT	1.11126	4.11627	9.49044e-05	0.0249704	1.15827
chr2	236885787	-	CHG	CTG	-16.8282	-21.3466	2.68288e-34	1.00025e-30	61.0018
chr2	236885843	-	CHH	CTA	-0.94889	-3.89472	0.000206296	0.0414819	0.455552
chr2	236886262	+	CHH	CCC	-1.01301	-4.69111	1.13945e-05	0.00502968	3.14395
chr2	236909240	+	CHH	CCC	-7.85389	-3.81671	0.000269576	0.0486233	0.210328
chr2	236945106	-	CHG	CTG	-1.43045	-4.91382	4.83248e-06	0.00250028	3.94665
chr2	236997728	+	CHH	CCA	-1.78738	-4.46994	2.61957e-05	0.00968666	2.37355
chr2	237015994	-	CHH	CCA	-2.59596	-4.15964	8.12968e-05	0.0224124	1.35845
chr2	237023784	+	CHH	CAC	-7.69318	-6.63166	3.93139e-09	3.43213e-06	10.6222
chr2	237251733	-	CHH	CCC	-8.44567	-4.93938	4.37429e-06	0.00232392	4.04177
chr2	237579040	-	CHG	CTG	-11.5637	-6.07956	4.1799e-08	3.29098e-05	8.39728
chr2	237703906	+	CHG	CAG	-0.514843	-3.9118	0.000194482	0.0399687	0.506468
chr2	239147237	+	CHH	CTC	-14.0519	-4.5149	3.0217e-05	0.0107577	2.31058
chr2	239961384	+	CHG	CTG	-0.857462	-3.84162	0.000247585	0.0464262	0.322283
chr2	240007111	-	CHH	CCA	-14.8629	-13.7961	1.27856e-22	2.21408e-19	38.9146
chr2	240007130	+	CHH	CCC	-9.76917	-4.89497	5.20012e-06	0.00265153	3.88347
chr2	240019568	+	CHG	CTG	-11.1641	-5.11327	2.20743e-06	0.00129304	4.6773
chr2	240066641	+	CHH	CCA	-7.30081	-4.47274	2.59241e-05	0.00960864	2.37352
chr2	240066673	+	CHH	CAC	-3.54885	-4.46266	2.6914e-05	0.00986021	2.34606
chr2	240112414	-	CHH	CCC	-3.64934	-5.3255	9.44994e-07	0.000608679	5.47779
chr2	240114470	+	CHH	CTT	-15.6291	-15.7638	5.8978e-26	1.22158e-22	45.6622
chr2	240142298	-	CHH	CAT	-8.99738	-4.18817	7.33907e-05	0.0207657	1.40353
chr2	240160587	-	CHH	CCC	-11.0154	-4.21403	6.68701e-05	0.0195103	1.48378
chr2	240219430	+	CHH	CTC	-4.08537	-3.95604	0.000166808	0.036337	0.698782
chr2	240320071	+	CHH	CAT	-13.4223	-6.60789	4.35725e-09	3.77789e-06	10.5383
chr2	240421130	-	CHH	CCA	-13.3724	-8.7977	2.67954e-13	2.93823e-10	19.652
chr2	240638961	-	CHH	CCA	1.15441	4.16704	7.917e-05	0.021931	1.35106
chr2	240657691	-	CHG	CTG	-2.47952	-4.27491	5.36486e-05	0.0165894	1.73976
chr2	240658724	-	CG	CGT	4.30429	3.82533	0.000266079	0.04828	0.286184
chr2	240728964	+	CHH	CCA	-0.880362	-4.6161	1.51455e-05	0.00631356	2.87552
chr2	240743236	-	CHG	CAG	1.22697	5.61912	2.85651e-07	0.000201386	6.60008
chr2	240869988	+	CHH	CCC	-1.55896	-4.35468	4.00966e-05	0.013455	1.97933
chr2	240870004	+	CHG	CAG	-3.05375	-4.34184	4.20276e-05	0.0139444	1.94146
chr2	240897900	-	CHH	CCT	1.48067	4.05884	0.000116332	0.0286448	1.00834
chr2	240897923	-	CHG	CAG	-6.28051	-4.4163	3.19584e-05	0.0112592	2.19356
chr2	240991977	-	CHH	CAT	0.742685	3.81614	0.000270104	0.0486245	0.205212
chr2	240992047	-	CHH	CAC	0.866155	4.05901	0.000116264	0.0286448	0.994471
chr2	240992902	+	CG	CGA	11.4913	4.46544	3.38527e-05	0.011789	2.18946
chr2	241155393	-	CHH	CAC	0.611519	4.27393	5.38403e-05	0.0166268	1.69021
chr2	241226934	-	CHH	CTC	-6.40377	-4.39063	3.65336e-05	0.0125095	2.09478
chr2	241654552	-	CG	CGC	-0.400241	-3.93615	0.000178747	0.0378898	0.580083
chr2	241663557	+	CHG	CTG	-1.26544	-4.18353	7.46245e-05	0.0210491	1.38951
chr2	241672615	+	CHH	CAC	-16.6704	-30.0938	1.15494e-44	9.7601e-41	79.8174
chr2	241703634	+	CHH	CCA	0.523724	3.83969	0.000249233	0.0465779	0.272734
chr2	241705158	+	CHH	CTT	1.09948	4.36638	3.84103e-05	0.0129838	2.00383
chr2	241707022	+	CHH	CCA	-8.59873	-4.31465	4.64207e-05	0.0149576	1.82856
chr2	241733066	+	CHG	CAG	-1.49903	-3.95341	0.000168347	0.0364906	0.653682
chr2	241756621	+	CHG	CTG	-0.698288	-3.85603	0.000235665	0.0450574	0.344783
chr2	242163003	-	CHH	CTC	-3.31963	-5.41122	6.68154e-07	0.000441123	5.80138
chr2	242613761	+	CG	CGG	9.14144	5.32075	9.86301e-07	0.000631435	5.4392
chr3	2547981	+	CHG	CCG	-1.78225	-3.85425	0.000237105	0.0451963	0.378738
chr3	4336523	+	CHG	CTG	-8.89711	-3.83675	0.000251747	0.0468587	0.268438
chr3	9140780	-	CHH	CAC	0.66609	3.9036	0.000200072	0.0406952	0.469723
chr3	9276842	+	CHH	CAT	-11.8241	-5.86932	1.01167e-07	7.66984e-05	7.57298
chr3	9282496	+	CHG	CTG	0.666538	4.20322	6.9525e-05	0.0200285	1.44785
chr3	9718902	+	CHH	CCC	-3.71359	-4.09853	0.000101083	0.0261014	1.1487
chr3	9727902	-	CHH	CTC	-2.9323	-4.02547	0.000130847	0.0308534	0.900266
chr3	10212757	+	CHG	CAG	-13.2591	-8.31262	2.34159e-12	2.46121e-09	17.5582
chr3	10357869	-	CHH	CAT	-14.1672	-8.22594	3.4486e-12	3.57146e-09	17.2746
chr3	10505915	-	CG	CGC	-12.9613	-4.41539	4.55873e-05	0.014749	1.92273
chr3	10542979	-	CHH	CTT	-9.95561	-6.50269	6.86262e-09	5.82269e-06	10.0888
chr3	10542988	-	CHH	CAC	-16.4448	-12.3723	4.48576e-20	6.75318e-17	34.0721
chr3	10642750	-	CHG	CAG	-3.85783	-4.18928	9.4909e-05	0.0249704	1.27035
chr3	10643838	+	CHH	CCC	-13.5694	-11.6808	1.02016e-18	1.45299e-15	31.0014
chr3	10748107	+	CHH	CCA	-0.913892	-4.07209	0.000111013	0.0277154	1.01492
chr3	10999950	-	CHH	CCT	-18.1327	-40.2489	6.52341e-54	2.06728e-49	93.4991
chr3	10999973	-	CHG	CTG	-9.29358	-4.73925	9.48131e-06	0.00437675	3.32506
chr3	11038945	+	CHH	CAA	-7.40916	-4.84745	6.2521e-06	0.0030694	3.70866
chr3	11039394	+	CHG	CTG	0.541575	4.52044	2.16997e-05	0.00836123	2.53653
chr3	11039397	+	CHH	CAA	0.532039	3.80872	0.000277021	0.0494059	0.171432
chr3	11039463	+	CHH	CTT	0.56256	3.8248	0.000262241	0.047968	0.218434
chr3	11039467	+	CHG	CAG	0.458215	4.03777	0.000125304	0.0300484	0.916729
chr3	11047170	+	CHG	CAG	-2.60579	-4.30467	4.99398e-05	0.0157238	1.79835
chr3	11656248	-	CG	CGT	6.56155	4.08157	0.000107347	0.0271822	1.08432
chr3	11778486	-	CHH	CCC	-0.994917	-3.91304	0.000193648	0.0398886	0.511965
chr3	12857515	-	CHG	CAG	-4.22561	-3.83385	0.000254253	0.0470846	0.304021
chr3	12937733	-	CHH	CCT	0.843696	4.47022	2.61684e-05	0.00968222	2.36584
chr3	12993644	+	CHG	CAG	-13.7391	-4.93184	6.42731e-06	0.0031481	3.7257
chr3	13076178	-	CHG	CTG	-3.27879	-5.9405	7.50857e-08	5.78245e-05	7.85426
chr3	13088518	+	CG	CGG	-1.72483	-5.21527	1.57441e-06	0.000970688	5.00738
chr3	13088933	+	CHH	CTA	-14.2768	-6.45356	8.47891e-09	7.13673e-06	9.916
chr3	13104406	-	CG	CGT	-0.700524	-3.83536	0.000252948	0.0469854	0.250824
chr3	13104510	-	CHH	CCC	-1.25154	-4.35862	3.95215e-05	0.0132956	1.98626
chr3	13120112	+	CHG	CTG	-1.4329	-3.88133	0.000216043	0.0427675	0.441887
chr3	13318737	+	CHH	CCC	-0.684074	-4.19938	7.04934e-05	0.0201893	1.43959
chr3	13322812	+	CG	CGG	-12.3039	-7.02571	1.56847e-09	1.41208e-06	11.3503
chr3	13358539	+	CHG	CAG	0.529778	4.11248	9.61953e-05	0.0251729	1.15416
chr3	13731248	+	CHH	CAC	-12.4632	-4.26744	5.51237e-05	0.0169271	1.66062
chr3	14432756	+	CHG	CTG	-15.9597	-21.073	6.33327e-34	2.28071e-30	61.3194
chr3	14432841	+	CHH	CAA	-16.5159	-16.1608	1.32865e-26	2.88391e-23	47.433
chr3	14584915	+	CG	CGG	-0.669327	-3.97377	0.000156815	0.0349226	0.706378
chr3	15671611	-	CHH	CAT	-2.86518	-4.96341	3.98225e-06	0.00214988	4.13723
chr3	15794932	-	CHG	CAG	-17.5994	-21.1959	4.30167e-34	1.55795e-30	61.6874
chr3	17977271	-	CHG	CCG	-17.6117	-20.3397	7.45349e-29	1.82396e-25	48.7314
chr3	17977349	-	CHH	CTT	-10.2235	-4.05639	0.00014396	0.032999	0.863862
chr3	20226954	+	CG	CGC	0.3846	4.17633	7.65778e-05	0.0214189	1.36247
chr3	20226986	+	CG	CGT	0.413185	4.04563	0.000121882	0.0295069	0.925454
chr3	23435656	+	CHG	CTG	-4.39116	-5.51751	4.33383e-07	0.000295037	6.20696
chr3	25490701	-	CG	CGG	0.585757	4.37304	3.74816e-05	0.0127378	2.02518
chr3	37966244	+	CG	CGT	-1.12192	-4.86306	5.8855e-06	0.00292339	3.75721
chr3	38514429	-	CHH	CAC	0.664499	3.93032	0.000182403	0.0384733	0.561344
chr3	42239253	+	CHH	CTC	-9.42314	-3.89287	0.000207617	0.0416814	0.435303
chr3	42682106	-	CHH	CTT	-5.35438	-3.83929	0.000249568	0.0466186	0.307403
chr3	44044072	+	CHH	CTC	-16.0557	-12.3779	4.38073e-20	6.61076e-17	33.8106
chr3	44053303	-	CHH	CAA	-11.5824	-5.16279	1.81335e-06	0.00108939	4.86386
chr3	44054843	-	CHH	CAC	-2.01364	-4.40722	3.30475e-05	0.0115594	2.16686
chr3	44960155	+	CG	CGT	-0.854008	-3.83448	0.000253709	0.0470454	0.273979
chr3	44960229	+	CHG	CAG	-13.4204	-7.74076	2.99722e-11	2.9682e-08	15.1816
chr3	44960233	+	CHH	CCT	-1.58671	-4.56832	1.81339e-05	0.00726504	2.72534
chr3	46401835	+	CHH	CTC	-5.90122	-3.86405	0.000229262	0.044351	0.386901
chr3	46670824	+	CG	CGA	0.920895	4.32952	4.39672e-05	0.0143912	1.86909
chr3	47578015	-	CHG	CAG	-3.82717	-4.9793	3.74221e-06	0.00203765	4.1972
chr3	47578067	-	CHH	CTT	-4.58622	-5.39576	7.11352e-07	0.000467694	5.74316
chr3	47578229	-	CHG	CTG	-12.8805	-5.32752	9.37316e-07	0.00060558	5.4846
chr3	47618361	-	CHH	CCA	1.40176	5.99979	5.85241e-08	4.56245e-05	8.09581
chr3	47618424	+	CHH	CAC	1.91461	3.96689	0.000160622	0.0355208	0.69261
chr3	47932549	-	CHH	CTC	1.14207	4.14807	8.47315e-05	0.0230387	1.27177
chr3	49034234	+	CHG	CAG	-15.1725	-12.6781	1.24792e-20	1.94811e-17	35.2518
chr3	49034343	+	CHH	CAT	-12.3459	-9.73119	4.18142e-15	5.0673e-12	23.4842
chr3	49700509	-	CHH	CAT	-15.7971	-14.8943	1.65325e-24	3.19462e-21	42.5608
chr3	49720806	+	CHG	CTG	-15.0031	-10.5517	1.11973e-16	1.45727e-13	26.8468
chr3	49904650	-	CHH	CCT	1.3321	3.86406	0.000229255	0.044351	0.354869
chr3	50334419	+	CHH	CCC	-17.0805	-26.8599	3.7687e-41	2.41274e-37	74.4896
chr3	50429302	+	CHH	CAT	-4.0181	-3.9786	0.000157094	0.0349603	0.749366
chr3	51997428	-	CHH	CTC	-12.0812	-5.34002	8.91223e-07	0.000576388	5.5327
chr3	52066005	+	CHH	CCC	-14.2269	-9.1599	5.3164e-14	5.97438e-11	21.0613
chr3	52067050	-	CHH	CAC	0.346223	3.80718	0.000278475	0.049521	0.187177
chr3	52068595	+	CHH	CAC	0.456451	3.86704	0.000226921	0.044077	0.3606
[truncated: 2,836 more rows]

## Sheet: MatchedvsControl+, Discovery
Additional file 5: Differentially methylated cytosines involved in hemispheric asymmetry
[truncated: 3,511 more rows]

[truncated: 9 more sheets: UnmatchedvsControl,discovery, LvsR in Control, Replication, LvsR_PDvsControl, Replication, MatchedvsControl, Replication, MatchedvsControl+, Replication, UnmatchedvsControl,Replication, PDvsControl_Aging,Discovery, PDvsControl_Aging,Replication, Duration_MatchvsUnmatched,Repli]
