# Supplementary material for: Hemispheric asymmetry in the human brain and in Parkinson’s disease is linked to divergent epigenetic patterns in neurons
Source: Genome Biol. 2020 Mar 9;21:61. doi: 10.1186/s13059-020-01960-1 (PMC7063821; doi:10.1186/s13059-020-01960-1)
Supplement: Supplementary file 6 — Genes with epigenetic alterations at regulatory elements involved in hemispheric asymmetry. [file 13059_2020_1960_MOESM6_ESM.xlsx]

## Sheet: LvsR in Control, Discovery
Additional file 6: Genes with epigenetic alterations at regulatory elements involved in hemispheric asymmetry
Genes involved in hemispheric asymmetry in healthy controls (discovery cohort)
n=3068
TMEM31
TP73-AS1
RPL22
KCNAB2
RNF207
CHD5
PIK3CD
C1orf200
PADI1
PADI3
SEPN1
MAN1C1
FABP3
SNRNP40
NKAIN1
FNDC5
GJB5
GJB4
LOC653160
ZMYM6NB
SMIM12
C1orf216
MAP7D1
TRAPPC3
CDC20
ELOVL1
ATP6V0B
IPO13
MIR5584
DMAP1
POMGNT1
SORT1
CYB561D1
GPR61
ATXN7L2
UBL4B
KCNA10
SnoU13
AK023457
DDX20
BC041890
FAM212B
KCND3
HIPK1
BC048113
BC036361
FAM63A
PRUNE
C1orf56
TNFAIP8L2
TNFAIP8L2-SCNM1
TMEM79
SMG5
SEMA4A
MIR9-1
GOLT1A
TRNA_Lys
CDK18
TMCC2
NUAK2
RD3
AK310634
ZBTB18
RRM2
SNORA80B
ODC1
KCNF1
ASXL2
MAPRE3
TMEM214
EMILIN1
KHK
DPYSL5
C2orf71
SPR
DCTN1-AS1
DCTN1
WDR54
SLC4A5
DQ588163
C2orf81
MRPL53
MTHFD2
MAT2A
LOC100630918
IL37
MARCO
SPEG
GMPPA
ASIC4
PTPRN
DNPEP
ATG16L1
UBE2F
UBE2F-SCLY
ESPNL
KLHL30
ILKAP
PRR21
OR6B3
C3orf20
MOBP
APEH
BSN
BSN-AS2
CAMKV
MST1R
TRAIP
STAB1
SMIM4
NT5DC2
NISCH
SEMA3G
TNNC1
PDHB
PXK
PLCXD2
NME9
MRAS
SMC4
MIR15B
MIR16-2
DM119508
SCHIP1
MIR3919
SOX2
RGS12
MED28
APBB2
SPATA4
SERINC5
GRAMD3
AX748201
SLC22A5
KIF3A
CCNI2
WNT8A
KDM3B
REEP2
FGF1
WWC1
CCDC167
MRPS18A
TCTE1
AARS2
CAPN11
BC041998
TAB2
MAS1
MPC1
NUDT1
MAD1L1
FTSJ2
GNA12
IQCE
BRAT1
AMZ1
NUDCD3
YKT6
CCM2
ADCY1
DDC
VOPP1
DYNC1I1
FBXO24
SAP25
LRCH4
ZASP
DJ051769
UFSP1
ACHE
BC039094
BC027906
LHFPL3
JB175200
ATP6V1F
LOC100130705
NDUFB2
NDUFB2-AS1
MRPS33
LOC202781
PAXIP1
INSIG1
EN2
FGF17
KIAA1967
SFTPC
LGI3
AK298119
POLR3D
PHYHIP
MIR320A
PIWIL2
SLC39A14
PPP3CC
SORBS3
ELP3
C8orf86
ANK1
MATN2
MIR5680
NCALD
EPPK1
PLEC
GRINA
PARP10
EXOSC4
ZNF34
IFNK
MOB3B
DNAJA1
Mir_207
ACO1
C9orf131
KIAA1045
C9orf91
AKNA
DFNB31
ATP6V1G1
DPM2
FAM102A
COQ4
SLC27A4
TRUB2
TRNA_Arg
DQ571464
DQ583972
DQ583692
DQ594309
GOLGA2
JB175342
Metazoa_SRP
TBC1D13
LRRC8A
CCBL1
BC022468
LOC100506100
ZDHHC12
PPP2R4
IER5L
AX747401
BC094873
LOC100506190
AK128673
ADAMTS13
CACFD1
C9orf96
SURF4
VAV2
OLFM1
TMEM141
KIAA1984
RABL6
KIAA1984-AS1
PTGDS
LCNL1
C9orf142
NPFFR1
ADAMTS14
CDH23
DDIT4
JA700173
JA700174
JA700157
JA700158
JA700151
JA700163
JA700167
JA700164
JA700154
JA700170
JA700172
JA700165
JA700183
JA700161
HV303528
HV303525
TLL2
SFXN3
PDZD7
SEMA4G
MIR608
C10orf2
MRPL43
LZTS2
DPCD
FGFR2
BNIP3
LRRC27
STK32C
INPP5A
HPX
TIMM10B
TRIM3
ARFIP2
ILK
RRP8
DCHS1
CRY2
F2
SLC39A13
MYBPC3
PTPMT1
NDUFS3
KBTBD4
JRKL
CCDC82
AK313893
SIK3
GRIK4
TECTA
CCDC15
AX747213
ADAMTS8
SPATA19
IGSF9B
B3GAT1
SLC6A13
LOC100507424
NRIP2
FKBP4
VAMP1
NCAPD2
MRPL51
PLEKHG6
TNFRSF1A
CD27
TAPBPL
CD27-AS1
IFFO1
NOP2
AK096395
SCARNA11
ACRBP
ING4
CD4
CHD4
LPAR5
USP5
CDCA3
AK097957
ZNF384
PIANP
COPS7A
MLF2
PTMS
LAG3
CLSTN3
PEX5
ENO2
ATN1
C12orf57
PTPN6
EMG1
PHB2
SCARNA12
C1RL-AS1
C1RL
PYROXD1
TSPAN11
SLC48A1
RAPGEF3
ENDOU
ARF3
DDX23
RND1
MCRS1
PRPH
TROAP
DNAJC22
SPATS2
FMNL3
BC034605
LOC283332
AQP2
AQP6
LACRT
DCD
LRP1
STAT6
NDUFA4L2
STAC3
B4GALNT1
JA611266
AGAP2-AS1
AGAP2
TSPAN31
DM110804
2019-03-09
CDK4
MBD6
DDIT3
Mir_616
BC033961
7SK
FAM222A
MVK
MMAB
B3GNT4
MLXIP
SCARB1
BRI3BP
DHX37
PIWIL1
FBRSL1
FARP1
ZIC2
ZIC5
TMCO3
DCUN1D2
EFS
IL25
CMTM5
MYH6
MIR208B
MYH7
NGDN
PLEKHG3
AK055910
HSPA2
ITPK1
EVL
PPP2R5C
WDR20
HSP90AA1
TRNA_Ile
ZNF839
PACS2
BRF1
JAG2
NUDT14
MTA1
TMEM121
BC033241
PPIB
TRIP4
CSNK1G1
KIAA0101
ZNF609
SPESP1
NOX5
CORO2B
GABARAPL3
TRAF7
SNORD60
MGRN1
AK055785
UBALD1
ANKS3
C16orf71
CES5A
PLLP
NAE1
CBFB
BC007896
B3GNT9
FBXL8
HSF4
TRADD
NOL3
KIAA0895L
E2F4
EXOC3L1
ELMO3
MIR328
CES3
RLTPR
DL491203
PARD6A
ACD
ENKD1
DPEP3
DPEP2
Mir_548
CTRL
PSMB10
TAF1C
ADAD2
FBXO31
TRNA_Met
FLJ30679
MTHFSD
FOXL1
DPEP1
C16orf55
CHMP1A
CDK10
BC031657
ZNF778
DQ596025
SPG7
DPH1
OVCA2
LOC284009
GLTPD2
VMO1
BC150535
PSMB6
CDRT4
PMP22
TEKT3
BC037357
IGF2BP1
GIP
ATP5G1
UBE2Z
DDX42
CCDC47
DCAF7
TEX2
CSH1
ICAM2
CDC42EP4
COG1
C17orf80
FAM104A
GRIN2C
TRIM47
U6
AANAT
UBE2O
MXRA7
TMEM235
CYTH1
AF258550
ASPSCR1
LRRC45
RAC3
STRA13
ANAPC11
ALYREF
PCYT2
APCDD1
SLMO1
CTIF
PHLPP1
CNDP2
MOB3A
C19orf35
TMPRSS9
LINGO3
SLC39A3
DIRAS1
ATCAY
PIAS4
UBXN6
CAMSAP3
OLFM2
ELAVL3
CCDC159
LPPR2
Prion_pknot
TMEM205
SWSAP1
PRKCSH
CCDC151
GDF1
CERS1
CILP2
PBX4
LPAR2
GMIP
ATP13A1
ZNF101
MAU2
SUGP1
GATAD2A
FXYD3
HPN-AS1
LGI4
FXYD1
FXYD7
FXYD5
AX747741
FAM187B
LSR
USF2
KRTDAP
DMKN
GAPDHS
SBSN
GRAMD1A
AK093555
SCN1B
HPN
ZNF628
NAT14
SSC5D
ZNF784
CCDC106
U2AF2
PPP1R12C
TNNT1
AK097618
TNNI3
DNAAF3
BC047644
UBE2S
PRNP
ACTL10
NECAB3
SNTA1
TP53INP2
AL122050
FAM83D
SLC12A5
ARFGEF2
MIR4325
FAM217B
PPP1R3D
TRNA_Gly
CXADR
Y_RNA
RCAN1
Mir_562
KCNE1
TFF3
U2AF1
AGPAT3
TRAPPC10
PWP2
C21orf2
MGC20647
LIF
THOC5
NIPSNAP1
NF2
UQCR10
ZMAT5
ASCC2
SEC14L2
PES1
CBX6
SUN2
DNAL4
SMCR7L
ATF4
LOC100506472
RBX1
L3MBTL2
BC040700
TOB2
ACO2
PHF5A
NHP2L1
C22orf46
FLJ23584
MEI1
SREBF2
WBP2NL
XRCC6
DESI1
DQ596940
PARVB
PPARA
LOC284933
AJAP1
TMEM201
CLSTN1
PTCHD2
IGSF21
CAMK2N1
Z24749
CSMD2
CLSPN
KIAA0319L
NCDN
TFAP2E
PSMB2
GRIK3
C1orf50
LEPRE1
AK097571
LRP8
C1orf173
ST6GALNAC5
PRKACB
SPATA1
GNG5
SSX2IP
SARS
AMIGO1
RSBN1
BC016978
NTRK1
INSRR
PBX1
BLZF1
NME7
ATP1B1
GLUL
JA429801
JA429802
NAV1
GPR37L1
ARL8A
ATP2B4
CHIT1
PLEKHA6
ETNK2
BC038769
REN
NFASC
PLXNA2
RCOR3
TRAF5
SLC30A1
PPP2R5A
NEK2
DTL
INTS7
MIR3122
PGBD5
COG2
SLC35F3
AK054726
RGS7
MYT1L
AK095310
TRAPPC12
TSSC1
SOX11
ID2
C2orf50
FLJ33534
PDIA6
MYCN
MYCNOS
FAM49A
Mir_544
RHOB
DNMT3A
DRC1
TRNA
TRNA_Tyr
TRNA_Ala
AGBL5
AK125769
CLIP4
LBH
LCLAT1
C2orf61
CALM2
NRXN1
SPTBN1
ACYP2
CCT4
FLJ16124
SPRED2
PCBP1
PCBP1-AS1
TGFA
INO80B
INO80B-WBP1
WBP1
HTRA2
DQX1
AUP1
CTNNA2
MIR4264
DPP10
PTPN4
CNTNAP5
R3HDM1
EPC2
KIF5C
FMNL2
UBE2E3
NDUFB3
FAM126B
ADAM23
KLF7
FZD5
BARD1
RPL37A
TMEM169
PECR
XRCC5
WNT10A
AX747413
EPHA4
NGEF
GPC1
KIF1A
BHLHE40
BHLHE40-AS1
SRGAP3
RAD18
ATP2B2
TAMM41
EIF1B
EIF1B-AS1
RPSA
SNORA6
SNORA62
CCK
U4
SMARCC1
DHX30
NDUFAF3
DALRD3
MIR425
MIR191
GMPPB
DUSP7
POC1A
ALAS1
DCP1A
CACNA1D
AK124433
AX747104
ADCY5
TBL1XR1
TTC14
CC2D2A
LDB2
NCAPG
DCAF16
RBPJ
UCHL1
UCHL1-AS1
SCD5
TMEM150C
UNC5C
ELF2
ZNF827
FBXW7
PPID
STOX2
ADCY2
CTNND2
PDE4D
PART1
PIK3R1
MAP1B
PDE8B
WDR41
MEF2C
EFNA5
LYRM7
HINT1
CTNNA1
LRRTM2
PCDHA12
HARS2
HARS
ZMAT2
VTRNA1-1
PCDHB10
PCDHB12
PCDHB13
PCDHB14
PCDHB15
TAF7
PCDHGA1
PCDHGA2
PCDHGA3
PCDHGB1
PCDHGA4
PCDHGB2
PCDHGA5
PCDHGB3
PCDHGA6
PCDHGA7
PCDHGB5
PCDHGB7
PCDHGA11
PCDHGC3
PCDHGC4
PCDHGC5
PCDHB17
DIAPH1
BC127870
PCDH1
JAKMIP2
MED7
CYFIP2
TENM2
RARS
KCNIP1
CPEB4
BOD1
AK096549
SLC22A23
PHACTR1
GFOD1
SIRT5
JARID2
BC033996
BTBD9
RNF8
TBC1D22B
MIR4462
BYSL
MED20
TOMM6
DQ592954
VEGFA
AK024736
TMEM151B
SPATS1
NFKBIE
BACH2
MAP3K7
MANEA
KLHL32
SOBP
BEND3
AMD1
GTF3C6
RPF2
FYN
PTPRK
AKAP7
SGK1
BCLAF1
AB073649
SAMD5
AB075492
ARID1B
MIR4466
RSPH3
AGPAT4
QKI
CAHM
RNASET2
FGFR1OP
CCR6
MIR3939
FOXK1
TSPAN13
BC087859
CREB5
CHN2
CPVL
PRR15
BC038570
CAMK2B
POLM
GCK
PURB
C7orf72
ZPBP
MAGI2
POP7
SRRT
PRKAR2B
ZNF277
DOCK4
MIR592
LRRC4
MKLN1
CNOT4
NUP205
MKRN1
TMEM178B
LOC100132707
KBTBD11
TRNA_Pseudo
ASAH1
RHOBTB2
EGR3
DPYSL2
NUGGC
AF086219
TMEM66
LOC101241902
WWP1
BC038731
CALB1
ZNF706
YWHAZ
U2
FBXO32
MTSS1
KCNQ3
Mir_652
LOC286094
CHRAC1
TSTA3
PSIP1
C9orf72
TOPORS-AS1
TOPORS
OSTF1
NMRK1
PRUNE2
TMOD1
PALM2
PALM2-AKAP2
STRBP
MIR601
C9orf50
CRAT
AK308944
ABL1
NTNG2
MED27
SARDH
PPP1R26
AK096249
DIP2C
KLF6
SFMBT2
FRMD4A
FAM171A1
CACNB2
PRTFDC1
ARHGAP21
GPR158
GPR158-AS1
CCNY
PHYHIPL
ANK3
UNC5B
SLC29A3
TSPAN14
IFIT1
CPEB3
LCOR
SLIT1
INA
BC040734
CNNM2
HSPA12A
DMBT1
BC041654
APBB1
TUB
BC027619
KCNJ11
SERGEF
KCNC1
LRRC4C
PRDM11
CD82
SYT13
LRP4-AS1
CKAP5
SIK2
NCAM1
AL833634
CADM1
PAFAH1B2
DSCAML1
PVRL1
DM119543
AK021804
MIR125B1
BC089451
MIR100HG
BX647608
AK123947
MIR100
BLID
SPA17
SIAE
BC018065
ZNF202
PKNOX2
TMEM218
ADAMTS15
NTM
OPCML
WNK1
LINC00940
LRTM2
CACNA1C
PRMT8
AK125333
LPCAT3
MIR141
ETV6
GRIN2B
BHLHE41
PRICKLE1
C1QL4
bpl 41-16
OS9
KCNMB4
LOC728084
CHST11
C12orf52
DDX54
DTX1
SUDS3
SRRM4
AK130486
RAB35
WDR66
TMED2
GTF2H3
EIF2B1
ZNF664
ZNF664-FAM101A
CCDC92
MIR5188
UBC
TRNA_Asp
RIMBP2
MTMR6
DGKH
TSC22D1
MGC5590
AX748251
DLEU1
DLEU2
BC045725
INTS6
WDFY2
MBNL2
GGACT
FGF14
ARHGEF7
MRPL52
RBM23
ZFHX2
THTPA
JPH4
AX747770
RTN1
LRRC9
RGS6
IRF2BPL
ADCK1
CALM1
TMEM251
MOAP1
C14orf132
MOK
TECPR2
CINP
KIF26A
SPRED1
EID1
SHC4
BNIP2
MIR548H4
ANP32A
FEM1B
SENP8
MYO9A
MEX3B
MIR9-3
LINC00925
CREBBP
SEC14L5
RBFOX1
GRIN2A
NETO2
N4BP1
SALL1
GNAO1
LOC283856
DKFZP434H168
FAM65A
CTCF
VPS4A
MTSS1L
IST1
CMIP
GSE1
AK125749
RTN4RL1
MIR132
MIR212
BC040634
PAFAH1B1
5S_rRNA
ALOX12
GAS7
NME2
NME1-NME2
NME1
PRKCA
PITPNC1
KCNJ2
KCNJ2-AS1
ABCA5
AK094963
AL833139
SOX9
SSTR2
BC040189
LOC100507351
NPTX1
MYL12A
DLGAP1
DLGAP1-AS3
AK095621
PSMG2
SPIRE1
LDLRAD4
BC041855
OSBPL1A
CELF4
SMAD7
DCC
TCF4
BCL2
TSHZ1
ZADH2
LMNB2
CELF5
SAFB
SAFB2
CACNA1A
TMEM59L
DDX49
COPE
UQCRFS1
ZIM2
DLGAP4
PPP1R16B
LPIN3
PREX1
PHACTR3
HAR1A
HAR1B
BC014150
TIAM1
HUNK
PRDM15
ZBTB21
AIRE
PFKL
ICOSLG
C21orf33
HPS4
SRRD
TFIP11
MIR548J
CABP7
DUSP18
SLC35E4
CBY1
FAM227A
CSNK1E
DDX17
JOSD1
CBX7
MPPED1
KIAA0930
MIRLET7A3
MIR4763
MIRLET7B
DM119500
AACS
AATK
ABCA12
ABCA2
ABCA4
ABCB9
ABCC12
ABCC4
ABCC8
ABCG1
ABHD12B
ABHD5
ABTB2
ACBD6
ACER2
ACKR3
ACOT7
ACR
ACSL1
ACSS3
ACTG1
ACTL7B
ACTL8
ACTN1
ACTR2
ACTR3
ACTR3C
ACTRT2
ADA
ADAM12
ADAM22
ADAMTS16
ADAMTS17
ADAMTS18
ADAMTS9
ADAP1
ADARB2
ADC
ADCK2
ADCK3
ADCY3
ADI1
ADORA1
ADORA3
ADPRHL1
ADRA1A
ADRA1D
ADRA2C
ADRBK2
ADSS
AGAP1
AGBL1
AGK
AGO2
AGTR1
AGXT
AHDC1
AIPL1
AKAP2
AKAP6
AKAP8
AKAP8L
AKT3
ALDH1B1
ALDH7A1
ALDH8A1
ALK
ALOX5
AMER2
AMFR
AMN
AMOTL1
AMOTL2
ANAPC13
ANGPTL2
ANKEF1
ANKFY1
ANKH
ANKK1
ANKS1A
ANLN
ANO7
ANXA13
ANXA9
AOAH
AP3B1
AP4E1
AP5M1
AP5Z1
APAF1
APLP2
APOA1
APOBEC4
AQP12A
ARAP3
ARC
ARFGAP2
ARG1
ARHGAP1
ARHGAP18
ARHGAP26
ARHGAP39
ARHGAP8
ARHGEF10
ARHGEF16
ARHGEF26
ARL2BP
ARL6IP6
ARMC1
ARMS2
ARNTL
ASB5
ASB6
ASPHD2
ASPRV1
ASTN2
ASUN
ATAD2B
ATE1
ATF1
ATF3
ATG10
ATG13
ATG7
ATOH8
ATP10B
ATP11A
ATP11B
ATP1A1
ATP6V0E2
ATP8A1
ATP9B
ATRN
ATXN1
ATXN10
ATXN1L
AUH
AXIN2
B3GNT2
B3GNT7
B4GALNT2
B4GALNT3
BAAT
BAI1
BAI2
BAIAP2
BAIAP2L1
BAIAP2L2
BAMBI
BANP
BBX
BCCIP
BCDIN3D
BCL2L14
BDKRB2
BEGAIN
BFSP2
BGLAP
BHLHE22
BHLHE23
BICC1
BIN1
BIN3
BIRC5
BIRC7
BMP7
BMPR1B
BNIP3L
BPIFB1
BRD1
BRD4
BRMS1L
BSG
BTAF1
BTBD17
BTBD6
BTG2
BTRC
BUB3
BUD13
BZW2
C10orf10
C10orf105
C10orf90
C11orf34
C11orf44
C11orf49
C11orf94
C12orf44
C12orf49
C12orf65
C14orf144
C14orf180
C16orf70
C19orf26
C1QBP
C1QTNF4
C1QTNF7
C1orf162
C1orf191
C1orf198
C1orf61
C1orf95
C21orf62
C2orf82
C4orf27
C5orf15
C5orf38
C5orf50
C6orf120
C6orf70
C7orf13
C8B
C8orf17
C8orf4
C8orf44-SGK3
C8orf82
C9orf123
C9orf69
CA10
CA2
CA3
CA7
CA8
CABLES1
CABYR
CACNA1B
CACNA1E
CACNA2D3
CACNA2D4
CACNG2
CACNG5
CACTIN
CAMK1D
CAMSAP1
CAMTA1
CAND2
CAPG
CAPN13
CAPN9
CARM1
CARTPT
CASC4
CASKIN1
CASP10
CASP8
CBFA2T2
CBLN4
CBS
CBX4
CCDC3
CCDC39
CCDC41
CCDC59
CCDC6
CCDC85C
CCNA1
CCNK
CCRN4L
CD180
CD34
CD44
CD46
CD47
CD8A
CD99L2
CDC42BPA
CDC42BPB
CDC42SE2
CDCA2
CDCA7L
CDH2
CDH20
CDH26
CDH4
CDH8
CDHR3
CDIP1
CDK1
CDK15
CDK19
CDK2AP1
CDK3
CDK5R2
CDK5RAP2
CDK8
CDNF
CDYL
CEL
CELF2
CELSR2
CENPM
CEP104
CEP164
CEP170B
CEP192
CEP57
CER1
CES4A
CFLAR
CFTR
CH25H
CHADL
CHAF1A
CHDH
CHGA
CHL1
CHMP3
CHMP6
CHRM2
CHRNA4
CHRNE
CHST12
CHST3
CHST8
CHST9
CHSY1
CHTF8
CKB
CLASP1
CLDN11
CLDN20
CLEC18A
CLEC2L
CLIC3
CLIC4
CLN8
CLRN2
CLSTN2
CLUL1
CLYBL
CMTM3
CMTM4
CNDP1
CNN3
CNR1
CNTN1
CNTN2
COA6
COBL
COG6
COL15A1
COL16A1
COL18A1
COL1A1
COL20A1
COL22A1
COL23A1
COL25A1
COL4A3
COL5A1
COL6A1
COL9A3
COLGALT2
COMMD10
COMP
COPB2
COPS2
COPS8
COX7A2L
COX8C
CPA3
CPA6
CPB1
CPEB2
CPLX2
CPN2
CPPED1
CPSF4L
CRADD
CRB2
CREB1
CRIP1
CRNKL1
CRTAC1
CRTC1
CRTC3
CRYAA
CRYBA4
CRYGD
CRYGS
CSF3R
CSMD1
CSNK1G3
CSNK2A3
CSPG5
CSTF2T
CTDP1
CTNNBIP1
CTNNBL1
CTSO
CTTNBP2
CUL1
CUX1
CWC22
CYB5D2
CYLD
CYP19A1
CYP26B1
CYP27C1
CYP2E1
CYP4V2
CYP7B1
CYS1
DAAM1
DAB1
DAB2IP
DACT1
DACT2
DAD1
DAP
DBC1
DBH
DBI
DBR1
DBX1
DCAF5
DCDC2C
DCLRE1B
DCT
DCTN6
DDN
DDX11
DDX50
DDX58
DEGS2
DENND1A
DEPDC1B
DES
DGKB
DGKD
DGKG
DHRS12
DHRS3
DHX32
DHX33
DHX40
DIO2
DIO3
DIP2B
DISC1
DLGAP2
DLGAP3
DLK1
DLL1
DLX2
DMXL2
DNAH10
DNAH17
DNAH5
DNAH9
DNAI2
DNAJA2
DNAJB12
DNAJB5
DNAJB6
DNAJC15
DNAJC19
DNAJC27
DNER
DNMT1
DNTT
DOCK1
DOCK5
DOHH
DOT1L
DPH2
DPH6
DPYSL3
DPYSL4
DSCAM
DTNB
DTNBP1
DTX3
DUSP22
DUSP6
DYNC1H1
DYSF
DYTN
E2F8
EBF2
EBF3
EBNA1BP2
ECE1
ECI2
EDEM3
EDN1
EDN2
EDN3
EEPD1
EFCAB1
EFCAB10
EFCAB2
EFCAB4B
EFCAB6
EFHD1
EFNB2
EGFL7
EGLN3
EGR1
EIF3G
EIF3H
EIF4E3
EIF5
ELF3
ELFN1
ELK4
ELL
ELMO1
ELP6
EMC8
EMID1
EMILIN2
EML1
EML4
EML6
EMP1
EMX2
ENGASE
ENOSF1
ENOX1
ENPP6
ENPP7
ENSG00000148123
ENSG00000166329
ENSG00000170091
ENSG00000171282
ENSG00000178404
ENSG00000205147
ENSG00000249590
ENSG00000264324
ENSG00000267001
ENSG00000267699
ENSG00000269375
ENSG00000272442
EPAS1
EPB41L1
EPB41L3
EPHB2
EPS15L1
EQTN
ERBB2IP
ERBB4
ERCC5
ERH
ERN1
ERO1LB
ESCO2
ESD
ESRRB
ESYT3
ETNPPL
ETV1
ETV5
EVI5L
EVPL
EXOG
EYA2
EZR
F13A1
FA2H
FAIM2
FAM105B
FAM110B
FAM132B
FAM134B
FAM136A
FAM13B
FAM150B
FAM163B
FAM180B
FAM186B
FAM192A
FAM193A
FAM19A5
FAM20C
FAM210A
FAM53A
FAM53B
FAM5B
FAM83H
FAM98B
FANCA
FANCL
FANK1
FARP2
FARS2
FASTKD3
FAXC
FBLN2
FBXL4
FBXL7
FBXO7
FBXW8
FCN2
FER1L6
FEV
FEZ1
FGD5
FGF12
FGF18
FGFBP2
FGFR1
FGFR3
FGGY
FHIT
FIBCD1
FIGNL1
FKBP11
FLNC
FMOD
FNDC9
FNIP2
FOXC1
FOXF1
FOXG1
FOXK2
FOXO1
FOXP1
FREM1
FRMD1
FRMD4B
FRMD5
FRMPD1
FRMPD3
FSTL4
FTCDNL1
FTO
FUT9
FXR1
FXYD4
FZD1
FZD10
FZD7
FZR1
G2E3
GAB1
GABBR2
GABRP
GADD45B
GALNT14
GALNT16
GALNT2
GALNT4
GALNT5
GAMT
GAPDH
GAREM
GATM
GBGT1
GBX2
GCLM
GCN1L1
GCNT1
GET4
GFRA1
GGH
GIGYF2
GINS2
GJA10
GJA4
GJD4
GLB1L2
GLDN
GLE1
GLI2
GLT6D1
GMDS
GMEB1
GMPR
GNA11
GNA15
GNAI2
GNAT1
GNB3
GNG7
GNRH1
GOLGA7
GPATCH2L
GPBP1L1
GPC5
GPCPD1
GPIHBP1
GPM6A
GPR1
GPR12
GPR137B
GPR141
GPR146
GPR151
GPR153
GPR162
GPR17
GPR20
GPR21
GPR25
GPR26
GPR55
GPR65
GPT2
GRB10
GREM2
GRHL2
GRID1
GRM8
GSN
GSTO2
GSTZ1
GTDC1
GTF3A
GTSCR1
GYG1
GYPC
H6PD
HAAO
HABP2
HBQ1
HCN2
HDAC4
HDLBP
HEATR2
HECTD4
HECW1
HELT
HES1
HEY1
HGFAC
HHLA1
HIPK2
HIVEP1
HIVEP3
HK2
HLCS
HMBOX1
HMCN2
HMGB4
HMGCS2
HOMER1
HOMER3
HORMAD2
HPS1
HR
HRASLS
HRH2
HS1BP3
HS3ST3B1
HS6ST1
HSPB8
HTATIP2
HTR1A
[truncated: 1,071 more rows]

## Sheet: LvsR_PDvsControl, Discovery
Additional file 6: Genes with epigenetic alterations at regulatory elements involved in hemispheric asymmetry
Genes involved in hemispheric asymmetry changes in PD (discovery cohort)
n=4691
TMEM31
TP73-AS1
WRAP73
RPL22
KCNAB2
CHD5
RNF207
NPHP4
AX747125
ERRFI1
PIK3CD
C1orf200
FBXO6
AK125437
UBIAD1
PADI1
PADI3
NBL1
PINK1
SEPN1
MAN1C1
SCARNA1
SMPDL3B
FABP3
SNRNP40
NKAIN1
FNDC5
GJB5
GJB4
C1orf216
MAP7D1
TRAPPC3
ATP6V0B
IPO13
MIR5584
DMAP1
UROD
HECTD3
POMGNT1
ATXN7L2
CYB561D1
SORT1
GPR61
GNAI3
EPS8L3
AHCYL1
SARS
PSRC1
FW340027
SYPL2
AMIGO1
UBL4B
ALX3
KCNA10
DDX20
BC041890
FAM212B
SnoU13
AK023457
KCND3
WNT2B
MIR4256
CAPZA1
ST7L
HIPK1
BC048113
BC036361
HIST2H2AC
HIST2H2BE
HIST2H2AB
SF3B4
PI4KB
ZNF687
HV592965
HV592900
HV592953
BC021024
THEM4
PMF1
PMF1-BGLAP
BGLAP
PAQR6
TMEM79
SMG5
SEMA4A
MIR9-1
APOA1BP
C1orf61
IQGAP3
GPATCH4
HAPLN2
BCAN
BC005081
TSACC
RHBG
ISG20L2
RRNAD1
PEAR1
MR1
STX6
GLUL
JA429801
JA429802
TEDDM1
RGL1
ARPC5
APOBEC4
BC016656
KIF21B
ASCL5
LMOD1
SNRPE
TRNA_Lys
CDK18
TMCC2
NUAK2
RD3
H3F3A
H3F3AP4
RHOU
CCSAP
AK310634
ZBTB18
RNF144A
RNF144A-AS1
RRM2
SNORA80B
ODC1
KCNF1
OSR1
ASXL2
MAPRE3
AK125769
TMEM214
EMILIN1
KHK
DPYSL5
C2orf71
C2orf61
CALM2
MTIF2
PRORSD1P
SPR
SMYD5
BOLA3-AS1
BOLA3
TET3
DCTN1-AS1
DCTN1
WDR54
SLC4A5
DQ588163
C2orf81
MRPL53
MTHFD2
MAT2A
LOC100630918
LOC284950
BC036617
ST3GAL5
MARCO
MKI67IP
EPC2
GALNT13
SCN3A
DYNC1I2
DLX1
SPATS2L
MIR3131
IHH
SPEG
GMPPA
ASIC4
PTPRN
DNPEP
ATG16L1
NGEF
UBE2F
UBE2F-SCLY
ESPNL
KLHL30
ILKAP
HDAC4
PRR21
OR6B3
GPC1
MIR149
PP14571
RAD18
CAMK1
VHL
ATP2B2
RAF1
TMEM40
CAND2
WNT7A
C3orf20
VILL
CTDSPL
BC040563
MOBP
CCBP2
CCR5
APEH
BSN
BSN-AS2
TRAIP
CAMKV
TUSC2
RASSF1
STAB1
SMIM4
NT5DC2
NISCH
SEMA3G
TNNC1
ITIH3
AX746575
ACTR8
SELK
PXK
LRIG1
PLCXD2
KALRN
NME9
MRAS
SMC4
MIR15B
MIR16-2
DM119508
SCHIP1
MIR3919
SOX2
EIF4G1
MB21D2
AX747945
SPON2
AX747178
RGS12
MED28
APBB2
BBS7
PP12613
TMEM155
SPATA4
PDE8B
OTP
SERINC5
GRAMD3
AX748201
IRF1
SLC22A5
KIF3A
CCNI2
WNT8A
KDM3B
REEP2
CXXC5
PSD2
FGF1
TCOF1
NIPAL4
ADAM19
WWC1
NEURL1B
FBXW11
STK10
UBTD2
TBC1D9B
AK096549
SLC22A23
GRM4
GGNBP1
BAK1
MNF1
PACSIN1
CCDC167
TTBK1
DNPH1
TJAP1
CUL9
MRPS18A
CAPN11
TCTE1
AARS2
C6orf185
BC041998
TAB2
AKAP12
MPC1
C7orf50
NUDT1
MAD1L1
FTSJ2
GNA12
IQCE
BRAT1
AMZ1
ELMO1
NUDCD3
YKT6
CCM2
VOPP1
DYNC1I1
LMTK2
DJ051769
UFSP1
ACHE
BC039094
BC027906
CUX1
LHFPL3
JB175200
PODXL
TBXAS1
HIPK2
NDUFB2
NDUFB2-AS1
MRPS33
WEE2
SSBP1
WEE2-AS1
INSIG1
EN2
LOC100132707
HR
SFTPC
AK298119
BMP1
PDLIM2
REEP4
PIWIL2
SLC39A14
PPP3CC
SORBS3
C8orf58
KIAA1967
NPM2
FGF17
DMTN
FAM160B2
LGI3
POLR3D
PHYHIP
MIR320A
BC043400
EGR3
CLU
ELP3
FZD3
C8orf86
ANK1
AP3M2
NKX6-3
IKBKB
AX746775
CHRNB3
SNAI2
CA2
FW340046
MATN2
MIR5680
NCALD
EPPK1
PLEC
GRINA
PARP10
EXOSC4
GPAA1
CYC1
MAF1
KIAA1875
SHARPIN
NRBP2
ZNF34
IFNK
MOB3B
DNAJA1
Mir_207
ACO1
ARID3C
SIGMAR1
C9orf131
KIAA1045
SPAG8
HINT2
TMEM8B
FAM221B
CLTA
SLC44A1
C9orf43
POLE3
C9orf91
AKNA
DFNB31
ATP6V1G1
PAPPA
MVB12B
DPM2
FAM102A
COQ4
SLC27A4
TRUB2
TRNA_Arg
DQ571464
DQ583972
DQ583692
DQ594309
GOLGA2
JB175342
Metazoa_SRP
TBC1D13
LRRC8A
CCBL1
BC022468
LOC100506100
ZDHHC12
NUP188
IER5L
PPP2R4
AX747401
BC094873
LOC100506190
AK128673
LAMC3
EXOSC2
ABL1
POMT1
LQFBS-1
ADAMTS13
CACFD1
C9orf96
SURF4
VAV2
OLFM1
BC101937
KCNT1
SOHLH1
C8G
LCN12
BC034456
FBXW5
C9orf142
C9orf139
ABCA2
FUT7
NPDC1
ENTPD2
TMEM141
KIAA1984
C9orf172
PHPT1
MAMDC4
RABL6
KIAA1984-AS1
PTGDS
LCNL1
UAP1L1
SAPCD2
MAN1B1
LOC100289341
SLC34A3
TUBB4B
C9orf173
TUBB2C
FAM166A
TRNA_Val
AK129672
C10orf18
FAM208B
GDI2
IL15RA
FAM171A1
2019-03-08
ZFAND4
ATOH7
NPFFR1
ADAMTS14
CDH23
DDIT4
JA700173
JA700174
JA700157
JA700158
JA700151
JA700163
JA700167
JA700164
JA700154
JA700170
JA700172
JA700165
JA700183
JA700161
SH2D4B
HV303528
HV303525
TLL2
CWF19L1
BLOC1S2
SCD
SFXN3
PDZD7
SEMA4G
MIR608
C10orf2
MRPL43
LZTS2
KAZALD1
FKSG40
TLX1
TLX1NB
DPCD
BTRC
POLL
FGF8
NPM3
LOC100289509
MGEA5
FLJ41350
LBX1
TMEM180
CALHM1
MXI1
XPNPEP1
FGFR2
TACC2
JAKMIP3
BNIP3
LRRC27
STK32C
INPP5A
AX747870
CARS
MRGPRE
NAP1L4
SNORA54
E2F8
CRY2
F2
SLC39A13
MYBPC3
PTPMT1
NDUFS3
KBTBD4
PTPRJ
SIK3
BACE1
CEP164
DSCAML1
FXYD2
GRIK4
TECTA
BC036195
MSANTD2
SPA17
SIAE
CCDC15
FEZ1
MGC39545
EI24
STT3A
SLC37A2
TMEM218
AX747213
ADAMTS8
SPATA19
IGSF9B
B3GAT1
SLC6A13
NINJ2
LOC100507424
NRIP2
FKBP4
CD9
VAMP1
NCAPD2
MRPL51
PLEKHG6
TNFRSF1A
CD27
TAPBPL
CD27-AS1
IFFO1
NOP2
AK096395
SCARNA11
CLSTN3
PEX5
ENO2
ATN1
C12orf57
PTPN6
EMG1
PHB2
SCARNA12
C1RL-AS1
C1RL
A2ML1
PYROXD1
TSPAN11
SLC48A1
RAPGEF3
ENDOU
ARF3
DDX23
RND1
MCRS1
PRPH
TROAP
DNAJC22
SPATS2
FMNL3
BC034605
LOC283332
AQP2
AQP6
DAZAP2
SP1
AMHR2
PRR13
PCBP2
LOC100652999
ESPL1
ATP5G2
CALCOCO1
HOXC10
MIR196A2
LACRT
DCD
ERBB3
PA2G4
RPL41
ZC3H10
IKZF4
RPS26
LRP1
STAT6
NDUFA4L2
STAC3
B4GALNT1
JA611266
AGAP2-AS1
AGAP2
TSPAN31
DM110804
2019-03-09
CDK4
MBD6
DDIT3
Mir_616
BC033961
DAO
FAM222A
MVK
MMAB
GLTP
IFT81
SUDS3
B3GNT4
MLXIP
C12orf65
MPHOSPH9
RILPL1
BRI3BP
DHX37
FBRSL1
PHF11
FARP1
ZIC2
ZIC5
TMCO3
DCUN1D2
ZNF219
SLC39A2
RNASE13
ARHGEF40
NDRG2
EFS
IL25
CMTM5
MYH6
MIR208B
MYH7
NGDN
SLC22A17
PCK2
NRL
BC034423
PLEKHG3
AK055910
HSPA2
YLPM1
ZDHHC22
KIAA1737
TMEM63C
TSHR
NRDE2
ITPK1
C14orf132
MIR5698
CCNK
SETD3
CCDC85C
EVL
PPP2R5C
WDR20
HSP90AA1
TRNA_Ile
ZNF839
PACS2
BRF1
JAG2
NUDT14
MTA1
TMEM121
BC033241
CYP19A1
PPIB
TRIP4
CSNK1G1
KIAA0101
ZNF609
SPESP1
NOX5
CORO2B
FANCI
IDH2
GABARAPL3
UNC45A
HDDC3
SNRPA1
MIR5587
METRN
AL360260
FAM173A
HAGHL
CCDC78
WDR90
MEIOB
LINC00254
NDUFB10
SNORA78
SNHG9
SNORA10
SNORA64
RPS2
RNF151
TSC2
NTHL1
TRAF7
SNORD60
TBC1D24
PDPK1
CEMP1
MIR3178
VASN
PAM16
MGRN1
AK055785
UBALD1
ANKS3
C16orf71
ZNF423
CES5A
BBS2
OGFOD1
NUDT21
CETP
SLC12A3
HERPUD1
CPNE2
PLLP
C16orf80
DYNC1LI2
CBFB
BC007896
B3GNT9
FBXL8
HSF4
TRADD
NOL3
KIAA0895L
E2F4
EXOC3L1
ELMO3
MIR328
CES3
PLEKHG4
LRRC36
KCTD19
RLTPR
DL491203
PARD6A
ACD
ENKD1
EDC4
PSKH1
THAP11
NUTF2
CENPT
NRN1L
DPEP3
DPEP2
Mir_548
CTRL
PSMB10
Y_RNA
BCMO1
GAN
PKD1L2
TAF1C
ADAD2
KCNG4
ATP2C2
FBXO31
TRNA_Met
FLJ30679
MTHFSD
FOXL1
DPEP1
C16orf55
CHMP1A
CDK10
BC031657
ZNF778
DQ596025
SPG7
DPH1
OVCA2
SGSM2
TSR1
WDR81
GLTPD2
VMO1
BC150535
PSMB6
RNF167
SLC25A11
SPAG7
DQ588877
TM4SF5
MINK1
HV941431
HV941433
HV941428
HV941434
HV941486
HV941429
HV941440
HV941478
HV941442
HV941444
HV941430
TP53
WRAP53
SNORA48
SNORD10
SNORA67
DD413682
CD68
MPDU1
TRNA_Sup
IGF2BP1
GIP
ATP5G1
UBE2Z
SGCA
BC126901
HILS1
YPEL2
MIR4729
POLG2
DDX42
CCDC47
TEX2
CSH1
ICAM2
CDC42EP4
COG1
C17orf80
FAM104A
Z49982
DNAI2
RPL38
TTYH2
MGC16275
GRIN2C
TRIM47
U6
AANAT
UBE2O
MXRA7
TMEM235
CYTH1
CANT1
C1QTNF1
C1QTNF1-AS1
ENGASE
AF258550
AL832593
AZI1
ASPSCR1
LRRC45
RAC3
STRA13
ANAPC11
ALYREF
PCYT2
MAFG-AS1
SIRT7
MAFG
PYCR1
MYADML2
BC033560
HEXDC
OGFOD3
FN3K
APCDD1
SLMO1
CTIF
SMAD7
MIR4744
NEDD4L
PHLPP1
CNDP2
WDR18
GRIN3B
FLJ00277
TMEM259
FSTL3
MOB3A
C19orf35
TMPRSS9
LINGO3
SLC39A3
DIRAS1
PIAS4
SHD
UBXN6
CAMSAP3
OLFM2
DNM2
MIR638
C19orf52
SMARCA4
YIPF2
ELAVL3
CCDC159
LPPR2
Prion_pknot
TMEM205
SWSAP1
PRKCSH
CCDC151
BC039523
ELOF1
DDX39A
SLC35E1
C19orf44
CALR3
CHERP
DL491652
C19orf60
DDX49
COPE
HOMER3
CRLF1
GDF1
CERS1
MAU2
SUGP1
HAPLN4
CILP2
PBX4
LPAR2
GMIP
ATP13A1
ZNF101
GATAD2A
CEBPG
FXYD3
HPN-AS1
LGI4
FXYD1
FXYD7
FXYD5
AX747741
FAM187B
LSR
USF2
KRTDAP
DMKN
GAPDHS
SBSN
GRAMD1A
AK093555
SCN1B
HPN
KIRREL2
NPHS1
ZNF628
NAT14
SSC5D
ZNF784
CCDC106
U2AF2
PPP1R12C
TNNT1
AK097618
TNNI3
DNAAF3
BC047644
UBE2S
C20orf27
PRNP
CST9
ACTL10
NECAB3
SNTA1
DLGAP4
SOGA1
FAM83D
WISP2
SLC12A5
CDH22
ARFGEF2
DDX27
SNAI1
MIR4325
FAM217B
PPP1R3D
PHACTR3
AK126744
OSBPL2
SLCO4A1
SLC17A9
TRNA_Gly
CXADR
APP
UBASH3A
TFF3
AGPAT3
TRAPPC10
PWP2
C21orf2
COL6A1
SEZ6L
MYO18B
NEFH
ASCC2
SEC14L2
MTFP1
PES1
INPP5J
SUN2
DNAL4
CBX6
MGAT3
SMCR7L
ATF4
LOC100506472
RBX1
L3MBTL2
BC040700
TOB2
ACO2
PHF5A
NHP2L1
C22orf46
FLJ23584
MEI1
SREBF2
WBP2NL
XRCC6
DESI1
DQ596940
PARVB
PPARA
LOC284933
MLC1
MOV10L1
PPP6R2
DENND6B
DFFB
CEP104
LOC100133612
C1orf174
LOC728716
AJAP1
VAMP3
PER3
CAMTA1
TMEM201
CLSTN1
PRDM2
TMEM51
TMEM51-AS1
IGSF21
HTR6
CAMK2N1
OTUD3
UBXN10
SH2D5
EIF4G3
LUZP1
Z24749
CSMD2
SFPQ
CLSPN
KIAA0319L
NCDN
TFAP2E
PSMB2
GRIK3
PTPRF
MIR4781
TCEANC2
TMEM59
MRPL37
CYB5RL
PDE4B
C1orf173
ST6GALNAC5
PRKACB
SPATA1
GNG5
SSX2IP
LMO4
GSTM4
GSTM2
AMPD2
GSTM3
CYMP
DKFZp547A023
RSBN1
PLEKHO1
RIIAD1
SNX27
POGZ
KIAA0488
BC127854
BC016978
NTRK1
INSRR
PBX1
BLZF1
NME7
ATP1B1
DNM3
IER5
5S_rRNA
RGS16
COLGALT2
NAV1
IPO9
GPR37L1
ARL8A
ATP2B4
CHIT1
PLEKHA6
ETNK2
KISS1
NFASC
MDM4
TRAF3IP3
KCNH1
RCOR3
TRAF5
SLC30A1
PPP2R5A
NEK2
DTL
INTS7
MIR3122
AURKAPS1
RAB3GAP2
CNIH3
DNAH14
C1orf95
ADCK3
NUP133
ACTA1
GALNT2
URB2
TAF5L
PGBD5
COG2
C1orf198
SLC35F3
AK054726
IRF2BP2
SNORA14B
TOMM20
RYR2
RGS7
CNST
TFB2M
LOC730811
MYT1L
AK095310
TRAPPC12
TSSC1
SOX11
PDIA6
C2orf50
FLJ33534
LOC100506474
MYCN
MYCNOS
FAM49A
VSNL1
MIR4757
EFR3B
DNAJC27-AS1
DNAJC27
DNMT3A
DRC1
TRNA
TRNA_Tyr
TRNA_Ala
AGBL5
CLIP4
LBH
LCLAT1
LOC728730
KCNK12
MSH6
MSH2
SPTBN1
ACYP2
EML6
RTN4
CCDC88A
CCT4
RAB1A
FLJ16124
SPRED2
PCBP1
PCBP1-AS1
TGFA
CYP26B1
STAMBP
INO80B
INO80B-WBP1
WBP1
CTNNA2
MIR4264
USP39
C2orf68
DPP10
PTPN4
LOC254128
CLASP1
CNTNAP5
R3HDM1
GTDC1
ZEB2_AS1_1
AK124806
ZEB2
KIF5C
JB137817
MMADHC
PKP4
CCDC148
GCG
AK027541
GAD1
ITGA6
UBE2E3
BC062769
C2orf47
TYW5
KLF7
FZD5
ERBB4
BARD1
RPL37A
TMEM169
PECR
XRCC5
WNT10A
NHEJ1
AX747413
EPHA4
DIS3L2
CXCR7
KIF1A
BHLHE40
BHLHE40-AS1
SRGAP3
VGLL4
TAMM41
ANKRD28
PLCL2
THRB-AS1
THRB
ARPP21
EIF1B
EIF1B-AS1
RPSA
SNORA6
SNORA62
SS18L2
NKTR
SEC22C
ZBTB47
SMARCC1
DHX30
NDUFAF3
DALRD3
MIR425
MIR191
KLHDC8B
MST1R
MANF
POC1A
DUSP7
ALAS1
CACNA2D3
PRICKLE2
AK124433
ARL6IP5
UBA3
FOXP1
AX747104
LSAMP
AK311120
ADCY5
OSBPL11
NPHP3-AS1
NPHP3
TMEM108
AMOTL2
MED12L
TNIK
TTC14
JA611300
MAGEF1
ETV5
FAM43A
LOC402160
ZFYVE28
CC2D2A
NCAPG
DCAF16
GPR125
ZCCHC4
KLF3
FLJ13197
UCHL1
UCHL1-AS1
LIMCH1
SCD5
TMEM150C
UNC5C
7SK
ZNF827
NR3C2
FBXW7
TRIM2
MND1
PLRG1
FGG
AK126266
AK096792
FAM198B
TMEM144
GRIA2
LOC340017
PPID
STOX2
LOC255167
ADCY2
CTNND2
MRPS30
PIK3R1
MAP1B
HEXB
ENC1
RASGRF2
LINC00461
MIR9-2
CCNH
AL050132
MEF2C
NR2F1
EFNA5
LYRM7
HINT1
RAPGEF6
SPOCK1
KIF20A
BRD8
FAM53C
CDC25C
KLHL3
HNRNPA0
CTNNA1
LRRTM2
LOC100505636
PURA
BC127870
PCDH1
NR3C1
RPS14
CD74
CAMK2A
SLC36A1
MED7
CYFIP2
RARS
KCNIP1
CPEB4
BOD1
DRD1
FARS2
LYRM4
HIVEP1
PHACTR1
GFOD1
SIRT5
JARID2
BC033996
ATXN1
NUDT3
C6orf1
ANKS1A
TAF11
BTBD9
RNF8
TBC1D22B
MIR4462
BYSL
MED20
TOMM6
DQ592954
VEGFA
AK024736
HSP90AB1
TMEM151B
SPATS1
NFKBIE
CNR1
BACH2
MAP3K7
MANEA
KLHL32
SOBP
CDC40
WASF1
AMD1
GTF3C6
RPF2
FYN
DQ591448
SGK1
MAP7
BCLAF1
AB073649
SAMD5
AB075492
ARID1B
MIR4466
ZDHHC14
TMEM242
SYNJ2
RSPH3
AGPAT4
MAP3K4
RNASET2
FGFR1OP
CCR6
MIR3939
MLLT4
MLLT4-AS1
LINC00574
FOXK1
TSPAN13
RAPGEF5
BC087859
CREB5
CHN2
CPVL
PRR15
BC038570
DQ601810
TRIL
CAMK2B
POLD2
POLM
GCK
PURB
ARPC1A
SMURF1
BUD31
PDAP1
POP7
SRRT
PRKAR2B
ZNF277
DOCK4
IFRD1
MIR592
MKLN1
CNOT4
NUP205
DGKI
MKRN1
LOC202781
PAXIP1
HTR5A
LOC100128264
KBTBD11
MCPH1
LOC100287015
FGL1
PCM1
TRNA_Pseudo
ASAH1
RHOBTB2
PEBP4
PPP2R2A
DPYSL2
SCARA3
CCDC25
NUGGC
AF086219
TMEM66
FGFR1
HOOK3
RNF170
MIR4469
TGS1
TMEM68
AK093370
XKR9
LACTB2
LOC101241902
WWP1
BC038731
CALB1
RBM12B
U2
DERL1
FBXO32
MTSS1
KCNQ3
Mir_652
LOC286094
KCNK9
CHRAC1
TSTA3
FLJ41200
PSIP1
C9orf72
TOPORS-AS1
TOPORS
SHB
IGFBPL1
PRUNE2
TMOD1
GABBR2
BAAT
LPPR1
PALM2
PALM2-AKAP2
STRBP
MIR601
GARNL3
STXBP1
SLC25A25
NAIF1
C9orf50
CRAT
AK308944
RAPGEF1
NTNG2
MED27
SARDH
PPP1R26
AK096249
DIP2C
KLF6
SFMBT2
FRMD4A
STAM
CACNB2
PRTFDC1
ARHGAP21
GPR158
GPR158-AS1
BAMBI
CCNY
HNRNPF
PHYHIPL
ANK3
UNC5B
SLC29A3
GRID1
IFIT1
SORBS1
LCOR
GOT1
SEC31B
INA
BC040734
CNNM2
NEURL
ADRA2A
ADRB1
HSPA12A
VAX1
BC039338
MIR3663
KIAA1598
ENO4
DMBT1
BC041654
FAM53B
ADAM12
PTPRE
CLRN3
BRSK2
KCNQ1OT1
TUB
BC027619
KCNJ11
SERGEF
KCNC1
NAV2
LOC100126784
LRRC4C
SYT13
CHST1
DKFZp779M0652
LRP4-AS1
CKAP5
NR1H3
ACP2
SIK2
NCAM1
AL833634
ZBTB16
CADM1
PAFAH1B2
PVRL1
DM119543
AK021804
MIR125B1
BC089451
MIR100HG
BX647608
AK123947
BC018065
ZNF202
PKNOX2
MIR3167
KIRREL3
KIRREL3-AS3
ADAMTS15
NTM
OPCML
JAM3
WNK1
FBXL14
LINC00940
DCP1B
WNT5B
ADIPOR2
MIR3649
LRTM2
PRMT8
AK125333
PARP11
KCNA1
NTF3
LPCAT3
MIR141
ETV6
GPR19
MANSC1
GRIN2B
BHLHE41
PRICKLE1
C1QL4
bpl 41-16
SP7
SMUG1
BAZ2A
OS9
KCNMB4
LOC728084
CDK17
ANKS1B
CHST11
CUX2
HECTD4
C12orf52
DDX54
DTX1
SRRM4
CIT
WDR66
PITPNM2
TMED2
GTF2H3
EIF2B1
MIR3908
SETD8
ZNF664
ZNF664-FAM101A
CCDC92
NCOR2
TRNA_Asp
TMEM132D
RIMBP2
SFSWAP
MMP17
PUS1
MTMR6
ATP8A2
NUPL1
RNF6
CDK8
ENOX1
DNAJC15
SERP2
TSC22D1
MGC5590
AX748251
DLEU1
DLEU2
BC045725
INTS6
WDFY2
MBNL2
DOCK9
GGACT
FGF14
TPP2
FAM155A
ARHGEF7
GAS6-AS1
LOC100506394
GAS6
MRPL52
RBM23
ZFHX2
THTPA
JPH4
AX747770
ARHGAP5
ARHGAP5-AS1
NPAS3
RTN1
LRRC9
HIF1A-AS2
SNAPC1
VTI1B
SLC10A1
RGS6
DPF3
BC069047
GSTZ1
POMT2
NRXN3
ADCK1
STON2
AX747031
GPR65
RPS6KA5
CALM1
TMEM251
MOAP1
GLRX5
SNHG10
MOK
TECPR2
CINP
LINC00637
PPP1R13B
KIF26A
FRMD5
EID1
SHC4
BNIP2
RORA
MEGF11
MIR548H4
ANP32A
FEM1B
GLCE
LRRC49
LARP6
SENP8
MYO9A
ARNT2
MEX3B
MIR1179
AK054749
AEN
MIR7-2
MIR3529
ABHD2
AK054710
MIR9-3
LINC00925
AP3S2
AK055351
VPS33B
SLCO3A1
TM2D3
AK130759
CRAMP1L
IFT140
MAPK8IP3
ZNF598
CCNF
CREBBP
SEC14L5
RBFOX1
C16orf72
GRIN2A
NETO2
N4BP1
SALL1
GNAO1
LOC283856
DKFZP434H168
MT3
CDH8
FAM65A
CTCF
SMPD3
NFAT5
MIR1538
NQO1
BC033164
SF3B3
COG4
SNORD111B
SNORD111
IL34
MTSS1L
IST1
ZFHX3
CMIP
GSE1
AK125749
ANKRD11
ABR
RTN4RL1
MIR132
MIR212
BC040634
ALOX12
GAS7
NME2
NME1-NME2
NME1
MMD
STXBP4
COX11
HLF
MSI2
DHX40
PSMC5
FTSJ3
PRKCA
PSMD12
PITPNC1
KCNJ2
KCNJ2-AS1
ABCA5
AK094963
AL833139
SOX9
SSTR2
SDK2
MGAT5B
LINC00338
SEC14L1
SCARNA16
BC040189
LOC100507351
NPTX1
AK127919
BAIAP2
BAIAP2-AS1
MYL12A
DLGAP1
DLGAP1-AS3
L3MBTL4
ARHGAP28
PIEZO2
AK095621
PSMG2
SPIRE1
LDLRAD4
BC041855
CABLES1
OSBPL1A
AQP4-AS1
AQP4
KCTD1
ZNF397
ZNF271
ZSCAN30
AK128697
MAPRE2
CELF4
MIR4319
DCC
TCF4
KIAA1468
PIGN
DKFZp451A185
BCL2
NETO1
TSHZ1
ZADH2
FLJ44313
ZNF516
PALM
GADD45B
CELF5
SAFB
SAFB2
KRI1
CDKN2D
SPC24
NACC1
TRMT1
NFIX
CACNA1A
BRD4
TMEM59L
UQCRFS1
TSHZ3
ZIM2
NSFL1C
BC042140
BMP2
PAK7
NKX2-4
PDRG1
XKR7
LOC149950
C20orf112
AHCY
AK123872
PPP1R16B
ZHX3
LPIN3
BC047609
ZMYND8
AK098067
PREX1
KCNG1
PFDN4
DOK5
STX16
LOC100506384
OGFR
OGFR-AS1
OPRL1
MIR99A
MIRLET7C
MIR125B2
LINC00478
BC014150
TIAM1
HUNK
ETS2
DSCAM
PRDM15
ZBTB21
ABCG1
RRP1
AIRE
PFKL
HPS4
SRRD
TFIP11
MIR548J
UQCR10
ZMAT5
DUSP18
SLC35E4
YWHAH
C22orf24
MYH9
AK123632
CACNG2
IFT27
ELFN2
[truncated: 2,694 more rows]

## Sheet: MatchedvsControl, Discovery
Additional file 6: Genes with epigenetic alterations at regulatory elements involved in hemispheric asymmetry
Genes epigenetically dysregulated in the symptom-dominant hemisphere of PD patients relative to control hemispheres (discovery cohort)
n=3431
UTP14A
TP73-AS1
RPL22
RNF207
KCNAB2
CHD5
TAS1R1
NOL9
PHF13
PLEKHG5
VAMP3
CTNNBIP1
CASZ1
PEX14
FBXO6
AK125437
UBIAD1
PADI1
PADI3
NBL1
AHDC1
FGR
SDC3
FABP3
FNDC5
GJB5
GJB4
C1orf216
UTP11L
FHL3
MIR5584
DMAP1
ATXN7L2
CYB561D1
SORT1
FW340027
CELSR2
ALX3
KCNA10
DDX20
BC041890
FAM212B
LOC643355
KCND3
APOA1BP
MIR9-1
BCAN
BC005081
ISG20L2
RRNAD1
PEAR1
MIR4654
ASTN1
MR1
STX6
BC016656
KIF21B
ASCL5
LMOD1
CCSAP
RNF144A
RNF144A-AS1
KCNF1
MAPRE3
TMEM214
EMILIN1
KHK
DPYSL5
CLIP4
SPR
DCTN1-AS1
DCTN1
WDR54
SLC4A5
DQ588163
C2orf81
MRPL53
MTHFD2
MAT2A
LOC100630918
LOC284950
BC036617
ST3GAL5
MARCO
ERCC3
EPC2
DYNC1I2
DLX1
NPPC
DIS3L2
ATG16L1
NGEF
GBX2
ILKAP
HDAC4
CAMK1
VHL
GHRLOS
GHRL
ATP2B2
SLC6A1
SLC6A1-AS1
WNT7A
CCR5
CAMKV
MST1R
TRAIP
TUSC2
RASSF1
STAB1
SMIM4
NT5DC2
FAM107A
PXK
PDHB
KCTD6
ACOX2
LRIG1
NME9
SLC7A14
EIF4G1
THPO
ETV5
MYL5
ATP5I
TACC3
SLBP
TMEM129
RGS12
MFAP3L
ACSL1
LOC731424
AGGF1
OTP
AX748201
KDM3B
REEP2
PSD2
PCDH12
ARAP3
FGF1
ADAM19
LOC285626
IL12B
ZNF879
AK096549
SLC22A23
GRM4
GGNBP1
MNF1
PACSIN1
CCDC167
DLK2
TJAP1
TCTE1
AARS2
CAPN11
SPATS1
SLC29A1
SLC35B2
NFKBIE
BC016015
RSPH3
MPC1
SUN1
C7orf50
MIOS
YKT6
LMTK2
TRNA_Trp
ZNF789
ATP5J2-PTCD1
ATP5J2
EPO
TRIM56
CUX1
LRRC4
FAM180A
TBXAS1
HIPK2
EN2
LOC202781
PAXIP1
INSIG1
KBTBD11
FGF17
SFTPC
AK298119
BMP1
PDLIM2
REEP4
PIWIL2
SLC39A14
PPP3CC
SORBS3
C8orf58
KIAA1967
NPM2
DMTN
FAM160B2
LGI3
ANK1
AP3M2
NKX6-3
PLAT
CHRNB3
ANKRD46
SNX31
ZNF34
SLC24A2
IFNK
MOB3B
ARID3C
SIGMAR1
DNAJB5
CCL27
CLTA
C9orf47
S1PR3
C9orf43
POLE3
OR1N1
OR1N2
OR5C1
OR1K1
GARNL3
SLC2A8
PPP2R4
IER5L
AX747401
BC094873
LOC100506190
AJ420422
AK128673
POMT1
LQFBS-1
LOC101448202
OLFM1
BC101937
KCNT1
SOHLH1
TMEM141
RABL6
KIAA1984-AS1
PTGDS
LCNL1
C9orf142
UAP1L1
SAPCD2
MAN1B1
LOC100289341
SLC34A3
TUBB4B
C9orf173
TUBB2C
FAM166A
KIAA1984
IL15RA
NPFFR1
PRF1
ADAMTS14
CDH23
SLIT1
SCD
CWF19L1
BLOC1S2
SFXN3
PDZD7
SEMA4G
MIR608
C10orf2
MRPL43
LZTS2
DPCD
ELOVL3
NFKB2
TMEM180
CALHM1
COL17A1
FGFR2
TACC2
JAKMIP3
BNIP3
LRRC27
STK32C
KRTAP5-2
KRTAP5-3
KRTAP5-4
KRTAP5-5
HPX
TIMM10B
TRIM3
ARFIP2
ILK
RRP8
DCHS1
EF537580
EHF
PDHX
APIP
MIR4688
MDK
SLC39A13
MYBPC3
PTPMT1
NDUFS3
KBTBD4
PTPRJ
SIK3
CD3G
CD3D
UPK2
MIR3656
TRAPPC4
RPS25
GRAMD1B
MGC39545
FEZ1
CCDC15
hCG_2032978
AX747213
ADAMTS8
SPATA19
IGSF9B
SLC6A13
NINJ2
IFFO1
NOP2
AK096395
SCARNA11
LPAR5
ACRBP
ING4
COPS7A
CD4
GPR162
LEPREL2
USP5
CDCA3
AK097957
CHD4
ZNF384
PIANP
MLF2
PTMS
LAG3
SLC48A1
RAPGEF3
ENDOU
LACRT
DCD
NDUFA4L2
STAC3
LRP1
STAT6
ELK3
CDK17
C12orf55
APAF1
IKBIP
FOXN4
IFT81
PXN-AS1
GCN1L1
RPLP0
DL492076
MLXIP
BRI3BP
DHX37
EP400
FAM124A
TMCO3
DCUN1D2
EFS
IL25
CMTM5
MYH6
MIR208B
MYH7
NGDN
REC8
IPO4
FOXG1
C14orf23
PTGR2
ZNF410
YLPM1
KIAA1737
NRDE2
ITPK1
AK093301
DICER1-AS1
DICER1
AK127179
C14orf132
WDR20
HSP90AA1
TRNA_Ile
ZNF839
PACS2
BRF1
JAG2
NUDT14
TMEM121
BC033241
GABARAPL3
ITFG3
MIR5587
NDUFB10
SNORA78
SNHG9
SNORA10
SNORA64
RPS2
RNF151
TSC2
NTHL1
CES5A
BBS2
OGFOD1
NUDT21
CBFB
BC007896
B3GNT9
FBXL8
HSF4
TRADD
NOL3
KIAA0895L
E2F4
EXOC3L1
ELMO3
MIR328
EDC4
PSKH1
RLTPR
NRN1L
THAP11
NUTF2
CENPT
Y_RNA
HAS3
OSGIN1
ATP2C2
FBXO31
TRNA_Met
FLJ00104
hCG_1980662
AX747795
KLHDC4
JPH3
DPH1
OVCA2
HIC1
MIR132
MIR212
AX747853
TLCD2
AF070569
MIR22
WDR81
PAFAH1B1
DD413682
SGSM2
TSR1
JA611268
MNT
GLTPD2
VMO1
BC150535
PSMB6
PFAS
CTC1
ARHGEF15
ALOXE3
TRNA_Lys
TRNA_Gln
TRNA_Leu
HES7
RANGRF
SLC25A35
CACNG4
CPSF4L
GPRC5C
GRIN2C
SAP30BP
RECQL5
U6
AANAT
UBE2O
MXRA7
TMEM235
CYTH1
C1QTNF1
C1QTNF1-AS1
ENGASE
AF258550
AL832593
AZI1
SIRT7
MAFG-AS1
MAFG
PYCR1
MYADML2
RAB40B
APCDD1
SLMO1
CABLES1
SMAD7
PHLPP1
VPS4B
RPS15
MUM1
MOB3A
CREB3L3
ANKRD24
SIRT6
SHD
OLFM2
DNM2
MIR638
C19orf52
SMARCA4
YIPF2
DNASE2
GCDH
KLF1
SYCE2
CALR
RAD23A
FARSA
BC171856
AX747991
PRDX2
RNASEH2A
RTBDN
DL491652
MAU2
SUGP1
HAPLN4
NDUFA13
YJEFN3
TSSK6
SLC7A9
SCN1B
HPN
GAPDHS
SBSN
ZBTB32
KMT2B
KIRREL2
NPHS1
SDHAF1
CLIP3
TMEM190
CCDC106
U2AF2
PTPRH
TMEM86B
PPP6R1
LZTS3
SLC4A11
GNRH2
MRPS26
C20orf27
ACTL10
NECAB3
SNTA1
EPB41L1
AAR2
DLGAP4
SOGA1
FAM83D
ZHX3
LPIN3
WISP2
KCNS1
WFDC5
WFDC12
RBPJL
MATN4
AB209315
SLC12A5
CDH22
CD40
ARFGEF2
DDX27
MIR4325
PHACTR3
ABHD16B
TPD52L2
LIME1
SLC2A4RG
SH3BGR
LCA5L
TFF3
U2AF1
AGPAT3
TRAPPC10
PWP2
SEZ6L
MYO18B
AP1B1
EWSR1
RASL10A
LARGE
SUN2
DNAL4
MGAT3
RBX1
L3MBTL2
BC040700
TOB2
WBP2NL
XRCC6
DESI1
NHP2L1
C22orf46
FLJ23584
MEI1
DQ596940
SREBF2
LOC284933
PPP6R2
DENND6B
DFFB
CEP104
LOC100133612
C1orf174
LOC728716
PER3
CAMTA1
NMNAT1
LZIC
KIF1B
TMEM51
TMEM51-AS1
HTR6
CAMK2N1
LUZP1
LOC284632
Z24749
PAFAH2
EXTL1
STMN1
MIR3917
LOC644961
TMEM222
ADC
CLSPN
KIAA0319L
GRIK3
PTPRF
SCP2
ECHDC2
TM2D1
ST6GALNAC5
PRKACB
SAMD13
SARS
CYMP
RIIAD1
SNX27
POGZ
KIAA0488
BC127854
C1orf61
BC016978
ATP1B1
RABGAP1L
TNR
SEC16B
MIR488
FAM5B
IER5
5S_rRNA
CACNA1E
Mir_544
PLEKHA6
SNRPE
ETNK2
KISS1
NFASC
PLXNA2
TRAF3IP3
KCNH1
C1orf95
NUP133
ACTA1
GALNT2
URB2
TAF5L
PGBD5
COG2
IRF2BP2
RYR2
RGS7
ZBTB18
AK310634
MYT1L
LOC730811
AK095310
TRAPPC12
TSSC1
C2orf50
FLJ33534
ROCK2
AX746649
PDIA6
KCNS3
DNAJC27-AS1
DNAJC27
EFR3B
TRNA
TRNA_Tyr
TRNA_Ala
AGBL5
AK125769
LBH
LCLAT1
MTA3
KCNG3
CRIPT
PIGF
KCNK12
MSH6
MSH2
PSME4
ACYP2
SPTBN1
EML6
RAB1A
CYP26B1
INO80B
INO80B-WBP1
WBP1
CTNNA2
DPP10
MIR3679
R3HDM1
ZEB2_AS1_1
ZEB2_AS1_3
ZEB2-AS1
ZEB2_AS1_4
ZEB2
MMADHC
KIF5C
JB137817
FMNL2
GCG
AK027541
CSRNP3
TLK1
ITGA6
CHN1
CHRNA1
UBE2E3
HECW2
BC062769
KLF7
ERBB4
CUL3
IRS1
RHBDD1
DNER
CXCR7
GPC1
KIF1A
CNTN4
LRRN1
BC141932
SRGAP3
RAD18
ANKRD28
NDUFAF3
DALRD3
MIR425
MIR191
BSN
BSN-AS2
GMPPB
ABHD6
PRICKLE2
NPHP3-AS1
NPHP3
TMEM108
MED12L
SSR3
LINC00881
MIR3919
SERPINI1
PDCD10
TNIK
PEX5L
TTC14
EPHB3
BCL6
LOC402160
ZFYVE28
NCAPG
DCAF16
PCDH7
APBB2
SCD5
THAP9
AK128593
SEC31A
THAP9-AS1
COPS4
MEPE
UNC5C
FLJ20021
PPP3CA
SLC9B1
7SK
GAB1
FBXW7
TRIM2
PDGFC
GRIA2
C4orf45
STOX2
AK128486
PIK3R1
MAP1B
RASGRF2
MIR9-2
LINC00461
NR2F1-AS1
NR2F1
CXCL14
TIFAB
SPOCK1
CTNNA1
LRRTM2
LOC100505636
PURA
HBEGF
SLC4A9
ANKHD1
ANKHD1-EIF4EBP3
BC030152
BC127870
PCDH1
KIAA0141
RNF14
TCOF1
RPS14
TTC1
TENM2
KCNIP1
ATP6V0E1
CPEB4
BOD1
HMP19
FARS2
LYRM4
HIVEP1
GFOD1
SIRT5
JARID2
BC033996
ATXN1
CDKAL1
LRFN2
BYSL
MED20
TOMM6
DQ592954
CUL9
TMEM151B
DST
PHIP
CNR1
BACH2
MAP3K7
SOBP
AMD1
RPF2
SGK1
KIAA1244
STXBP5
STXBP5-AS1
SAMD5
TAB2
RGS17
AB075492
ARID1B
MIR4466
ZDHHC14
SYNJ2
QKI
CAHM
RNASET2
FOXK1
LOC729852
GLCCI1
DQ601810
TRIL
MRPL32
C7orf25
PSMA2
HECW1
AX748020
CAMK2B
POLD2
COBL
SMURF1
ARPC1A
POP7
PRKAR2B
ZNF277
DOCK4
MIR592
TMEM178B
LOC100132707
FGL1
PCM1
TRNA_Pseudo
ASAH1
STMN4
DPYSL2
CLU
SCARA3
CCDC25
PPP2CB
LOC100130155
BX537900
MIR124-2
AK093370
C8orf44
C8orf44-SGK3
VCPIP1
CA2
PDP1
MIR378D2
NIPAL2
ZNF706
YWHAZ
U2
FBXO32
MTSS1
KCNQ3
LY6E
LOC100133669
VLDLR
FLJ35024
NFIB
C9orf72
GCNT1
GADD45G
CENPP
NOL8
SLC44A1
EPB41L4B
FRRS1L
PALM2
Mir_548
PALM2-AKAP2
RGS3
PDCL
STRBP
GOLGA1
MVB12B
STXBP1
SPTAN1
C9orf50
CRAT
AK308944
ABL1
RAPGEF1
MED27
NTNG2
SARDH
RNU6ATAC
C9orf62
PPP1R26
AK096249
DIP2C
PFKFB3
CELF2
FAM171A1
CACNB2
BAMBI
ZNF438
ZEB1
AK296146
ZEB1-AS1
CCNY
ANK3
ARID5B
RTKN2
HI650153
UNC5B
SLC29A3
FRA10AC1
SORBS1
PPRC1
INA
BC040734
CNNM2
NEURL
MXI1
ADRA2A
BC039338
VAX1
KIAA1598
ENO4
HSPA12A
ATE1
FAM53B
PTPRE
INPP5A
TTC40
MIR675
H19
APBB1
TUB
BC027619
BC073899
SBF2-AS1
LOC440028
KCNJ11
KCNC1
MIR1343
FJX1
SYT13
CHST1
DKFZp779M0652
CHRM4
LRP4-AS1
CKAP5
NCAM1
AL833634
ZBTB16
CADM1
PAFAH1B2
DSCAML1
BACE1
CEP164
UBE4A
DDX6
CCDC84
PVRL1
GRIK4
SC5D
SORL1
AK091275
PKNOX2
TMEM218
ADAMTS15
NTM
OPCML
LINC00940
DCP1B
WNT5B
MIR3649
ADIPOR2
CACNA1C
PRMT8
AK125333
GRIN2B
KLHL42
TWF1
NELL2
SCN8A
BAZ2A
MIRLET7I
C12orf61
LOC728084
SLC25A3
CHST11
HECTD4
SRRM4
CIT
PRKAB1
AK130486
RAB35
MIR3908
RILPL1
TMED2
SBNO1
SETD8
TRNA_Asp
TMEM132C
RIMBP2
MTMR6
ATP8A2
RNF6
CDK8
GPR12
UBL3
HSPH1
MEDAG
NBEA
DCLK1
ENOX1
TSC22D1
KCTD4
TPT1-AS1
TPT1
SNORA31
DL489966
D28408
LECT1
PCDH8
PCDH9
DOCK9
FGF14
FAM155A
ANKRD10
GAS6-AS1
LOC100506394
GAS6
MRPL52
RBM23
THTPA
AX747770
ZFHX2
NOVA1
NPAS3
TRIM9
HIF1A-AS2
HIF1A
SYT16
VTI1B
DPF3
BC069047
GSTZ1
POMT2
NRXN3
SLIRP
ALKBH1
ADCK1
CALM1
TMEM251
MOAP1
GLRX5
SNHG10
TECPR2
CINP
KIF26A
FRMD5
EID1
SHC4
SCG3
TMOD2
LYSMD2
MYO5A
TCF12
ZNF280D
LOC145783
FAM81A
MEGF11
CORO2B
LRRC49
LARP6
SENP8
MYO9A
MEX3B
NTRK3-AS1
NTRK3
ABHD2
AK054710
LINC00925
RHCG
MIR9-3
SLCO3A1
ZNF598
UBN1
GLYR1
SEC14L5
C16orf72
GRIN2A
SALL1
GNAO1
LOC283856
DKFZP434H168
MT3
NDRG4
SETD6
TMEM208
LRRC29
FAM65A
SMPD3
NOB1
WWP2
BC033164
TRNA_Gly
SF3B3
COG4
SNORD111B
SNORD111
IL34
IST1
ZFHX3
CMIP
NECAB2
AK125749
RTN4RL1
BC040634
FAM64A
AIPL1
LINC00324
MYH10
GAS7
MSI2
AXIN2
PRKCA
CEP112
PITPNC1
SDK2
TTYH2
MGC16275
KIAA0195
MGAT5B
BAIAP2
BAIAP2-AS1
DLGAP1
EPB41L3
AK095621
PSMG2
SPIRE1
LDLRAD4
BC041855
NOL4
ZNF397
ZNF271
ZSCAN30
AK128697
MIR4319
SETBP1
ST8SIA5
DCC
TCF4
NEDD4L
KIAA1468
PIGN
DKFZp451A185
NETO1
TSHZ1
ZADH2
ATP9B
LMNB2
CELF5
NACC1
TRMT1
NFIX
CACNA1A
BRD4
TMEM59L
DDX49
COPE
UQCRFS1
C19orf12
TMEM147
LOC100506469
AX747325
BC042140
PCSK2
SLC24A3
NKX2-4
LOC149950
C20orf112
AK123872
PTPRT
BC047609
ZMYND8
AK098067
PREX1
FKSG56
CEBPB
PTPN1
KCNG1
LOC100506384
NPBWR2
OPRL1
CXADR
BC014150
TIAM1
MIS18A
EVA1C
ITSN1
CRYZL1
RRP1B
HSF2BP
HPS4
SRRD
TFIP11
MIR548J
GAS2L1
UQCR10
ZMAT5
YWHAH
C22orf24
AK123632
CACNG2
IFT27
CSNK1E
DDX17
JOSD1
PICK1
CBX6
MKL1
SULT4A1
AX747137
EFCAB6
MPPED1
KIAA0930
MIRLET7A3
MIR4763
MIRLET7B
DM119500
CELSR1
AACS
AAGAB
AASDH
AATK
ABCA13
ABCA2
ABCB9
ABCC4
ABCC8
ABCG1
ABHD5
ACADS
ACER2
ACKR3
ACOT7
ACR
ACSBG2
ACTL8
ACTR1A
ACTR3
ACTRT2
ACVR2B
ADA
ADAM12
ADAM8
ADAMTS16
ADAMTS17
ADAMTS18
ADAMTSL1
ADAP1
ADARB2
ADCK3
ADCY1
ADCY2
ADCY3
ADCY5
ADGB
ADHFE1
ADI1
ADM
ADNP2
ADO
ADORA1
ADORA3
ADPRHL1
ADRA1A
ADSSL1
ADTRP
AFF1
AGAP1
AGK
AGO1
AGO2
AGO4
AGPAT4
AGT
AIF1L
AJAP1
AK8
AKAP2
AKAP7
AKAP8
AKAP8L
AKT3
ALDH1A3
ALDH4A1
ALDH8A1
ALK
ALLC
ALMS1
ALOX5
ALPK2
ALPP
ALS2CL
AMBRA1
AMER2
AMFR
AMN
AMOTL1
AMPD3
ANAPC7
ANGPTL2
ANK2
ANKEF1
ANKK1
ANKRD33
ANKRD34B
ANKRD44
ANKS6
ANLN
ANO7
ANP32A
ANXA13
AOAH
AP1M1
AP3B1
AP4E1
AP5S1
AP5Z1
APEH
APLN
APLP2
APOA1
APOBEC4
APOPT1
APP
AQP12A
ARAP2
ARC
AREL1
ARFGAP2
ARFIP1
ARG1
ARHGAP18
ARHGAP20
ARHGAP21
ARHGAP26
ARHGAP28
ARHGAP31
ARHGAP39
ARHGAP42
ARHGAP8
ARHGEF10
ARHGEF10L
ARHGEF11
ARHGEF16
ARHGEF18
ARHGEF7
ARID1A
ARL4C
ARL5A
ARL6IP6
ARMC1
ARNT2
ARRDC2
ASAP2
ASB18
ASB6
ASB7
ASF1A
ASPH
ASPHD2
ASPN
ASPSCR1
ASTN2
ASXL1
ASXL3
ATAD2B
ATG4B
ATG7
ATOH8
ATP10B
ATP11A
ATP13A1
ATP1A1
ATP2A2
ATP5J
ATP5O
ATRN
ATXN10
ATXN1L
AUH
AURKB
AXIN1
B3GALNT2
B3GALT1
B3GALT5
B3GAT1
B3GNT4
B3GNT7
B3GNTL1
B4GALNT2
B4GALNT3
B4GALT2
BACE2
BAI1
BAI2
BAI3
BAIAP2L2
BAIAP3
BANK1
BAP1
BARD1
BBX
BCAS1
BCCIP
BCDIN3D
BCL2
BCL7A
BCORL1
BDKRB2
BEGAIN
BEND5
BFSP2
BHLHA15
BHLHE22
BHLHE23
BHLHE41
BIN1
BIRC5
BIRC7
BLID
BLM
BMP7
BMPR1B
BNC2
BOC
BPI
BPIFB2
BPIFB6
BRD1
BRD7
BRI3
BRIX1
BRMS1L
BRPF1
BRPF3
BTBD6
BTBD9
BTG4
BTRC
BUD13
BVES
C10orf105
C10orf90
C11orf34
C11orf44
C11orf49
C11orf58
C11orf92
C14orf144
C14orf180
C15orf61
C17orf85
C19orf70
C1D
C1QTNF4
C1QTNF5
C1orf162
C1orf191
C1orf198
C1orf210
C21orf2
C21orf33
C2CD2
C2CD4A
C2orf71
C2orf82
C3orf20
C4orf27
C5orf45
C5orf64
C6orf120
C6orf123
C6orf70
C7orf13
C7orf73
C8orf17
C8orf4
C8orf48
C8orf82
CABYR
CACNA1B
CACNA1D
CACNA1I
CACNA2D1
CACNA2D2
CACNA2D3
CACNA2D4
CACNB4
CACNG1
CACNG5
CACUL1
CADM2
CAMK1D
CAMK1G
CAMK2A
CAMK2D
CAMKK1
CAMSAP1
CAND2
CAPG
CAPN13
CAPN15
CAPN9
CAPZA2
CAPZB
CARD11
CARHSP1
CARKD
CARM1
CARS
CARS2
CARTPT
CASKIN2
CBFA2T2
CBLN2
CBR4
CBS
CBX4
CCDC3
CCDC64
CCDC85C
CCDC92
CCK
CCNH
CCNK
CCR2
CCRN4L
CD22
CD300A
CD34
CD36
CD44
CD58
CD59
CD82
CD8A
CD9
CD99L2
CDC16
CDC25B
CDC42
CDC42BPA
CDC42BPB
CDC42EP4
CDC5L
CDCA7L
CDH11
CDH13
CDH17
CDH19
CDH20
CDH26
CDH4
CDH5
CDH8
CDIP1
CDK19
CDK20
CDK5R2
CDK5RAP2
CDKN1C
CDS1
CEBPA
CEBPG
CELF3
CELF4
CELF6
CENPM
CEP135
CEP192
CEP68
CEP85L
CERS1
CES4A
CGNL1
CHADL
CHCHD3
CHD7
CHDH
CHGA
CHMP3
CHMP6
CHN2
CHRAC1
CHRD
CHRNA4
CHRNA6
CHRNE
CHST12
CHST3
CKB
CKMT2
CLASP1
CLCN2
CLDN11
CLDN14
CLDN20
CLEC18A
CLEC2L
CLIC3
CLIC4
CLK4
CLMN
CLN8
CLRN1
CLRN2
CLSTN1
CLSTN2
CLVS1
CNDP1
CNDP2
CNTN2
CNTNAP4
CNTNAP5
COA6
COG6
COL16A1
COL18A1
COL22A1
COL25A1
COL4A4
COL5A1
COL9A3
COLEC11
COLEC12
COLGALT2
COMMD10
COMMD7
COPS2
COPS8
COX7A2L
COX8C
CPLX1
CPNE6
CPO
CPPED1
CPSF4
CPT2
CPVL
CRB2
CREB1
CREB5
CREBRF
CRHBP
CRIP1
CRTAC1
CRTC1
CRTC3
CRYBA4
CRYL1
CSE1L
CSF3R
CSMD1
CSMD2
CSNK2A3
CSPG5
CSRP2
CTCFL
CTDP1
CTDSPL
CTIF
CTRL
CTSO
CUL1
CWC22
CYB561
CYB5A
CYB5R2
CYLD
CYP19A1
CYP2W1
CYP7B1
CYSTM1
DAAM2
DAB2IP
DACT2
DAD1
DAND5
DAP
DAPK2
DAZAP1
DBC1
DBH
DBI
DBR1
DBX1
DBX2
DCAF15
DCT
DDC
DDIT4
DDOST
DDRGK1
DDX31
DDX51
DEGS2
DENND1A
DENND4C
DENND5B
DEPDC5
DERL1
DFNA5
DGKD
DGKG
DGKI
DHRS7C
DHRS9
DHX15
DHX30
DHX32
DIABLO
DIEXF
DIO3
DIP2A
DLEU1
DLGAP2
DLK1
DLL1
DLX2
DMBT1
DMRT1
DMRTA2
DNAH1
DNAH10
DNAH5
DNAH9
DNAI1
DNAI2
DNAJA2
DNAJB12
DNAJB6
DNAJC15
DNAJC19
DNAJC5B
DNASE2B
DNHD1
DNM3
DNMT3A
DOCK1
DOCK10
DOCK5
DOK7
DPP6
DPT
DPY19L3
DPYD
DPYSL4
DSCAM
DSN1
DTD1
DTNA
DTNB
DTNBP1
DTYMK
DUSP10
DUSP16
DUSP22
DUSP6
DUSP7
DUSP8
DYNC1I1
DYNLRB1
DYRK1A
DYSF
E2F7
E2F8
EBF2
EBF3
ECM2
EDN1
EDN2
EEPD1
EFCAB2
EFCAB4B
EFHD2
EFNB2
EGFLAM
EGLN3
EGR1
EGR4
EHD3
EHHADH
EIF3A
EIF3D
EIF5
ELAVL1
ELAVL4
ELFN1
ELK4
ELL
ELMO1
ELOVL5
ELP6
EMID1
EML4
EMP1
EMX2
ENHO
ENOPH1
ENOSF1
ENPP2
ENPP5
ENPP6
ENPP7
ENSG00000088899
ENSG00000163075
ENSG00000166329
ENSG00000170091
ENSG00000177453
ENSG00000205147
ENSG00000214325
ENSG00000214978
ENSG00000255154
ENSG00000264324
ENSG00000267561
ENSG00000269375
ENSG00000272442
EPAS1
EPB41
EPC1
EPHA4
EPHB1
EPHB2
EPHX1
EQTN
ERCC5
ERH
ERI3
ERN1
ERO1LB
ESCO2
ESRRB
ETAA1
ETNPPL
EVL
EXOG
EYA2
EZR
FA2H
FAH
FAM105B
FAM110B
FAM110C
FAM120A
FAM124B
FAM131A
FAM134B
FAM150B
FAM154A
FAM163B
FAM180B
FAM187B
FAM193A
FAM198B
FAM19A1
FAM19A5
FAM20C
FAM210A
FAM3D
FAM53A
FAM60A
FAM65B
FAM69C
FAM83H
FANCA
FANCI
FANK1
FAR1
FASN
FASTKD3
FASTKD5
FBLN2
FBXL22
FBXL7
FBXO15
FBXO18
FBXO2
FBXO7
FBXW8
FCN1
FCN2
FDX1
FFAR2
FGF9
FGFR3
FGGY
FICD
FKBP4
FNDC1
FNIP2
FOS
FOXC1
FOXF1
FOXI2
FOXO1
FRMD1
FRMD4A
FRMD4B
FRS2
FSD1L
FSTL1
[truncated: 1,434 more rows]

## Sheet: MatchedvsControl+, Discovery
Additional file 6: Genes with epigenetic alterations at regulatory elements involved in hemispheric asymmetry
Hemispheric differences in the epigenetic regulation of genes that is relevant to symptom lateralization: Genes preferentially altered in the symptom-dominant hemisphere of PD patients (discovery cohort)
n=3404
UTP14A
TP73-AS1
RPL22
RNF207
KCNAB2
CHD5
TAS1R1
NOL9
PHF13
PLEKHG5
VAMP3
CTNNBIP1
CASZ1
PEX14
FBXO6
AK125437
UBIAD1
PADI1
PADI3
NBL1
AHDC1
FGR
SDC3
FABP3
FNDC5
GJB5
GJB4
C1orf216
UTP11L
FHL3
MIR5584
DMAP1
ATXN7L2
CYB561D1
SORT1
FW340027
CELSR2
ALX3
KCNA10
DDX20
BC041890
FAM212B
LOC643355
KCND3
APOA1BP
MIR9-1
BCAN
BC005081
ISG20L2
RRNAD1
PEAR1
MIR4654
ASTN1
MR1
STX6
BC016656
KIF21B
ASCL5
LMOD1
CCSAP
RNF144A
RNF144A-AS1
KCNF1
MAPRE3
TMEM214
EMILIN1
KHK
DPYSL5
CLIP4
SPR
DCTN1-AS1
DCTN1
WDR54
SLC4A5
DQ588163
C2orf81
MRPL53
MTHFD2
MAT2A
LOC100630918
LOC284950
BC036617
ST3GAL5
MARCO
ERCC3
EPC2
DYNC1I2
DLX1
NPPC
DIS3L2
ATG16L1
NGEF
GBX2
ILKAP
HDAC4
CAMK1
VHL
GHRLOS
GHRL
ATP2B2
SLC6A1
SLC6A1-AS1
WNT7A
CCR5
CAMKV
MST1R
TRAIP
TUSC2
RASSF1
STAB1
SMIM4
NT5DC2
FAM107A
PXK
PDHB
KCTD6
ACOX2
LRIG1
NME9
SLC7A14
EIF4G1
THPO
ETV5
TACC3
SLBP
TMEM129
RGS12
MFAP3L
ACSL1
LOC731424
AGGF1
OTP
AX748201
KDM3B
REEP2
PSD2
PCDH12
ARAP3
FGF1
ADAM19
LOC285626
IL12B
ZNF879
AK096549
SLC22A23
GRM4
GGNBP1
MNF1
PACSIN1
CCDC167
DLK2
TJAP1
TCTE1
AARS2
CAPN11
SPATS1
SLC29A1
SLC35B2
NFKBIE
BC016015
RSPH3
MPC1
SUN1
C7orf50
MIOS
YKT6
LMTK2
TRNA_Trp
ZNF789
ATP5J2-PTCD1
ATP5J2
EPO
TRIM56
CUX1
LRRC4
FAM180A
TBXAS1
HIPK2
EN2
LOC202781
PAXIP1
INSIG1
KBTBD11
FGF17
SFTPC
AK298119
BMP1
PDLIM2
REEP4
PIWIL2
SLC39A14
PPP3CC
SORBS3
C8orf58
KIAA1967
NPM2
DMTN
FAM160B2
LGI3
ANK1
AP3M2
NKX6-3
PLAT
CHRNB3
ANKRD46
SNX31
ZNF34
SLC24A2
IFNK
MOB3B
ARID3C
SIGMAR1
DNAJB5
CCL27
CLTA
C9orf47
S1PR3
C9orf43
POLE3
OR1N1
OR1N2
OR5C1
OR1K1
GARNL3
SLC2A8
PPP2R4
IER5L
AX747401
BC094873
LOC100506190
AJ420422
AK128673
POMT1
LQFBS-1
LOC101448202
OLFM1
BC101937
KCNT1
SOHLH1
TMEM141
RABL6
KIAA1984-AS1
PTGDS
LCNL1
C9orf142
UAP1L1
SAPCD2
MAN1B1
LOC100289341
SLC34A3
TUBB4B
C9orf173
TUBB2C
FAM166A
KIAA1984
IL15RA
NPFFR1
PRF1
ADAMTS14
CDH23
SLIT1
SCD
CWF19L1
BLOC1S2
SFXN3
PDZD7
SEMA4G
MIR608
C10orf2
MRPL43
LZTS2
DPCD
ELOVL3
NFKB2
TMEM180
CALHM1
COL17A1
FGFR2
TACC2
JAKMIP3
BNIP3
LRRC27
STK32C
KRTAP5-2
KRTAP5-3
KRTAP5-4
KRTAP5-5
HPX
TIMM10B
TRIM3
ARFIP2
ILK
RRP8
DCHS1
EF537580
EHF
MIR4688
MDK
SLC39A13
MYBPC3
PTPMT1
NDUFS3
KBTBD4
PTPRJ
SIK3
CD3G
CD3D
UPK2
MIR3656
TRAPPC4
RPS25
GRAMD1B
MGC39545
FEZ1
CCDC15
hCG_2032978
AX747213
ADAMTS8
SPATA19
IGSF9B
SLC6A13
NINJ2
IFFO1
NOP2
AK096395
SCARNA11
LPAR5
ACRBP
ING4
COPS7A
CD4
GPR162
LEPREL2
USP5
CDCA3
AK097957
CHD4
ZNF384
PIANP
MLF2
PTMS
LAG3
SLC48A1
RAPGEF3
ENDOU
LACRT
DCD
NDUFA4L2
STAC3
LRP1
STAT6
ELK3
CDK17
C12orf55
APAF1
IKBIP
FOXN4
IFT81
PXN-AS1
GCN1L1
RPLP0
DL492076
MLXIP
BRI3BP
DHX37
EP400
FAM124A
TMCO3
DCUN1D2
EFS
IL25
CMTM5
MYH6
MIR208B
MYH7
NGDN
REC8
IPO4
FOXG1
C14orf23
PTGR2
ZNF410
YLPM1
KIAA1737
NRDE2
ITPK1
AK093301
DICER1-AS1
DICER1
AK127179
C14orf132
WDR20
HSP90AA1
TRNA_Ile
ZNF839
PACS2
BRF1
JAG2
NUDT14
TMEM121
BC033241
GABARAPL3
MIR5587
NDUFB10
SNORA78
SNHG9
SNORA10
SNORA64
RPS2
RNF151
TSC2
NTHL1
CES5A
BBS2
OGFOD1
NUDT21
CBFB
BC007896
B3GNT9
FBXL8
HSF4
TRADD
NOL3
KIAA0895L
E2F4
EXOC3L1
ELMO3
MIR328
EDC4
PSKH1
RLTPR
NRN1L
THAP11
NUTF2
CENPT
Y_RNA
HAS3
OSGIN1
ATP2C2
FBXO31
TRNA_Met
FLJ00104
hCG_1980662
AX747795
KLHDC4
JPH3
DPH1
OVCA2
HIC1
MIR132
MIR212
AX747853
TLCD2
AF070569
MIR22
WDR81
PAFAH1B1
DD413682
SGSM2
TSR1
JA611268
MNT
GLTPD2
VMO1
BC150535
PSMB6
ARHGEF15
ALOXE3
TRNA_Lys
TRNA_Gln
TRNA_Leu
HES7
PFAS
RANGRF
SLC25A35
CACNG4
CPSF4L
GPRC5C
GRIN2C
SAP30BP
RECQL5
U6
AANAT
UBE2O
MXRA7
CYTH1
C1QTNF1
C1QTNF1-AS1
ENGASE
AF258550
AL832593
AZI1
SIRT7
MAFG-AS1
MAFG
PYCR1
MYADML2
RAB40B
APCDD1
SLMO1
CABLES1
SMAD7
PHLPP1
VPS4B
RPS15
MUM1
MOB3A
CREB3L3
ANKRD24
SIRT6
SHD
OLFM2
DNM2
MIR638
C19orf52
SMARCA4
YIPF2
DNASE2
GCDH
KLF1
SYCE2
CALR
RAD23A
FARSA
BC171856
AX747991
PRDX2
RNASEH2A
RTBDN
DL491652
NDUFA13
YJEFN3
TSSK6
SLC7A9
GAPDHS
SBSN
ZBTB32
KMT2B
KIRREL2
NPHS1
SDHAF1
CLIP3
TMEM190
CCDC106
U2AF2
PTPRH
TMEM86B
PPP6R1
LZTS3
SLC4A11
GNRH2
MRPS26
C20orf27
ACTL10
NECAB3
SNTA1
EPB41L1
AAR2
DLGAP4
SOGA1
FAM83D
ZHX3
LPIN3
WISP2
KCNS1
WFDC5
WFDC12
RBPJL
MATN4
AB209315
SLC12A5
CDH22
CD40
ARFGEF2
DDX27
PHACTR3
ABHD16B
TPD52L2
LIME1
SLC2A4RG
SH3BGR
LCA5L
TFF3
U2AF1
AGPAT3
TRAPPC10
PWP2
SEZ6L
MYO18B
AP1B1
EWSR1
RASL10A
LARGE
SUN2
DNAL4
MGAT3
RBX1
L3MBTL2
BC040700
TOB2
WBP2NL
XRCC6
DESI1
NHP2L1
C22orf46
FLJ23584
MEI1
DQ596940
SREBF2
LOC284933
PPP6R2
DENND6B
MYL5
ATP5I
PDHX
APIP
ITFG3
TMEM235
MIR4325
DFFB
CEP104
LOC100133612
C1orf174
LOC728716
PER3
CAMTA1
NMNAT1
LZIC
KIF1B
TMEM51
TMEM51-AS1
HTR6
CAMK2N1
LUZP1
LOC284632
Z24749
PAFAH2
EXTL1
LOC644961
TMEM222
ADC
CLSPN
KIAA0319L
GRIK3
PTPRF
SCP2
ECHDC2
TM2D1
ST6GALNAC5
PRKACB
SAMD13
SARS
CYMP
RIIAD1
SNX27
POGZ
KIAA0488
BC127854
C1orf61
BC016978
ATP1B1
RABGAP1L
TNR
SEC16B
MIR488
FAM5B
IER5
5S_rRNA
CACNA1E
Mir_544
PLEKHA6
SNRPE
ETNK2
KISS1
NFASC
PLXNA2
TRAF3IP3
KCNH1
C1orf95
NUP133
ACTA1
GALNT2
URB2
TAF5L
PGBD5
COG2
IRF2BP2
RYR2
RGS7
ZBTB18
AK310634
MYT1L
LOC730811
AK095310
TRAPPC12
TSSC1
C2orf50
FLJ33534
ROCK2
AX746649
PDIA6
KCNS3
DNAJC27-AS1
DNAJC27
EFR3B
TRNA
TRNA_Tyr
TRNA_Ala
AGBL5
AK125769
LBH
LCLAT1
MTA3
KCNG3
CRIPT
PIGF
KCNK12
MSH6
MSH2
PSME4
ACYP2
SPTBN1
EML6
RAB1A
CYP26B1
INO80B
INO80B-WBP1
WBP1
CTNNA2
DPP10
MIR3679
R3HDM1
ZEB2_AS1_1
ZEB2_AS1_3
ZEB2-AS1
ZEB2_AS1_4
ZEB2
MMADHC
KIF5C
JB137817
FMNL2
GCG
AK027541
CSRNP3
TLK1
ITGA6
CHN1
CHRNA1
UBE2E3
HECW2
BC062769
KLF7
ERBB4
CUL3
IRS1
RHBDD1
DNER
CXCR7
GPC1
KIF1A
CNTN4
LRRN1
BC141932
SRGAP3
ANKRD28
NDUFAF3
DALRD3
MIR425
MIR191
BSN
BSN-AS2
GMPPB
ABHD6
PRICKLE2
NPHP3-AS1
NPHP3
TMEM108
MED12L
SSR3
LINC00881
MIR3919
SERPINI1
PDCD10
TNIK
PEX5L
TTC14
EPHB3
BCL6
LOC402160
ZFYVE28
NCAPG
DCAF16
PCDH7
APBB2
SCD5
THAP9
AK128593
SEC31A
THAP9-AS1
COPS4
MEPE
UNC5C
FLJ20021
PPP3CA
SLC9B1
7SK
GAB1
FBXW7
TRIM2
PDGFC
GRIA2
C4orf45
STOX2
AK128486
PIK3R1
MAP1B
RASGRF2
MIR9-2
LINC00461
NR2F1-AS1
NR2F1
CXCL14
TIFAB
SPOCK1
CTNNA1
LRRTM2
LOC100505636
PURA
HBEGF
SLC4A9
ANKHD1
ANKHD1-EIF4EBP3
BC030152
BC127870
PCDH1
KIAA0141
RNF14
TTC1
TENM2
KCNIP1
ATP6V0E1
BOD1
HMP19
FARS2
LYRM4
HIVEP1
GFOD1
SIRT5
JARID2
BC033996
ATXN1
CDKAL1
LRFN2
BYSL
MED20
TOMM6
DQ592954
CUL9
TMEM151B
DST
PHIP
CNR1
BACH2
MAP3K7
SOBP
AMD1
RPF2
SGK1
KIAA1244
STXBP5
STXBP5-AS1
SAMD5
TAB2
RGS17
AB075492
ARID1B
MIR4466
ZDHHC14
SYNJ2
QKI
CAHM
RNASET2
FOXK1
LOC729852
GLCCI1
DQ601810
TRIL
MRPL32
C7orf25
PSMA2
HECW1
AX748020
CAMK2B
POLD2
COBL
SMURF1
ARPC1A
POP7
PRKAR2B
ZNF277
DOCK4
MIR592
TMEM178B
LOC100132707
FGL1
PCM1
TRNA_Pseudo
ASAH1
STMN4
DPYSL2
CLU
SCARA3
CCDC25
PPP2CB
LOC100130155
BX537900
MIR124-2
AK093370
C8orf44
C8orf44-SGK3
VCPIP1
CA2
PDP1
MIR378D2
NIPAL2
ZNF706
YWHAZ
U2
FBXO32
MTSS1
KCNQ3
LY6E
LOC100133669
VLDLR
FLJ35024
NFIB
C9orf72
GCNT1
GADD45G
CENPP
NOL8
SLC44A1
EPB41L4B
FRRS1L
PALM2
Mir_548
PALM2-AKAP2
RGS3
PDCL
STRBP
GOLGA1
MVB12B
STXBP1
SPTAN1
C9orf50
CRAT
AK308944
ABL1
RAPGEF1
MED27
NTNG2
SARDH
RNU6ATAC
C9orf62
PPP1R26
AK096249
DIP2C
PFKFB3
CELF2
FAM171A1
CACNB2
BAMBI
ZNF438
ZEB1
AK296146
ZEB1-AS1
CCNY
ANK3
ARID5B
RTKN2
HI650153
UNC5B
SLC29A3
FRA10AC1
SORBS1
PPRC1
INA
BC040734
CNNM2
NEURL
MXI1
ADRA2A
BC039338
VAX1
KIAA1598
ENO4
HSPA12A
ATE1
FAM53B
PTPRE
INPP5A
TTC40
MIR675
H19
APBB1
TUB
BC027619
BC073899
SBF2-AS1
LOC440028
KCNJ11
KCNC1
FJX1
SYT13
CHST1
DKFZp779M0652
CHRM4
LRP4-AS1
CKAP5
NCAM1
AL833634
ZBTB16
CADM1
PAFAH1B2
DSCAML1
BACE1
CEP164
UBE4A
DDX6
CCDC84
PVRL1
GRIK4
SC5D
SORL1
AK091275
PKNOX2
TMEM218
ADAMTS15
NTM
OPCML
LINC00940
DCP1B
WNT5B
MIR3649
ADIPOR2
CACNA1C
PRMT8
AK125333
GRIN2B
KLHL42
TWF1
NELL2
SCN8A
BAZ2A
MIRLET7I
C12orf61
LOC728084
CHST11
HECTD4
SRRM4
CIT
PRKAB1
AK130486
RAB35
MIR3908
RILPL1
TMED2
SBNO1
SETD8
TRNA_Asp
RIMBP2
MTMR6
ATP8A2
RNF6
CDK8
GPR12
UBL3
HSPH1
MEDAG
NBEA
DCLK1
ENOX1
TSC22D1
KCTD4
TPT1-AS1
TPT1
SNORA31
DL489966
D28408
LECT1
PCDH8
PCDH9
DOCK9
FGF14
FAM155A
ANKRD10
GAS6-AS1
LOC100506394
GAS6
MRPL52
RBM23
THTPA
AX747770
ZFHX2
NOVA1
NPAS3
TRIM9
HIF1A-AS2
HIF1A
SYT16
VTI1B
DPF3
BC069047
GSTZ1
POMT2
NRXN3
SLIRP
ALKBH1
ADCK1
CALM1
TMEM251
MOAP1
GLRX5
SNHG10
TECPR2
CINP
KIF26A
FRMD5
EID1
SHC4
SCG3
TMOD2
LYSMD2
MYO5A
MEGF11
CORO2B
LRRC49
LARP6
SENP8
MYO9A
MEX3B
NTRK3-AS1
NTRK3
ABHD2
AK054710
LINC00925
RHCG
MIR9-3
SLCO3A1
ZNF598
UBN1
GLYR1
SEC14L5
C16orf72
GRIN2A
SALL1
GNAO1
LOC283856
DKFZP434H168
MT3
NDRG4
SETD6
TMEM208
LRRC29
FAM65A
SMPD3
NOB1
WWP2
BC033164
TRNA_Gly
SF3B3
COG4
SNORD111B
SNORD111
IL34
IST1
ZFHX3
CMIP
NECAB2
AK125749
RTN4RL1
BC040634
MYH10
GAS7
MSI2
AXIN2
PRKCA
CEP112
PITPNC1
SDK2
TTYH2
MGC16275
KIAA0195
MGAT5B
BAIAP2
BAIAP2-AS1
DLGAP1
EPB41L3
AK095621
PSMG2
SPIRE1
LDLRAD4
BC041855
NOL4
ZNF397
ZNF271
ZSCAN30
AK128697
MIR4319
SETBP1
ST8SIA5
DCC
TCF4
NEDD4L
KIAA1468
PIGN
DKFZp451A185
NETO1
TSHZ1
ZADH2
ATP9B
LMNB2
CELF5
NACC1
TRMT1
NFIX
BRD4
TMEM59L
DDX49
COPE
UQCRFS1
C19orf12
TMEM147
LOC100506469
AX747325
BC042140
PCSK2
SLC24A3
NKX2-4
LOC149950
C20orf112
AK123872
PTPRT
BC047609
ZMYND8
AK098067
PREX1
FKSG56
CEBPB
PTPN1
KCNG1
LOC100506384
NPBWR2
CXADR
BC014150
TIAM1
MIS18A
EVA1C
ITSN1
CRYZL1
RRP1B
HSF2BP
HPS4
SRRD
TFIP11
MIR548J
GAS2L1
UQCR10
ZMAT5
YWHAH
C22orf24
AK123632
CACNG2
IFT27
CSNK1E
DDX17
JOSD1
PICK1
CBX6
MKL1
SULT4A1
AX747137
EFCAB6
MPPED1
KIAA0930
MIRLET7A3
MIR4763
MIRLET7B
DM119500
CELSR1
TCOF1
RPS14
CPEB4
MIR1343
SLC25A3
TCF12
ZNF280D
LOC145783
FAM64A
AIPL1
AACS
AAGAB
AASDH
AATK
ABCA13
ABCA2
ABCB9
ABCC4
ABCC8
ABCG1
ABHD5
ACADS
ACER2
ACKR3
ACOT7
ACR
ACSBG2
ACTL8
ACTR1A
ACTR3
ACTRT2
ACVR2B
ADA
ADAM12
ADAM8
ADAMTS16
ADAMTS17
ADAMTS18
ADAMTSL1
ADAP1
ADARB2
ADCK3
ADCY1
ADCY2
ADCY3
ADCY5
ADGB
ADHFE1
ADI1
ADM
ADNP2
ADO
ADORA1
ADORA3
ADPRHL1
ADRA1A
ADSSL1
ADTRP
AFF1
AGAP1
AGK
AGO1
AGO2
AGO4
AGPAT4
AGT
AIF1L
AJAP1
AK8
AKAP2
AKAP7
AKAP8
AKAP8L
AKT3
ALDH1A3
ALDH4A1
ALDH8A1
ALK
ALLC
ALMS1
ALOX5
ALPK2
ALPP
ALS2CL
AMBRA1
AMER2
AMFR
AMN
AMOTL1
AMPD3
ANAPC7
ANGPTL2
ANK2
ANKEF1
ANKK1
ANKRD33
ANKRD34B
ANKRD44
ANKS6
ANLN
ANO7
ANP32A
ANXA13
AOAH
AP1M1
AP3B1
AP4E1
AP5S1
AP5Z1
APEH
APLN
APLP2
APOA1
APOBEC4
APOPT1
APP
AQP12A
ARAP2
ARC
AREL1
ARFGAP2
ARFIP1
ARG1
ARHGAP18
ARHGAP20
ARHGAP21
ARHGAP26
ARHGAP28
ARHGAP31
ARHGAP39
ARHGAP42
ARHGAP8
ARHGEF10
ARHGEF10L
ARHGEF11
ARHGEF16
ARHGEF18
ARHGEF7
ARID1A
ARL4C
ARL5A
ARL6IP6
ARMC1
ARNT2
ARRDC2
ASAP2
ASB18
ASB6
ASB7
ASF1A
ASPH
ASPHD2
ASPN
ASPSCR1
ASTN2
ASXL1
ASXL3
ATAD2B
ATG4B
ATG7
ATOH8
ATP10B
ATP11A
ATP13A1
ATP1A1
ATP2A2
ATP5J
ATP5O
ATRN
ATXN10
ATXN1L
AUH
AXIN1
B3GALNT2
B3GALT1
B3GALT5
B3GAT1
B3GNT4
B3GNT7
B3GNTL1
B4GALNT2
B4GALNT3
B4GALT2
BACE2
BAI1
BAI2
BAI3
BAIAP2L2
BAIAP3
BANK1
BAP1
BARD1
BBX
BCAS1
BCCIP
BCDIN3D
BCL2
BCL7A
BCORL1
BDKRB2
BEGAIN
BEND5
BFSP2
BHLHA15
BHLHE22
BHLHE23
BHLHE41
BIN1
BIRC5
BIRC7
BLID
BLM
BMP7
BMPR1B
BNC2
BOC
BPI
BPIFB2
BPIFB6
BRD1
BRD7
BRI3
BRIX1
BRMS1L
BRPF1
BRPF3
BTBD6
BTBD9
BTG4
BTRC
BUD13
BVES
C10orf105
C10orf90
C11orf34
C11orf44
C11orf49
C11orf58
C11orf92
C14orf144
C14orf180
C15orf61
C17orf85
C19orf70
C1D
C1QTNF4
C1QTNF5
C1orf162
C1orf191
C1orf198
C1orf210
C21orf2
C21orf33
C2CD2
C2CD4A
C2orf71
C2orf82
C3orf20
C4orf27
C5orf45
C5orf64
C6orf120
C6orf123
C6orf70
C7orf13
C7orf73
C8orf17
C8orf4
C8orf48
C8orf82
CABYR
CACNA1B
CACNA1D
CACNA1I
CACNA2D1
CACNA2D2
CACNA2D3
CACNA2D4
CACNB4
CACNG1
CACNG5
CACUL1
CADM2
CAMK1D
CAMK1G
CAMK2A
CAMK2D
CAMKK1
CAMSAP1
CAND2
CAPG
CAPN13
CAPN15
CAPN9
CAPZA2
CAPZB
CARD11
CARHSP1
CARKD
CARM1
CARS
CARS2
CARTPT
CASKIN2
CBFA2T2
CBLN2
CBR4
CBS
CBX4
CCDC3
CCDC64
CCDC85C
CCDC92
CCK
CCNH
CCNK
CCR2
CCRN4L
CD22
CD300A
CD34
CD36
CD44
CD58
CD59
CD82
CD8A
CD9
CD99L2
CDC16
CDC25B
CDC42
CDC42BPA
CDC42BPB
CDC42EP4
CDC5L
CDCA7L
CDH11
CDH13
CDH17
CDH19
CDH20
CDH26
CDH4
CDH5
CDH8
CDIP1
CDK19
CDK20
CDK5R2
CDK5RAP2
CDKN1C
CDS1
CEBPA
CEBPG
CELF3
CELF4
CELF6
CENPM
CEP135
CEP192
CEP68
CEP85L
CERS1
CES4A
CGNL1
CHADL
CHCHD3
CHD7
CHDH
CHGA
CHMP3
CHMP6
CHN2
CHRAC1
CHRD
CHRNA4
CHRNA6
CHRNE
CHST12
CHST3
CKB
CKMT2
CLASP1
CLCN2
CLDN11
CLDN14
CLDN20
CLEC18A
CLEC2L
CLIC3
CLIC4
CLK4
CLMN
CLN8
CLRN1
CLRN2
CLSTN1
CLSTN2
CLVS1
CNDP1
CNDP2
CNTN2
CNTNAP4
CNTNAP5
COA6
COG6
COL16A1
COL18A1
COL22A1
COL25A1
COL4A4
COL5A1
COL9A3
COLEC11
COLEC12
COLGALT2
COMMD10
COMMD7
COPS2
COPS8
COX7A2L
COX8C
CPLX1
CPNE6
CPO
CPPED1
CPSF4
CPT2
CPVL
CRB2
CREB1
CREB5
CREBRF
CRHBP
CRIP1
CRTAC1
CRTC1
CRTC3
CRYBA4
CRYL1
CSE1L
CSF3R
CSMD1
CSMD2
CSNK2A3
CSPG5
CSRP2
CTCFL
CTDP1
CTDSPL
CTIF
CTRL
CTSO
CUL1
CWC22
CYB561
CYB5A
CYB5R2
CYLD
CYP19A1
CYP2W1
CYP7B1
CYSTM1
DAAM2
DAB2IP
DACT2
DAD1
DAND5
DAP
DAPK2
DAZAP1
DBC1
DBH
DBI
DBR1
DBX1
DBX2
DCAF15
DCT
DDC
DDIT4
DDOST
DDRGK1
DDX31
DDX51
DEGS2
DENND1A
DENND4C
DENND5B
DEPDC5
DERL1
DFNA5
DGKD
DGKG
DGKI
DHRS7C
DHRS9
DHX15
DHX30
DHX32
DIABLO
DIEXF
DIP2A
DLEU1
DLGAP2
DLK1
DLL1
DLX2
DMBT1
DMRT1
DMRTA2
DNAH1
DNAH10
DNAH5
DNAH9
DNAI1
DNAI2
DNAJA2
DNAJB12
DNAJB6
DNAJC15
DNAJC19
DNAJC5B
DNASE2B
DNHD1
DNM3
DNMT3A
DOCK1
DOCK10
DOCK5
DOK7
DPP6
DPT
DPY19L3
DPYD
DPYSL4
DSCAM
DSN1
DTD1
DTNA
DTNB
DTNBP1
DTYMK
DUSP10
DUSP16
DUSP22
DUSP6
DUSP7
DUSP8
DYNC1I1
DYNLRB1
DYRK1A
DYSF
E2F7
E2F8
EBF2
EBF3
ECM2
EDN1
EDN2
EEPD1
EFCAB2
EFCAB4B
EFHD2
EFNB2
EGFLAM
EGLN3
EGR1
EGR4
EHD3
EHHADH
EIF3A
EIF3D
EIF5
ELAVL1
ELAVL4
ELFN1
ELK4
ELL
ELMO1
ELOVL5
ELP6
EMID1
EML4
EMP1
EMX2
ENHO
ENOPH1
ENOSF1
ENPP2
ENPP5
ENPP6
ENPP7
ENSG00000088899
ENSG00000163075
ENSG00000166329
ENSG00000170091
ENSG00000177453
ENSG00000205147
ENSG00000214325
ENSG00000214978
ENSG00000255154
ENSG00000264324
ENSG00000267561
ENSG00000272442
EPAS1
EPB41
EPC1
EPHA4
EPHB1
EPHB2
EPHX1
EQTN
ERCC5
ERH
ERI3
ERN1
ERO1LB
ESCO2
ESRRB
ETAA1
ETNPPL
EVL
EXOG
EYA2
EZR
FA2H
FAH
FAM105B
FAM110B
FAM110C
FAM120A
FAM124B
FAM131A
FAM134B
FAM150B
FAM154A
FAM163B
FAM180B
FAM193A
FAM198B
FAM19A1
FAM19A5
FAM20C
FAM210A
FAM3D
FAM53A
FAM60A
FAM65B
FAM69C
FAM83H
FANCA
FANCI
FANK1
FAR1
FASN
FASTKD3
FASTKD5
FBLN2
FBXL22
FBXL7
FBXO15
FBXO18
FBXO2
FBXO7
FBXW8
FCN1
FCN2
FDX1
FFAR2
FGF9
FGFR3
FGGY
FICD
FKBP4
FNDC1
FNIP2
FOS
FOXC1
FOXF1
FOXI2
FOXO1
FRMD1
FRMD4A
FRMD4B
FRS2
FSD1L
FSTL1
FSTL4
FTCDNL1
FUT7
FYN
FZD10
FZD7
G2E3
G6PC2
GABBR2
GABRP
GADD45B
GAK
GALC
GALNT14
GALNT16
GALNT3
GALNT4
GAPDH
[truncated: 1,407 more rows]

## Sheet: UnmatchedvsControl,Discovery
Additional file 6: Genes with epigenetic alterations at regulatory elements involved in hemispheric asymmetry
Genes epigenetically dysregulated in the symptom non-dominant hemisphere of PD patients relative to control hemispheres (discovery cohort)
n=2722
TMEM31
UTP14A
TP73-AS1
RPL22
RNF207
C1orf211
HES3
ICMT
C1orf167
MTHFR
AGTRAP
DDOST
MUL1
FAM43B
CDA
CCDC28B
IQCC
DCDC2B
EIF3I
TMEM234
MTMR9LP
AK025726
AGO3
CDC20
ELOVL1
DMAP1
SORT1
ATXN7L2
CYB561D1
SARS
GPR61
ALX3
PI4KB
ZNF687
HV592965
HV592900
HV592953
BC021024
HAPLN2
MIR9-1
BCAN
BC005081
ISG20L2
RRNAD1
PEAR1
MIR4654
FAM5B
ASTN1
MR1
STX6
BC016656
KIF21B
ASCL5
CHIT1
RABIF
SLC26A9
SLC41A1
PM20D1
CTSE
SRP9
PYCR2
LEFTY1
LEFTY2
YWHAQ
RRM2
SNORA80B
ODC1
KCNF1
DPYSL5
TMEM214
OST4
EMILIN1
KHK
ATRAID
SLC5A6
MAPRE3
SNX17
EIF2B4
C2orf71
C2orf61
CALM2
SPR
SFXN5
BOLA3-AS1
BOLA3
MTHFD2
DCTN1-AS1
DCTN1
WDR54
SLC4A5
MAT2A
LOC100630918
BC036617
ST3GAL5
ERCC3
GALNT13
DNPEP
SPEG
GMPPA
MIR1244-2
PTMA
BC069004
ATG16L1
NGEF
BC017214
5S_rRNA
BOK
BOK-AS1
RAD18
GHRLOS
GHRL
RAF1
TMEM40
CAND2
WNT7A
HHATL
CYP8B1
ZBTB47
TRAIP
CAMKV
MON1A
RBM6
STAB1
SMIM4
NT5DC2
PLCXD2
ADCY5
NME9
MRAS
SOX2
KLHL24
EIF4G1
MYL5
ATP5I
MFAP3L
OTP
SERINC5
AX748201
KDM3B
REEP2
CTNNA1
LRRTM2
SNHG4
MATR3
PAIP2
GALNT10
LOC285626
IL12B
SH3PXD2B
SBP1
MNF1
GGNBP1
LINC00336
HSP90AB1
CAPN11
SPATS1
SLC29A1
SLC35B2
NFKBIE
TCTE1
AARS2
BC041998
TAB2
MPC1
C7orf50
NUDT1
MAD1L1
FTSJ2
YKT6
POLM
AX747737
AEBP1
MIR4649
POLD2
NUDCD3
TBRG4
SNORA5C
SNORA5B
IKZF1
FBXO24
SAP25
LRCH4
ZASP
LRRC4
TBXAS1
HIPK2
EN2
LOC100132707
PIWIL2
SLC39A14
PPP3CC
SORBS3
PDLIM2
C8orf58
KIAA1967
NPM2
FGF17
DMTN
FAM160B2
REEP4
SFTPC
LGI3
AK298119
BMP1
ADRB3
EIF4EBP1
IKBKB
AX746775
CHRNB3
MATN2
NIPAL2
CHRAC1
ZNF34
IFNK
MOB3B
SPAG8
HINT2
TMEM8B
FAM221B
CLTA
MVB12B
GARNL3
SLC2A8
FAM102A
SLC25A25
NAIF1
BC047160
DPM2
GPR107
C9orf171
TTF1
ADAMTS13
CACFD1
C9orf96
SURF4
BC101937
KCNT1
SOHLH1
TMEM141
RABL6
KIAA1984-AS1
PTGDS
LCNL1
C9orf142
MAN1B1
DPP7
KIAA1984
ABCA2
FUT7
NPDC1
ENTPD2
LRRC26
MIR3621
TRNA_Val
AK129672
C10orf18
FAM208B
GDI2
IL15RA
ACBD7
FAM171A1
CDH23
DDIT4
JA700173
JA700174
JA700157
JA700158
JA700151
JA700163
JA700167
JA700164
JA700154
JA700170
JA700172
JA700165
JA700183
JA700161
MYOZ1
LRIT2
SFXN3
PDZD7
SEMA4G
MIR608
C10orf2
MRPL43
LZTS2
DPCD
JAKMIP3
BNIP3
LRRC27
STK32C
KCNC1
E2F8
PDHX
APIP
F2
PTPRJ
NNMT
BACE1
CEP164
TMPRSS13
CD3G
CD3D
GRIK4
TECTA
BC036195
MSANTD2
SPA17
SIAE
MGC39545
FEZ1
CCDC15
AX747213
IGSF9B
LOC100128239
JAM3
SLC48A1
RAPGEF3
ENDOU
SP1
AMHR2
PRR13
PCBP2
LOC100652999
ESPL1
CALCOCO1
HOXC10
MIR196A2
LACRT
DCD
CPSF6
APAF1
IKBIP
GLTP
IFT81
RFC5
SUDS3
B3GNT4
MLXIP
VPS33A
TPT1-AS1
TPT1
DL489966
D28408
GTF2F2
PHF11
ARHGAP5
ARHGAP5-AS1
VTI1B
ITPK1
CYP46A1
EML1
WDR20
HSP90AA1
PACS2
BRF1
JAG2
NUDT14
FAM98B
CYP19A1
CORO2B
KIAA1199
FANCI
UNC45A
HDDC3
ITFG3
MIR5587
METRN
AL360260
FAM173A
HAGHL
CCDC78
WDR90
GNPTG
TSR3
VASN
PAM16
TNP2
PRM2
CES5A
CETP
SLC12A3
HERPUD1
CPNE2
PLLP
KATNB1
RLTPR
PSKH1
THAP11
NUTF2
CENPT
EDC4
NRN1L
ADAD2
TAF1C
FBXO31
TRNA_Met
DPEP1
C16orf55
CHMP1A
CDK10
BC031657
ZNF778
DQ596025
SPG7
LOC284009
GLTPD2
VMO1
BC150535
PSMB6
PFAS
CTC1
CDK5RAP3
SP2
PNPO
SNF8
DDX42
CCDC47
CACNG4
CPSF4L
CD300A
GRIN2C
SMIM6
SAP30BP
RECQL5
TSEN54
LLGL2
TRIM47
TMEM235
LOC100653515
TIMP2
AF258550
SIRT7
RAB40B
APCDD1
SMAD7
NEDD4L
PHLPP1
TMPRSS9
C19orf35
LINGO3
CREB3L3
ANKRD24
SIRT6
TRNA_Gly
DPP9
UHRF1
ARRDC5
C19orf31
VMAC
FUT5
NDUFA11
CAPS
C19orf52
SMARCA4
YIPF2
DL491652
C19orf60
MAU2
SUGP1
HAPLN4
SCN1B
HPN
USF2
ZNF628
NAT14
SSC5D
ZNF784
CCDC106
U2AF2
PPP1R12C
TNNT1
AK097618
TNNI3
DNAAF3
BC047644
UBE2S
INSM1
ACTL10
NECAB3
SNTA1
RALY
SLC12A5
MIR4325
APP
RCAN1
Mir_562
KCNE1
AGPAT3
TRAPPC10
AP1B1
EWSR1
PES1
SMCR7L
ATF4
LOC100506472
RBX1
L3MBTL2
BC040700
PARVB
LOC284933
DFFB
CEP104
LOC100133612
C1orf174
LOC728716
VAMP3
PER3
NMNAT1
LZIC
KIF1B
CAMK2N1
LOC284632
PAFAH2
STMN1
MIR3917
SESN2
PHACTR4
MECR
PTP4A2
NCDN
KIAA0319L
TFAP2E
PSMB2
GRIK3
ELAVL4
BC037304
PRKACB
PSRC1
AMIGO1
LOC643355
KCND3
ATP1A1
BC016978
NTRK1
INSRR
ATP1B1
BLZF1
NME7
TIPRL
DNM3
SEC16B
MIR488
IER5
NAV1
ATP2B4
ENAH
TMEM63A
RHOU
PGBD5
COG2
CHRM3
ZBTB18
AK310634
LOC730811
MYT1L
C2orf50
FLJ33534
ROCK2
AX746649
PDIA6
LOC100506474
MYCN
MYCNOS
FAM49A
VSNL1
Mir_544
RHOB
DNMT3A
TRNA
TRNA_Tyr
TRNA_Ala
AGBL5
FOSL2
AK055918
PRKCE
KCNK12
MSH6
ACYP2
SPTBN1
CCT4
PELI1
RAB1A
CYP26B1
RALB
INHBB
GTDC1
ZEB2_AS1_1
AK124806
ZEB2
ZEB2_AS1_3
ZEB2-AS1
ZEB2_AS1_4
EPC2
KIF5C
PKP4
CCDC148
2019-03-07
BAZ2B
DKFZp686H10114
GCG
AK027541
CSRNP3
LOC375295
FZD5
DIS3L2
GPC1
KIF1A
BHLHE40
BHLHE40-AS1
SRGAP3
SETD5
SETD5-AS1
THUMPD3
SLC6A1
SLC6A1-AS1
CCK
C3orf62
MIR4271
BSN
BSN-AS2
MST1R
AX747104
LSAMP
AK311120
SSR3
LINC00881
JA611300
YEATS2
LINC00888
MAGEF1
EPHB3
LOC402160
ZFYVE28
RGS12
ZCCHC4
KLF3
FLJ13197
LIMCH1
ATP8A1
MEPE
ZNF827
NR3C2
CLCN3
C4orf27
STOX2
LOC255167
ADCY2
CTNND2
TRIO
FAM105B
AK128486
MAP1B
HOMER1
MIR9-2
LINC00461
CCNH
TMEM161B-AS1
TMEM161B
AL050132
MEF2C
NR2F1
LYRM7
HINT1
CXCL14
TIFAB
MIR874
ARHGAP26
TCOF1
RPS14
TTC1
CPEB4
HMP19
FARS2
LYRM4
JARID2
BC033996
C6orf1
PACSIN1
ANKS1A
TAF11
BRPF3
BC042825
TMEM63B
MRPL14
TMEM151B
CNR1
BACH2
MAP3K7
SOBP
CDC40
WASF1
AMD1
HEY2
BC036196
NCOA7
TRNA_Glu
MAP7
STXBP5
STXBP5-AS1
SAMD5
RGS17
ARID1B
MIR4466
TMEM242
ZDHHC14
SYNJ2
AGPAT4
FOXK1
ELMO1
HECW1
CAMK2B
POP7
ZNF277
DOCK4
ARF5
FSCN3
GCC1
CNOT4
NUP205
DPP6
EGR3
AK124682
RHOBTB2
PPP2R2A
DPYSL2
PNMA2
STMN4
FGFR1
AGPAT6
MYBL1
LOC645895
WWP1
BC038731
CALB1
Metazoa_SRP
DCAF13
SLC25A32
RIMS2
DERL1
FBXO32
KCNQ3
PTK2
NFIB
C9orf72
RGS3
DBC1
STRBP
STXBP1
PPP2R4
CRAT
IER5L
FNBP1
SARDH
C9orf62
PPP1R26
AK096249
DIP2C
KLF6
CELF2
C1QL3
PRTFDC1
ARHGAP21
CCNY
HNRNPF
PHYHIPL
ANK3
HI650153
SLC29A3
SYNPO2L
NRG3
CDHR1
LINC00858
TBC1D12
FRA10AC1
PPRC1
INA
BC040734
CNNM2
ADRA2A
TACC2
CHST15
OAT
C10orf137
FLJ37035
PTPRE
CLRN3
INPP5A
BRSK2
CTR9
MRVI1-AS1
RNF141
NAV2
LOC100126784
MIR1343
CHST1
DKFZp779M0652
LRP4-AS1
CKAP5
MIR1260B
MAML2
JRKL
CCDC82
AK313893
ARHGAP20
NCAM1
AL833634
ZBTB16
CADM1
DSCAML1
UBE4A
PVRL1
DM119543
AK021804
MIR125B1
BC089451
MIR100HG
BX647608
AK123947
GRAMD1B
BC018065
PKNOX2
TMEM218
EI24
STT3A
KIRREL3-AS3
KIRREL3
MIR3167
OPCML
WNK1
LINC00940
LRTM2
DCP1B
CACNA1C
PRMT8
AK125333
GRIN2B
SP7
SMUG1
SLC25A3
HECTD4
C12orf52
DDX54
DTX1
MED13L
MIR620
CIT
WDR66
ABCB9
MIR3908
RILPL1
TMED2
SBNO1
SETD8
ZNF664
ZNF664-FAM101A
CCDC92
NCOR2
TMEM132C
RIMBP2
MTMR6
DCLK1
CCNA1
ENOX1
TSC22D1
MGC5590
AX748251
KCTD4
SNORA31
PCDH9
MBNL2
DOCK9
ANKRD10
NPAS3
TRIM9
RTN1
LRRC9
HIF1A-AS2
HIF1A
SYT16
FUT8
FUT8-AS1
NRXN3
CALM1
TMEM251
MOAP1
GLRX5
SNHG10
C14orf132
KIF26A
FRMD5
TCF12
ZNF280D
LOC145783
FAM81A
MIR548H4
ANP32A
FEM1B
TLE3
MEX3B
AK054710
LINC00925
RHCG
MIR9-3
AK055351
VPS33B
SEC14L5
UBN1
GLYR1
RBFOX1
GRIN2A
SOCS1
SHISA9
MKL2
ERCC4
TOX3
GNAO1
LOC283856
DKFZP434H168
FAM65A
VPS4A
MTSS1L
ZFHX3
CDYL2
MBTPS1
DNAAF1
HSDL1
GSE1
PAFAH1B1
FAM64A
AIPL1
LINC00324
NDEL1
NME2
NME1-NME2
NME1
MSI2
PRKCA
PSMD12
PITPNC1
MGAT5B
NPTX1
L3MBTL4
TMEM200C
PPP4R1
LDLRAD4
BC041855
CABLES1
CELF4
TCF4
AK127787
BCL2
NETO1
TSHZ1
ZADH2
LMNB2
CELF5
SAFB
SAFB2
CACNA1A
BRD4
TMEM59L
VSTM2B
LOC284395
TSHZ3
STK35
LOC100289473
CDS2
PCNA
PCSK2
AK123872
ZHX3
LPIN3
KCNB1
PHACTR3
OPRL1
BC014150
TIAM1
DSCAM
PRDM15
ZBTB21
DUSP18
SLC35E4
ELFN2
CBY1
FAM227A
CSNK1E
DDX17
JOSD1
MPPED1
MIRLET7A3
MIR4763
MIRLET7B
DM119500
AAAS
AACS
AASS
AATK
ABCA12
ABCA13
ABCG1
ABHD5
ABI3BP
ABLIM3
ABR
ABTB2
ACAN
ACOT7
ACSBG2
ACTL8
ACTRT2
ACVR2B
ADA
ADAM10
ADAM17
ADAMTS17
ADAMTS2
ADAMTS8
ADAP1
ADARB2
ADCK1
ADCK3
ADCY1
ADCY3
ADD1
ADGB
ADHFE1
ADI1
ADPRHL2
ADRA1A
AFAP1L1
AFF1
AFG3L2
AFTPH
AGAP1
AGK
AGO2
AHCYL1
AHSA2
AIG1
AJAP1
AKAP2
AKNA
AKT3
ALDH1A3
ALDH1B1
ALDH8A1
ALPK2
ALPP
ALS2CL
AMER2
AMFR
AMMECR1
AMN
AMPD3
ANAPC7
ANGPT1
ANGPTL2
ANK2
ANKH
ANKK1
ANKRD1
ANKRD34B
ANKRD44
ANKS6
ANLN
ANO4
ANO7
ANXA13
ANXA2
AOAH
AP3B1
AP5Z1
APBA1
APBB2
APEH
API5
APLN
APPL2
AQP12A
ARAP2
ARC
ARFGAP2
ARFIP1
ARHGAP1
ARHGAP10
ARHGAP39
ARHGAP8
ARHGEF10
ARHGEF10L
ARHGEF11
ARHGEF16
ARHGEF18
ARHGEF7
ARID1A
ARL2BP
ARL4C
ARL5A
ARMC1
ARNT2
ASB6
ASB7
ASIC4
ASPH
ASXL1
ATAD2B
ATE1
ATF7IP
ATG13
ATP11B
ATP2A2
ATP2B2
ATP2C2
ATP5G2
ATP5J
ATP6V1C1
ATRN
ATXN10
AURKB
AXIN1
B3GALT1
B3GAT1
B3GAT2
B3GNT2
B3GNT7
B3GNTL1
B4GALNT2
B4GALNT3
BAALC
BAAT
BACE2
BAI1
BAI2
BAI3
BAIAP2
BAIAP2L1
BAIAP3
BAMBI
BARD1
BBX
BCAS1
BCCIP
BCKDHB
BCL11A
BCL11B
BCL2L14
BCL7A
BCLAF1
BCORL1
BDKRB2
BEGAIN
BFSP1
BICC1
BIN1
BIN3
BIRC5
BLID
BLM
BLOC1S2
BMP7
BMPR1B
BNIP3L
BOD1
BRD1
BRD3
BRD7
BRE
BRMS1L
BRPF1
BTBD17
BTBD6
BTBD9
BTG2
BTRC
BUD13
BVES
C10orf10
C10orf105
C10orf90
C11orf34
C11orf49
C11orf92
C12orf49
C14orf144
C14orf180
C17orf62
C19orf10
C19orf26
C1QTNF5
C1orf198
C1orf61
C1orf95
C21orf2
C21orf33
C21orf62
C2CD2
C2orf82
C3orf20
C5orf38
C6orf123
C7orf13
C8orf17
C8orf44-SGK3
C8orf48
C8orf82
C9orf47
C9orf69
C9orf9
CA2
CA3
CA8
CABYR
CACNA1B
CACNA2D3
CACNA2D4
CACNB4
CACNG1
CACNG5
CACTIN
CACUL1
CADPS
CAMK1D
CAMK1G
CAMK2A
CAMK2D
CAMKK2
CAMKMT
CAMSAP1
CAMTA1
CAPG
CAPN15
CAPN9
CARKD
CARS
CARS2
CARTPT
CASC4
CASKIN2
CASP10
CASP8
CBFA2T2
CBR4
CBX4
CCDC3
CCDC39
CCDC41
CCDC64
CCDC85C
CCM2
CCNK
CCR6
CCSER2
CD36
CD44
CD58
CD74
CD82
CD99L2
CDC42BPA
CDC42BPB
CDC42EP4
CDC42SE2
CDC5L
CDCA7L
CDH11
CDH20
CDH4
CDH5
CDH8
CDIP1
CDK18
CDK19
CDKN1C
CDNF
CDYL
CEBPB
CEBPD
CEL
CELSR2
CEP192
CEP41
CEP63
CEP68
CERS1
CGNL1
CHADL
CHD3
CHD5
CHGA
CHMP6
CHN2
CHRD
CHRDL1
CHRM2
CHRNA4
CHRNA6
CHRNE
CHST3
CHST8
CHTF8
CIITA
CLASP1
CLCN2
CLDN11
CLEC14A
CLEC2L
CLIC3
CLMN
CLMP
CLSPN
CLSTN1
CLSTN2
CLVS1
CMIP
CMTM3
CMTM4
CMYA5
CNGB1
CNKSR3
CNN3
CNTN2
COBL
COL14A1
COL23A1
COL4A1
COL4A3
COL5A1
COL8A2
COMMD10
COMMD7
COMP
COPE
COPS2
CORO7-PAM16
COTL1
COX7A2L
CPA1
CPM
CPO
CPPED1
CPVL
CPXM2
CRB2
CREB5
CRISPLD2
CRNKL1
CRTAC1
CRTC1
CRYAA
CRYGD
CSF3R
CSMD2
CSNK2A3
CTBP2
CTCFL
CTDP1
CTIF
CTNNBIP1
CTNNBL1
CTRL
CUL1
CUX1
CXCR6
CYB561
CYB5R2
CYP7B1
CYS1
CYTH4
DAAM2
DAB2IP
DAP
DAPL1
DBH
DBI
DCAF15
DCC
DCDC2C
DCSTAMP
DCT
DDX1
DDX20
DDX50
DDX51
DENND1A
DENND3
DEPTOR
DFNB31
DGKD
DGUOK
DHRS7C
DHX32
DHX40
DIABLO
DICER1
DIO3
DIP2A
DIRAS3
DKK3
DLC1
DLK1
DMBT1
DMP1
DMRT1
DMRTA2
DMXL2
DNA2
DNAH10
DNAH5
DNAH9
DNAI2
DNAJA2
DNAJB6
DNAJC15
DNAJC27
DNAJC5
DNAJC6
DNAL4
DNER
DOCK1
DOCK11
DOCK5
DPF3
DPYD
DPYS
DPYSL3
DPYSL4
DTNBP1
DUSP1
DUSP7
DUSP8
DYNLL2
DYNLRB2
DYNLT1
DYSF
EBF2
EBF3
EBI3
ECE1
ECHDC3
ECI2
EDN2
EDN3
EEPD1
EFCAB4B
EFCAB6
EFNB2
EFTUD1
EGFLAM
EGLN3
EGR1
EHHADH
EIF2S2
EIF5
ELAVL2
ELAVL3
ELFN1
ELL
ELOVL5
ELP4
EMC2
EMID1
EML4
EML6
EMP1
EMX1
EMX2
ENGASE
ENKUR
ENOSF1
ENOX2
ENPP5
ENPP6
ENPP7
ENSG00000091436
ENSG00000117598
ENSG00000145965
ENSG00000148123
ENSG00000166329
ENSG00000170091
ENSG00000178404
ENSG00000214978
ENSG00000256861
ENSG00000264324
ENSG00000269375
EP400
EPAS1
EPC1
EPCAM
EPHB2
EPHX3
EPN1
EQTN
ERBB2IP
ERC2
ERCC5
ERI3
ERLIN2
ERP29
ESM1
ESYT3
ETV5
ETV7
EVL
EXD2
EXOC2
EXOG
EXOSC10
EYA2
F7
FA2H
FAH
FAM120A
FAM120B
FAM131A
FAM134B
FAM150A
FAM163B
FAM187B
FAM189A2
FAM192A
FAM193A
FAM198A
FAM19A5
FAM20C
FAM210A
FAM50B
FAM53A
FAM53B
FANCA
FARP2
FASTKD3
FBLN2
FBXL22
FBXL7
FBXO15
FBXO18
FBXO7
FGF1
FGF20
FGF9
FGFR2
FGFRL1
FKBP4
FMOD
FNDC1
FNDC3B
FOS
FOXB1
FOXC1
FOXF1
FOXK2
FOXO3
FOXP4
FOXQ1
FRG1
FRMD4A
FRMPD1
FTCD
FURIN
FUT9
FXR1
FXYD2
FXYD4
FXYD6
FYCO1
FZD10
GABBR2
GADD45B
GADD45G
GALNT16
GALNT18
GALNT2
GALNT3
GALNT7
GAP43
GAPVD1
GAREM
GATA3
GBX2
GCK
GCM1
GCNT1
GDF1
GET4
GFRA2
GGACT
GID8
GJA10
GJD4
GLB1L2
GLDC
GLDN
GLI2
GLRA1
GLRX3
GMDS
GML
GNAI1
GNE
GNG7
GNRH1
GOLGA7B
GOLM1
GOT1L1
GPAM
GPATCH2L
GPER
GPHN
GPIHBP1
GPR101
GPR114
GPR12
GPR146
GPR151
GPR153
GPR160
GPR20
GPR21
GPR25
GPR31
GPR37
GPR56
GPT2
GRAMD2
GRB10
GREB1
GRID1
GRM7
GSC
GTDC2
GYPC
HAMP
HDAC4
HDDC2
HDLBP
HERC1
HERPUD2
HES1
HEY1
HGFAC
HHLA1
HIC1
HIVEP2
HIVEP3
HK1
HKDC1
HLCS
HMBOX1
HMCN2
HMGB4
HMGCS2
HOMER3
HOXD1
HRH1
HRH4
HS1BP3
HS6ST1
HSD17B12
HSPA9
HTR2B
HTR3A
HTR3B
HTRA1
HTT
HYI
IAH1
IARS
IBSP
ICOS
ICOSLG
ID2
IDI1
IER2
IFI27
IFI27L2
IFIT1B
IFIT3
IFNAR2
IFT172
IFT43
IGF1
IGF2
IGF2BP1
IGFBP1
IGFBP5
IGFBP7
IGSF11
IGSF21
IL12RB1
IL17C
IL17D
IL31
IL5RA
IL9
ILF3
IMMP2L
INF2
INO80D
INSIG1
IPCEF1
IPO9
IQSEC1
IRF2
IRF2BP2
IRF2BPL
IRF8
IRS2
IRX1
IRX3
IRX4
IRX5
ISG20
ISYNA1
ITGA8
ITGB4
ITPKB
ITPR1
ITPR3
ITPRIP
JAG1
JKAMP
KAAG1
KANK1
KAZN
KBTBD8
KCNA1
KCNA5
KCNA6
KCNAB1
KCNAB2
KCNAB3
KCNC4
KCNG2
KCNJ2
KCNJ3
KCNJ4
KCNK17
KCNK5
KCNK9
KCNMB2
KCNN2
KCNQ1
KCNQ2
KCNQ5
KCNS2
KCTD15
KCTD17
KDM1A
KDM2B
KDM4B
KDM4C
KDR
KHDRBS3
KIAA0195
KIAA0368
KIAA0513
KIAA1033
KIAA1244
KIAA1456
KIF13B
KIF19
KIF25
KIF5B
KIFC3
KIT
KLF11
KLF12
KLF14
KLF7
KLF9
KLHDC7A
KLHDC8B
KLHL3
KLHL38
KLHL40
KLHL8
KREMEN1
KRTAP19-8
KRTCAP3
KSR2
KY
LAGE3
LAMB3
LBP
LBR
LBX1
LCOR
LDB2
LDHAL6B
LDLR
LDLRAD3
LEP
LEPROT
LGALSL
LGI1
LGI2
LHFPL3
LHPP
LHX2
LIFR
LIN28B
LIN9
LIPC
LIPH
LMF1
LMNB1
LMX1B
LONP2
LPAR3
LPHN2
LPIN1
LPP
LRCH3
LRIG1
LRIT1
LRP6
LRRC47
LRRC8D
LRRTM3
LSG1
LSM6
LSM7
LY6D
LY86
LYPD6B
LYSMD4
LYVE1
LYZL1
LYZL4
MAB21L1
MAFF
MAGI1
MAMLD1
MANF
MAP1LC3B2
MAP1LC3C
MAP3K1
MAP3K4
MAP6D1
MAPK8IP3
MAPK9
MAPKAP1
MAPRE2
2019-03-11
2019-03-03
2019-03-04
MAT2B
MBIP
MBP
MC1R
MCF2L
MCOLN2
MCPH1
MCTP2
MDFI
MED27
MEF2D
MEGF11
MEP1B
METTL16
METTL24
MEX3C
MFAP1
MFAP3
MFF
MFSD10
MFSD4
MFSD6L
MGAT3
MGAT5
MGMT
MGRN1
MICAL2
MINK1
MIPEP
MIS12
MKI67
MKLN1
MKRN2
MLIP
MLKL
MLLT1
MLLT4
MMAB
MMD2
MMEL1
MMP17
MNT
MOB2
MOCS1
MOK
MORC2
MPDZ
MPL
MPST
MRAP
MRPL23
MRPL33
MRPS28
MRVI1
MSH2
MSR1
MST1
MTHFSD
MTM1
MTMR1
MTMR14
MTMR2
MTMR4
MTRNR2L2
MTRNR2L8
MTSS1
MTX2
MTX3
MUC16
MUC8
MUSTN1
MXD4
MYBBP1A
MYBPHL
MYH10
MYH7B
MYO1E
MYO9A
MYO9B
MYOD1
MYOM2
MYT1
N4BP1
N6AMT2
NAA25
NAA35
NAALADL2
NACAD
NACC2
NAGPA
NAP1L4
NAPG
NAT10
NAT2
NAT8L
NCAPD3
NCKAP5
NCMAP
NCOA5
NCR2
NCS1
NDRG1
NDST4
NDUFA10
NDUFB9
NEK6
NELFA
NEU2
NEURL1B
NFASC
NFIA
NFIC
NGDN
NGF
NINJ1
NINJ2
NIPBL
NKAIN2
NKD1
NKX1-1
NKX2-2
NKX6-2
NKX6-3
NLN
NLRC5
NLRP1
NLRP9
NME3
NMT2
NMUR1
NMUR2
NOL11
NOLC1
NOS1AP
NOVA1
NPB
NPBWR2
NPHP4
NPRL3
NPS
NPTX2
NRGN
NRP2
NRSN1
NRXN1
NSMCE2
NSUN2
NSUN7
NT5C2
NTM
NTMT1
[truncated: 725 more rows]

## Sheet: LvsR in Control, Replication
Additional file 6: Genes with epigenetic alterations at regulatory elements involved in hemispheric asymmetry
Genes involved in hemispheric asymmetry in healthy controls (replication cohort)
n=3436
TP73-AS1
WRAP73
RPL22
RNF207
KCNAB2
CHD5
TAS1R1
NOL9
PHF13
PLEKHG5
SLC45A1
AX747125
ERRFI1
PIK3CD
C1orf200
FBXO6
AK125437
UBIAD1
C1orf167
MTHFR
AGTRAP
EFHD2
FHAD1
AK055853
NBL1
PINK1
DDOST
MUL1
FAM43B
CDA
C1QB
SEPN1
AHDC1
FGR
SDC3
CCDC28B
IQCC
DCDC2B
EIF3I
TMEM234
MTMR9LP
FNDC5
7SK
TRIM62
LOC653160
ZMYM6NB
SMIM12
AK025726
AGO3
CDCA8
C1orf109
MIR5584
DMAP1
ATXN7L2
CYB561D1
SORT1
SARS
GPR61
ALX3
KCNA10
LAMTOR5-AS1
LAMTOR5
NHLH2
HIST2H2AC
HIST2H2BE
HIST2H2AB
SF3B4
FAM63A
PRUNE
C1orf56
TNFAIP8L2
TNFAIP8L2-SCNM1
SYT11
GON4L
LMNA
SEMA4A
PMF1
PMF1-BGLAP
TMEM79
SMG5
VHLL
SCARNA4
KIAA0907
RXFP4
SSR2
LAMTOR2
UBQLN4
RAB25
BGLAP
PAQR6
MIR9-1
HAPLN2
FAM5B
RGL1
ARPC5
APOBEC4
ASCL5
BC016656
KIF21B
NUAK2
TMCC2
SRP9
PYCR2
LEFTY1
LEFTY2
CCSAP
AK310634
ZBTB18
KCNF1
OSR1
RHOB
DNMT3A
DPYSL5
TMEM214
OST4
EMILIN1
KHK
ATRAID
SLC5A6
MAPRE3
C2orf71
CLIP4
C2orf61
CALM2
PNO1
WDR92
SPR
TET3
DCTN1-AS1
DCTN1
WDR54
SLC4A5
RNF181
SH2D6
CAPG
BC036617
ST3GAL5
KLF7
MIR3131
IHH
DNPEP
SPEG
GMPPA
ATG16L1
NGEF
GBX2
UBE2F
UBE2F-SCLY
PRR21
OR6B3
GPC1
MIR149
PP14571
VILL
APEH
HYAL1
GNAI2
RPL29
STAB1
SMIM4
NT5DC2
FAM107A
FAM19A4
ADCY5
ZNF148
NME9
MRAS
ZIC4
U2
RPL35A
LMLN
IQCG
TACC3
SLBP
TMEM129
MXD4
LOC402160
MFAP3L
ACSL1
LOC731424
SPZ1
SLC22A5
KIF3A
CCNI2
CTNNA1
LRRTM2
SNHG4
MATR3
PAIP2
CXXC5
PSD2
PCDH12
ARAP3
AX748172
FGF1
SH3PXD2B
BOD1
TBC1D9B
SCUBE3
AY927475
DLK2
TJAP1
TCTE1
FOXO3
MAP7
BC041998
TAB2
MPC1
C6orf123
GNA12
IQCE
BRAT1
AMZ1
ELMO1
NUDCD3
YKT6
PURB
CCM2
DYNC1I1
LMTK2
FBXO24
SAP25
LRCH4
ZASP
EPO
TRIM56
MIR129-1
FAM180A
TBXAS1
HIPK2
EN2
LOC100132707
KBTBD11
FGF17
PIWIL2
SLC39A14
PPP3CC
SORBS3
PDLIM2
C8orf58
KIAA1967
NPM2
DMTN
FAM160B2
REEP4
SFTPC
LGI3
AK298119
BMP1
ELP3
C8orf86
AP3M2
NKX6-3
CHRNB3
SNAI2
MATN2
EXOSC4
GPAA1
CYC1
MAF1
KIAA1875
SHARPIN
NRBP2
ZNF34
DNAJA1
Mir_207
ACO1
C9orf24
CNTFR
RPP25L
ARID3C
SIGMAR1
SPAG8
HINT2
TMEM8B
FAM221B
C9orf47
S1PR3
SEMA4D
TLR4
MRRF
RBM18
MVB12B
DPM2
FAM102A
PPP2R4
IER5L
AX747401
BC094873
LOC100506190
GPR107
ADAMTS13
CACFD1
C9orf96
SURF4
LOC101448202
BC101937
KCNT1
SOHLH1
C9orf139
ABCA2
FUT7
NPDC1
ENTPD2
TMEM141
KIAA1984
C9orf172
PHPT1
MAMDC4
C8G
LCN12
BC034456
FBXW5
UAP1L1
SAPCD2
MAN1B1
LOC100289341
SLC34A3
TUBB4B
C9orf173
TUBB2C
FAM166A
PTGDS
LCNL1
C9orf142
TRNA_Val
AK129672
C10orf18
FAM208B
GDI2
FAM171A1
NSUN6
2020-03-08
ZFAND4
CDH23
SH2D4B
SFXN3
PDZD7
SEMA4G
MIR608
C10orf2
MRPL43
LZTS2
DPCD
POLL
FGF8
NPM3
LOC100289509
MGEA5
FLJ41350
LBX1
ELOVL3
NFKB2
TMEM180
INA
BC040734
SH3PXD2A
FGFR2
FAM53B
METTL10
FAM175B
LRRC27
STK32C
MTG1
EF537580
ABTB2
SIK3
TMPRSS13
TMEM136
SCN3B
BC036195
MSANTD2
SPA17
SIAE
FEZ1
MGC39545
EI24
STT3A
CCDC15
SLC37A2
TMEM218
AX747213
ADAMTS8
SPATA19
IGSF9B
JAM3
SLC6A13
TSPAN9
COPS7A
CD4
GPR162
LEPREL2
USP5
CDCA3
AK097957
LPAR5
ACRBP
ING4
ZNF384
GNB3
ENO2
GAPDH
DL491527
IFFO1
NOP2
AK096395
SCARNA11
CHD4
PIANP
MLF2
PTMS
LAG3
TSPAN11
SLC48A1
RAPGEF3
ENDOU
DDX23
MCRS1
PRPH
TROAP
DNAJC22
SPATS2
FAM186B
PRPF40B
TUBA1A
TUBA1B
C1QL4
KCNH3
DAZAP2
KRT82
KRT84
ERBB3
PA2G4
RPL41
ZC3H10
IKZF4
RPS26
LRP1
STAT6
ANKRD13A
GIT2
IFT81
UNC119B
P2RX4
FBRSL1
ARHGEF40
NDRG2
ZNF219
EFS
IL25
CMTM5
MYH6
MIR208B
MYH7
NGDN
IPO4
TM9SF1
TSSK4
CHMP4A
MDP1
GMPR2
NEDD8-MDP1
NEDD8
TINF2
DHRS1
CPNE6
AK307150
PSME1
EMC9
RNF31
PSME2
IRF9
ARHGAP5
ARHGAP5-AS1
PAX9
LINC00609
RTN1
PTGR2
ZNF410
DNAL1
ZDHHC22
KIAA1737
TSHR
NRDE2
ITPK1
AK093301
C14orf132
MIR5698
CCNK
SETD3
CCDC85C
WDR20
HSP90AA1
TRNA_Ile
ZNF839
PACS2
BRF1
MTA1
TMEM121
BC033241
CYP19A1
CORO2B
KIAA1199
SNRPA1
ITFG3
MIR5587
PTX4
CRAMP1L
NDUFB10
SNORA78
SNHG9
SNORA10
SNORA64
RPS2
RNF151
TSC2
NTHL1
TRAF7
SNORD60
TBC1D24
PDPK1
CEMP1
MIR3178
CES5A
DYNC1LI2
CBFB
BC007896
B3GNT9
FBXL8
HSF4
TRADD
NOL3
KIAA0895L
E2F4
EXOC3L1
ELMO3
MIR328
GFOD2
RLTPR
Y_RNA
LDHD
KCNG4
TAF1C
FBXO31
TRNA_Met
FLJ00104
hCG_1980662
AX747795
KLHDC4
JPH3
GLTPD2
VMO1
BC150535
PSMB6
RNF167
SLC25A11
SPAG7
DQ588877
TM4SF5
MINK1
IGF2BP1
GIP
ATP5G1
UBE2Z
CPSF4L
GPRC5C
SAP30BP
RECQL5
U6
AANAT
UBE2O
CYTH1
CANT1
C1QTNF1
C1QTNF1-AS1
ENGASE
AF258550
ASPSCR1
LRRC45
RAC3
STRA13
ANAPC11
ALYREF
PCYT2
RAB40B
SLMO1
CABLES1
PHLPP1
CNDP2
WDR18
GRIN3B
FLJ00277
TMEM259
FSTL3
MUM1
TMPRSS9
C19orf35
LINGO3
SLC39A3
SHD
TNFAIP8L1
PLIN5
LRG1
SEMA6B
MIR7-3HG
MIR7-3
FEM1A
AK126532
VMAC
FUT5
NDUFA11
CAPS
VAV1
SH2D3A
OLFM2
ELAVL3
PRKCSH
CCDC151
SYCE2
DDX39A
C19orf60
DL491652
NDUFA13
YJEFN3
TSSK6
FXYD3
HPN-AS1
FXYD1
FXYD7
FXYD5
LGI4
USF2
SCN1B
HPN
GAPDHS
SBSN
SUV420H2
TMEM150B
COX6B2
TMEM190
FAM71E2
IL11
RPL28
TMEM238
BC047644
UBE2S
AK097618
TNNI3
DNAAF3
TMEM86B
BRSK1
ZNF628
NAT14
SSC5D
ZNF784
CCDC106
U2AF2
PPP1R12C
TNNT1
ZNF418
MIR1292
SNORD110
SNORA51
NOP56
ZNF343
SLC4A11
GNRH2
MRPS26
LZTS3
INSM1
TP53INP2
AL122050
MYH7B
UQCC
GDF5OS
CEP250
DLGAP4
WISP2
WFDC5
SLC12A5
SLC13A3
FAM217B
PPP1R3D
C21orf54
UBASH3A
TFF1
TMPRSS3
TFF3
TRAPPC10
AGPAT3
PWP2
C21orf2
SEZ6L
MYO18B
PES1
SUN2
DNAL4
CBX6
ATF4
MGAT3
LOC100506472
RBX1
L3MBTL2
BC040700
LOC284933
DFFB
CEP104
LOC100133612
C1orf174
LOC728716
AJAP1
VAMP3
PER3
CAMTA1
CLSTN1
TMEM201
CAPZB
MINOS1
MINOS1-NBL1
CAMK2N1
OTUD3
UBXN10
SH2D5
EIF4G3
MTFR1L
LOC646471
LOC644961
TMEM222
MECR
PTP4A2
ADC
SFPQ
DLGAP3
GRIK3
HIVEP3
C1orf50
LEPRE1
ELAVL4
LOC100131060
JUN
ST6GALNAC5
FNBP1L
BC067883
Mir_548
KIAA1324
C1orf194
PSRC1
CYMP
KCND3
LOC643355
SNORA42
BC016978
ATP1B1
BLZF1
NME7
RABGAP1L
SEC16B
MIR488
ASTN1
RASAL2
RASAL2-AS1
GLUL
JA429801
JA429802
COLGALT2
CACNA1S
NAV1
IPO9
ATP2B4
CHIT1
PLEKHA6
NFASC
PLXNA2
KCNH1
CNIH3
DNAH14
ENAH
TMEM63A
RHOU
NUP133
ACTA1
PGBD5
COG2
C1orf198
CAPN9
RGS7
MIR4677
MYT1L
LOC730811
AK095310
TRAPPC12
TSSC1
RNF144A
RNF144A-AS1
C2orf50
FLJ33534
PDIA6
MYCN
MYCNOS
FAM49A
MIR4757
TRNA
TRNA_Tyr
TRNA_Ala
AGBL5
MTA3
KCNG3
SRBD1
PRKCE
ACYP2
SPTBN1
EML6
RTN4
FAM161A
CCT4
SERTAD2
PCBP1
PCBP1-AS1
CYP26B1
EMX1
HTRA2
DQX1
AUP1
LRRTM1
CTNNA2
USP39
C2orf68
REEP1
KDM3A
DPP10
RALB
INHBB
CLASP1
LOC254128
R3HDM1
EPC2
KIF5C
PKP4
CCDC148
AK027541
CSRNP3
HOXD1
HOXD-AS1
LOC375295
FASTKD2
MDH1B
RPL37A
TMEM169
PECR
XRCC5
NHEJ1
AX747413
EPHA4
HDAC4
KIF1A
THAP4
SRGAP3
SLC6A1
PDCD6IP
MYRIP
VIPR1
SMARCC1
C3orf62
MIR4271
BSN
BSN-AS2
BC033528
GNAT1
DUSP7
DCP1A
CACNA1D
PRICKLE2
5S_rRNA
TMEM108
SSR3
LINC00881
SCHIP1
AY070437
BCL6
ZFYVE28
HAUS3
POLN
RGS12
NCAPG
DCAF16
LIMCH1
SCD5
TMEM150C
MEPE
NR3C2
MND1
PPID
CLCN3
C4orf27
STOX2
CCDC111
CASP3
UBE2QL1
ADCY2
LOC100505806
SEMA5A
SNORD123
CTNND2
TRIO
PIK3R1
HOMER1
RASGRF2
LINC00461
MIR9-2
AL050132
MEF2C
NR2F1
NR2F1-AS1
HINT1
LYRM7
UQCRQ
GDF9
SPOCK1
UBE2D2
PCDHA12
HARS2
HARS
ZMAT2
VTRNA1-1
PCDHB10
PCDHB12
PCDHB13
PCDHB14
PCDHB15
TAF7
PCDHGA1
PCDHGA2
PCDHGA3
PCDHGB1
PCDHGA4
PCDHGB2
PCDHGA5
PCDHGB3
PCDHGA6
PCDHGA7
PCDHGB5
PCDHGB7
PCDHGA11
PCDHGC3
PCDHGC4
PCDHGC5
PCDHB17
DIAPH1
BC127870
PCDH1
KIAA0141
RNF14
RELL2
HDAC3
DPYSL3
CAMK2A
GABRA1
TENM2
CPEB4
RNF130
TUBB2A
BPHL
AK096549
SLC22A23
TBC1D7
GFOD1
SIRT5
JARID2
BC033996
ATXN1
CDKAL1
NUDT3
C6orf1
PACSIN1
ANKS1A
TAF11
LRFN2
CUL9
ZNF318
TMEM151B
SPATS1
NFKBIE
TBX18
CNR1
BACH2
MAP3K7
BEND3
SOBP
AMD1
TRAF3IP2-AS1
REV3L
NKAIN2
TPD52L1
HDDC2
BCLAF1
KIAA1244
NHSL1
SAMD5
ARID1B
MIR4466
ZDHHC14
TMEM242
SYNJ2
AGPAT4
MAP3K4
QKI
CAHM
AK127120
LOC441178
AL832737
TMEM196
CBX3
HNRNPA2B1
LOC441204
BC087859
CREB5
CAMK2B
MAGI2
ARPC1A
SMURF1
NYAP1
TSC22D4
POP7
BCAP29
SLC26A4
SLC26A4-AS1
ZNF277
DOCK4
SND1
MKLN1
FLJ43663
AK054623
PLXNA4
DGKI
TMEM178B
CSMD1
MTMR7
MTUS1
FGL1
PCM1
RHOBTB2
EGR3
DPYSL2
NUGGC
FGFR1
AK093370
LOC286186
MYBL1
LOC645895
C8orf44
C8orf44-SGK3
VCPIP1
C8orf46
CALB1
Metazoa_SRP
ZNF706
YWHAZ
DPYS
DERL1
MTSS1
NSMCE2
KIAA0196
NDUFB9
TATDN1
KCNQ3
KHDRBS3
CHRAC1
AGO2
TSTA3
TOPORS-AS1
TOPORS
PRUNE2
GNAQ
SPIN1
BC042955
AK056351
TEX10
EPB41L4B
FRRS1L
GGTA1P
TTLL11
STRBP
STXBP1
C9orf50
CRAT
AK308944
FNBP1
Mir_562
ABL1
C9orf62
OLFM1
DIP2C
KLF6
SFMBT2
LINC00707
FRMD4A
CACNB2
CCNY
HNRNPF
PHYHIPL
ANK3
ADO
ZNF365
ARID5B
RTKN2
UNC5B
SLC29A3
GRID1
SLIT1
TLX1
TLX1NB
CNNM2
ADRB1
VAX1
BC039338
MIR3663
C10orf137
FLJ37035
TTC40
BRSK2
APBB1
TRIM3
ILK
RRP8
BC073899
SBF2-AS1
LOC440028
AMPD3
MRVI1-AS1
RNF141
MTRNR2L8
DQ582265
JB137816
KCNJ11
KCNC1
FJX1
LRRC4C
MAPK8IP1
LRP4-AS1
CKAP5
ARHGAP20
SIK2
NCAM1
AL833634
PTS
ZBTB16
DSCAML1
BACE1
CEP164
PVRL1
GRIK4
SC5D
SORL1
AK091275
DM119543
AK021804
MIR125B1
BC089451
MIR100HG
BX647608
AK123947
BC018065
PKNOX2
ADAMTS15
NTM
OPCML
LINC00940
WNT5B
MIR3649
ADIPOR2
LRTM2
CACNA1C
PRMT8
AK125333
PARP11
GPR19
GRIN2B
MED21
PTHLH
CNTN1
FKBP11
KCNMB4
NAV3
LOC728084
CDK17
CORO1C
SSH1
CUX2
HECTD4
HNF1A-AS1
POP5
MLXIP
ABCB9
MIR3908
RILPL1
DDX55
SNRNP35
TMED2
SETD8
NCOR2
RIMBP2
MMP17
PUS1
ATP8A2
NUPL1
UBL3
HSPH1
USPL1
HMGB1
TSC22D1
WDFY2
MBNL2
FARP1
DOCK9
FGF14
MIR2681
MIR4705
FAM155A
HOMEZ
CEBPE
BC034423
NPAS3
LRRC9
BC047625
HIF1A-AS2
HIF1A
SYT16
PLEKHH1
VTI1B
IRF2BPL
BC069047
GSTZ1
POMT2
NRXN3
STON2
CALM1
TMEM251
MOAP1
MOK
TECPR2
CINP
KIF26A
FRMD5
MYO5A
MEGF11
MIR548H4
ANP32A
FEM1B
GLCE
TLE3
ARNT2
MEX3B
MIR1179
AK054749
AEN
MIR7-2
MIR3529
AK054710
LINC00925
RHCG
MIR9-3
AP3S2
FES
UNC45A
HDDC3
AK055351
VPS33B
TM2D3
VIMP
AK130759
PCSK6
IFT140
MAPK8IP3
ZNF598
MIR4516
PKD1
MIR3180-5
CREBBP
SEC14L5
RBFOX1
PMM2
TMEM186
ABAT
C16orf72
GRIN2A
MKL2
ERCC4
SALL1
TOX3
GNAO1
LOC283856
DKFZP434H168
NDRG4
SETD6
TSNAXIP1
RANBP10
SMPD3
VPS4A
MTSS1L
CMIP
ATP2C2
AK125749
ARRB2
GAS7
TOB1-AS1
TOB1
MMD
STXBP4
COX11
HLF
MSI2
PPM1E
CEP112
PRKCA
PITPNC1
AK094963
AL833139
SOX9
SDK2
TTYH2
MGC16275
MGAT5B
BAIAP2
BAIAP2-AS1
DLGAP1
L3MBTL4
ARHGAP28
AK095621
PSMG2
SPIRE1
RNMT
FAM210A
LDLRAD4
MIR4526
MIR5190
BC041855
KCTD1
NOL4
CELF4
ST8SIA5
CTIF
SMAD7
DCC
TCF4
KIAA1468
PIGN
DKFZp451A185
PALM
CELF5
SAFB
SAFB2
SWSAP1
SPC24
NACC1
TRMT1
NFIX
CACNA1A
CCDC130
DDX49
COPE
UQCRFS1
LSM14A
ZIM2
BC036412
ZNF329
NKX2-4
PDRG1
XKR7
PPP1R16B
PTPRT
BC047609
ZMYND8
AK098067
KCNB1
KCNG1
STX16
PHACTR3
LOC100506384
HAR1A
HAR1B
NPBWR2
OPRL1
BC014150
TIAM1
IFNGR2
KCNJ6
ICOSLG
AP1B1
MIR3653
DUSP18
SLC35E4
MYH9
AK097787
DQ587342
DQ581393
DQ577118
DQ571864
DQ595731
DQ581625
DQ584235
DQ573975
DQ593233
DQ584694
DQ572877
DQ580960
DQ597571
DQ599403
DQ574964
DQ584633
DQ574365
BC033336
DQ601762
DQ574393
DQ594725
DQ579677
DQ594390
DQ593994
ELFN2
CSNK1E
DDX17
JOSD1
NPTXR
CBX7
MKL1
SULT4A1
AX747137
EFCAB6
MPPED1
A3GALT2
AARS2
AATK
ABCA3
ABCC4
ABCC8
ABCD3
ABCG1
ABCG8
ABHD17C
ABHD5
ABI3BP
ACADS
ACAN
ACBD6
ACER2
ACOX2
ACR
ACSBG2
ACSS3
ACTG1
ACTN1
ACTR1A
ACTR3
ACTRT2
ACVR2A
ADA
ADAD2
ADAM10
ADAM12
ADAMTS17
ADAMTS18
ADAMTS2
ADAP1
ADARB2
ADAT3
ADCK1
ADCK3
ADCY1
ADCY3
ADHFE1
ADI1
ADM
ADPRHL1
ADPRHL2
ADRA1A
ADSL
ADSS
ADSSL1
AGAP1
AGK
AGT
AGTR1
AIPL1
AKAP13
AKAP6
AKT3
ALDH8A1
ALK
ALLC
ALMS1
ALOX5
AMER2
AMFR
AMN
AMPD2
ANAPC5
ANAPC7
ANGEL1
ANGPTL2
ANK1
ANKFY1
ANKH
ANKRD28
ANKRD9
ANXA5
ANXA9
AOAH
AP3B1
AP5Z1
APAF1
APCDD1
APLN
APOA1
APOL1
AQP12A
AQP4
ARC
ARFGAP2
ARGLU1
ARHGAP10
ARHGAP18
ARHGAP26
ARHGAP29
ARHGAP39
ARHGAP8
ARHGEF10
ARHGEF16
ARHGEF18
ARHGEF7
ARID1A
ARL4C
ARL6IP6
ARMC2
ARMC6
ARMC9
ARNTL2
ARPP21
ARRDC1
ARSA
ARSI
ASAP1
ASB1
ASB6
ASF1A
ASF1B
ASIC4
ASPH
ASPHD2
ASPRV1
ASXL3
ATAD2B
ATE1
ATF1
ATF3
ATG7
ATOH8
ATP11A
ATP13A1
ATP1A1
ATP2A2
ATP2B2
ATP5J2
ATP5J2-PTCD1
ATP6V0A4
ATP9B
ATXN10
ATXN7
AXIN1
AXIN2
B3GALT1
B3GAT1
B3GAT2
B3GNT7
BAI1
BAI2
BAIAP2L1
BAIAP3
BAMBI
BARD1
BAZ2A
BBX
BCAR3
BCCIP
BCKDHB
BCL2
BCL2L14
BDKRB2
BEGAIN
BEND7
BFSP2
BHLHA15
BHLHE22
BHLHE23
BICC1
BIN1
BLID
BLM
BLNK
BMP7
BMP8A
BMPR1A
BMPR1B
BOC
BOLA3
BPIFB2
BPIFB6
BRD1
BRINP1
BRINP2
BRMS1L
BRPF3
BTBD16
BTBD3
BTBD6
BTBD9
BTG2
BTG4
BTRC
BUB3
BUD13
C10orf10
C10orf105
C10orf115
C10orf12
C10orf67
C10orf90
C11orf44
C11orf49
C11orf94
C12orf5
C12orf66
C14orf164
C14orf166
C14orf180
C14orf80
C17orf62
C17orf70
C18orf56
C19orf10
C19orf18
C19orf70
C19orf77
C1QL2
C1orf106
C1orf61
C1orf95
C20orf112
C20orf194
C21orf33
C21orf62
C2CD2
C2orf70
C2orf82
C2orf88
C3orf38
C4BPB
C5
C5orf15
C5orf64
C6orf203
C7orf61
C7orf69
C7orf73
C8orf17
C8orf37
C9orf117
C9orf69
CA2
CABP1
CACNA1B
CACNA1E
CACNA1H
CACNA1I
CACNA2D3
CACNA2D4
CACNB3
CACNG2
CACNG5
CACTIN
CADM1
CADM2
CALML4
CAMK1D
CAMK1G
CAMKK2
CAMSAP1
CAPN15
CAPN7
CARHSP1
CARKD
CARM1
CARS2
CASKIN1
CASKIN2
CASP7
CBR4
CC2D2A
CCDC108
CCDC182
CCDC24
CCDC25
CCDC3
CCDC41
CCDC64
CCDC68
CCDC92
CCK
CCM2L
CCNB2
CCND2
CCNH
CCNJ
CCR6
CD101
CD180
CD22
CD300A
CD34
CD46
CD47
CD58
CD74
CD99L2
CDC42BPA
CDC42BPB
CDC42EP4
CDC42SE2
CDCA2
CDH11
CDH13
CDH26
CDH4
CDK1
CDK18
CDK19
CDK5RAP2
CDKL3
CDKN1C
CDNF
CDS1
CDV3
CDYL
CEBPD
CEBPG
CEL
CELF2
CELSR1
CELSR2
CENPU
CEP63
CEP85L
CERS1
CES4A
CFTR
CH25H
CHADL
CHD1
CHD3
CHD7
CHDH
CHGA
CHMP6
CHN2
CHRM2
CHRNA2
CHRNA4
CHRNA6
CHRNE
CHST3
CHST8
CHTF8
CIPC
CIT
CKB
CKMT2
CLASP2
CLDN11
CLDN14
CLDN20
CLEC18A
CLEC2L
CLHC1
CLMN
CLMP
CLN6
CLRN2
CLSTN2
CLVS1
CMTM3
CMTM4
CNDP1
CNKSR3
CNOT6
CNOT7
CNRIP1
CNST
CNTN2
CNTN5
CNTNAP4
CNTRL
COBL
COG1
COG6
COL16A1
COL18A1
COL20A1
COL22A1
COL23A1
COL4A1
COL4A5
COL5A1
COL8A2
COLCA2
COLEC11
COLEC12
COMMD9
COMP
COPS4
CORO7
COX7A2L
COX8C
CPA3
CPB1
CPLX1
CPLX2
CPN2
CPNE2
CPPED1
CPVL
CRADD
CRB1
CRB2
CREB1
CREB3L1
CREBL2
CRIP2
CRNKL1
CRTAC1
CRTC1
CRTC3
CRYAA
CRYBA2
CRYGS
CRYL1
CSF3R
CSMD2
CSNK1G2
CSNK2A3
CSPG5
CSRP1
CSTB
CTBP2
CTDSPL
CTNNBIP1
CTR9
CTSZ
CTTNBP2
CUL1
CUX1
CXCL12
CYB5A
CYB5D2
CYB5R2
CYLD
CYP27C1
CYP7B1
CYTH4
CYTIP
DAAM2
DAB2IP
DACT2
DAG1
DAND5
DAP
DAPL1
DAZAP1
DBH
DBI
DCAF5
DCDC1
DCDC2C
DCLK1
DCSTAMP
DCT
DDIT4
DDRGK1
DDX1
DDX11
DDX20
DDX51
DDX58
DEGS2
DENND1A
DENND2A
DENND3
DENND4C
DET1
DGKD
DGKG
DGKZ
DHRS12
DHX30
DHX32
DICER1
DIEXF
DIMT1
DIO3
DIP2A
DIP2B
DISC1
DKK3
DLEU1
DLGAP2
DLK1
DLL1
DLX2
DMBT1
DMP1
DMRT1
DMRTA2
DMRTB1
DMXL2
DNAH10
DNAH17
DNAH5
DNAH9
DNAI1
DNAI2
DNAJA2
DNAJB12
DNAJB6
DNAJC27
DOCK1
DOHH
DOK7
DOT1L
DPF3
DPH3
DPP6
DPP9
DPT
DPYSL4
DSTN
DTNB
DTNBP1
DUSP1
DUSP22
DUSP6
DUSP8
DYNC1H1
DYNLRB2
DYNLT1
DYRK1A
DYSF
E2F6
E2F8
EBF2
EBF3
EBNA1BP2
ECE1
ECHDC3
EDN1
EDN2
EDN3
EFCAB1
EFCAB11
EFCAB4B
EFCAB8
EFHD1
EFNB2
EGFL7
EGFLAM
EGLN3
EGR2
EGR4
EHMT1
EIF1B
EIF3D
EIF4E3
EIF5
ELFN1
ELK3
ELK4
ELL
ELP6
EMID1
EML1
EML4
EMP1
ENHO
ENKD1
ENO4
ENOSF1
ENPP6
ENSG00000073169
ENSG00000088899
ENSG00000148123
ENSG00000170091
[truncated: 1,439 more rows]

## Sheet: LvsR_PDvsControl, Replication
Additional file 6: Genes with epigenetic alterations at regulatory elements involved in hemispheric asymmetry
Genes involved in hemispheric asymmetry changes in PD (replication cohort)
n=4201
TP73-AS1
WRAP73
RPL22
CHD5
RNF207
KCNAB2
NPHP4
C1orf211
HES3
ICMT
TAS1R1
NOL9
PHF13
PLEKHG5
AX747125
ERRFI1
PIK3CD
C1orf200
MFN2
EFHD2
FHAD1
AK055853
NBL1
PINK1
CDA
DDOST
MUL1
FAM43B
C1QB
SEPN1
AHDC1
FGR
SDC3
FNDC5
7SK
TRIM62
SMIM12
C1orf216
MIR5584
DMAP1
ATXN7L2
CYB561D1
SORT1
ALX3
LAMTOR5-AS1
LAMTOR5
KCNA10
SSR2
LMNA
SEMA4A
PMF1
PMF1-BGLAP
TMEM79
SMG5
VHLL
SCARNA4
KIAA0907
RXFP4
LAMTOR2
UBQLN4
RAB25
BGLAP
PAQR6
MIR9-1
APOA1BP
C1orf61
IQGAP3
GPATCH4
HAPLN2
BCAN
BC005081
TSACC
RHBG
MAEL
ILDR2
TNR
GLUL
JA429801
JA429802
TEDDM1
TSEN15
ASCL5
BC016656
KIF21B
NUAK2
TMCC2
SRP9
PYCR2
LEFTY1
LEFTY2
AK310634
ZBTB18
YWHAQ
KCNF1
OSR1
RHOB
ASXL2
DPYSL5
TMEM214
OST4
EMILIN1
KHK
ATRAID
SLC5A6
MAPRE3
C2orf71
C2orf61
CALM2
PNO1
WDR92
SPR
SMYD5
BOLA3-AS1
BOLA3
MTHFD2
TET3
DCTN1-AS1
DCTN1
WDR54
SLC4A5
KDM3A
ERCC3
SCN3A
C2orf69
SPATS2L
SGOL2
CDK15
FZD7
KLF7
SPEG
GMPPA
ASIC4
PTPRN
DNPEP
NPPC
DIS3L2
ATG16L1
GBX2
UBE2F
UBE2F-SCLY
ILKAP
ESPNL
KLHL30
PRR21
OR6B3
GPC1
MIR149
PP14571
GPR35
RNPEPL1
ATP2B2
RAF1
TMEM40
CAND2
VILL
HHATL
CYP8B1
ZBTB47
APEH
HYAL1
GNAI2
TUSC2
RASSF1
MANF
RPL29
STAB1
SMIM4
NT5DC2
MUSTN1
CACNA1D
DNASE1L3
PXK
PDHB
KCTD6
ACOX2
FAM107A
LRIG1
KALRN
ZNF148
NME9
MRAS
ZIC4
SOX2
EIF4G1
EHHADH-AS1
MYL5
ATP5I
AX747945
SPON2
AX747178
TACC3
SLBP
TMEM129
MXD4
LOC402160
SPATA4
SPZ1
SERINC5
SLC22A5
KIF3A
CCNI2
WNT8A
KDM3B
REEP2
CTNNA1
LRRTM2
SNHG4
MATR3
PAIP2
ECSCR
TMEM173
SPATA24
CXXC5
PCDHGB6
PCDHGA10
PCDHGC3
PCDHGC4
PCDHGC5
PCDH12
ARAP3
GNPDA1
SLC26A2
SH3PXD2B
BOD1
TBC1D9B
PHACTR1
ATXN1
GRM4
GGNBP1
BAK1
MNF1
SCUBE3
AY927475
DLK2
TJAP1
CUL9
TTBK1
CRIP3
ZNF318
ABCC10
HSP90AB1
CAPN11
TCTE1
FOXO3
MAP7
BC041998
TAB2
AKAP12
TULP4
MLLT4
MLLT4-AS1
C6orf123
C7orf50
GNA12
IQCE
BRAT1
AMZ1
KIAA0087
ELMO1
YKT6
NUDCD3
PURB
CCM2
LMTK2
EPO
TRIM56
ATP6V1F
LOC100130705
TBXAS1
HIPK2
EN2
LOC100132707
KBTBD11
FGF17
DMTN
FAM160B2
PDLIM2
POLR3D
PHYHIP
MIR320A
PIWIL2
SLC39A14
PPP3CC
SORBS3
C8orf58
KIAA1967
NPM2
REEP4
SFTPC
LGI3
AK298119
BMP1
DPYSL2
PNMA2
CLU
C8orf86
CHRNB3
SNAI2
NECAB1
TMEM64
NDRG1
EXOSC4
GPAA1
CYC1
MAF1
KIAA1875
SHARPIN
NRBP2
ZNF34
IFNK
MOB3B
DNAJA1
Mir_207
ACO1
ARID3C
SIGMAR1
SPAG8
HINT2
TMEM8B
FAM221B
CLTA
C9orf47
S1PR3
MRRF
RBM18
OR1N1
OR1N2
OR5C1
OR1K1
MVB12B
DPM2
FAM102A
CIZ1
IER5L
PPP2R4
AX747401
BC094873
LOC100506190
GPR107
AK128673
LAMC3
ABL1
POMT1
LQFBS-1
ADAMTS13
CACFD1
C9orf96
SURF4
LOC101448202
BC101937
KCNT1
SOHLH1
C9orf139
ABCA2
FUT7
NPDC1
ENTPD2
TMEM141
KIAA1984
C9orf172
PHPT1
MAMDC4
C8G
LCN12
BC034456
FBXW5
MAN1B1
DPP7
LRRC26
MIR3621
NDOR1
TPRN
TMEM203
FAM171A1
2019-03-08
ZFAND4
ATOH7
DL490555
ADAMTS14
TBATA
PRF1
CDH23
DDIT4
JA700173
JA700174
JA700157
JA700158
JA700151
JA700163
JA700167
JA700164
JA700154
JA700170
JA700172
JA700165
JA700183
JA700161
CDHR1
HV303528
HV303525
LZTS2
SFXN3
PDZD7
KAZALD1
FKSG40
TLX1
TLX1NB
FAM178A
SEMA4G
MIR608
C10orf2
MRPL43
TMEM180
INA
BC040734
SH3PXD2A
FGFR2
FAM53B
METTL10
FAM175B
JAKMIP3
BNIP3
LRRC27
STK32C
INPP5A
MTG1
KRTAP5-AS1
DUSP8
KRTAP5-1
AX747870
CARS
MRGPRE
NAP1L4
SNORA54
EF537580
C11orf91
ABTB2
DDB2
NR1H3
MADD
SLC39A13
MYBPC3
NDUFS3
KBTBD4
PTPMT1
PTPRJ
UPK2
H2AFX
DPAGT1
C2CD2L
HINFP
HYOU1
MIR3656
TRAPPC4
RPS25
TMEM136
GRIK4
TECTA
BC036195
MSANTD2
SPA17
SIAE
CCDC15
SLC37A2
MGC39545
FEZ1
EI24
STT3A
TMEM218
AX747213
ADAMTS8
SPATA19
IGSF9B
JAM3
FKBP4
ITFG2
VAMP1
NCAPD2
MRPL51
PLEKHG6
TNFRSF1A
CD27
TAPBPL
CD27-AS1
IFFO1
NOP2
AK096395
SCARNA11
COPS7A
CD4
GPR162
LEPREL2
USP5
CDCA3
AK097957
LPAR5
ACRBP
ING4
ZNF384
GNB3
ENO2
GAPDH
DL491527
CHD4
PIANP
MLF2
PTMS
LAG3
CLSTN3
PEX5
ATN1
C12orf57
PTPN6
EMG1
PHB2
SCARNA12
C1RL-AS1
C1RL
TSPAN11
SLC48A1
RAPGEF3
ENDOU
DDX23
MCRS1
PRPH
TROAP
DNAJC22
SPATS2
FAM186B
PRPF40B
TUBA1A
TUBA1B
C1QL4
KCNH3
AQP6
DAZAP2
ERBB3
PA2G4
RPL41
ZC3H10
IKZF4
RPS26
LRP1
STAT6
TRNA_Asp
TRNA_Trp
LOC643770
ANKRD13A
GIT2
IFT81
PLBD2
UNC119B
P2RX4
B3GNT4
MLXIP
VPS33A
BRI3BP
DHX37
FBRSL1
DCLK1
RNASE6
ARHGEF40
NDRG2
ZNF219
EFS
IL25
CMTM5
MYH6
MIR208B
MYH7
NGDN
ARHGAP5
ARHGAP5-AS1
RTN1
PTGR2
ZNF410
ZDHHC22
KIAA1737
TSHR
GPR65
NRDE2
ITPK1
AK093301
FAM181A
C14orf132
CCNK
SETD3
MIR5698
CCDC85C
CYP46A1
EML1
TRNA_Ile
ZNF839
PACS2
BRF1
JAG2
NUDT14
MTA1
TMEM121
BC033241
CYP19A1
PPIB
TRIP4
CSNK1G1
KIAA0101
ZNF609
CORO2B
KIAA1199
GABARAPL3
IGF1R
SNRPA1
ITFG3
MIR5587
PTX4
CRAMP1L
NDUFB10
SNORA78
SNHG9
SNORA10
SNORA64
RPS2
RNF151
TSC2
NTHL1
NAGPA-AS1
ALG1
NAGPA
CES5A
BBS2
OGFOD1
NUDT21
CPNE2
SETD6
CBFB
BC007896
B3GNT9
FBXL8
HSF4
TRADD
NOL3
KIAA0895L
E2F4
EXOC3L1
ELMO3
MIR328
C16orf70
RLTPR
PSKH1
THAP11
NUTF2
CENPT
EDC4
NRN1L
OSGIN1
KCNG4
TAF1C
FLJ00104
hCG_1980662
AX747795
KLHDC4
JPH3
SPG7
SNORD68
RPL13
AX747440
DPEP1
C16orf55
CHMP1A
CDK10
BC031657
ZNF778
DQ596025
GAS8
TUBB3
DEF8
AFG3L1P
CENPBD1
MINK1
C17orf107
CHRNE
GLTPD2
VMO1
BC150535
PSMB6
GLP2R
PMP22
IGF2BP1
GIP
ATP5G1
UBE2Z
YPEL2
MIR4729
DCAF7
TACO1
MAP3K3
RPL38
TTYH2
MGC16275
GRIN2C
SAP30BP
RECQL5
U6
AANAT
UBE2O
TMEM235
CANT1
C1QTNF1
C1QTNF1-AS1
ENGASE
AF258550
ASPSCR1
LRRC45
RAC3
STRA13
ANAPC11
ALYREF
PCYT2
RAB40B
APCDD1
SLMO1
CABLES1
CTIF
WDR7
TXNL1
PHLPP1
WDR18
GRIN3B
FLJ00277
TMEM259
FSTL3
MOB3A
C19orf35
TMPRSS9
LINGO3
ANKRD24
EBI3
CCDC94
EEF2
SNORD37
PIAS4
MAP2K2
CREB3L3
SIRT6
SHD
TNFAIP8L1
PLIN5
LRG1
SEMA6B
MIR7-3HG
MIR7-3
FEM1A
AK126532
UHRF1
ARRDC5
C19orf31
VMAC
FUT5
NDUFA11
CAPS
VAV1
SH2D3A
CAMSAP3
TIMM44
OLFM2
DNM2
MIR638
C19orf52
SMARCA4
YIPF2
ELAVL3
PRKCSH
CCDC151
BC039523
ELOF1
SYCE2
DDX39A
AK311380
AK055623
BST2
MRPL34
ABHD8
MAP1S
LSM4
C19orf60
DL491652
MAU2
SUGP1
HAPLN4
NDUFA13
YJEFN3
TSSK6
FXYD3
HPN-AS1
FXYD1
FXYD7
FXYD5
LGI4
USF2
SCN1B
HPN
GAPDHS
SBSN
LRFN3
SDHAF1
CLIP3
KIRREL2
NPHS1
BRSK1
Mir_324
SUV420H2
COX6B2
TMEM190
CCDC106
U2AF2
PPP1R12C
TMEM150B
FAM71E2
IL11
RPL28
TMEM238
BC047644
UBE2S
AK097618
TNNI3
DNAAF3
TMEM86B
ZNF628
NAT14
SSC5D
ZNF784
TNNT1
ZNF211
MIR1292
SNORD110
SNORA51
NOP56
ZNF343
DDRGK1
UBOX5
FASTKD5
SLC4A11
GNRH2
MRPS26
LZTS3
C20orf27
INSM1
TP53INP2
AL122050
FAM83D
TOX2
WISP2
WFDC5
PIGT
DNTTIP1
WFDC3
SLC12A5
CDH22
SLC13A3
ARFGEF2
SNAI1
FAM217B
PPP1R3D
PHACTR3
SLC17A9
SLCO4A1
TRNA_Gly
CXADR
Y_RNA
AK074469
C21orf54
KCNE1
TFF3
U2AF1
SIK1
AGPAT3
TRAPPC10
PWP2
COL6A1
SEZ6L
MYO18B
AP1B1
EWSR1
PES1
SUN2
DNAL4
CBX6
ATF4
MGAT3
LOC100506472
ACO2
PHF5A
DFFB
CEP104
LOC100133612
C1orf174
LOC728716
AJAP1
ACOT7
GPR153
VAMP3
PER3
CAMTA1
CLSTN1
TMEM201
KIF1B
NMNAT1
LZIC
PRDM2
IGSF21
CAPZB
MINOS1
MINOS1-NBL1
CAMK2N1
OTUD3
UBXN10
SH2D5
EIF4G3
MTFR1L
LOC646471
PAFAH2
EXTL1
LOC644961
TMEM222
LOC653160
ZMYM6NB
SFPQ
DLGAP3
CLSPN
KIAA0319L
MAP7D1
TRAPPC3
GRIK3
C1orf50
LEPRE1
ELAVL4
SSBP3
LOC100131060
JUN
AK123450
DNAJC6
LEPROT
LEPR
C1orf173
FPGT
FPGT-TNNI3K
LRRIQ3
ST6GALNAC5
BC037304
PRKACB
LMO4
FNBP1L
KIAA1324
C1orf194
SARS
PSRC1
CYMP
RIIAD1
SNX27
POGZ
KIAA0488
BC127854
BC016978
ATP1B1
BLZF1
NME7
TIPRL
SLC19A2
RABGAP1L
SEC16B
MIR488
ASTN1
RASAL2
RASAL2-AS1
FAM5B
CACNA1E
Mir_544
NMNAT2
CACNA1S
NAV1
IPO9
ATP2B4
CHIT1
PLEKHA6
NFASC
PLXNA2
TRAF3IP3
KCNH1
PPP2R5A
NEK2
DTL
INTS7
MIR3122
AURKAPS1
RAB3GAP2
CNIH3
DNAH14
ENAH
TMEM63A
C1orf95
CDC42BPA
PGBD5
COG2
C1orf198
CAPN9
RYR2
CHML
OPN3
MIR4677
MYT1L
LOC730811
AK095310
TRAPPC12
TSSC1
RNF144A
RNF144A-AS1
C2orf50
FLJ33534
E2F6
MYCN
MYCNOS
FAM49A
MIR4757
CENPO
PTRHD1
DNAJC27-AS1
DNAJC27
EFR3B
DNMT3A
TRNA
TRNA_Tyr
TRNA_Ala
AGBL5
FOSL2
AK055918
CLIP4
MTA3
KCNG3
NRXN1
PSME4
ACYP2
SPTBN1
EML6
CCT4
SERTAD2
PPP3R1
PCBP1
PCBP1-AS1
CYP26B1
EMX1
HTRA2
DQX1
AUP1
CTNNA2
MIR4264
LRRTM1
REEP1
MRPL35
MIR4779
IMMT
DPP10
PTPN4
RALB
INHBB
GTDC1
ZEB2_AS1_1
AK124806
ZEB2
ZEB2_AS1_3
ZEB2_AS1_4
EPC2
KIF5C
FMNL2
PKP4
CCDC148
AK027541
TBR1
SLC4A10
CSRNP3
CHN1
CHRNA1
LOC375295
HOXD1
HOXD-AS1
ZNF385B
C2orf47
TYW5
KCTD18
ADAM23
FASTKD2
MDH1B
FZD5
CUL3
DNER
NGEF
CXCR7
SCLY
HDAC4
KIF1A
SRGAP3
SLC6A1
TAMM41
PDCD6IP
MYRIP
VIPR1
CCK
SS18L2
NKTR
SEC22C
SMARCC1
C3orf62
MIR4271
BSN
BSN-AS2
BC033528
GNAT1
RBM15B
DUSP7
POC1A
ALAS1
DCP1A
RPP14
ABHD6
PTPRG
FAM19A1
AX747367
FOXP1
CADM2
IFT57
ADCY5
TMEM108
AMOTL2
SSR3
LINC00881
MIR3919
TNIK
JA611300
EPHB3
FAM43A
ZFYVE28
HAUS3
POLN
NCAPG
DCAF16
GPR125
RBPJ
LIMCH1
ATP8A1
SCD5
TMEM150C
MAPK10
C4orf36
PKD2
HSD17B11
SPARCL1
UNC5C
EIF4E
LARP7
C4orf21
PCDH10
BC040219
ELF2
FBXW7
TRIM2
MAP9
GUCY1A3
PPID
GPM6A
STOX2
CCDC111
CASP3
C5orf49
ADCY2
LOC100505806
SEMA5A
SNORD123
CTNND2
MRPS30
PIK3R1
MAP1B
HOMER1
RASGRF2
LINC00461
MIR9-2
CCNH
AL050132
MEF2C
NR2F1
NR2F1-AS1
RAPGEF6
2019-09-08
SOWAHA
UQCRQ
GDF9
UBE2D2
BC127870
PCDH1
KIAA0141
RNF14
NR3C1
PPP2R2B
JAKMIP2
TCOF1
RPS14
GABRA1
SNORA40
TENM2
ODZ2
DUSP1
AK316321
CPEB4
RNF130
TUBB2A
BPHL
AK096549
SLC22A23
TBC1D7
GFOD1
SIRT5
JARID2
BC033996
CDKAL1
FAM65B
ANKS1A
TAF11
MDGA1
LRFN2
TMEM63B
MRPL14
TMEM151B
SPATS1
NFKBIE
DST
TBX18
CNR1
BACH2
MAP3K7
MANEA
AMD1
RPF2
TRAF3IP2-AS1
REV3L
EPB41L2
BCLAF1
AB073649
KIAA1244
NHSL1
SAMD5
AB075492
ARID1B
MIR4466
TMEM242
ZDHHC14
SYNJ2
AGPAT4
MAP3K4
QKI
CAHM
RNASET2
FGFR1OP
CCR6
MIR3939
AK127120
LOC441178
AL832737
FOXK1
CBX3
HNRNPA2B1
LOC441204
BC087859
CREB5
DQ601810
TRIL
CHN2
CPVL
HECW1
CAMK2B
C7orf72
ZPBP
MAGI2
ARPC1A
POP7
BCAP29
SLC26A4
SLC26A4-AS1
ZNF277
DOCK4
IFRD1
CTTNBP2
LRRC4
PLXNA4
CNOT4
NUP205
DGKI
TMEM178B
RHOBTB2
EGR3
STMN4
SCARA3
ZMAT4
LOC100130155
BX537900
MIR124-2
AK093370
MYBL1
LOC645895
XKR9
LACTB2
MRPS28
DCAF13
SLC25A32
DPYS
RIMS2
LRP12
U2
UTP23
EIF3H
DERL1
FBXO32
MTSS1
KCNQ3
CHRAC1
AGO2
LY6E
LOC100133669
ZFP41
TSTA3
SMARCA2
FLJ41200
C9orf72
TOPORS-AS1
TOPORS
PRUNE2
GNAQ
SPIN1
TMOD1
TDRD7
BC042955
AK056351
TEX10
DBC1
Metazoa_SRP
GGTA1P
TTLL11
PDCL
STRBP
LHX2
SLC2A8
STXBP1
CRAT
AK308944
FNBP1
Mir_562
RAPGEF1
NTNG2
MED27
SARDH
OLFM1
C9orf62
LOC100506599
C9orf169
RNF208
DIP2C
SFMBT2
CELF2
CAMK1D
FRMD4A
NSUN6
ARL5B
U80764
CACNB2
C10orf113
THNSL1
ENKUR
PRTFDC1
ARHGAP21
ZNF438
ZEB1
AK296146
ZEB1-AS1
CCNY
HNRNPF
PHYHIPL
ANK3
HI650153
LRRTM3
UNC5B
SLC29A3
GRID1
IFIT1
SORBS1
CNNM2
SH3PXD2A-AS1
DUSP5
PDCD4
PDCD4-AS1
ADRB1
VAX1
BC039338
MIR3663
ATE1
C10orf137
FLJ37035
ADAM12
FAM196A
TTC40
BRSK2
BC073899
SBF2-AS1
LOC440028
SNORD14
RPS13
KCNJ11
KCNC1
NAV2
LOC100126784
CD59
KIAA1549L
PDHX
APIP
LRRC4C
SYT13
MAPK8IP1
LRP4-AS1
CKAP5
CELF1
ARHGAP20
SIK2
NCAM1
AL833634
PTS
ZBTB16
CADM1
DSCAML1
BACE1
CEP164
FXYD6-FXYD2
FXYD6
PVRL1
SC5D
SORL1
AK091275
DM119543
AK021804
MIR125B1
BC089451
MIR100HG
BX647608
AK123947
UBASH3B
GRAMD1B
BC018065
PKNOX2
ADAMTS15
NTM
OPCML
LINC00940
DCP1B
WNT5B
MIR3649
ADIPOR2
LRTM2
CACNA1C
PRMT8
AK125333
LPCAT3
MIR141
GRIN2B
MED21
CNTN1
FKBP11
SCN8A
CNOT2
KCNMB4
NAV3
CDK17
ANKS1B
CHST11
CORO1C
SSH1
CUX2
ATXN2
HECTD4
RFC5
CIT
HNF1A-AS1
POP5
WDR66
MIR3908
RILPL1
TMED2
SETD8
NCOR2
TMEM132D
RIMBP2
MMP17
PUS1
ATP8A2
NUPL1
RNF6
CDK8
HMGB1
USPL1
TRNA_Asn
NBEA
SPG20OS
SPG20
TSC22D1
MGC5590
AX748251
WDFY2
PCDH9
MBNL2
FGF14
IRS2
ANKRD10
HOMEZ
CEBPE
NOVA1
BC034423
FOXG1
C14orf23
NPAS3
LRRC9
BC047625
HIF1A-AS2
HIF1A
SYT16
SNAPC1
FUT8
FUT8-AS1
SLC10A1
DPF3
IRF2BPL
BC069047
GSTZ1
POMT2
NRXN3
STON2
CALM1
TMEM251
MOAP1
MOK
HSP90AA1
KIF26A
FRMD5
FAM81A
MEGF11
MIR548H4
ANP32A
FEM1B
GLCE
TLE3
ARNT2
MIR1179
AK054749
AEN
MIR7-2
MIR3529
ABHD2
AK054710
LINC00925
RHCG
MIR9-3
AP3S2
FES
UNC45A
HDDC3
LRRC28
TTC23
TM2D3
VIMP
AK130759
PCSK6
IFT140
MAPK8IP3
ZNF598
CREBBP
SEC14L5
UBN1
GLYR1
RBFOX1
PMM2
TMEM186
ABAT
C16orf72
GRIN2A
MKL2
ERCC4
NETO2
PHKB
ITFG1
SIAH1
GNAO1
LOC283856
DKFZP434H168
MT3
CES4A
FAM65A
MTSS1L
ZFHX3
CMIP
ATP2C2
GSE1
ABR
PAFAH1B1
ARRB2
NDEL1
MYH10
GAS7
SPOP
SLC35B1
TOB1-AS1
TOB1
MMD
STXBP4
COX11
HLF
MSI2
DHX40
CEP112
PRKCA
PSMD12
PITPNC1
AK094963
AL833139
SOX9
SDK2
MGAT5B
FLJ45079
septin 9/TNRC6C fusion
TNRC6C
BC040189
LOC100507351
NPTX1
BAIAP2
BAIAP2-AS1
DLGAP1
DLGAP1-AS3
MIR3976
EPB41L3
AK095621
PSMG2
SPIRE1
RNMT
FAM210A
LDLRAD4
MIR4526
MIR5190
BC041855
KCTD1
NOL4
CELF4
ST8SIA5
SMAD7
MAPK4
DCC
TCF4
KIAA1468
PIGN
DKFZp451A185
BCL2
NETO1
CNDP2
FLJ44313
ZNF516
ATP9B
PALM
GADD45B
LMNB2
CELF5
SAFB
SAFB2
SWSAP1
SPC24
NACC1
TRMT1
NFIX
CACNA1A
CCDC130
TMEM59L
DDX49
COPE
UQCRFS1
C19orf12
TSHZ3
ZNF507
LSM14A
BC036412
ZIM2
STK35
LOC100289473
BC042140
MCM8
TRMT6
SLC24A3
NKX2-4
LOC149950
C20orf112
AHCY
DLGAP4
AK123872
PPP1R16B
PKIG
BC047609
ZMYND8
AK098067
PREX1
KCNB1
KCNG1
LOC100506384
HAR1A
HAR1B
MRPL39
GABPA
ATP5J
BC014150
TIAM1
IFNGR2
ABCG1
5S_rRNA
ICOSLG
HPS4
SRRD
TFIP11
MIR548J
DUSP18
SLC35E4
YWHAH
C22orf24
MYH9
ELFN2
AK097787
DQ587342
DQ581393
DQ577118
DQ571864
DQ595731
DQ581625
DQ584235
DQ573975
DQ593233
DQ584694
DQ572877
DQ580960
DQ597571
DQ599403
DQ574964
DQ584633
DQ574365
BC033336
DQ601762
DQ574393
DQ594725
DQ579677
DQ594390
DQ593994
KCNJ4
DDX17
TOMM22
BC036921
GTPBP1
CSNK1E
JOSD1
TMEM184B
PICK1
NPTXR
CBX7
MKL1
TOB2
AX747137
EFCAB6
SULT4A1
MPPED1
KIAA0930
A3GALT2
AACS
AAGAB
AARD
AARS2
AATK
ABCA4
ABCB9
ABCC12
ABCC4
ABCC8
ABCD4
ABCE1
ABHD17C
ABHD5
ABI3BP
ACADS
ACADSB
ACAN
ACBD6
ACER2
ACR
ACSBG2
ACSL6
ACSS3
ACTL8
ACTN1
ACTR1A
ACTR2
ACTR3
ACTRT2
ACTRT3
ACVR2B
ADA
ADAD2
ADAM10
ADAM17
ADAM19
ADAMTS17
ADAMTS18
ADAMTS2
ADAP1
ADARB2
ADAT3
ADC
ADCK1
ADCK3
ADCY1
ADCY3
ADCY7
ADHFE1
ADI1
ADM
ADORA1
ADRA1A
ADSL
ADSS
ADSSL1
ADTRP
AGAP1
AGK
AGTR1
AHSA2
AIF1L
AIM1
AIPL1
AK5
AKAP13
AKAP2
AKAP6
AKT3
ALCAM
ALDH1A3
ALDH1B1
ALDH4A1
ALDH8A1
ALK
ALLC
ALMS1
ALOX5
ALOX5AP
ALPK2
ALPP
AMER2
AMFR
AMN
AMPD2
AMPD3
ANAPC13
ANAPC7
ANGPTL2
ANK2
ANKEF1
ANKFY1
ANKH
ANKK1
ANKRD28
ANKRD33
ANKS6
ANO2
ANO7
ANO8
ANXA13
AOAH
AOX1
AP3B1
AP5S1
AP5Z1
APAF1
APBB2
APH1B
API5
APLN
APLP1
APLP2
APOL1
APP
AQP12A
AQP4
ARC
ARFGAP2
ARFIP1
ARGLU1
ARHGAP1
ARHGAP12
ARHGAP26
ARHGAP39
ARHGAP8
ARHGEF10
ARHGEF10L
ARHGEF16
ARHGEF18
ARHGEF2
ARHGEF37
ARHGEF7
ARID1A
ARL4C
ARL5A
ARL6IP6
ARMC1
ARMS2
ARNTL2
ARPP21
ARRDC1
ARRDC4
ARSA
ASAP1
ASB17
ASB18
ASB6
ASF1A
ASF1B
ASIC5
ASPA
ASPH
ASPHD2
ASPN
ASPRV1
ASTN2
ASXL1
ASXL3
ATAD2B
ATF1
ATF3
ATF7IP2
ATG13
ATG5
ATG7
ATOH8
ATP11A
ATP11B
ATP13A1
ATP13A5
ATP1A1
ATP2A2
ATP6V0A4
ATP6V1H
ATRN
ATXN10
ATXN7
AUH
AXIN1
AXIN2
B3GALT1
B3GAT1
B3GAT2
B3GNT2
B3GNT3
B3GNT7
B3GNTL1
B4GALT2
BAALC
BAI1
BAI2
BAIAP2L1
BAIAP3
BANP
BARD1
BAZ2A
BCAR3
BCAS1
BCCIP
BCDIN3D
BCKDHB
BCL2L14
BCL7A
BCORL1
BDKRB2
BEGAIN
BEND5
BEND7
BFSP2
BHLHA15
BHLHE22
BHLHE23
BICC1
BIN1
BIN3
BIRC5
BIRC7
BLID
BLM
BLNK
[truncated: 2,204 more rows]

## Sheet: MatchedvsControl, Replication
Additional file 6: Genes with epigenetic alterations at regulatory elements involved in hemispheric asymmetry
Genes epigenetically dysregulated in the symptom-dominant hemisphere of PD patients relative to control hemispheres (replication cohort)
n=996
FAM3A
RPL22
RNF207
KCNAB2
CHD5
TIE1
ATXN7L2
CYB561D1
APOA1BP
C1orf61
IQGAP3
GPATCH4
HAPLN2
BCAN
BC005081
TSACC
RHBG
MPZL1
ASCL5
SRP9
PYCR2
LEFTY1
LEFTY2
EMILIN1
KHK
MAPRE3
C2orf71
TET3
GHRLOS
GHRL
STAB1
SMIM4
NT5DC2
LRIG1
TF
PCDHGB6
PCDHGA10
PCDHGC3
PCDHGC4
PCDHGC5
FGF1
C7orf50
NUDT1
MAD1L1
FTSJ2
KBTBD11
POLR3D
PHYHIP
MIR320A
PIWIL2
SLC39A14
PPP3CC
SORBS3
PDLIM2
C8orf58
KIAA1967
NPM2
FGF17
DMTN
FAM160B2
REEP4
SFTPC
LGI3
AK298119
BMP1
C8orf86
CHRNB3
NDRG1
SEMA4D
PPP2R4
IER5L
AX747401
BC094873
LOC100506190
GPR107
RAPGEF1
TMEM141
KIAA1984
RABL6
KIAA1984-AS1
NSUN6
CDH23
KRTAP5-AS1
DUSP8
KRTAP5-1
AX747870
CARS
MRGPRE
NAP1L4
SNORA54
ABTB2
TMEM136
SPATA19
LOC100128239
JAM3
IGSF9B
ACRBP
ING4
CD4
CHD4
LPAR5
HDAC7
RPAP3
AL831948
ENDOU
RAPGEF3
MCRS1
IFT81
B3GNT4
MLXIP
JB074994
P2RX2
JAG2
NUDT14
PACS2
BRF1
TRIP4
CSNK1G1
KIAA0101
ZNF710
MEIOB
LINC00254
CES5A
DYNC1LI2
MNT
LOC284009
SGSM2
TSR1
JA611268
Z49982
DNAI2
C1QTNF1
C1QTNF1-AS1
ENGASE
DDX39A
CEBPG
C20orf27
KCNJ6
AK098727
SOX10
TOB2
ACO2
PHF5A
LOC284933
VAMP3
PER3
CAMTA1
SORT1
SARS
MIR9-1
ASTN1
FAM5B
AF387615
BC016656
KIF21B
CACNA1S
NAV1
PLEKHA6
ENAH
TMEM63A
PGBD5
AK095310
TRAPPC12
TSSC1
DNAJC27-AS1
DNAJC27
SERTAD2
CYP26B1
R3HDM1
GTDC1
ZEB2_AS1_1
AK124806
ZEB2
CHN1
PLCL1
GPC1
ABHD6
FAM19A1
AX747367
MIR3919
LOC402160
ZFYVE28
DRD5
LDB2
LIMCH1
7SK
MAP9
GUCY1A3
PPID
ADCY2
PIK3R1
HOMER1
MIR9-2
LINC00461
CCNH
DIAPH1
BC127870
PCDH1
JAKMIP2
JARID2
BC033996
MAPK14
MAPK13
BRPF3
BC042825
TBX18
KIAA1244
QKI
CAHM
TSPAN13
CAMK2B
BC048103
RHOBTB2
EGR3
AF086219
RIMS2
MTSS1
NSMCE2
KIAA0196
NDUFB9
TATDN1
STXBP1
CRAT
AK308944
FNBP1
Mir_562
ABL1
VAV2
OLFM1
LINC00700
CACNB2
PHYHIPL
NANOS1
PLEKHA1
TTC40
KCNC1
ZBTB16
DSCAML1
CEP164
PVRL1
UBASH3B
TMEM218
PKNOX2
OPCML
LINC00940
KCNA1
GRIN2B
KLHL42
HECTD4
RBM19
CIT
WDR66
KCTD4
TPT1-AS1
TPT1
SNORA31
DL489966
D28408
IRS2
TRIM9
CALM1
C14orf132
MOK
HSP90AA1
KIF26A
RORA
ZNF609
MEGF11
TLE3
ABHD2
AK054710
LINC00925
MIR9-3
AP3S2
C15orf38-AP3S2
C15orf38
SEC14L5
GRIN2A
BC033164
TRNA_Gly
SF3B3
COG4
SNORD111B
SNORD111
IL34
CDYL2
CMIP
GSE1
PAFAH1B1
GAS7
TOB1-AS1
TOB1
PRKCA
CEP112
C17orf80
FAM104A
SDK2
MGAT5B
DLGAP1
EPB41L3
TMEM200C
LDLRAD4
BC041855
CABLES1
SMAD7
TCF4
BCL2
ATP9B
SAFB
SAFB2
BC036412
BC042140
CDS2
PCNA
UQCR10
ZMAT5
AK097787
DQ587342
DQ581393
DQ577118
DQ571864
DQ595731
DQ581625
DQ584235
DQ573975
DQ593233
DQ584694
DQ572877
DQ580960
DQ597571
DQ599403
DQ574964
DQ584633
DQ574365
BC033336
DQ601762
DQ574393
DQ594725
DQ579677
DQ594390
DQ593994
ELFN2
SULT4A1
AX747137
EFCAB6
ACKR3
ADAM12
ADAMTS16
ADARB2
ADCK1
ADCK3
ADCY1
ADD1
ADI1
ADRB1
ADRBK2
AGAP1
AGO2
AGPAT4
AIPL1
AJAP1
AKT3
ALDH1B1
AMFR
AMMECR1
ANAPC7
ANLN
ANO7
AOAH
AP5S1
APBB1IP
APOPT1
AQP12A
ARAP3
ARHGAP1
ARHGAP26
ARHGAP28
ARHGAP39
ARHGAP8
ARHGEF10
ARHGEF16
ARHGEF7
ARL4C
ASB6
ASF1B
ASIC5
ASXL1
ASXL3
ATG13
ATP11A
ATP2A2
AVP
AXIN2
B3GAT1
B3GNTL1
B4GALNT2
BAAT
BANP
BCCIP
BDKRB2
BEGAIN
BICC1
BOLA3
BTBD9
BUB3
BZW2
C10orf10
C10orf105
C11orf34
C14orf180
C1QTNF7
C1orf191
C1orf87
C21orf33
C3orf38
C6orf120
C6orf70
C8orf17
CACNA1B
CACNA1C
CACNA1E
CACNA2D4
CACNG5
CACUL1
CAMK1D
CAMK1G
CARKD
CARS2
CCDC3
CCDC64
CCDC85C
CCNK
CCRN4L
CD180
CDC25B
CDC42BPA
CDH4
CELF2
CELF4
CELSR2
CER1
CHRAC1
CHRDL1
CHRNA1
CHRNA4
CHRNA6
CHST3
CKB
CLDN20
CLEC2L
CLMN
CMTM3
CMTM4
CMYA5
CNTN2
CNTN3
CNTNAP4
COA6
COBL
COL18A1
COL9A3
COMMD7
COPS8
CPEB2
CPLX1
CPXM2
CRB1
CRB2
CRTAM
CSGALNACT1
CSMD2
CSNK1E
CSNK2A3
CSRP1
CTDP1
CTIF
CTNND2
CXCL14
CYP2J2
CYTH4
DAP
DBX1
DCAF6
DCLK1
DCLK2
DCLRE1A
DCSTAMP
DDX51
DENND1A
DENND1B
DENND2A
DHX15
DHX32
DIP2C
DKK3
DLGAP2
DLK1
DLL1
DNAJC19
DNAJC5B
DNM3
DOCK5
DPH2
DPYS
DPYSL3
DTNBP1
DUSP22
DYNC1H1
DYNLL2
DYNLRB2
DYRK1A
DYSF
E2F8
EDIL3
EEPD1
EFNB2
EGLN3
EIF2S2
ELFN1
ELMO1
EMID1
EML1
EMP1
ENSG00000148123
ENSG00000166329
ENSG00000171282
ENSG00000255154
ENSG00000269690
EP400
EPB41
EPB41L2
ERBB4
ERC1
ETV7
EVL
EYA2
EZR
F7
FA2H
FAM110B
FAM134B
FAM155A
FAM171B
FAM186B
FAM193A
FAM19A5
FAM210A
FAM50A
FAM53B
FANK1
FASTKD5
FBXL14
FBXO31
FBXW7
FEZ1
FGFR1
FGFR2
FIBCD1
FKBP4
FNIP2
FOXP4
FREM1
FTCD
GABRP
GADD45G
GAK
GALNT18
GALNT2
GALNT9
GBX2
GGACT
GLB1L2
GLRX5
GNAO1
GNB5
GNRH1
GOLT1A
GPER
GPHN
GPR146
GPR161
GPR25
GPR26
GRB10
GRID1
GRIK4
GRSF1
GTDC2
GTF2F2
GTF3A
GTSCR1
GUCY1B3
HAPLN1
HDAC11
HDAC4
HDLBP
HECTD2
HHLA1
HIPK2
HLF
HMBOX1
HMGB4
HNRNPA3
HORMAD2
HPCAL1
HS3ST6
HS6ST1
HSBP1
ICOSLG
IDH2
IDI1
IFNGR1
IGF2BP1
IKZF2
IL31
IMPDH1
IP6K2
IPO13
IQSEC1
IQSEC3
IRF4
KAZN
KBTBD8
KCNA5
KCNIP1
KCNJ4
KCNK1
KCNK16
KCNK9
KCNQ2
KCNQ3
KDM4B
KIAA0513
KIAA1009
KIF13B
KIF1A
KIF6
KIRREL3
KLC1
KLF12
KLF14
KNDC1
KRBA1
KREMEN1
L3MBTL4
LAMB3
LBR
LCOR
LGI2
LHPP
LHX5
LHX6
LHX8
LIN52
LMX1B
LPHN1
LPIN2
LRTM1
LRTM2
LTF
MAB21L1
MAF
MAFF
MAML3
MAMLD1
MAP3K4
MAPK9
MAPRE2
2019-03-01
MARK3
MAST4
MBD2
MBP
MCF2L
MEF2C
MEGF6
MEIS2
METTL16
MFSD10
MGST2
MICAL2
MKKS
MKLN1
MKRN1
MLKL
MMD
MMP21
MOB2
MPC1
MPL
MPPED1
MR1
MRAP
MRRF
MSI2
MSRB2
MTM1
MTMR3
MTSS1L
MTX2
MTX3
MVB12B
MVK
MXD4
MYCN
MYH10
MYH7B
MYO10
MYO16
MYO18B
MYO5C
MYOM1
MYOM2
MYT1
NAGPA
NAT10
NAT8L
NAV2
NCAM1
NCAM2
NCKAP5
NCKIPSD
NCOR2
NCR2
NDEL1
NDUFA10
NELFA
NEURL
NFASC
NFATC1
NNMT
NOC4L
NOL4
NPBWR2
NPHP4
NRXN3
NTM
NTMT1
NTN1
NTPCR
NUP210
OAZ2
OLFM4
OLIG3
OPRD1
OTOS
PALM2-AKAP2
PAPD7
PAPPA2
PAXIP1
PBOV1
PBX3
PCBP3
PCCA
PCDH8
PCNXL2
PDE7A
PDSS1
PDZRN3
PEBP4
PEPD
PEX5L
PHACTR3
PHF21B
PHF7
PHLPP1
PHPT1
PICK1
PIGC
PLCG2
PLD1
PLEK2
PLXNA3
PNPLA1
POFUT2
POLG
POLN
POLR3H
POMC
POPDC3
POU2F3
PPARGC1A
PPFIBP2
PPP1R26
PPP1R3C
PPP6R1
PRDM16
PREP
PRKAB1
PRLHR
PRMT7
PRNT
PROKR2
PROX1
PRRT4
PTF1A
PTHLH
PTP4A3
PTPN3
PTPN4
PTPRD
PTPRS
PTRH1
PYGL
QDPR
RAB11A
RAB11FIP2
RAB27B
RAB31
RAB35
RAB3GAP1
RALGPS1
RALY
RAMP3
RAPGEF2
RASGEF1C
RASL11A
RASSF2
RBFOX3
RCVRN
RGS9
RHCG
RHOU
RLBP1
RNASEH2B
RNF144A
RNF220
RNF4
RPL3
RPL38
RPLP1
RPS6KA2
RPS6KA5
RRM2
RTP3
RUFY3
SALL1
SARDH
SCARB1
SCHIP1
SDCCAG8
SDSL
SEC13
SEC14L1
SECISBP2
SEMA3G
SEPSECS
SERAC1
SERGEF
SERPINE3
SGCG
SH3BP4
SH3PXD2A
SHB
SHISA3
SLC15A4
SLC19A1
SLC1A4
SLC23A2
SLC25A26
SLC25A48
SLC29A3
SLC2A4RG
SLC2A9
SLC30A5
SLC30A9
SLC35F3
SLC48A1
SLC6A12
SLC9A9
SLIT1
SLITRK3
SMLR1
SMPD3
SNAP25
SNRK
SNX19
SOCS6
SORBS2
SOX2
SOX8
SPAG9
SPATC1L
SPOCK2
SPRED1
SQLE
SRSF1
SSBP3
SSTR5
ST3GAL4
STX8
SUCLG2
SV2B
SYCE1
SYCP2
SYNE1
SYNE3
SYNGR1
SYNJ2
SYTL3
TAB1
TACC1
TACC2
TAF4
TANC1
TAPT1
TBCEL
TCFL5
TDRP
TEX22
TEX29
TGIF1
THAP1
THBS2
THY1
TMCO5A
TMEM105
TMEM132B
TMEM132C
TMEM154
TMEM161B
TMEM177
TMEM179
TMEM181
TMEM184B
TMEM189-UBE2V1
TMEM212
TMEM214
TMEM229B
TMEM241
TMEM51
TMEM53
TMEM78
TMEM86B
TOPBP1
TPGS2
TRAFD1
TRIM29
TRIM45
TRPC4AP
TRPS1
TSNARE1
TULP4
TWIST2
TXNDC2
TXNL1
UBE2V1
UBE3B
UBXN2B
UCHL1
UCK1
UGGT1
URB1
URB2
UROS
USP13
USP20
USP29
USP7
UST
UTF1
VSX2
VTCN1
WDR43
WDSUB1
WHSC1
WISP1
WNT5A
WSCD1
WWC1
YKT6
ZBTB14
ZBTB20
ZBTB34
ZBTB46
ZFAND3
ZFHX3
ZIC4
ZIM2
ZMAT4
ZMYND11
ZMYND8
ZNF22
ZNF236
ZNF251
ZNF397
ZNF462
ZNF467
ZNF469
ZNF521
ZNF536
ZNF572
ZNF750
ZRANB3
ZSCAN30
ZSWIM2

## Sheet: MatchedvsControl+, Replication
Additional file 6: Genes with epigenetic alterations at regulatory elements involved in hemispheric asymmetry
Hemispheric differences in the epigenetic regulation of genes that is relevant to symptom lateralization: Genes preferentially altered in the symptom-dominant hemisphere of PD patients (replication cohort)
n=991
FAM3A
RPL22
RNF207
KCNAB2
CHD5
TIE1
ATXN7L2
CYB561D1
APOA1BP
C1orf61
IQGAP3
GPATCH4
HAPLN2
BCAN
BC005081
TSACC
RHBG
MPZL1
ASCL5
SRP9
PYCR2
LEFTY1
LEFTY2
EMILIN1
KHK
MAPRE3
C2orf71
TET3
GHRLOS
GHRL
STAB1
SMIM4
NT5DC2
LRIG1
TF
PCDHGB6
PCDHGA10
PCDHGC3
PCDHGC4
PCDHGC5
FGF1
C7orf50
NUDT1
MAD1L1
FTSJ2
KBTBD11
POLR3D
PHYHIP
MIR320A
PIWIL2
SLC39A14
PPP3CC
SORBS3
PDLIM2
C8orf58
KIAA1967
NPM2
FGF17
DMTN
FAM160B2
REEP4
SFTPC
LGI3
AK298119
BMP1
C8orf86
CHRNB3
NDRG1
SEMA4D
PPP2R4
IER5L
AX747401
BC094873
LOC100506190
GPR107
RAPGEF1
TMEM141
KIAA1984
RABL6
KIAA1984-AS1
NSUN6
CDH23
KRTAP5-AS1
DUSP8
KRTAP5-1
AX747870
CARS
MRGPRE
NAP1L4
SNORA54
ABTB2
TMEM136
SPATA19
LOC100128239
JAM3
IGSF9B
ACRBP
ING4
CD4
CHD4
LPAR5
HDAC7
RPAP3
AL831948
ENDOU
RAPGEF3
MCRS1
IFT81
B3GNT4
MLXIP
JB074994
P2RX2
JAG2
NUDT14
PACS2
BRF1
TRIP4
CSNK1G1
KIAA0101
ZNF710
MEIOB
LINC00254
CES5A
DYNC1LI2
MNT
LOC284009
SGSM2
TSR1
JA611268
Z49982
DNAI2
C1QTNF1
C1QTNF1-AS1
ENGASE
DDX39A
CEBPG
C20orf27
KCNJ6
AK098727
SOX10
TOB2
ACO2
PHF5A
LOC284933
VAMP3
PER3
CAMTA1
SORT1
SARS
MIR9-1
ASTN1
FAM5B
AF387615
BC016656
KIF21B
CACNA1S
NAV1
PLEKHA6
ENAH
TMEM63A
PGBD5
AK095310
TRAPPC12
TSSC1
DNAJC27-AS1
DNAJC27
SERTAD2
CYP26B1
R3HDM1
GTDC1
ZEB2_AS1_1
AK124806
ZEB2
CHN1
PLCL1
GPC1
ABHD6
FAM19A1
AX747367
MIR3919
LOC402160
ZFYVE28
DRD5
LDB2
LIMCH1
7SK
MAP9
GUCY1A3
PPID
ADCY2
PIK3R1
HOMER1
MIR9-2
LINC00461
CCNH
DIAPH1
BC127870
PCDH1
JAKMIP2
JARID2
BC033996
MAPK14
MAPK13
BRPF3
BC042825
TBX18
KIAA1244
QKI
CAHM
TSPAN13
CAMK2B
BC048103
RHOBTB2
EGR3
AF086219
RIMS2
MTSS1
NSMCE2
KIAA0196
NDUFB9
TATDN1
STXBP1
CRAT
AK308944
FNBP1
Mir_562
ABL1
VAV2
OLFM1
LINC00700
CACNB2
PHYHIPL
NANOS1
PLEKHA1
TTC40
KCNC1
ZBTB16
DSCAML1
CEP164
PVRL1
UBASH3B
TMEM218
PKNOX2
OPCML
LINC00940
KCNA1
GRIN2B
KLHL42
CIT
WDR66
KCTD4
TPT1-AS1
TPT1
SNORA31
DL489966
D28408
IRS2
TRIM9
CALM1
C14orf132
MOK
HSP90AA1
KIF26A
ZNF609
MEGF11
TLE3
ABHD2
AK054710
LINC00925
MIR9-3
AP3S2
C15orf38-AP3S2
C15orf38
SEC14L5
GRIN2A
BC033164
TRNA_Gly
SF3B3
COG4
SNORD111B
SNORD111
IL34
CDYL2
CMIP
GSE1
PAFAH1B1
GAS7
TOB1-AS1
TOB1
PRKCA
CEP112
C17orf80
FAM104A
SDK2
MGAT5B
DLGAP1
EPB41L3
TMEM200C
LDLRAD4
BC041855
CABLES1
SMAD7
TCF4
BCL2
ATP9B
SAFB
SAFB2
BC036412
BC042140
CDS2
PCNA
UQCR10
ZMAT5
AK097787
DQ587342
DQ581393
DQ577118
DQ571864
DQ595731
DQ581625
DQ584235
DQ573975
DQ593233
DQ584694
DQ572877
DQ580960
DQ597571
DQ599403
DQ574964
DQ584633
DQ574365
BC033336
DQ601762
DQ574393
DQ594725
DQ579677
DQ594390
DQ593994
ELFN2
SULT4A1
AX747137
EFCAB6
HECTD4
RBM19
ACKR3
ADAM12
ADAMTS16
ADARB2
ADCK1
ADCK3
ADCY1
ADD1
ADI1
ADRB1
ADRBK2
AGAP1
AGO2
AGPAT4
AIPL1
AJAP1
AKT3
ALDH1B1
AMFR
AMMECR1
ANAPC7
ANLN
ANO7
AOAH
AP5S1
APBB1IP
APOPT1
AQP12A
ARAP3
ARHGAP1
ARHGAP26
ARHGAP28
ARHGAP39
ARHGAP8
ARHGEF10
ARHGEF16
ARHGEF7
ARL4C
ASB6
ASF1B
ASIC5
ASXL1
ASXL3
ATG13
ATP11A
ATP2A2
AVP
AXIN2
B3GAT1
B3GNTL1
B4GALNT2
BAAT
BANP
BCCIP
BDKRB2
BEGAIN
BICC1
BOLA3
BTBD9
BUB3
BZW2
C10orf10
C10orf105
C11orf34
C14orf180
C1QTNF7
C1orf191
C1orf87
C21orf33
C3orf38
C6orf120
C6orf70
C8orf17
CACNA1B
CACNA1C
CACNA1E
CACNA2D4
CACNG5
CACUL1
CAMK1D
CAMK1G
CARKD
CARS2
CCDC3
CCDC64
CCDC85C
CCNK
CCRN4L
CD180
CDC25B
CDC42BPA
CDH4
CELF2
CELF4
CELSR2
CER1
CHRAC1
CHRDL1
CHRNA1
CHRNA4
CHRNA6
CHST3
CKB
CLDN20
CLEC2L
CLMN
CMTM3
CMTM4
CMYA5
CNTN2
CNTN3
CNTNAP4
COA6
COBL
COL18A1
COL9A3
COMMD7
COPS8
CPEB2
CPLX1
CPXM2
CRB1
CRB2
CRTAM
CSGALNACT1
CSMD2
CSNK1E
CSNK2A3
CSRP1
CTDP1
CTIF
CTNND2
CXCL14
CYP2J2
CYTH4
DAP
DBX1
DCAF6
DCLK1
DCLK2
DCLRE1A
DCSTAMP
DDX51
DENND1A
DENND1B
DENND2A
DHX15
DHX32
DIP2C
DKK3
DLGAP2
DLK1
DLL1
DNAJC19
DNAJC5B
DNM3
DOCK5
DPH2
DPYS
DPYSL3
DTNBP1
DUSP22
DYNC1H1
DYNLL2
DYNLRB2
DYRK1A
DYSF
E2F8
EDIL3
EEPD1
EFNB2
EGLN3
EIF2S2
ELFN1
ELMO1
EMID1
EML1
EMP1
ENSG00000148123
ENSG00000166329
ENSG00000171282
ENSG00000255154
ENSG00000269690
EP400
EPB41
EPB41L2
ERBB4
ERC1
ETV7
EVL
EYA2
EZR
F7
FA2H
FAM110B
FAM134B
FAM155A
FAM171B
FAM186B
FAM193A
FAM19A5
FAM210A
FAM50A
FAM53B
FANK1
FASTKD5
FBXL14
FBXO31
FBXW7
FEZ1
FGFR1
FGFR2
FIBCD1
FKBP4
FNIP2
FOXP4
FREM1
FTCD
GABRP
GADD45G
GAK
GALNT18
GALNT2
GALNT9
GBX2
GGACT
GLB1L2
GLRX5
GNAO1
GNB5
GNRH1
GOLT1A
GPER
GPHN
GPR146
GPR161
GPR25
GPR26
GRB10
GRID1
GRIK4
GRSF1
GTDC2
GTF2F2
GTF3A
GTSCR1
GUCY1B3
HAPLN1
HDAC11
HDAC4
HDLBP
HECTD2
HHLA1
HIPK2
HLF
HMBOX1
HMGB4
HNRNPA3
HORMAD2
HPCAL1
HS3ST6
HS6ST1
HSBP1
ICOSLG
IDH2
IDI1
IFNGR1
IGF2BP1
IKZF2
IL31
IMPDH1
IP6K2
IPO13
IQSEC1
IQSEC3
IRF4
KAZN
KBTBD8
KCNA5
KCNIP1
KCNJ4
KCNK1
KCNK16
KCNK9
KCNQ2
KCNQ3
KDM4B
KIAA0513
KIAA1009
KIF13B
KIF1A
KIF6
KIRREL3
KLC1
KLF12
KLF14
KNDC1
KRBA1
KREMEN1
L3MBTL4
LAMB3
LBR
LCOR
LGI2
LHPP
LHX5
LHX6
LHX8
LIN52
LMX1B
LPHN1
LPIN2
LRTM1
LRTM2
LTF
MAB21L1
MAF
MAFF
MAML3
MAMLD1
MAP3K4
MAPK9
MAPRE2
2019-03-01
MARK3
MAST4
MBD2
MBP
MCF2L
MEF2C
MEGF6
MEIS2
METTL16
MFSD10
MGST2
MICAL2
MKKS
MKLN1
MKRN1
MLKL
MMD
MMP21
MOB2
MPC1
MPL
MPPED1
MR1
MRAP
MRRF
MSI2
MSRB2
MTM1
MTMR3
MTSS1L
MTX2
MTX3
MVB12B
MVK
MXD4
MYCN
MYH10
MYH7B
MYO10
MYO16
MYO18B
MYO5C
MYOM1
MYOM2
MYT1
NAGPA
NAT10
NAT8L
NAV2
NCAM1
NCAM2
NCKAP5
NCKIPSD
NCOR2
NCR2
NDEL1
NDUFA10
NELFA
NEURL
NFASC
NFATC1
NNMT
NOC4L
NOL4
NPBWR2
NPHP4
NRXN3
NTM
NTMT1
NTN1
NTPCR
NUP210
OAZ2
OLFM4
OLIG3
OPRD1
OTOS
PALM2-AKAP2
PAPD7
PAPPA2
PAXIP1
PBOV1
PBX3
PCBP3
PCCA
PCDH8
PCNXL2
PDE7A
PDSS1
PDZRN3
PEBP4
PEPD
PEX5L
PHACTR3
PHF21B
PHF7
PHLPP1
PHPT1
PICK1
PIGC
PLCG2
PLD1
PLXNA3
PNPLA1
POFUT2
POLG
POLN
POLR3H
POMC
POPDC3
POU2F3
PPARGC1A
PPFIBP2
PPP1R26
PPP1R3C
PPP6R1
PRDM16
PREP
PRKAB1
PRLHR
PRMT7
PRNT
PROKR2
PROX1
PRRT4
PTF1A
PTHLH
PTP4A3
PTPN3
PTPN4
PTPRD
PTPRS
PTRH1
PYGL
QDPR
RAB11A
RAB11FIP2
RAB27B
RAB31
RAB35
RAB3GAP1
RALGPS1
RALY
RAMP3
RAPGEF2
RASGEF1C
RASL11A
RASSF2
RBFOX3
RCVRN
RGS9
RHCG
RHOU
RLBP1
RNF144A
RNF220
RNF4
RPL3
RPL38
RPLP1
RPS6KA2
RPS6KA5
RRM2
RTP3
RUFY3
SALL1
SARDH
SCARB1
SCHIP1
SDCCAG8
SDSL
SEC13
SEC14L1
SECISBP2
SEMA3G
SEPSECS
SERAC1
SERGEF
SGCG
SH3BP4
SH3PXD2A
SHB
SHISA3
SLC15A4
SLC19A1
SLC1A4
SLC23A2
SLC25A26
SLC25A48
SLC29A3
SLC2A4RG
SLC2A9
SLC30A5
SLC30A9
SLC35F3
SLC48A1
SLC6A12
SLC9A9
SLIT1
SLITRK3
SMLR1
SMPD3
SNAP25
SNRK
SNX19
SOCS6
SORBS2
SOX2
SOX8
SPAG9
SPATC1L
SPOCK2
SPRED1
SQLE
SRSF1
SSBP3
SSTR5
ST3GAL4
STX8
SUCLG2
SV2B
SYCE1
SYCP2
SYNE1
SYNE3
SYNGR1
SYNJ2
SYTL3
TAB1
TACC1
TACC2
TAF4
TANC1
TAPT1
TBCEL
TCFL5
TDRP
TEX22
TEX29
TGIF1
THAP1
THBS2
THY1
TMCO5A
TMEM105
TMEM132B
TMEM132C
TMEM154
TMEM161B
TMEM177
TMEM179
TMEM181
TMEM184B
TMEM189-UBE2V1
TMEM212
TMEM214
TMEM241
TMEM51
TMEM53
TMEM78
TMEM86B
TOPBP1
TPGS2
TRAFD1
TRIM29
TRIM45
TRPC4AP
TRPS1
TSNARE1
TULP4
TWIST2
TXNDC2
TXNL1
UBE2V1
UBE3B
UBXN2B
UCHL1
UCK1
UGGT1
URB1
URB2
UROS
USP13
USP20
USP29
USP7
UST
UTF1
VSX2
VTCN1
WDR43
WDSUB1
WHSC1
WISP1
WNT5A
WSCD1
WWC1
YKT6
ZBTB14
ZBTB20
ZBTB34
ZBTB46
ZFAND3
ZFHX3
ZIC4
ZIM2
ZMAT4
ZMYND11
ZMYND8
ZNF22
ZNF236
ZNF251
ZNF397
ZNF462
ZNF467
ZNF469
ZNF521
ZNF536
ZNF572
ZNF750
ZRANB3
ZSCAN30
ZSWIM2

## Sheet: UnmatchedvsControl, Replication
Additional file 6: Genes with epigenetic alterations at regulatory elements involved in hemispheric asymmetry
Genes dysregulated in the symptom non-dominant hemisphere of PD patients relative to control hemispheres (replication cohort)
n=426
CHD5
RPL22
RNF207
KCNAB2
NPHP4
NBL1
SDC3
MAP7D1
TRAPPC3
DDX20
BC041890
FAM212B
APOA1BP
C1orf110
RGS4
BOLA3-AS1
BOLA3
MTHFD2
SCN3A
ATG16L1
ITIH3
AX746575
PLCXD2
PDE8B
NUDCD3
YKT6
NDUFB2
NDUFB2-AS1
MRPS33
KBTBD11
IKBKB
AX746775
OLFM1
FGFR2
FEZ1
MGC39545
EI24
STT3A
CCDC15
SLC37A2
TMEM218
CCNK
SETD3
CACNG4
ZNF628
SHISA7
ISOC2
AK097618
TNNI3
DNAAF3
SLC12A5
CDH22
TRAPPC10
AGPAT3
COL6A1
PRDM2
IGSF21
HTR6
PTP4A2
MIR9-1
C1orf61
TNR
NMNAT2
BC016656
KIF21B
NFASC
C2orf50
FLJ33534
E2F6
MYCN
MYCNOS
FMNL2
CUL3
NGEF
GPC1
SLC6A1
SLC6A1-AS1
SMARCC1
BSN
BSN-AS2
AX747104
ATP8A1
FBXW7
KLHL2
MSMO1
CPE
AL050132
MEF2C
FEM1C
AK096549
SLC22A23
NHSL1
RNASET2
FGFR1OP
CCR6
MIR3939
CAMK2B
VSTM2A
WWP1
BC038731
KCNQ3
PPP2R4
CRAT
IER5L
HNRNPF
ANK3
SLIT1
NAV2
LOC100126784
NCAM1
AL833634
PKNOX2
LINC00940
CACNA1C
GRIN2B
SPATS2
HECTD4
RBM19
ATP8A2
FGF14
NOVA1
CALM1
RORA
NETO2
BC033164
TRNA_Gly
SF3B3
COG4
SNORD111B
SNORD111
IL34
RTN4RL1
DPH1
PITPNC1
PSMD12
OSBPL1A
DCC
CBLN2
ZNF507
YWHAH
C22orf24
AATK
ABCC12
ABHD17C
ACR
ACTL8
ADAMTSL2
ADARB2
ADCK2
ADORA3
AGO2
AIF1L
AJAP1
ANKK1
APEH
ARC
ARHGAP39
ARHGEF10
ARHGEF10L
ARHGEF16
ARHGEF7
ARL6IP6
ARNT2
ASB6
ATP9B
AVP
BAI1
BAI2
BAIAP2
BHLHA15
BMP7
BMPR1A
BMPR1B
BRD7
BRPF3
C11orf34
C1orf162
C2orf82
C8orf17
C8orf82
CA2
CA3
CABYR
CACNA1S
CACNA2D4
CACNG1
CAMKK2
CAMTA1
CAPZB
CCDC6
CCDC85C
CDC5L
CELF2
CEP164
CEP85L
CHCHD3
CHGA
CHI3L1
CHRAC1
CHRNA4
CLEC2L
CNTN2
COBL
COL6A2
CPPED1
CRB1
CRB2
CSPG5
DAB2IP
DBX1
DENND1A
DENND1B
DEPDC1B
DEPDC5
DGUOK
DIP2C
DNAJC15
DNMT3A
DPY19L3
DSCAML1
ECT2L
EGLN3
ELOVL7
ELP6
EML6
EMP1
ENOX1
EPB41L3
EPS15L1
EXOG
FAM120B
FAM124B
FAM163B
FAM49A
FAM53B
FASTKD5
FGFR3
FKBP4
FOXG1
FOXN3
FREM3
FRYL
FTCD
FXYD4
GGACT
GPR114
GPR56
GRB10
GREB1
GRIA4
GRID1
GTDC2
GYLTL1B
HEBP2
HHLA1
HIPK2
HRH1
HS6ST1
ID2
IDI1
IFNGR1
IGSF9B
INPP5A
INSM1
IQSEC1
IRX1
ITGBL1
ITPK1
JAM3
KCNH3
KCNK9
KCNQ2
KIDINS220
KIF1B
KLF2
LAMC2
LAMC3
LAPTM5
LCOR
LDB2
LDB3
LETM1
LHPP
LHX5
LMTK2
LPIN1
LRRC4
LRRC8B
LRRC8C
LRTM2
MAML3
MAP3K13
MGST2
MMAB
MMRN2
MPC1
MSANTD4
MTSS1L
MTUS2
MUSTN1
MVK
MYBPH
MYO3B
MYOM2
NALCN
NCAPD3
NETO1
NFATC1
NKD1
NKX6-2
NOL11
NRXN3
NTM
NTMT1
NTSR2
NUP188
OLIG3
OPCML
OPN4
OTOS
P2RX4
PAQR4
PARK2
PDCD5
PDXK
PET112
PGGT1B
PHACTR1
PHACTR3
PHF21A
PIGN
PKMYT1
PLAT
PLEK2
PLN
PLXNA4
PNPLA1
POMC
POMT1
PPP1R26
PQLC2
PRDM16
PRKCQ
PRKG2
PROX1
PRRC2B
PSMB1
PTP4A3
QDPR
QKI
RAB31
RALGAPA2
RASGEF1A
RASGEF1B
RFWD2
RGS5
RHBG
RNASEH2B
RPA1
RPL32
RPS6KA2
RPS6KA5
RRP1B
RTN4
SALL1
SDSL
SERPINE2
SERPINE3
SETD4
SFMBT2
SGTA
SH3GLB2
SHANK3
SHISA2
SHISA3
SLC16A14
SLC35C2
SLC38A11
SLC39A3
SLC7A1
SMARCA5
SMYD2
SND1
SNRK
SOX1
SOX2
SP110
SP5
SPATA19
SPO11
SPOCD1
SPOCK3
SYCP2
TAGLN3
TBC1D7
TET3
TEX29
THRAP3
TMEM110
TMEM161B
TMEM192
TMEM229B
TMEM41A
TMPRSS7
TMTC2
TMTC4
TNFRSF11A
TNN
TRAFD1
TRIQK
TRPV4
TSNARE1
TTC8
TTLL11
TUBB2B
TXNDC2
UBE2S
UBE3B
UBE4B
UNC5C
XRN2
ZAR1
ZBTB14
ZIC1
ZMYND11
ZNF536

[truncated: 3 more sheets: PDvsControl_Aging, Discovery, PDvsControl_Aging, Replication, Duration_MatchvsUnmatched, Repl]
