# Supplementary material for: Hemispheric asymmetry in the human brain and in Parkinson’s disease is linked to divergent epigenetic patterns in neurons
Source: Genome Biol. 2020 Mar 9;21:61. doi: 10.1186/s13059-020-01960-1 (PMC7063821; doi:10.1186/s13059-020-01960-1)
Supplement: Supplementary file 7 — Transcript level changes in the PD hemisphere matched or unmatched to side of symptom predominance. [file 13059_2020_1960_MOESM7_ESM.xlsx]

## Sheet: MatchedvsControl, RNA-seq
Additional file 7: Transcript level changes in the PD hemisphere matched or unmatched to side of symptom predominance
Transcript level changes in the symptom-dominant hemisphere of PD patients relative to control hemispheres
ENSEMBLE	chr	start	end	strand	SYMBOL	ENSEMBLE ID	logFC	logCPM	F	PValue	FDR
ENSG00000188976	chr1	879584	894689	-	NOC2L	ENSG00000188976.6	-0.247928	5.10063	10.4652	0.00285058	0.063291
ENSG00000131591	chr1	1017198	1051741	-	C1orf159	ENSG00000131591.13	-0.427838	3.27517	7.93388	0.00829278	0.0906365
ENSG00000131584	chr1	1227756	1244989	-	ACAP3	ENSG00000131584.14	-0.315036	6.626	9.25264	0.00470279	0.0723689
ENSG00000205090	chr1	1470554	1475833	-	TMEM240	ENSG00000205090.4	-0.433496	2.55733	7.75727	0.00896496	0.0934275
ENSG00000272106	chr1	1549138	1551175	-	RP11-345P4.9	ENSG00000272106.1	-0.36194	3.72062	8.60291	0.00619952	0.0794404
ENSG00000130764	chr1	3696784	3713068	-	LRRC47	ENSG00000130764.5	-0.330556	5.19963	13.7714	0.000793737	0.0435414
ENSG00000142583	chr1	9095166	9148537	-	SLC2A5	ENSG00000142583.13	1.15304	3.65807	13.1908	0.000985353	0.0460734
ENSG00000142655	chr1	10532345	10690815	+	PEX14	ENSG00000142655.8	-0.290016	3.95276	9.29405	0.00462161	0.0722228
ENSG00000116688	chr1	12040238	12073571	+	MFN2	ENSG00000116688.12	-0.200161	6.98165	8.21737	0.00732502	0.0852265
ENSG00000028137	chr1	12227060	12269285	+	TNFRSF1B	ENSG00000028137.12	0.905431	3.30492	9.80769	0.00373091	0.0685992
ENSG00000127463	chr1	19542158	19578046	-	EMC1	ENSG00000127463.9	-0.196833	6.4456	7.78572	0.00885284	0.0931137
ENSG00000244038	chr1	20978270	20988000	-	DDOST	ENSG00000244038.5	-0.348187	4.78515	8.91244	0.00543084	0.0751319
ENSG00000117245	chr1	20990507	21044510	-	KIF17	ENSG00000117245.8	-0.372917	3.59921	8.0332	0.00793887	0.088341
ENSG00000173369	chr1	22979255	22988031	+	C1QB	ENSG00000173369.11	1.61694	4.88557	17.4046	0.000219758	0.0302762
ENSG00000189266	chr1	24285599	24289952	+	PNRC2	ENSG00000189266.7	0.449597	5.4215	8.34408	0.00693253	0.0835988
ENSG00000001461	chr1	24742284	24799466	+	NIPAL3	ENSG00000001461.12	-0.342352	7.25267	9.74438	0.00382997	0.0689587
ENSG00000117643	chr1	25943959	26112698	+	MAN1C1	ENSG00000117643.10	0.205685	5.90869	7.72161	0.0091077	0.0939183
ENSG00000158008	chr1	26346375	26362955	+	EXTL1	ENSG00000158008.5	-0.479856	5.06812	15.5335	0.000419781	0.0370483
ENSG00000142675	chr1	26503894	26516377	+	CNKSR1	ENSG00000142675.13	-0.61981	1.91664	10.2955	0.00305413	0.064377
ENSG00000198830	chr1	26798941	26802463	+	HMGN2	ENSG00000198830.6	-0.457799	4.43283	7.52758	0.00992871	0.0984574
ENSG00000186501	chr1	27648651	27662891	+	TMEM222	ENSG00000186501.10	-0.362216	3.96098	8.19549	0.00739519	0.0853863
ENSG00000126698	chr1	28525967	28559536	-	DNAJC8	ENSG00000126698.6	0.182706	5.93967	8.87489	0.00551838	0.0754291
ENSG00000120656	chr1	28915835	28969597	-	TAF12	ENSG00000120656.7	0.372596	3.07627	7.7797	0.00887642	0.0931137
ENSG00000159023	chr1	29213603	29446553	+	EPB41	ENSG00000159023.14	0.471888	5.5217	10.3259	0.00301648	0.0642468
ENSG00000116350	chr1	29474255	29508499	-	SRSF4	ENSG00000116350.11	0.194746	5.90423	8.38231	0.00681861	0.0831529
ENSG00000162511	chr1	31205316	31230667	-	LAPTM5	ENSG00000162511.7	1.20875	4.68587	14.3729	0.000636569	0.0403094
ENSG00000162517	chr1	32095463	32110497	-	PEF1	ENSG00000162517.8	-0.416187	4.63548	11.6775	0.00175936	0.0556171
ENSG00000121753	chr1	32192718	32230494	-	BAI2	ENSG00000121753.8	-0.416225	7.10557	11.4562	0.00191899	0.0566441
ENSG00000121774	chr1	32479430	32526451	+	KHDRBS1	ENSG00000121774.13	-0.205239	6.25859	10.2342	0.00313144	0.0654128
ENSG00000025800	chr1	32573639	32642169	+	KPNA6	ENSG00000025800.9	-0.16691	6.88354	11.1451	0.00217019	0.0578212
ENSG00000175130	chr1	32799433	32801980	-	MARCKSL1	ENSG00000175130.6	-0.720423	6.71459	12.7201	0.00117704	0.0484361
ENSG00000160097	chr1	33327869	33338083	-	FNDC5	ENSG00000160097.11	-0.514591	4.02789	11.8218	0.001663	0.055125
ENSG00000142920	chr1	33546705	33586131	+	ADC	ENSG00000142920.12	-0.547191	4.67817	10.5674	0.00273518	0.0628025
ENSG00000092853	chr1	36185819	36235568	-	CLSPN	ENSG00000092853.9	0.792	1.90886	8.5024	0.0064737	0.0806058
ENSG00000185090	chr1	38259474	38266809	+	MANEAL	ENSG00000185090.10	-0.327469	3.83616	8.10348	0.00769829	0.0868966
ENSG00000127603	chr1	39546988	39952849	+	MACF1	ENSG00000127603.19	0.26152	10.8228	8.67204	0.00601819	0.0783004
ENSG00000049089	chr1	40766159	40783488	-	COL9A2	ENSG00000049089.9	-0.749351	5.2095	11.051	0.00225292	0.0587617
ENSG00000117016	chr1	41086351	41131329	-	RIMS3	ENSG00000117016.5	-0.286798	8.50707	8.93989	0.00536781	0.0747524
ENSG00000065978	chr1	43148098	43168020	+	YBX1	ENSG00000065978.13	0.426379	5.75026	15.8175	0.0003798	0.0361343
ENSG00000164011	chr1	43312280	43318148	+	ZNF691	ENSG00000164011.13	-0.341696	2.24799	9.12866	0.00495515	0.0732316
ENSG00000066322	chr1	43829068	43833696	-	ELOVL1	ENSG00000066322.8	-0.671122	4.92884	12.9394	0.00108318	0.0475018
ENSG00000126091	chr1	44171495	44396831	+	ST3GAL3	ENSG00000126091.15	-0.322846	4.34123	10.2915	0.00305906	0.064377
ENSG00000117408	chr1	44412611	44433694	+	IPO13	ENSG00000117408.6	-0.586344	6.06065	15.5955	0.000410683	0.0370483
ENSG00000117410	chr1	44440159	44443967	+	ATP6V0B	ENSG00000117410.9	-0.469523	4.99809	7.68222	0.00926822	0.0948381
ENSG00000117419	chr1	44686742	44820932	-	ERI3	ENSG00000117419.10	-0.235785	5.47818	8.00173	0.00804921	0.0889381
ENSG00000126107	chr1	45468212	45477001	-	HECTD3	ENSG00000126107.10	-0.20329	4.64813	8.37271	0.00684702	0.0832072
ENSG00000117461	chr1	46505812	46642160	-	PIK3R3	ENSG00000117461.10	0.341182	5.8308	7.86506	0.00854802	0.0917868
ENSG00000085998	chr1	46654354	46685977	-	POMGNT1	ENSG00000085998.9	-0.301611	5.62941	9.51614	0.00421119	0.0707144
ENSG00000171357	chr1	46669006	46686933	+	LURAP1	ENSG00000171357.5	-0.464234	3.71753	16.7213	0.000277435	0.0318509
ENSG00000162368	chr1	47799469	47844511	+	CMPK1	ENSG00000162368.9	0.273168	6.30167	10.6994	0.00259339	0.0616435
ENSG00000085831	chr1	51752930	51810788	-	TTC39A	ENSG00000085831.11	0.471254	3.35712	12.7746	0.00115294	0.0484361
ENSG00000116209	chr1	54497347	54519177	-	TMEM59	ENSG00000116209.7	-0.277187	6.26301	7.57741	0.00971048	0.0968374
ENSG00000162600	chr1	58881056	59012474	-	OMA1	ENSG00000162600.7	0.362155	4.48876	9.26427	0.00467983	0.0722228
ENSG00000162434	chr1	65298912	65432187	-	JAK1	ENSG00000162434.7	0.180637	7.19111	9.2702	0.00466818	0.0722228
ENSG00000116675	chr1	65713902	65881552	+	DNAJC6	ENSG00000116675.11	-0.302869	8.71371	7.86014	0.00856658	0.0917868
ENSG00000184588	chr1	66258197	66840259	+	PDE4B	ENSG00000184588.13	-0.272083	6.9159	9.58057	0.00409961	0.070558
ENSG00000198160	chr1	67390578	67454302	+	MIER1	ENSG00000198160.10	0.193063	5.94464	7.48121	0.0101366	0.0996785
ENSG00000116704	chr1	67465015	67519782	-	SLC35D1	ENSG00000116704.6	-0.283105	4.53198	7.91301	0.00836932	0.0908263
ENSG00000116754	chr1	70671365	70718735	+	SRSF11	ENSG00000116754.9	0.249658	7.55213	8.11155	0.0076712	0.0868966
ENSG00000184005	chr1	76540404	77100286	+	ST6GALNAC3	ENSG00000184005.9	0.436501	4.39623	11.0329	0.00226923	0.058796
ENSG00000162614	chr1	78354198	78409580	+	NEXN	ENSG00000162614.14	1.05444	2.24815	25.2162	1.92686e-05	0.014246
ENSG00000162616	chr1	78444859	78483648	+	DNAJB4	ENSG00000162616.8	0.344414	6.03684	7.60681	0.00958415	0.0962574
ENSG00000162618	chr1	79355449	79472403	-	ELTD1	ENSG00000162618.8	0.853871	3.20447	17.4613	0.000215583	0.0302762
ENSG00000174021	chr1	84964008	84972248	-	GNG5	ENSG00000174021.6	0.475113	3.18356	8.5109	0.00645002	0.0805544
ENSG00000171502	chr1	86194916	86622626	-	COL24A1	ENSG00000171502.10	0.521966	5.55599	8.55948	0.00631643	0.0797803
ENSG00000097033	chr1	87170259	87213867	+	SH3GLB1	ENSG00000097033.10	0.213186	6.60214	8.7325	0.00586431	0.0773036
ENSG00000065243	chr1	89149905	89301938	+	PKN2	ENSG00000065243.14	0.25429	6.16595	10.0929	0.00331759	0.0664167
ENSG00000117228	chr1	89518002	89531043	-	GBP1	ENSG00000117228.9	1.69457	3.20109	14.7844	0.000548453	0.0381512
ENSG00000162645	chr1	89571815	89616139	-	GBP2	ENSG00000162645.8	2.05135	3.53641	24.5744	2.32037e-05	0.014246
ENSG00000097046	chr1	91966408	91991321	+	CDC7	ENSG00000097046.8	0.304862	4.00723	7.50001	0.0100517	0.0991202
ENSG00000122484	chr1	92764522	92867613	+	RPAP2	ENSG00000122484.8	0.368064	7.14424	11.42	0.00194657	0.0567384
ENSG00000067208	chr1	92974253	93257961	-	EVI5	ENSG00000067208.10	0.155637	6.44791	7.79551	0.00881459	0.0929668
ENSG00000117500	chr1	93615299	93646285	-	TMED5	ENSG00000117500.8	0.458806	5.6453	18.2642	0.000164756	0.0289598
ENSG00000122483	chr1	93645476	93744287	+	CCDC18	ENSG00000122483.13	0.580666	3.15318	11.7998	0.00167732	0.0552684
ENSG00000023909	chr1	94350761	94374966	-	GCLM	ENSG00000023909.5	0.275952	4.68717	8.99389	0.00524611	0.0743032
ENSG00000137962	chr1	94614544	94740624	-	ARHGAP29	ENSG00000137962.8	0.516563	6.16229	9.05135	0.00511986	0.0738157
ENSG00000117519	chr1	95362507	95392834	-	CNN3	ENSG00000117519.11	0.499152	6.89145	12.6253	0.00122027	0.0488427
ENSG00000261254	chr1	100496122	100501188	+	RP4-714D9.5	ENSG00000261254.1	0.38007	2.88224	9.01519	0.00519893	0.0742306
ENSG00000060718	chr1	103342023	103574052	-	COL11A1	ENSG00000060718.14	0.578076	5.58479	19.0412	0.000127589	0.0273553
ENSG00000134186	chr1	109234945	109244425	+	PRPF38B	ENSG00000134186.7	0.326751	5.83054	8.32208	0.00699902	0.0838626
ENSG00000143126	chr1	109792641	109818372	+	CELSR2	ENSG00000143126.7	-0.212749	8.49862	9.23168	0.00474445	0.0723822
ENSG00000065135	chr1	110091233	110136975	+	GNAI3	ENSG00000065135.7	0.292765	5.21613	15.1312	0.000484307	0.0374713
ENSG00000116455	chr1	111982512	111991998	-	WDR77	ENSG00000116455.9	-0.320887	3.35054	8.30684	0.00704546	0.0839573
ENSG00000163393	chr1	116519119	116612675	+	SLC22A15	ENSG00000163393.8	-0.366204	5.39871	9.2967	0.00461646	0.0722228
ENSG00000116815	chr1	117057157	117113661	-	CD58	ENSG00000116815.11	0.783887	1.86234	15.562	0.000415571	0.0370483
ENSG00000178104	chr1	144836157	145076186	-	PDE4DIP	ENSG00000178104.15	0.374257	9.3811	9.62581	0.00402315	0.0701018
ENSG00000117362	chr1	150237804	150241980	-	APH1A	ENSG00000117362.8	-0.350232	4.39734	7.58392	0.00968236	0.0966252
ENSG00000163131	chr1	150702672	150738433	-	CTSS	ENSG00000163131.6	0.900806	3.58193	11.6871	0.00175275	0.0556171
ENSG00000143373	chr1	151254094	151264656	+	ZNF687	ENSG00000143373.13	-0.231659	4.54634	8.0032	0.00804403	0.0889381
ENSG00000143393	chr1	151264273	151300191	-	PI4KB	ENSG00000143393.12	-0.211156	6.03272	11.7453	0.00171339	0.0552684
ENSG00000197956	chr1	153507075	153508720	-	S100A6	ENSG00000197956.5	0.810303	4.56289	8.94019	0.00536713	0.0747524
ENSG00000143614	chr1	153777201	153895451	-	GATAD2B	ENSG00000143614.7	-0.185719	7.17737	11.3503	0.00200077	0.0567384
ENSG00000160741	chr1	153920145	153931101	-	CRTC2	ENSG00000160741.12	-0.272809	4.2125	7.72059	0.00911182	0.0939183
ENSG00000143545	chr1	153954127	153958834	-	RAB13	ENSG00000143545.4	0.994087	3.58022	24.7781	2.1869e-05	0.014246
ENSG00000163348	chr1	154929502	154936329	-	PYGO2	ENSG00000163348.3	-0.293975	4.63004	10.7974	0.00249325	0.0614934
ENSG00000169241	chr1	155107820	155111329	+	SLC50A1	ENSG00000169241.13	0.579175	2.19179	16.1665	0.000336146	0.034149
ENSG00000177628	chr1	155204243	155214490	-	GBA	ENSG00000177628.11	-0.335423	4.2184	8.58576	0.00624541	0.0796095
ENSG00000132718	chr1	155829300	155854990	+	SYT11	ENSG00000132718.7	-0.326969	9.33526	11.3764	0.00198028	0.0567384
ENSG00000116584	chr1	155916630	155976861	-	ARHGEF2	ENSG00000116584.13	-0.332646	6.91282	8.95474	0.00533405	0.0747491
ENSG00000125462	chr1	156374042	156400493	-	C1orf61	ENSG00000125462.12	-0.506134	7.47561	11.7722	0.00169548	0.0552684
ENSG00000116604	chr1	156433519	156470620	-	MEF2D	ENSG00000116604.13	-0.40407	6.91724	18.5363	0.000150574	0.0276138
ENSG00000163563	chr1	158801107	158819296	+	MNDA	ENSG00000163563.7	1.2465	2.2914	22.4189	4.40629e-05	0.0191968
ENSG00000163565	chr1	158969758	159024945	+	IFI16	ENSG00000163565.14	1.01831	5.01817	24.7694	2.19248e-05	0.014246
ENSG00000188004	chr1	159804264	159825137	-	C1orf204	ENSG00000188004.5	-0.412631	2.6807	8.05637	0.00785869	0.0881663
ENSG00000162729	chr1	160061130	160068733	-	IGSF8	ENSG00000162729.9	-0.637807	6.21072	15.4816	0.000427558	0.0374713
ENSG00000162736	chr1	160313062	160328742	+	NCSTN	ENSG00000162736.11	-0.25402	5.32225	8.73118	0.00586761	0.0773036
ENSG00000158793	chr1	161087876	161095235	+	NIT1	ENSG00000158793.9	-0.325073	3.79633	7.98377	0.00811293	0.0894323
ENSG00000143224	chr1	161136200	161147803	+	PPOX	ENSG00000143224.13	-0.591581	3.32978	24.8364	2.15026e-05	0.014246
ENSG00000143252	chr1	161284047	161332984	+	SDHC	ENSG00000143252.10	-0.415295	3.52921	11.1323	0.00218124	0.0578971
ENSG00000143226	chr1	161475220	161493803	+	FCGR2A	ENSG00000143226.9	1.34153	3.14078	19.6674	0.000104163	0.0267433
ENSG00000203747	chr1	161511549	161600917	-	FCGR3A	ENSG00000203747.5	1.38823	4.24714	14.1835	0.000682132	0.0409889
ENSG00000162733	chr1	162601163	162757190	+	DDR2	ENSG00000162733.12	0.738416	5.63174	15.58	0.000412935	0.0370483
ENSG00000117523	chr1	171454651	171562650	+	PRRC2C	ENSG00000117523.11	0.220724	8.85399	10.7389	0.00255257	0.0616435
ENSG00000231615	chr1	173331536	173332872	-	RP11-296O14.2	ENSG00000231615.2	0.512359	2.10777	7.61383	0.00955429	0.0962312
ENSG00000235750	chr1	175126123	175162135	-	KIAA0040	ENSG00000235750.5	1.13162	2.87342	11.0436	0.00225958	0.0587617
ENSG00000152092	chr1	176826438	177134109	-	ASTN1	ENSG00000152092.11	-0.287014	7.65409	14.1141	0.000699674	0.041513
ENSG00000116191	chr1	178694300	178889238	+	RALGPS2	ENSG00000116191.13	0.324374	4.57595	11.9591	0.00157655	0.0543953
ENSG00000057252	chr1	179262925	179327815	+	SOAT1	ENSG00000057252.8	0.563331	4.83151	25.3596	1.84906e-05	0.014246
ENSG00000169905	chr1	179809102	179846938	-	TOR1AIP2	ENSG00000169905.8	0.182938	6.79599	8.42947	0.00668085	0.0820351
ENSG00000135862	chr1	182992595	183114727	+	LAMC1	ENSG00000135862.5	0.429556	5.53436	11.6502	0.00177826	0.055678
ENSG00000157064	chr1	183217372	183387737	-	NMNAT2	ENSG00000157064.6	-0.309695	7.65051	7.99863	0.00806019	0.0889897
ENSG00000135842	chr1	184759858	184943682	-	FAM129A	ENSG00000135842.12	1.19934	3.54832	17.118	0.000242213	0.0304399
ENSG00000134371	chr1	193091147	193223031	+	CDC73	ENSG00000134371.9	0.188788	5.97907	8.76904	0.00577334	0.0767659
ENSG00000177888	chr1	197122810	197169672	-	ZBTB41	ENSG00000177888.7	0.216391	6.56571	10.8704	0.00242134	0.0612844
ENSG00000151414	chr1	198126093	198291550	+	NEK7	ENSG00000151414.10	0.403842	5.90758	12.8273	0.00113009	0.0483575
ENSG00000081237	chr1	198607801	198726545	+	PTPRC	ENSG00000081237.14	1.24781	4.28353	20.2423	8.66672e-05	0.0254964
ENSG00000116857	chr1	201103900	201140702	-	TMEM9	ENSG00000116857.12	-0.37702	4.69045	9.47786	0.00427903	0.0710037
ENSG00000170075	chr1	202091986	202102720	+	GPR37L1	ENSG00000170075.8	-0.579444	6.45668	7.71255	0.00914436	0.0941163
ENSG00000133048	chr1	203148059	203155877	-	CHI3L1	ENSG00000133048.8	2.93476	6.01049	29.9501	5.22425e-06	0.014246
ENSG00000184144	chr1	205012325	205047627	+	CNTN2	ENSG00000184144.5	-0.715351	8.49335	14.1578	0.000688581	0.0412011
ENSG00000117280	chr1	205737114	205744588	-	RAB7L1	ENSG00000117280.8	0.54227	4.57683	11.7625	0.00170194	0.0552684
ENSG00000162889	chr1	206858289	206907628	+	MAPKAPK2	ENSG00000162889.6	0.419293	4.75014	10.1969	0.00317938	0.0654362
ENSG00000170385	chr1	211744910	211752084	-	SLC30A1	ENSG00000170385.9	0.475173	5.75479	9.53388	0.00418015	0.0707144
ENSG00000117691	chr1	212606229	212619714	+	NENF	ENSG00000117691.5	-0.478766	4.11851	9.86873	0.00363803	0.0679882
ENSG00000117724	chr1	214776538	214837931	+	CENPF	ENSG00000117724.8	1.09753	3.13556	19.2376	0.000119687	0.0273553
ENSG00000092969	chr1	218519577	218617961	+	TGFB2	ENSG00000092969.7	0.593489	5.66342	8.45927	0.00659537	0.0813553
ENSG00000143353	chr1	219347186	219386207	+	LYPLAL1	ENSG00000143353.7	0.276352	4.278	15.1572	0.000479817	0.0374713
ENSG00000143507	chr1	221874766	221915518	-	DUSP10	ENSG00000143507.13	-0.57715	3.63629	9.15725	0.00489568	0.0732316
ENSG00000186063	chr1	222841355	222886552	-	AIDA	ENSG00000186063.8	0.451418	3.83968	13.2992	0.000946104	0.0458862
ENSG00000162909	chr1	223889295	223963720	+	CAPN2	ENSG00000162909.13	0.474181	6.86257	7.66483	0.00934008	0.0952472
ENSG00000143815	chr1	225589204	225616627	-	LBR	ENSG00000143815.10	0.32758	4.50562	12.5081	0.0012761	0.0501579
ENSG00000154380	chr1	225674537	225840844	-	ENAH	ENSG00000154380.12	0.24983	7.52753	14.25	0.000665739	0.0407446
ENSG00000196187	chr1	226033237	226070069	-	TMEM63A	ENSG00000196187.7	-0.733414	6.79879	8.19938	0.00738264	0.0853811
ENSG00000143811	chr1	226107578	226111978	-	PYCR2	ENSG00000143811.12	-0.402191	4.17707	13.5574	0.00085925	0.0447729
ENSG00000143772	chr1	226819391	226927024	-	ITPKB	ENSG00000143772.5	0.527731	8.0048	7.70497	0.00917516	0.09432
ENSG00000081692	chr1	227918126	227923112	-	JMJD4	ENSG00000081692.8	-0.415878	2.82253	8.50903	0.00645524	0.0805544
ENSG00000182118	chr1	231154704	231175992	-	FAM89A	ENSG00000182118.5	0.988325	2.03867	13.5109	0.000874252	0.0450559
ENSG00000119283	chr1	231297858	231357302	+	TRIM67	ENSG00000119283.11	-0.734244	2.53615	14.9753	0.000512086	0.0374713
ENSG00000273367	chr1	234507932	234508557	+	RP5-827C21.6	ENSG00000273367.1	0.91773	2.28182	18.9122	0.000133082	0.0273553
ENSG00000116977	chr1	236681300	236716281	+	LGALS8	ENSG00000116977.14	0.18188	6.41899	9.02832	0.00517008	0.0741236
ENSG00000054282	chr1	243419320	243663394	+	SDCCAG8	ENSG00000054282.11	0.201138	6.35202	9.21243	0.00478307	0.0726255
ENSG00000143653	chr1	246887349	246931439	+	SCCPDH	ENSG00000143653.9	-0.231507	5.39112	7.66385	0.00934414	0.0952472
ENSG00000227671	chr1	247353153	247374158	-	MIR3916	ENSG00000227671.3	0.505331	4.30382	13.9909	0.000732027	0.0423646
ENSG00000162714	chr1	247460714	247495148	-	ZNF496	ENSG00000162714.8	-0.348269	5.16501	9.54673	0.0041578	0.0707144
ENSG00000162975	chr2	11052063	11054350	+	KCNF1	ENSG00000162975.3	-0.751911	3.97121	8.19003	0.00741281	0.0855198
ENSG00000145063	chr2	11239977	11272947	-	AC062028.1	ENSG00000145063.10	-0.471879	2.68624	8.31206	0.00702953	0.0839157
ENSG00000134324	chr2	11817721	11967535	+	LPIN1	ENSG00000134324.7	0.306764	6.86951	11.2709	0.00206457	0.0568233
ENSG00000071575	chr2	12857015	12882860	+	TRIB2	ENSG00000071575.7	-0.318274	5.47841	8.55247	0.00633551	0.0799498
ENSG00000134323	chr2	16080686	16087129	+	MYCN	ENSG00000134323.10	-0.625236	1.84089	11.7146	0.00173404	0.0553024
ENSG00000119771	chr2	23608088	23931481	+	KLHL29	ENSG00000119771.10	0.296475	5.14691	9.15247	0.00490558	0.0732316
ENSG00000084676	chr2	24714783	24993571	+	NCOA1	ENSG00000084676.11	0.219096	8.03158	8.48334	0.00652718	0.0809933
ENSG00000084710	chr2	25264999	25378243	+	EFR3B	ENSG00000084710.9	-0.373058	6.27946	9.00436	0.00522287	0.0743032
ENSG00000115194	chr2	27476552	27498685	-	SLC30A3	ENSG00000115194.6	-0.620165	4.59805	9.16085	0.00488826	0.0732316
ENSG00000115207	chr2	27548716	27579868	-	GTF3C2	ENSG00000115207.9	-0.207431	5.0074	9.04686	0.00512961	0.0738157
ENSG00000115234	chr2	27593389	27599995	+	SNX17	ENSG00000115234.6	-0.328948	5.0721	8.13465	0.00759413	0.086621
ENSG00000119801	chr2	30369807	30383399	+	YPEL5	ENSG00000119801.8	0.183787	6.58601	8.66166	0.00604505	0.078373
ENSG00000229816	chr2	32426669	32429068	+	DDX50P1	ENSG00000229816.1	0.476361	2.27057	9.68155	0.00393107	0.0696316
ENSG00000115825	chr2	37477645	37551951	-	PRKD3	ENSG00000115825.5	0.637716	4.83285	16.3337	0.000317166	0.0339572
ENSG00000115904	chr2	39208537	39351486	-	SOS1	ENSG00000115904.8	0.327766	6.96641	18.8336	0.000136551	0.0273553
ENSG00000119729	chr2	46768945	46810260	+	RHOQ	ENSG00000119729.6	0.806333	5.75947	22.3102	4.55452e-05	0.0191968
ENSG00000115421	chr2	60983365	61029220	+	PAPOLG	ENSG00000115421.8	0.225733	5.3965	8.98771	0.00525988	0.0743441
ENSG00000143995	chr2	66660584	66801001	+	MEIS1	ENSG00000143995.15	-0.514478	4.19741	8.04375	0.00790224	0.0881897
ENSG00000124380	chr2	70120692	70132707	+	SNRNP27	ENSG00000124380.6	0.336006	4.84356	14.2259	0.00067163	0.0407446
ENSG00000163235	chr2	70674412	70781325	-	TGFA	ENSG00000163235.11	-0.547157	3.94543	9.78239	0.00377017	0.0687424
ENSG00000144043	chr2	71213068	71222075	-	TEX261	ENSG00000144043.7	-0.269065	4.79493	14.5102	0.000605602	0.0393631
ENSG00000114956	chr2	74153953	74186088	+	DGUOK	ENSG00000114956.15	-0.352111	3.73239	9.14006	0.00493135	0.0732316
ENSG00000114978	chr2	74379655	74406025	-	MOB1A	ENSG00000114978.13	0.418315	5.53064	12.1314	0.00147482	0.0530638
ENSG00000065911	chr2	74425689	74444692	+	MTHFD2	ENSG00000065911.7	0.971714	3.02918	12.5311	0.00126491	0.0498933
ENSG00000115275	chr2	74688184	74692537	-	MOGS	ENSG00000115275.7	-0.306304	3.85196	11.053	0.00225108	0.0587617
ENSG00000159399	chr2	75061108	75120486	+	HK2	ENSG00000159399.5	0.860083	3.791	7.88445	0.00847524	0.0913579
ENSG00000230006	chr2	89065324	89106126	+	ANKRD36BP2	ENSG00000230006.3	0.520588	5.20156	16.4597	0.000303622	0.0331632
ENSG00000172005	chr2	95691422	95719737	+	MAL	ENSG00000172005.6	-0.865106	4.89655	13.4585	0.000891474	0.0450579
ENSG00000115041	chr2	95963052	96051825	+	KCNIP3	ENSG00000115041.8	-0.542809	4.98688	15.8982	0.000369184	0.0357072
ENSG00000158158	chr2	97426639	97477628	+	CNNM4	ENSG00000158158.7	-0.371285	4.17145	16.1699	0.000335751	0.034149
ENSG00000168758	chr2	97525453	97536494	-	SEMA4C	ENSG00000168758.6	-0.470397	5.39228	11.4698	0.00190875	0.0566441
ENSG00000115073	chr2	98272431	98280570	-	ACTR1B	ENSG00000115073.6	-0.344571	5.81774	7.59772	0.00962304	0.0963569
ENSG00000158411	chr2	99777890	99797521	-	MITD1	ENSG00000158411.6	0.428728	3.9487	8.74948	0.00582184	0.0770932
ENSG00000158417	chr2	99953816	100017789	+	EIF5B	ENSG00000158417.6	0.230198	6.80691	13.0165	0.00105212	0.0465793
ENSG00000144218	chr2	100162323	100759201	-	AFF3	ENSG00000144218.14	0.291191	7.07759	10.1902	0.00318817	0.0654362
ENSG00000163162	chr2	101887681	101925163	-	RNF149	ENSG00000163162.4	0.25498	5.10577	9.55118	0.0041501	0.0707144
ENSG00000115594	chr2	102681004	102796334	+	IL1R1	ENSG00000115594.7	0.975665	3.65109	8.4063	0.00674815	0.0826458
ENSG00000144057	chr2	107418056	107503564	-	ST6GAL2	ENSG00000144057.11	-0.521729	5.38445	10.9114	0.00238198	0.0606155
ENSG00000169756	chr2	109150857	109303702	+	LIMS1	ENSG00000169756.12	0.463853	4.1685	14.4482	0.00061938	0.0393976
ENSG00000155368	chr2	120124497	120130126	+	DBI	ENSG00000155368.12	0.799519	5.91028	24.66	2.26326e-05	0.014246
ENSG00000136717	chr2	127805603	127864931	-	BIN1	ENSG00000136717.10	-0.358944	7.74145	8.50818	0.00645759	0.0805544
ENSG00000163161	chr2	128014866	128051752	-	ERCC3	ENSG00000163161.8	-0.211473	5.56123	13.2294	0.000971155	0.0459658
ENSG00000270081	chr2	128601127	128603261	-	RP5-935K16.1	ENSG00000270081.1	-0.307973	3.77172	13.4575	0.000891784	0.0450579
ENSG00000136710	chr2	131095814	131099922	-	CCDC115	ENSG00000136710.5	-0.359668	4.24406	11.3706	0.00198484	0.0567384
ENSG00000173272	chr2	132222473	132250316	-	MZT2A	ENSG00000173272.9	-0.449882	3.28127	10.8558	0.0024356	0.0614162
ENSG00000144224	chr2	136499189	136542625	+	UBXN4	ENSG00000144224.12	0.162414	6.97555	12.3217	0.0013706	0.0508896
ENSG00000121964	chr2	144695635	145090135	-	GTDC1	ENSG00000121964.10	0.225755	7.31389	9.77449	0.00378251	0.0687424
ENSG00000183091	chr2	152341850	152591001	-	NEB	ENSG00000183091.15	1.20256	4.84037	14.1395	0.000693195	0.0413021
ENSG00000162980	chr2	152645498	152685006	-	ARL5A	ENSG00000162980.12	0.351237	5.75481	13.9297	0.000748708	0.0424771
ENSG00000136536	chr2	160569000	160627538	+	2019-03-07	ENSG00000136536.10	0.244782	6.40656	9.06893	0.0050819	0.0737529
ENSG00000241399	chr2	160625364	160654753	-	CD302	ENSG00000241399.2	0.662605	3.79573	8.61101	0.00617795	0.0793291
ENSG00000153250	chr2	161128662	161350305	-	RBMS1	ENSG00000153250.13	0.375788	4.94289	13.9515	0.000742732	0.0424771
ENSG00000115267	chr2	163123589	163175213	-	IFIH1	ENSG00000115267.5	0.656139	3.38123	10.3757	0.00295607	0.0634303
ENSG00000115339	chr2	166604101	166651192	-	GALNT3	ENSG00000115339.9	0.440014	2.02131	8.70727	0.00592799	0.077869
ENSG00000198586	chr2	171847333	172087824	-	TLK1	ENSG00000198586.9	0.27123	7.12497	12.4229	0.0013184	0.0505477
ENSG00000091409	chr2	173292082	173371181	+	ITGA6	ENSG00000091409.10	0.493483	6.02957	15.1926	0.000473795	0.0374713
ENSG00000152256	chr2	173420101	173489823	+	PDK1	ENSG00000152256.9	0.594844	5.46608	8.05567	0.00786107	0.0881663
ENSG00000116044	chr2	178092323	178257425	-	NFE2L2	ENSG00000116044.11	0.29574	6.09739	9.484	0.00426807	0.0709278
ENSG00000170035	chr2	181831975	181941312	+	UBE2E3	ENSG00000170035.11	-0.257683	4.69604	8.10411	0.00769619	0.0868966
ENSG00000138434	chr2	182756560	182795465	+	SSFA2	ENSG00000138434.12	0.344463	7.60702	15.2233	0.000468639	0.0374713
ENSG00000138448	chr2	187454792	187545628	+	ITGAV	ENSG00000138448.7	0.36872	7.37419	10.2726	0.00308272	0.0646822
ENSG00000064989	chr2	188207856	188313187	-	CALCRL	ENSG00000064989.8	0.443343	4.11768	10.3821	0.00294836	0.0634303
ENSG00000003436	chr2	188328957	188430487	-	TFPI	ENSG00000003436.10	1.26083	2.96577	25.3491	1.85462e-05	0.014246
ENSG00000204262	chr2	189896622	190044605	-	COL5A2	ENSG00000204262.7	0.641229	6.08731	7.64231	0.00943402	0.0954967
ENSG00000173559	chr2	192542794	192561385	+	NABP1	ENSG00000173559.8	0.820576	3.6938	19.4143	0.000113024	0.0273553
ENSG00000138411	chr2	197059094	197458416	-	HECW2	ENSG00000138411.6	-0.237833	7.06267	10.67	0.00262432	0.0616435
ENSG00000225953	chr2	200322423	200341658	+	SATB2-AS1	ENSG00000225953.2	-0.433703	2.43277	9.57078	0.00411634	0.0706189
ENSG00000138443	chr2	204192942	204312446	+	ABI2	ENSG00000138443.11	-0.1905	8.34664	8.05034	0.00787946	0.0881663
ENSG00000144445	chr2	210886147	211036107	-	KANSL1L	ENSG00000144445.11	0.483008	5.6644	13.0078	0.00105555	0.0465793
ENSG00000115414	chr2	216225163	216300895	-	FN1	ENSG00000115414.14	0.650709	7.28493	7.85315	0.00859302	0.0917868
ENSG00000144583	chr2	217122588	217236750	-	2019-03-04	ENSG00000144583.4	-0.483189	3.57306	11.9715	0.00156901	0.0543953
ENSG00000018280	chr2	219246752	219261617	+	SLC11A1	ENSG00000018280.12	1.24008	3.70964	9.39793	0.00442452	0.07152
ENSG00000198925	chr2	220074494	220094439	-	ATG9A	ENSG00000198925.6	-0.312615	5.82639	12.4141	0.00132283	0.0505477
ENSG00000123989	chr2	220403669	220408509	-	CHPF	ENSG00000123989.9	-0.567256	4.00335	9.40951	0.00440311	0.071385
ENSG00000124006	chr2	220415451	220436581	-	OBSL1	ENSG00000124006.10	-0.263085	5.74834	8.19702	0.00739026	0.0853863
ENSG00000152049	chr2	223916532	224063117	+	KCNE4	ENSG00000152049.5	1.70401	2.77564	18.6597	0.000144575	0.0274067
ENSG00000185404	chr2	231191899	231268447	+	SP140L	ENSG00000185404.12	0.637239	2.14803	8.97711	0.0052836	0.0744609
ENSG00000067066	chr2	231280657	231408805	+	SP100	ENSG00000067066.12	0.962368	4.32336	26.7291	1.2543e-05	0.014246
ENSG00000144524	chr2	232646381	232673963	+	COPS7B	ENSG00000144524.13	-0.204735	5.06135	10.096	0.00331341	0.0664167
ENSG00000182600	chr2	233721980	233743418	+	C2orf82	ENSG00000182600.5	-0.674327	3.2666	11.3232	0.0020223	0.0567384
ENSG00000066248	chr2	233743396	233877982	-	NGEF	ENSG00000066248.10	-0.428453	6.92739	14.7377	0.00055777	0.0382343
ENSG00000168918	chr2	233924677	234116549	+	INPP5D	ENSG00000168918.9	0.714931	4.33646	8.89591	0.00546918	0.0752873
ENSG00000124831	chr2	238536219	238722325	+	LRRFIP1	ENSG00000124831.14	0.352939	6.65493	14.8192	0.000541627	0.037863
ENSG00000132326	chr2	239152679	239198743	-	PER2	ENSG00000132326.7	-0.551279	5.0125	10.0652	0.00335559	0.0665451
ENSG00000144504	chr2	241418839	241508626	-	ANKMY1	ENSG00000144504.11	-0.466737	3.92635	9.23068	0.00474646	0.0723822
ENSG00000180902	chr2	242673994	242708231	+	D2HGDH	ENSG00000180902.12	-0.386315	3.72498	8.98899	0.00525705	0.0743441
ENSG00000144455	chr3	3742498	4508965	-	SUMF1	ENSG00000144455.9	-0.254244	3.92411	8.83185	0.00562056	0.0758051
ENSG00000241553	chr3	9834179	9849410	+	ARPC4	ENSG00000241553.8	-0.321631	4.60154	8.37852	0.00682982	0.0831529
ENSG00000197548	chr3	11313995	11599139	+	ATG7	ENSG00000197548.8	-0.205387	5.34787	9.12985	0.00495266	0.0732316
ENSG00000144712	chr3	12837971	12913415	+	CAND2	ENSG00000144712.7	-0.346985	4.42151	10.7559	0.00253512	0.0616435
ENSG00000132182	chr3	13357737	13461809	-	NUP210	ENSG00000132182.7	-0.426337	4.73628	12.4882	0.00128583	0.0501579
ENSG00000163517	chr3	13521224	13547916	+	HDAC11	ENSG00000163517.10	-0.614643	5.30441	10.3941	0.0029341	0.0634303
ENSG00000169814	chr3	15642848	15687329	+	BTD	ENSG00000169814.8	-0.461395	3.77468	23.3405	3.33847e-05	0.0174602
ENSG00000263740	chr3	15780022	15780315	+	RN7SL4P	ENSG00000263740.1	-0.87348	4.38636	10.7922	0.0024985	0.0614934
ENSG00000154814	chr3	16306706	16391806	+	OXNAD1	ENSG00000154814.9	0.22123	4.6766	7.66108	0.00935567	0.0952472
ENSG00000151092	chr3	25760435	25831530	-	NGLY1	ENSG00000151092.12	0.268067	4.88348	13.7624	0.000796372	0.0435414
ENSG00000163513	chr3	30647994	30735634	+	TGFBR2	ENSG00000163513.13	0.64611	4.87853	13.7982	0.000785892	0.0433499
ENSG00000091317	chr3	32522804	32544900	-	CMTM6	ENSG00000091317.7	0.491484	4.12531	13.2909	0.00094907	0.0458862
ENSG00000163539	chr3	33537737	33759848	-	CLASP2	ENSG00000163539.11	-0.231543	8.81316	7.91712	0.00835419	0.0908263
ENSG00000144674	chr3	37284668	37408242	+	GOLGA4	ENSG00000144674.12	0.373302	8.08893	13.8055	0.0007838	0.0433499
ENSG00000172936	chr3	38179969	38184513	+	MYD88	ENSG00000172936.8	0.818704	2.2373	13.4668	0.000888728	0.0450579
ENSG00000114745	chr3	39138150	39149854	-	GORASP1	ENSG00000114745.9	-0.295999	4.96191	11.4606	0.00191569	0.0566441
ENSG00000168036	chr3	41236328	41301587	+	CTNNB1	ENSG00000168036.12	-0.190699	7.62253	8.64802	0.00608054	0.0787015
ENSG00000169964	chr3	44903361	44907162	+	TMEM42	ENSG00000169964.5	-0.351171	3.02696	7.66234	0.00935043	0.0952472
ENSG00000114650	chr3	47455203	47518616	-	SCAP	ENSG00000114650.14	-0.268884	5.54808	12.1225	0.00147991	0.0530638
ENSG00000132153	chr3	47844399	47891685	+	DHX30	ENSG00000132153.10	-0.182902	6.14284	8.58352	0.00625141	0.0796095
ENSG00000178467	chr3	49027319	49044587	+	P4HTM	ENSG00000178467.13	-0.241207	5.91748	13.4875	0.000881899	0.0450579
ENSG00000178149	chr3	49052921	49059726	-	DALRD3	ENSG00000178149.12	-0.345463	2.82974	8.82472	0.00563767	0.0758236
ENSG00000172046	chr3	49145479	49158371	-	USP19	ENSG00000172046.14	-0.26048	5.35222	8.04071	0.00791278	0.0881897
ENSG00000172037	chr3	49158547	49170551	-	LAMB2	ENSG00000172037.9	0.332066	5.24821	7.50902	0.0100113	0.098791
ENSG00000145022	chr3	49449639	49453908	+	TCTA	ENSG00000145022.4	-0.36244	4.56391	13.0408	0.00104253	0.0465793
ENSG00000145029	chr3	49460379	49466759	-	NICN1	ENSG00000145029.7	-0.33165	4.67869	9.85788	0.00365435	0.0679882
ENSG00000164068	chr3	49726932	49758962	+	RNF123	ENSG00000164068.11	-0.211298	5.28454	8.48472	0.0065233	0.0809933
ENSG00000164076	chr3	49895421	49907655	-	CAMKV	ENSG00000164076.12	-0.35079	6.60226	9.71749	0.00387288	0.06897
ENSG00000001617	chr3	50192478	50226508	+	SEMA3F	ENSG00000001617.7	0.880152	2.68612	12.4942	0.0012829	0.0501579
ENSG00000012171	chr3	50304990	50314977	+	SEMA3B	ENSG00000012171.13	-0.932452	5.83084	10.3793	0.00295175	0.0634303
ENSG00000164082	chr3	51741086	51752629	+	GRM2	ENSG00000164082.10	-0.512324	4.03376	9.93671	0.0035375	0.0679243
ENSG00000090097	chr3	51991470	52002426	-	PCBP4	ENSG00000090097.16	-0.603303	5.1376	17.0871	0.000244775	0.0304399
ENSG00000164086	chr3	52082935	52090566	-	DUSP7	ENSG00000164086.8	-0.38831	5.25633	9.78179	0.0037711	0.0687424
ENSG00000010327	chr3	52529354	52558511	+	STAB1	ENSG00000010327.6	0.963113	4.62221	9.12335	0.00496627	0.0732598
ENSG00000168268	chr3	52558386	52569070	-	NT5DC2	ENSG00000168268.6	0.36005	3.03469	7.65424	0.00938415	0.095265
ENSG00000163933	chr3	53122499	53164478	-	RFT1	ENSG00000163933.5	-0.376807	3.9853	13.109	0.00101608	0.0465793
ENSG00000056736	chr3	53880607	53899827	+	IL17RB	ENSG00000056736.5	1.01645	4.67215	9.24554	0.00471685	0.0723822
ENSG00000114251	chr3	55499743	55523973	-	WNT5A	ENSG00000114251.9	0.552368	3.33008	10.3849	0.00294507	0.0634303
ENSG00000163681	chr3	57741177	57914895	+	SLMAP	ENSG00000163681.10	0.260489	6.56124	16.9311	0.000258176	0.0304399
ENSG00000163638	chr3	64501333	64673676	-	ADAMTS9	ENSG00000163638.9	1.38345	5.7956	8.90491	0.00544828	0.0751319
ENSG00000144744	chr3	69103881	69129559	-	UBA3	ENSG00000144744.12	0.231862	5.62572	15.9632	0.000360878	0.0357072
ENSG00000163605	chr3	73045936	73118350	+	PPP4R2	ENSG00000163605.10	0.386404	6.3524	10.0468	0.003381	0.0665873
ENSG00000184500	chr3	93591881	93692910	-	PROS1	ENSG00000184500.10	0.485559	3.4163	7.76254	0.00894408	0.0933477
ENSG00000081154	chr3	101292939	101313281	+	PCNP	ENSG00000081154.7	0.168682	6.55523	8.37687	0.00683469	0.0831529
ENSG00000066422	chr3	101367733	101396339	-	ZBTB11	ENSG00000066422.4	0.224868	6.15833	7.7236	0.00909969	0.0939183
ENSG00000206530	chr3	113005777	113160457	-	WDR52	ENSG00000206530.4	0.327802	5.42243	8.24585	0.00723475	0.0848679
ENSG00000163611	chr3	113161565	113234034	-	SPICE1	ENSG00000163611.7	0.334566	4.75696	9.62109	0.00403106	0.0701018
ENSG00000051341	chr3	121150278	121264853	-	POLQ	ENSG00000051341.9	0.703428	1.86998	8.35702	0.00689374	0.0835757
ENSG00000180353	chr3	121350246	121379774	-	HCLS1	ENSG00000180353.6	0.90248	3.81139	12.7462	0.00116543	0.0484361
ENSG00000138496	chr3	122246771	122283424	-	PARP9	ENSG00000138496.12	0.933484	4.46755	16.1843	0.000334076	0.034149
ENSG00000163840	chr3	122283085	122294050	+	DTX3L	ENSG00000163840.5	1.00896	4.44605	20.0112	9.32907e-05	0.0263471
ENSG00000173193	chr3	122399465	122449687	+	PARP14	ENSG00000173193.9	0.71212	5.87203	9.13219	0.00494777	0.0732316
ENSG00000070476	chr3	126156444	126194762	-	ZXDC	ENSG00000070476.10	-0.214866	5.08996	8.25486	0.00720644	0.0848679
ENSG00000163870	chr3	127291912	127317094	-	TPRA1	ENSG00000163870.10	-0.315603	3.0168	10.1198	0.00328129	0.0664167
ENSG00000132394	chr3	127872297	128127485	+	EEFSEC	ENSG00000132394.6	-0.296667	2.92631	8.8478	0.00558244	0.0756523
ENSG00000183624	chr3	128997671	129025029	+	HMCES	ENSG00000183624.9	-0.267047	4.88559	8.20168	0.00737526	0.0853811
ENSG00000138246	chr3	132136370	132257876	+	DNAJC13	ENSG00000138246.11	0.183352	6.73852	12.1213	0.00148057	0.0530638
ENSG00000163785	chr3	133784147	133969689	-	RYK	ENSG00000163785.8	0.255499	5.39079	7.59359	0.00964074	0.0964142
ENSG00000114019	chr3	134074716	134094321	-	AMOTL2	ENSG00000114019.10	-0.607664	5.44328	11.9128	0.00160516	0.0544748
ENSG00000182923	chr3	134204585	134293859	+	CEP63	ENSG00000182923.12	0.162667	5.8757	9.72684	0.0038579	0.0689587
ENSG00000114107	chr3	138213186	138313380	-	CEP70	ENSG00000114107.4	0.379858	5.50209	11.2064	0.002118	0.0573573
ENSG00000184432	chr3	139074442	139108574	-	COPB2	ENSG00000184432.5	0.147532	6.74691	8.14981	0.00754402	0.0863282
ENSG00000114126	chr3	141663277	141868386	-	TFDP2	ENSG00000114126.13	0.464355	5.91822	10.2961	0.00305333	0.064377
ENSG00000114127	chr3	142025449	142166904	-	XRN1	ENSG00000114127.6	0.332561	6.88512	17.107	0.000243123	0.0304399
ENSG00000152952	chr3	145787227	145881440	-	PLOD2	ENSG00000152952.7	0.663469	5.6475	8.23118	0.00728108	0.0850212
ENSG00000188313	chr3	146232967	146262651	-	PLSCR1	ENSG00000188313.8	0.827264	4.29475	14.7413	0.000557045	0.0382343
ENSG00000018408	chr3	149235022	149454501	-	WWTR1	ENSG00000018408.10	0.54882	5.02812	11.5127	0.00187679	0.0566441
ENSG00000152601	chr3	151961617	152183569	+	MBNL1	ENSG00000152601.13	0.34474	7.25693	27.5649	9.94475e-06	0.014246
ENSG00000085276	chr3	168801287	169381406	-	MECOM	ENSG00000085276.13	0.720221	4.14601	11.5723	0.0018334	0.0566441
ENSG00000136603	chr3	170075466	170114623	+	SKIL	ENSG00000136603.9	0.305877	6.55834	11.901	0.00161257	0.0544748
ENSG00000114346	chr3	172468472	172539264	+	ECT2	ENSG00000114346.9	0.430432	3.81304	17.4285	0.000217986	0.0302762
ENSG00000121879	chr3	178865902	178957881	+	PIK3CA	ENSG00000121879.3	0.240245	6.6036	13.3606	0.000924639	0.0454942
ENSG00000145075	chr3	180320646	180588793	-	CCDC39	ENSG00000145075.7	0.550342	3.16637	13.6666	0.000825118	0.0440854
ENSG00000242808	chr3	180707558	181554668	+	SOX2-OT	ENSG00000242808.3	-0.7254	7.71109	17.6221	0.000204201	0.0302762
ENSG00000043093	chr3	182655862	182703741	-	DCUN1D1	ENSG00000043093.9	0.246107	5.97446	8.6599	0.00604962	0.078373
ENSG00000180834	chr3	183533664	183543382	-	MAP6D1	ENSG00000180834.3	-0.456504	5.07816	8.47316	0.00655593	0.0812001
ENSG00000161203	chr3	183892477	183901879	+	AP2M1	ENSG00000161203.9	-0.329542	7.63075	8.34981	0.00691533	0.0835757
ENSG00000145198	chr3	183948217	183960117	+	VWA5B2	ENSG00000145198.10	-0.439165	5.05992	10.3758	0.00295596	0.0634303
ENSG00000175182	chr3	184053714	184064063	+	FAM131A	ENSG00000175182.9	-0.382549	6.0903	10.7301	0.00256161	0.0616435
ENSG00000113916	chr3	187439165	187463515	-	BCL6	ENSG00000113916.13	0.869253	6.45099	18.9484	0.000131518	0.0273553
ENSG00000145012	chr3	187871072	188608460	+	LPP	ENSG00000145012.8	0.503211	6.93926	9.48324	0.00426943	0.0709278
ENSG00000061938	chr3	195590235	195638816	-	TNK2	ENSG00000061938.12	-0.18001	7.39029	8.87729	0.00551272	0.0754291
ENSG00000119227	chr3	196673214	196695931	-	PIGZ	ENSG00000119227.3	-0.469308	3.28726	10.4408	0.00287893	0.0634303
ENSG00000163975	chr3	196715492	196756687	-	MFI2	ENSG00000163975.7	-0.519171	2.71969	9.07756	0.00506338	0.073621
ENSG00000168884	chr4	2743375	2758103	-	TNIP2	ENSG00000168884.10	0.531677	2.57901	14.5189	0.00060369	0.0393631
ENSG00000109736	chr4	2932288	2936586	-	MFSD10	ENSG00000109736.10	-0.45935	3.18274	10.8502	0.00244108	0.0614447
ENSG00000087269	chr4	2939660	2965112	-	NOP14	ENSG00000087269.11	0.245236	4.65063	7.7953	0.00881542	0.0929668
ENSG00000132406	chr4	4237269	4249950	-	TMEM128	ENSG00000132406.7	-0.399897	3.1851	8.30506	0.00705093	0.0839573
ENSG00000145220	chr4	4269428	4291896	-	LYAR	ENSG00000145220.9	0.510439	2.66116	11.1328	0.00218078	0.0578971
ENSG00000072832	chr4	5749811	5894785	-	CRMP1	ENSG00000072832.10	-0.323811	6.43062	9.01679	0.00519541	0.0742306
ENSG00000179010	chr4	6641818	6644472	+	MRFAP1	ENSG00000179010.10	-0.224494	7.60197	8.63192	0.00612271	0.07903
ENSG00000132405	chr4	6910969	7034845	+	TBC1D14	ENSG00000132405.14	0.137135	6.39291	7.6233	0.00951411	0.0960708
ENSG00000184985	chr4	7194265	7744554	+	SORCS2	ENSG00000184985.12	-0.406077	5.18698	8.52191	0.00641949	0.0805347
ENSG00000004468	chr4	15779898	15854853	+	CD38	ENSG00000004468.8	-0.983589	3.40126	9.05445	0.00511315	0.0738157
ENSG00000181826	chr4	37592422	37687998	-	RELL1	ENSG00000181826.5	0.739042	3.84394	13.0278	0.00104763	0.0465793
ENSG00000169299	chr4	37828255	37864558	+	PGM2	ENSG00000169299.9	0.496673	3.60329	13.7399	0.000803034	0.043614
ENSG00000174125	chr4	38792298	38858438	-	TLR1	ENSG00000174125.3	0.877186	2.91248	10.4887	0.00282363	0.063291
ENSG00000157796	chr4	39184024	39287430	+	WDR19	ENSG00000157796.13	0.243398	5.99634	8.18625	0.00742504	0.0855229
ENSG00000121892	chr4	39824483	39979576	-	PDS5A	ENSG00000121892.10	0.258811	7.22264	8.43201	0.00667352	0.0820351
ENSG00000145246	chr4	47487305	47595503	+	ATP10D	ENSG00000145246.9	0.452377	4.86886	13.7169	0.000809879	0.04365
ENSG00000109171	chr4	48343339	48428229	+	SLAIN2	ENSG00000109171.10	0.286203	5.81008	9.81294	0.00372283	0.0685992
ENSG00000128039	chr4	56212276	56239263	+	SRD5A3	ENSG00000128039.6	-0.580321	3.67111	11.4895	0.00189398	0.0566441
ENSG00000138760	chr4	77079890	77135046	-	SCARB2	ENSG00000138760.4	-0.303691	7.99442	10.3665	0.00296714	0.0634343
ENSG00000138756	chr4	79697496	79837526	+	BMP2K	ENSG00000138756.13	0.362531	6.23987	10.5424	0.00276296	0.062928
ENSG00000163297	chr4	80822303	81046608	-	ANTXR2	ENSG00000163297.12	0.439205	3.13837	8.07431	0.0077972	0.0878024
ENSG00000138675	chr4	81187753	81257834	+	FGF5	ENSG00000138675.12	0.676564	2.69365	11.7897	0.00168395	0.0552684
ENSG00000173083	chr4	84213614	84256306	-	HPSE	ENSG00000173083.10	0.775524	1.73381	7.79825	0.00880392	0.0929668
ENSG00000172493	chr4	87856154	88062206	+	AFF1	ENSG00000172493.16	0.313372	6.80492	11.895	0.00161633	0.0544748
ENSG00000118785	chr4	88896819	88904562	+	SPP1	ENSG00000118785.9	1.27378	8.15527	10.527	0.00278017	0.062928
ENSG00000138646	chr4	89378268	89427314	+	HERC5	ENSG00000138646.4	0.518921	2.80791	7.95664	0.00821021	0.0901528
ENSG00000138640	chr4	89647106	90032549	-	FAM13A	ENSG00000138640.10	0.389409	6.47674	9.64105	0.00399774	0.0699529
ENSG00000271474	chr4	96470280	96473608	+	RP11-710C12.1	ENSG00000271474.1	-0.501576	2.9241	7.52229	0.00995216	0.0985515
ENSG00000138698	chr4	99182535	99365012	+	RAP1GDS1	ENSG00000138698.10	-0.270721	6.56098	7.82168	0.00871324	0.0923028
ENSG00000145358	chr4	101107027	101111939	-	DDIT4L	ENSG00000145358.2	1.50792	2.9279	10.4666	0.00284907	0.063291
ENSG00000109323	chr4	103552660	103682151	-	MANBA	ENSG00000109323.4	0.292769	4.7513	11.7469	0.00171231	0.0552684
ENSG00000138795	chr4	108968701	109090112	-	LEF1	ENSG00000138795.5	0.641174	3.44704	18.9416	0.000131809	0.0273553
ENSG00000138794	chr4	110609785	110624739	-	CASP6	ENSG00000138794.5	0.728526	1.6083	10.9883	0.0023099	0.0595497
ENSG00000205403	chr4	110661852	110723335	-	CFI	ENSG00000205403.8	1.07747	2.6456	14.2691	0.000661121	0.0407446
ENSG00000174720	chr4	113558120	113578748	+	LARP7	ENSG00000174720.11	0.293083	5.09887	11.7133	0.00173493	0.0553024
ENSG00000164111	chr4	122589110	122618268	-	ANXA5	ENSG00000164111.10	0.458317	5.8162	10.5147	0.00279413	0.062928
ENSG00000138685	chr4	123747863	123819391	+	FGF2	ENSG00000138685.8	0.633815	5.98452	8.58791	0.00623962	0.0796095
ENSG00000138709	chr4	128982423	129144086	+	LARP1B	ENSG00000138709.13	0.263958	5.91719	11.2628	0.00207122	0.0568233
ENSG00000151466	chr4	129786076	130014764	-	SCLT1	ENSG00000151466.7	0.216048	5.31447	7.7795	0.0088772	0.0931137
ENSG00000109381	chr4	139949266	140098372	-	ELF2	ENSG00000109381.15	0.224031	5.82003	9.52653	0.00419298	0.0707144
ENSG00000164161	chr4	145567173	145666423	+	HHIP	ENSG00000164161.5	-0.823601	6.7677	11.5589	0.00184304	0.0566441
ENSG00000145425	chr4	152020725	152025804	+	RPS3A	ENSG00000145425.5	0.289147	5.74868	9.36854	0.00447935	0.0719484
ENSG00000137460	chr4	153857504	153900848	+	FHDC1	ENSG00000137460.4	0.501091	2.70499	7.84366	0.00862911	0.0919075
ENSG00000260244	chr4	156655600	156658214	+	RP11-588K22.2	ENSG00000260244.1	0.396988	4.02848	7.8559	0.00858262	0.0917868
ENSG00000164124	chr4	159122756	159176563	+	TMEM144	ENSG00000164124.6	-0.759493	7.96512	9.31504	0.00458103	0.0722228
ENSG00000129116	chr4	169418217	169849608	+	PALLD	ENSG00000129116.13	0.459245	5.98233	9.11413	0.00498567	0.0732598
ENSG00000218336	chr4	183065140	183724177	+	TENM3	ENSG00000218336.3	-0.334	6.44946	8.3857	0.0068086	0.0831529
ENSG00000164303	chr4	185009859	185142383	-	ENPP6	ENSG00000164303.6	-0.800917	3.44428	12.0586	0.0015169	0.0536229
ENSG00000188242	chr5	466239	473213	-	CTD-2228K2.5	ENSG00000188242.4	-0.364922	2.54825	10.2103	0.0031621	0.0654362
ENSG00000164190	chr5	36876861	37066515	+	NIPBL	ENSG00000164190.12	0.237592	7.67429	8.15296	0.00753366	0.0862797
ENSG00000113569	chr5	37288239	37371283	-	NUP155	ENSG00000113569.11	-0.240864	5.39359	16.2493	0.000326599	0.034149
ENSG00000145623	chr5	38845960	38945698	+	OSMR	ENSG00000145623.8	1.08133	4.90997	9.66475	0.00395858	0.0696997
ENSG00000082074	chr5	39105338	39274630	-	FYB	ENSG00000082074.11	1.37644	4.14765	16.2786	0.000323298	0.034149
ENSG00000153071	chr5	39371780	39462402	-	DAB2	ENSG00000153071.10	0.490446	4.12731	11.1614	0.00215614	0.0576645
ENSG00000113638	chr5	40714577	40756077	-	TTC33	ENSG00000113638.8	0.325629	4.82898	22.2618	4.62214e-05	0.0191968
ENSG00000132357	chr5	40841286	40860275	+	CARD6	ENSG00000132357.9	0.933219	2.08819	16.9254	0.000258678	0.0304399
ENSG00000249779	chr5	43206811	43207913	+	RP11-447H19.3	ENSG00000249779.1	0.584842	1.88484	7.96823	0.00816851	0.0899502
ENSG00000067113	chr5	54720682	54830878	-	PPAP2A	ENSG00000067113.12	0.367925	5.10664	8.79664	0.00570568	0.0762972
ENSG00000164197	chr5	63461671	63668696	+	RNF180	ENSG00000164197.7	0.254163	5.37588	11.341	0.00200819	0.0567384
ENSG00000049192	chr5	64444563	64777747	-	ADAMTS6	ENSG00000049192.10	0.601253	2.14924	7.85668	0.00857967	0.0917868
ENSG00000153914	chr5	65435799	65479443	+	SREK1	ENSG00000153914.11	0.292589	7.07976	11.2287	0.00209935	0.0571507
ENSG00000083312	chr5	72112139	72212560	+	TNPO1	ENSG00000083312.13	0.278387	7.15008	10.6324	0.00266437	0.0617397
ENSG00000157107	chr5	72251808	72386349	+	FCHO2	ENSG00000157107.9	0.24591	5.52243	7.9948	0.00807373	0.0890696
ENSG00000145685	chr5	77781038	78065844	-	LHFPL2	ENSG00000145685.9	0.683694	4.93558	10.0543	0.00337062	0.0665873
ENSG00000164300	chr5	79407050	79551898	-	SERINC5	ENSG00000164300.11	-0.3931	4.91219	9.95031	0.00351774	0.0679243
ENSG00000249042	chr5	79778112	79783882	-	CTD-2015H6.3	ENSG00000249042.1	-0.341482	2.22223	7.61717	0.00954007	0.0961565
ENSG00000245526	chr5	87803363	87986858	-	LINC00461	ENSG00000245526.4	-0.411752	5.67912	19.2696	0.000118454	0.0273553
ENSG00000113356	chr5	89767565	89810370	+	POLR3G	ENSG00000113356.6	0.304761	3.35116	7.65627	0.00937565	0.0952472
ENSG00000176018	chr5	89811428	89825401	-	LYSMD3	ENSG00000176018.8	0.305024	4.50486	10.0256	0.00341056	0.0669826
ENSG00000237187	chr5	92745065	92921354	-	NR2F1-AS1	ENSG00000237187.4	-0.236902	5.77267	9.34748	0.00451909	0.0719624
ENSG00000164291	chr5	94890778	94940768	+	ARSK	ENSG00000164291.12	0.536674	3.394	11.2818	0.00205572	0.0568233
ENSG00000153113	chr5	95860971	96115299	+	CAST	ENSG00000153113.19	0.326389	6.89646	18.2394	0.000166117	0.0289598
ENSG00000151422	chr5	108083523	108532542	+	FER	ENSG00000151422.8	0.244018	6.90094	9.30965	0.00459141	0.0722228
ENSG00000129595	chr5	111478138	111755013	-	EPB41L4A	ENSG00000129595.8	0.420606	4.11643	9.15982	0.00489037	0.0732316
ENSG00000134982	chr5	112043195	112181936	+	APC	ENSG00000134982.12	0.308221	9.60956	10.8437	0.00244745	0.0614934
ENSG00000248175	chr5	114539713	114541943	-	CTC-428G20.3	ENSG00000248175.1	0.345374	2.77842	9.97602	0.00348073	0.0677016
ENSG00000145780	chr5	114856608	114880591	-	FEM1C	ENSG00000145780.6	0.304173	6.29395	10.2128	0.00315884	0.0654362
ENSG00000134970	chr5	114949205	114968689	-	TMED7	ENSG00000134970.13	0.317951	5.5821	8.67439	0.00601214	0.0783004
ENSG00000092421	chr5	115779312	115910630	-	SEMA6A	ENSG00000092421.12	-0.445441	6.65467	12.8887	0.00110412	0.0479732
ENSG00000151292	chr5	122847793	122952739	+	CSNK1G3	ENSG00000151292.13	0.241016	5.90692	9.76055	0.0038044	0.0687889
ENSG00000113368	chr5	126112315	126172712	+	LMNB1	ENSG00000113368.7	0.632734	3.09376	11.9744	0.00156722	0.0543953
ENSG00000125347	chr5	131817301	131826490	-	IRF1	ENSG00000125347.9	1.11315	3.09096	8.06568	0.00782669	0.0879942
ENSG00000145833	chr5	134094469	134190823	+	DDX46	ENSG00000145833.11	0.19059	6.56445	9.35845	0.00449833	0.0719484
ENSG00000146021	chr5	136953189	137071779	-	KLHL3	ENSG00000146021.10	-0.218997	6.10041	9.26723	0.004674	0.0722228
ENSG00000170464	chr5	138744279	138780180	-	DNAJC18	ENSG00000170464.5	-0.359806	6.0786	14.6373	0.000578353	0.038858
ENSG00000113108	chr5	139937853	139973337	-	APBB3	ENSG00000113108.13	-0.386917	4.51871	10.8008	0.0024899	0.0614934
ENSG00000170458	chr5	140011313	140013286	-	CD14	ENSG00000170458.9	1.42162	3.34282	13.5205	0.000871126	0.0450559
ENSG00000243232	chr5	140345820	140391936	+	PCDHAC2	ENSG00000243232.3	-0.468244	4.31607	9.89351	0.00360103	0.0679243
ENSG00000255622	chr5	140535577	140538639	+	PCDHB17	ENSG00000255622.1	0.536734	2.06661	10.8097	0.00248102	0.0614934
ENSG00000242419	chr5	140864741	140892546	+	PCDHGC4	ENSG00000242419.1	-0.369823	3.44203	14.942	0.000518235	0.0374713
ENSG00000240764	chr5	140868808	140892546	+	PCDHGC5	ENSG00000240764.2	-0.56681	5.0342	10.0388	0.00339214	0.0667137
ENSG00000156453	chr5	141232938	141258811	-	PCDH1	ENSG00000156453.9	-0.519382	6.41731	22.8297	3.89117e-05	0.0183157
ENSG00000156475	chr5	145967936	146464347	-	PPP2R2B	ENSG00000156475.14	-0.265187	7.18016	7.95152	0.0082287	0.0902855
ENSG00000176049	chr5	146967990	147162338	-	JAKMIP2	ENSG00000176049.11	0.234345	6.58833	10.6956	0.00259743	0.0616435
ENSG00000011083	chr5	149569520	149602351	+	SLC6A7	ENSG00000011083.4	-0.423589	5.15624	11.5195	0.00187178	0.0566441
ENSG00000019582	chr5	149781200	149792492	-	CD74	ENSG00000019582.10	0.917999	6.24289	9.21304	0.00478185	0.0726255
ENSG00000198624	chr5	150560613	150603706	-	CCDC69	ENSG00000198624.8	0.759577	3.51421	20.9547	6.92226e-05	0.0234089
ENSG00000177556	chr5	151121877	151152093	-	ATOX1	ENSG00000177556.7	-0.353457	3.47225	14.5717	0.000592247	0.0388982
ENSG00000145907	chr5	151150606	151192346	+	G3BP1	ENSG00000145907.10	0.259097	6.73944	9.94376	0.00352724	0.0679243
ENSG00000118322	chr5	159990127	160279221	-	ATP10B	ENSG00000118322.8	-0.534567	5.11206	7.66845	0.00932508	0.0952472
ENSG00000113328	chr5	162864575	162873157	+	CCNG1	ENSG00000113328.14	0.423441	4.86658	19.0069	0.000129026	0.0273553
ENSG00000134516	chr5	169064251	169510386	+	DOCK2	ENSG00000134516.11	0.843378	3.72183	10.7166	0.0025755	0.0616435
ENSG00000043462	chr5	169673241	169725231	-	LCP2	ENSG00000043462.7	0.944935	4.04944	25.9072	1.58139e-05	0.014246
ENSG00000072786	chr5	171469077	171615390	-	STK10	ENSG00000072786.8	0.340489	3.65904	8.52025	0.00642408	0.0805347
ENSG00000164463	chr5	172483355	172566291	+	CREBRF	ENSG00000164463.8	0.246144	6.891	10.0108	0.00343135	0.0671109
ENSG00000122203	chr5	175773064	175788971	-	KIAA1191	ENSG00000122203.10	-0.17592	6.31353	8.79381	0.00571258	0.0763172
ENSG00000146083	chr5	175953698	175965026	-	RNF44	ENSG00000146083.7	-0.244744	5.49004	12.3538	0.0013538	0.0505742
ENSG00000175766	chr5	176057683	176073642	+	EIF4E1B	ENSG00000175766.7	0.411808	2.4953	10.0488	0.00337817	0.0665873
ENSG00000087206	chr5	176332006	176449634	-	UIMC1	ENSG00000087206.12	0.24877	5.23301	7.48788	0.0101063	0.09952
ENSG00000146094	chr5	176928908	176938275	-	DOK3	ENSG00000146094.9	0.767662	2.83493	15.2111	0.00047069	0.0374713
ENSG00000145911	chr5	177540444	177553088	+	N4BP3	ENSG00000145911.5	-0.411619	3.66424	12.9574	0.00107583	0.0473265
ENSG00000145912	chr5	177576461	177580968	-	NHP2	ENSG00000145912.4	-0.33542	3.74089	8.25719	0.00719915	0.0848679
ENSG00000112685	chr6	485133	693117	-	EXOC2	ENSG00000112685.9	0.18652	5.65439	9.39679	0.00442663	0.07152
ENSG00000021355	chr6	2832566	2842240	-	SERPINB1	ENSG00000021355.8	0.631307	3.80814	8.91664	0.00542116	0.0751319
ENSG00000168994	chr6	3722848	3752260	-	PXDC1	ENSG00000168994.9	0.896093	3.49115	25.4706	1.79114e-05	0.014246
ENSG00000112739	chr6	4021501	4065217	+	PRPF4B	ENSG00000112739.12	0.302881	6.87216	11.5203	0.00187118	0.0566441
ENSG00000153046	chr6	4706393	4955785	+	CDYL	ENSG00000153046.13	0.282277	5.39134	11.3353	0.00201266	0.0567384
ENSG00000271978	chr6	5031990	5054657	-	RP11-428J1.4	ENSG00000271978.1	0.513557	1.09079	8.90709	0.00544322	0.0751319
ENSG00000124491	chr6	6144318	6321246	-	F13A1	ENSG00000124491.11	1.19578	3.7413	8.89299	0.00547599	0.0752873
ENSG00000124782	chr6	7107830	7252213	+	RREB1	ENSG00000124782.15	0.574004	4.23593	13.0952	0.00102137	0.0465793
ENSG00000168566	chr6	7590432	7612200	+	SNRNP48	ENSG00000168566.11	0.523443	4.44991	14.755	0.000554287	0.0382343
ENSG00000188428	chr6	8013800	8064647	-	BLOC1S5	ENSG00000188428.12	0.298356	3.20786	9.43752	0.0043518	0.0712011
ENSG00000205269	chr6	11537938	11583757	+	TMEM170B	ENSG00000205269.4	0.306278	6.95208	10.6375	0.00265892	0.0617397
ENSG00000111863	chr6	11712287	11807279	-	ADTRP	ENSG00000111863.8	-0.908519	2.41992	11.1637	0.00215415	0.0576645
ENSG00000272341	chr6	16764577	16767114	+	RP1-151F17.2	ENSG00000272341.1	-0.361544	3.10598	9.30181	0.00460656	0.0722228
ENSG00000165097	chr6	18155560	18224084	+	KDM1B	ENSG00000165097.9	0.309176	5.08448	8.99531	0.00524295	0.0743032
ENSG00000124795	chr6	18224099	18265054	-	DEK	ENSG00000124795.10	0.372785	6.07554	11.079	0.00222794	0.0584536
ENSG00000112343	chr6	25963030	25987384	+	TRIM38	ENSG00000112343.8	0.696293	3.21049	11.4477	0.00192544	0.0566441
ENSG00000197061	chr6	26104104	26104518	+	HIST1H4C	ENSG00000197061.3	-0.500151	4.28896	10.6299	0.00266704	0.0617397
ENSG00000198518	chr6	26204858	26206266	+	HIST1H4E	ENSG00000198518.5	-0.440317	6.07957	9.51007	0.00422187	0.0707144
ENSG00000204655	chr6	29624758	29640149	+	MOG	ENSG00000204655.7	-0.903528	7.0721	8.72555	0.00588178	0.077406
ENSG00000204592	chr6	30457244	30461982	+	HLA-E	ENSG00000204592.5	0.495092	6.55838	7.95894	0.0082019	0.0901528
ENSG00000137343	chr6	30594619	30614600	+	ATAT1	ENSG00000137343.13	-0.255022	4.7144	11.9502	0.00158204	0.0543953
ENSG00000146112	chr6	30644166	30655672	-	PPP1R18	ENSG00000146112.7	0.648327	3.90901	16.9948	0.000252608	0.0304399
ENSG00000272501	chr6	31162977	31165814	-	XXbac-BPG299F13.17	ENSG00000272501.1	-0.511144	2.1714	7.77724	0.0088861	0.0931137
ENSG00000234745	chr6	31321649	31324965	-	HLA-B	ENSG00000234745.5	0.673002	5.84182	9.51004	0.00422193	0.0707144
ENSG00000204469	chr6	31588497	31605548	+	PRRC2A	ENSG00000204469.8	-0.179594	8.09687	11.1509	0.00216516	0.0577962
ENSG00000213722	chr6	31694815	31698394	-	DDAH2	ENSG00000213722.4	0.333496	2.93131	9.29003	0.00462942	0.0722228
ENSG00000213719	chr6	31698358	31707540	-	CLIC1	ENSG00000213719.4	1.02355	3.21725	30.8545	4.12104e-06	0.014246
ENSG00000204371	chr6	31847536	31865464	-	EHMT2	ENSG00000204371.7	-0.274084	6.03877	9.44176	0.00434409	0.0712011
ENSG00000204310	chr6	32135989	32145873	-	AGPAT1	ENSG00000204310.6	-0.325406	5.56858	8.56568	0.0062996	0.0797803
ENSG00000204308	chr6	32146131	32151930	+	RNF5	ENSG00000204308.6	-0.408834	3.84383	9.22089	0.00476605	0.0725231
ENSG00000204301	chr6	32162620	32191844	-	NOTCH4	ENSG00000204301.5	0.479448	4.57249	10.0796	0.00333583	0.0665451
ENSG00000204264	chr6	32808494	32812480	-	PSMB8	ENSG00000204264.4	0.672455	2.34812	10.3893	0.00293978	0.0634303
ENSG00000168394	chr6	32812986	32821755	-	TAP1	ENSG00000168394.9	0.725978	3.65695	9.88513	0.00361349	0.0679442
ENSG00000204231	chr6	33161365	33168630	-	RXRB	ENSG00000204231.6	-0.293623	5.17334	10.834	0.00245699	0.0614934
ENSG00000231925	chr6	33267471	33282164	-	TAPBP	ENSG00000231925.7	0.174402	6.37996	7.72181	0.00910691	0.0939183
ENSG00000236104	chr6	33282183	33285719	-	ZBTB22	ENSG00000236104.2	-0.311019	3.57726	9.11672	0.00498021	0.0732598
ENSG00000096063	chr6	35800743	35889119	-	SRPK1	ENSG00000096063.10	0.218124	6.10962	9.48862	0.00425985	0.0709278
ENSG00000112079	chr6	36461669	36515247	-	STK38	ENSG00000112079.8	0.422714	4.82698	8.3327	0.00696683	0.0837265
ENSG00000146122	chr6	39760142	39872648	+	DAAM2	ENSG00000146122.12	-0.618355	7.82524	9.30146	0.00460723	0.0722228
ENSG00000156564	chr6	40359325	40555204	-	LRFN2	ENSG00000156564.8	-0.235417	4.28961	7.92415	0.00832837	0.0908263
ENSG00000124659	chr6	42712219	42714558	-	TBCC	ENSG00000124659.5	-0.528853	3.47742	14.8327	0.000538995	0.037863
ENSG00000137221	chr6	43445261	43474294	+	TJAP1	ENSG00000137221.10	-0.531973	5.2216	9.95781	0.00350691	0.0679243
ENSG00000124571	chr6	43490072	43543812	-	XPO5	ENSG00000124571.13	0.162837	5.35743	7.83136	0.00867607	0.0922551
ENSG00000198087	chr6	47445525	47594999	+	CD2AP	ENSG00000198087.7	0.535754	4.73823	17.8614	0.000188432	0.0302762
ENSG00000012660	chr6	53132196	53213947	-	ELOVL5	ENSG00000012660.9	0.252713	6.40018	10.6366	0.0026598	0.0617397
ENSG00000124749	chr6	55921388	56258892	-	COL21A1	ENSG00000124749.12	0.489872	3.89487	10.3301	0.00301141	0.0642359
ENSG00000168116	chr6	56911347	56920023	+	KIAA1586	ENSG00000168116.9	0.282616	5.01287	11.3346	0.00201326	0.0567384
ENSG00000250686	chr6	62340138	62390954	-	RP1-240B8.3	ENSG00000250686.2	0.430094	4.58968	8.40663	0.00674718	0.0826458
ENSG00000118482	chr6	64345725	64489229	+	PHF3	ENSG00000118482.7	0.225619	7.87114	7.76901	0.00891852	0.0931498
ENSG00000112701	chr6	76311225	76427997	+	SENP6	ENSG00000112701.13	0.208069	7.65912	9.57637	0.00410678	0.070558
ENSG00000118418	chr6	79910962	79944406	-	HMGN3	ENSG00000118418.10	0.57117	4.9414	27.2085	1.09746e-05	0.014246
ENSG00000135338	chr6	80194708	80247175	-	LCA5	ENSG00000135338.9	0.313311	4.82887	7.57159	0.00973572	0.0970205
ENSG00000146278	chr6	89790470	89794879	+	PNRC1	ENSG00000146278.10	0.31424	6.68016	7.75001	0.00899384	0.0936593
ENSG00000118412	chr6	90539613	90584155	+	CASP8AP2	ENSG00000118412.8	0.27902	6.32962	11.637	0.00178751	0.0557564
ENSG00000135333	chr6	93949738	94129265	-	EPHA7	ENSG00000135333.9	0.455377	5.33564	13.6957	0.00081626	0.0438266
ENSG00000112218	chr6	97242002	97285353	-	GPR63	ENSG00000112218.7	0.352577	4.69502	8.78485	0.00573448	0.0765374
ENSG00000132424	chr6	99845927	99873207	-	PNISR	ENSG00000132424.10	0.437652	8.35456	11.4767	0.00190358	0.0566441
ENSG00000123552	chr6	99880190	99969604	-	USP45	ENSG00000123552.13	0.328863	5.64302	10.911	0.00238238	0.0606155
ENSG00000112249	chr6	100956070	101329248	-	ASCC3	ENSG00000112249.9	0.172157	6.23844	8.40659	0.0067473	0.0826458
ENSG00000080546	chr6	109307640	109416022	-	SESN1	ENSG00000080546.9	0.319327	6.16491	8.55948	0.00631643	0.0797803
ENSG00000183137	chr6	109416313	109485135	+	CEP57L1	ENSG00000183137.10	0.280407	4.56794	9.39766	0.00442502	0.07152
ENSG00000243587	chr6	109487036	109592217	+	C6orf183	ENSG00000243587.6	0.658633	1.37292	18.4218	0.000156378	0.0283104
ENSG00000155115	chr6	111279763	111289093	+	GTF3C6	ENSG00000155115.6	0.368469	3.95209	12.7904	0.00114601	0.0484361
ENSG00000187189	chr6	116571151	116575261	-	TSPYL4	ENSG00000187189.9	-0.254945	7.50238	8.35082	0.0069123	0.0835757
ENSG00000111817	chr6	116575336	116762424	+	DSE	ENSG00000111817.12	0.637437	4.67737	20.1696	8.86955e-05	0.0255606
ENSG00000196911	chr6	117002350	117063029	+	KPNA5	ENSG00000196911.5	0.279785	5.80963	13.6492	0.000830446	0.0440854
ENSG00000146352	chr6	123317116	123394072	+	CLVS2	ENSG00000146352.8	0.273224	7.48968	8.86428	0.00554336	0.0755479
ENSG00000146373	chr6	125283691	125413779	+	RNF217	ENSG00000146373.12	0.309662	5.18529	10.1969	0.00317949	0.0654362
ENSG00000146374	chr6	127439749	127518910	+	RSPO3	ENSG00000146374.9	0.658843	2.77444	10.7681	0.0025228	0.0616435
ENSG00000146376	chr6	129897277	130031370	-	ARHGAP18	ENSG00000146376.6	0.56214	3.31738	18.8069	0.000137751	0.0273553
ENSG00000112319	chr6	133561736	133853258	+	EYA4	ENSG00000112319.13	-0.787343	2.46068	9.237	0.00473384	0.0723822
ENSG00000112378	chr6	138409642	138428648	-	PERP	ENSG00000112378.11	0.697967	2.70408	11.6586	0.00177241	0.055678
ENSG00000112379	chr6	138483058	138665800	+	KIAA1244	ENSG00000112379.8	-0.23035	8.46975	7.95833	0.00820412	0.0901528
ENSG00000051620	chr6	138724668	138743334	+	HEBP2	ENSG00000051620.6	0.647939	4.07236	8.75226	0.00581493	0.0770932
ENSG00000112419	chr6	143857982	144152322	+	PHACTR2	ENSG00000112419.10	0.286154	5.79068	17.0238	0.000250119	0.0304399
ENSG00000135521	chr6	144164481	144184949	+	LTV1	ENSG00000135521.8	0.234069	3.94199	8.2397	0.00725413	0.0848679
ENSG00000146414	chr6	146185381	146285559	-	SHPRH	ENSG00000146414.11	0.310723	7.2581	9.45132	0.00432676	0.0712011
ENSG00000225135	chr6	147708800	147711601	+	RP11-361F15.2	ENSG00000225135.1	0.597057	4.02228	17.5192	0.000211409	0.0302762
ENSG00000055208	chr6	149539777	149732749	+	TAB2	ENSG00000055208.13	0.38196	7.00872	10.5587	0.00274483	0.0628196
ENSG00000198729	chr6	150464212	150571493	+	PPP1R14C	ENSG00000198729.4	-0.397139	3.44485	8.33779	0.00695148	0.0836131
ENSG00000131016	chr6	151561134	151679692	+	AKAP12	ENSG00000131016.12	0.398386	8.71677	10.0509	0.00337523	0.0665873
ENSG00000120279	chr6	153019030	153045702	+	MYCT1	ENSG00000120279.6	0.845425	2.82181	13.9003	0.000756863	0.0427373
ENSG00000112029	chr6	153291664	153304714	-	FBXO5	ENSG00000112029.5	0.837302	1.56772	18.6316	0.000145916	0.0274067
ENSG00000112031	chr6	153308497	153323820	-	MTRF1L	ENSG00000112031.11	0.420288	3.10272	10.1567	0.00323213	0.0658319
ENSG00000092820	chr6	159186773	159240444	-	EZR	ENSG00000092820.13	0.521756	6.69177	7.47288	0.0101744	0.0998418
ENSG00000176381	chr6	166719168	166721936	-	PRR18	ENSG00000176381.4	-0.852521	4.54886	7.88642	0.0084679	0.0913485
ENSG00000235008	chr6	167114582	167116327	-	RP3-497J21.1	ENSG00000235008.1	0.545607	2.8029	7.49239	0.010086	0.0993889
ENSG00000164880	chr7	1509913	1545489	-	INTS1	ENSG00000164880.11	-0.434753	6.44518	29.2006	6.3771e-06	0.014246
ENSG00000205903	chr7	6676953	6694242	+	ZNF316	ENSG00000205903.2	-0.320537	4.08338	8.1466	0.0075546	0.0863794
ENSG00000122550	chr7	23145353	23217533	+	KLHL7	ENSG00000122550.13	0.186005	5.2991	8.02668	0.00796161	0.0884238
ENSG00000136235	chr7	23275586	23314727	+	GPNMB	ENSG00000136235.11	1.16972	4.71809	8.6655	0.00603509	0.0783319
ENSG00000169193	chr7	23636998	23684327	+	CCDC126	ENSG00000169193.7	0.476824	3.40755	12.9013	0.00109887	0.0479732
ENSG00000105926	chr7	24612887	24733812	+	MPP6	ENSG00000105926.11	0.337134	7.11707	11.3735	0.00198257	0.0567384
ENSG00000146592	chr7	28338940	28865511	+	CREB5	ENSG00000146592.12	-0.599748	6.30497	15.2055	0.000471635	0.0374713
ENSG00000106066	chr7	29034847	29235067	-	CPVL	ENSG00000106066.9	0.98476	2.10044	11.3162	0.00202789	0.0567384
ENSG00000122574	chr7	29846102	29956682	+	WIPF3	ENSG00000122574.6	0.268521	5.9717	7.59743	0.0096243	0.0963569
ENSG00000106080	chr7	30050203	30066300	-	FKBP14	ENSG00000106080.6	0.283509	3.89038	7.85454	0.00858778	0.0917868
ENSG00000180233	chr7	30323923	30452118	+	ZNRF2	ENSG00000180233.9	0.371281	4.22426	13.9992	0.000729804	0.0423646
ENSG00000122507	chr7	33168856	33645680	+	BBS9	ENSG00000122507.16	0.324109	5.48979	9.57917	0.00410199	0.070558
ENSG00000106603	chr7	43648055	43769316	-	COA1	ENSG00000106603.13	-0.171989	5.55446	7.94816	0.00824087	0.0903259
ENSG00000015676	chr7	44418720	44530479	-	NUDCD3	ENSG00000015676.13	-0.288319	7.24172	11.7311	0.0017229	0.0552684
ENSG00000158604	chr7	44617493	44621886	-	TMED4	ENSG00000158604.10	-0.364288	5.53267	16.8685	0.000263762	0.030775
ENSG00000136274	chr7	45120037	45128513	-	NACAD	ENSG00000136274.8	-0.447679	6.13492	9.50729	0.00422677	0.0707144
ENSG00000185811	chr7	50343720	50472799	+	IKZF1	ENSG00000185811.12	1.07266	2.83669	10.6902	0.00260307	0.0616435
ENSG00000132434	chr7	55433141	55501435	+	LANCL2	ENSG00000132434.5	-0.301627	5.65668	8.0531	0.00786994	0.0881663
ENSG00000106153	chr7	56169262	56174269	-	CHCHD2	ENSG00000106153.12	-0.505034	5.15963	13.3946	0.000912972	0.0451701
ENSG00000173041	chr7	63980262	64023484	-	ZNF680	ENSG00000173041.7	0.494153	6.00716	14.8255	0.000540395	0.037863
ENSG00000146757	chr7	64838712	64866038	+	ZNF92	ENSG00000146757.9	0.270494	4.51643	7.66435	0.00934209	0.0952472
ENSG00000067601	chr7	66752528	66767894	-	PMS2P4	ENSG00000067601.6	-0.582877	1.91643	12.0551	0.00151896	0.0536229
ENSG00000185274	chr7	70597155	71178585	+	WBSCR17	ENSG00000185274.7	-0.477241	6.423	13.4209	0.000904071	0.0451701
ENSG00000196313	chr7	72349936	72421979	+	POM121	ENSG00000196313.7	-0.244331	4.90275	10.6962	0.00259678	0.0616435
ENSG00000176410	chr7	73095299	73097783	-	DNAJC30	ENSG00000176410.7	-0.489701	3.63277	13.2642	0.000958603	0.0458862
ENSG00000106089	chr7	73113536	73134002	-	STX1A	ENSG00000106089.7	-0.566514	6.07632	13.566	0.000856519	0.0447729
ENSG00000160828	chr7	74112305	74306731	-	STAG3L2	ENSG00000160828.13	-0.48682	2.14891	8.56128	0.00631152	0.0797803
ENSG00000005486	chr7	75471920	75518244	+	RHBDD2	ENSG00000005486.12	-0.402551	6.1762	9.52369	0.00419795	0.0707144
ENSG00000135205	chr7	76751751	76958850	+	CCDC146	ENSG00000135205.10	0.50653	4.20479	11.3871	0.00197195	0.0567384
ENSG00000127947	chr7	77166592	77269388	+	PTPN12	ENSG00000127947.11	0.312992	6.36091	7.70275	0.00918419	0.09432
ENSG00000006576	chr7	77428122	77586818	+	PHTF2	ENSG00000006576.12	0.246131	5.22964	11.5026	0.00188424	0.0566441
ENSG00000019991	chr7	81328322	81399754	-	HGF	ENSG00000019991.11	1.62417	4.33678	17.1956	0.000235904	0.0304399
ENSG00000198822	chr7	86273230	86494200	+	GRM3	ENSG00000198822.6	-0.464129	6.35219	12.7908	0.00114587	0.0484361
ENSG00000164659	chr7	86506222	86689015	-	KIAA1324L	ENSG00000164659.10	-0.359062	6.32337	10.9338	0.00236073	0.0605007
ENSG00000006634	chr7	87505531	87538856	+	DBF4	ENSG00000006634.3	0.414772	2.57566	8.48822	0.00651343	0.080965
ENSG00000127914	chr7	91570181	91739987	+	AKAP9	ENSG00000127914.12	0.258758	8.42054	10.7993	0.0024914	0.0614934
ENSG00000127920	chr7	93551011	93557922	+	GNG11	ENSG00000127920.5	0.586408	3.13844	9.05117	0.00512026	0.0738157
ENSG00000205356	chr7	97843936	97881563	-	TECPR1	ENSG00000205356.5	-0.271409	5.62818	8.02389	0.00797136	0.0884238
ENSG00000198742	chr7	98625061	98741723	-	SMURF1	ENSG00000198742.5	-0.276315	5.745	9.53732	0.00417415	0.0707144
ENSG00000130429	chr7	98971872	98992424	+	ARPC1B	ENSG00000130429.8	0.496624	2.49592	9.74408	0.00383045	0.0689587
ENSG00000260336	chr7	100737328	100741248	+	RP11-395B7.7	ENSG00000260336.1	0.526088	4.02215	8.58023	0.00626028	0.0796095
ENSG00000128564	chr7	100805790	100808874	-	VGF	ENSG00000128564.5	-1.68686	4.85178	11.3432	0.00200644	0.0567384
ENSG00000214253	chr7	100882739	100895597	-	FIS1	ENSG00000214253.4	-0.470722	5.01047	8.9088	0.00543926	0.0751319
ENSG00000170632	chr7	102715328	102740205	+	ARMC10	ENSG00000170632.9	-0.257244	4.2821	8.23718	0.00726208	0.0848906
ENSG00000105821	chr7	102952921	102985320	-	DNAJC2	ENSG00000105821.10	0.31759	4.6533	12.746	0.00116552	0.0484361
ENSG00000105851	chr7	106505723	106547590	+	PIK3CG	ENSG00000105851.6	1.0881	2.33006	19.7431	0.000101658	0.0267433
ENSG00000172209	chr7	107110463	107116098	+	GPR22	ENSG00000172209.4	0.36402	5.15651	8.77939	0.00574787	0.0766437
ENSG00000105967	chr7	115575202	115799950	-	TFEC	ENSG00000105967.11	0.940326	2.1917	10.7578	0.00253322	0.0616435
ENSG00000170775	chr7	124386051	124405681	-	GPR37	ENSG00000170775.2	-0.885203	6.19951	10.8695	0.00242227	0.0612844
ENSG00000004059	chr7	127228399	127231759	+	ARF5	ENSG00000004059.6	-0.469223	4.4366	12.6393	0.00121377	0.0488308
ENSG00000135245	chr7	128095903	128098472	+	HILPDA	ENSG00000135245.9	1.63246	4.57337	9.67914	0.00393499	0.0696316
ENSG00000128591	chr7	128470431	128499328	+	FLNC	ENSG00000128591.11	-0.687472	4.45841	8.54635	0.00635224	0.0800892
ENSG00000226380	chr7	130561495	130598069	-	MIR29B1	ENSG00000226380.3	0.720478	6.32888	11.363	0.00199075	0.0567384
ENSG00000271204	chr7	130614968	130616965	-	RP11-138A9.1	ENSG00000271204.1	0.669416	5.32195	9.10487	0.00500522	0.0733182
ENSG00000231721	chr7	130626519	130794935	-	MKLN1-AS1	ENSG00000231721.2	0.519296	6.55703	8.89403	0.00547356	0.0752873
ENSG00000122786	chr7	134429003	134655479	+	CALD1	ENSG00000122786.15	0.628562	6.78445	13.6548	0.000828733	0.0440854
ENSG00000080802	chr7	135046547	135194875	-	CNOT4	ENSG00000080802.14	0.210681	6.10474	12.3898	0.0013352	0.0505477
ENSG00000105939	chr7	138728266	138794465	-	ZC3HAV1	ENSG00000105939.8	0.411244	4.9171	7.47677	0.0101567	0.099807
ENSG00000146963	chr7	139025105	139108198	+	C7orf55-LUC7L2	ENSG00000146963.13	-0.401812	5.49592	8.51388	0.00644174	0.0805544
ENSG00000133597	chr7	140372953	140396061	+	ADCK2	ENSG00000133597.5	-0.415148	3.78492	8.8909	0.00548087	0.0752873
ENSG00000106123	chr7	142552792	142568847	+	EPHB6	ENSG00000106123.7	-0.283332	7.01332	10.6873	0.00260612	0.0616435
ENSG00000159784	chr7	143050493	143059863	-	FAM131B	ENSG00000159784.13	-0.330303	6.88238	9.91739	0.00356575	0.0679243
ENSG00000170265	chr7	148892577	148923339	+	ZNF282	ENSG00000170265.7	-0.285116	3.89363	10.5189	0.00278934	0.062928
ENSG00000133574	chr7	150264365	150271041	+	GIMAP4	ENSG00000133574.5	0.924906	3.48449	21.0407	6.73835e-05	0.0234089
ENSG00000055118	chr7	150642049	150675403	-	KCNH2	ENSG00000055118.10	-0.280786	3.9779	7.73347	0.00905995	0.0937944
ENSG00000197150	chr7	150725510	150744869	+	ABCB8	ENSG00000197150.8	-0.32091	5.29093	10.8656	0.00242603	0.0612844
ENSG00000126870	chr7	158649269	158749438	+	WDR60	ENSG00000126870.11	0.291139	6.34328	8.98186	0.00527297	0.0743852
ENSG00000172748	chr8	182137	197342	+	ZNF596	ENSG00000172748.8	-0.643097	2.9944	11.3442	0.00200565	0.0567384
ENSG00000176595	chr8	1922044	1955102	+	KBTBD11	ENSG00000176595.3	-0.238239	7.64518	7.79594	0.00881291	0.0929668
ENSG00000036448	chr8	1993155	2113475	+	MYOM2	ENSG00000036448.5	0.517394	4.90523	12.0316	0.00153289	0.0538456
ENSG00000091879	chr8	6357172	6420930	-	ANGPT2	ENSG00000091879.9	2.8097	4.68497	32.9001	2.4417e-06	0.014246
ENSG00000147324	chr8	8640864	8751155	-	MFHAS1	ENSG00000147324.6	0.360386	5.3341	9.65869	0.00396855	0.0697061
ENSG00000173281	chr8	8993765	9009084	-	PPP1R3B	ENSG00000173281.4	0.697735	2.72319	15.6312	0.000405531	0.0370483
ENSG00000175806	chr8	9911778	10286401	+	MSRA	ENSG00000175806.10	0.251622	5.67527	7.56683	0.00975636	0.0971576
ENSG00000104219	chr8	17013538	17082308	+	ZDHHC2	ENSG00000104219.8	0.291007	6.10701	8.00348	0.00804303	0.0889381
ENSG00000155975	chr8	17104080	17159936	+	VPS37A	ENSG00000155975.5	0.158188	5.48563	9.3796	0.00445863	0.0718685
ENSG00000003987	chr8	17155539	17271037	-	MTMR7	ENSG00000003987.9	-0.293031	5.85298	7.91676	0.00835551	0.0908263
ENSG00000061337	chr8	20103676	20161474	-	LZTS1	ENSG00000061337.11	-0.424144	5.67834	9.75097	0.00381952	0.0689587
ENSG00000158856	chr8	21906506	21940038	+	DMTN	ENSG00000158856.13	-0.275978	7.43639	9.02337	0.00518093	0.0741236
ENSG00000168453	chr8	21971928	21990897	-	HR	ENSG00000168453.10	-0.544141	5.10205	8.68147	0.00599389	0.0783004
ENSG00000104635	chr8	22224762	22291642	+	SLC39A14	ENSG00000104635.9	0.633199	5.285	8.6654	0.00603535	0.0783319
ENSG00000158941	chr8	22462145	22479027	+	CCAR2	ENSG00000158941.12	-0.264412	6.06404	13.7548	0.000798613	0.0435414
ENSG00000008853	chr8	22844930	22877712	+	RHOBTB2	ENSG00000008853.12	-0.437464	6.71067	15.0867	0.000492069	0.0374713
ENSG00000120889	chr8	22877646	22926692	-	TNFRSF10B	ENSG00000120889.8	0.60728	3.39445	11.8853	0.00162242	0.0544748
ENSG00000104679	chr8	23127633	23153792	+	R3HCC1	ENSG00000104679.6	-0.333369	3.74198	9.05132	0.00511993	0.0738157
ENSG00000104722	chr8	24770525	24776607	+	NEFM	ENSG00000104722.9	0.550051	9.35546	8.73082	0.00586853	0.0773036
ENSG00000104756	chr8	25285366	25315992	-	KCTD9	ENSG00000104756.11	0.351124	4.35651	11.8826	0.0016241	0.0544748
ENSG00000012232	chr8	28457986	28613116	+	EXTL3	ENSG00000012232.4	-0.270709	6.36838	11.186	0.00213518	0.0573573
ENSG00000147421	chr8	28747911	28922281	+	HMBOX1	ENSG00000147421.13	0.304377	6.51609	12.5869	0.00123824	0.0491159
ENSG00000120875	chr8	29190581	29208185	-	DUSP4	ENSG00000120875.4	-1.53935	2.56731	16.9808	0.000253818	0.0304399
ENSG00000253974	chr8	31883735	31996991	+	NRG1-IT1	ENSG00000253974.1	0.612923	2.83654	10.6089	0.00268975	0.0620621
ENSG00000168615	chr8	38854388	38962663	+	ADAM9	ENSG00000168615.7	0.205482	6.02344	12.6721	0.00119871	0.0484361
ENSG00000197140	chr8	38964509	39142430	+	ADAM32	ENSG00000197140.10	0.364997	4.06838	8.0244	0.00796955	0.0884238
ENSG00000185900	chr8	42948658	42978577	+	POMK	ENSG00000185900.5	-0.283419	4.70156	13.0135	0.0010533	0.0465793
ENSG00000168300	chr8	52730140	52811735	-	PCMTD1	ENSG00000168300.9	0.236182	6.29206	11.4678	0.00191022	0.0566441
ENSG00000120992	chr8	54958938	55014577	-	LYPLA1	ENSG00000120992.13	0.386095	3.48855	12.7212	0.00117655	0.0484361
ENSG00000254087	chr8	56792372	56923940	+	LYN	ENSG00000254087.3	0.744872	3.4746	12.8171	0.00113447	0.0483983
ENSG00000137575	chr8	59465483	59495419	+	SDCBP	ENSG00000137575.7	0.375258	6.60208	17.1151	0.00024245	0.0304399
ENSG00000035681	chr8	59496063	59572403	-	NSMAF	ENSG00000035681.3	0.215642	5.32654	8.2826	0.00712004	0.084417
ENSG00000198363	chr8	62413116	62627155	-	ASPH	ENSG00000198363.11	0.336244	7.30441	8.0414	0.00791039	0.0881897
ENSG00000172817	chr8	65500320	65711318	-	CYP7B1	ENSG00000172817.3	-0.467291	3.88805	7.72487	0.00909457	0.0939183
ENSG00000245910	chr8	67833919	67838633	-	SNHG6	ENSG00000245910.4	0.350576	4.25018	13.931	0.000748344	0.0424771
ENSG00000104218	chr8	67974661	68108498	+	CSPP1	ENSG00000104218.9	0.368952	5.97277	14.5807	0.000590317	0.0388982
ENSG00000067167	chr8	71485677	71520622	-	TRAM1	ENSG00000067167.3	0.344369	5.48282	17.0083	0.00025145	0.0304399
ENSG00000221947	chr8	71581600	71702606	+	XKR9	ENSG00000221947.3	0.358832	2.70231	9.91887	0.00356359	0.0679243
ENSG00000104343	chr8	74692332	74791145	-	UBE2W	ENSG00000104343.15	0.254326	6.15052	9.59368	0.00407729	0.070558
ENSG00000254349	chr8	75512010	75735548	+	RP11-758M4.1	ENSG00000254349.1	0.995431	1.46221	28.3616	7.99647e-06	0.014246
ENSG00000137558	chr8	75736772	75767264	+	PI15	ENSG00000137558.3	1.51345	2.9601	15.3981	0.000440397	0.0374713
ENSG00000076641	chr8	81880045	82024303	-	PAG1	ENSG00000076641.4	0.264795	5.86682	10.1249	0.00327447	0.0664167
ENSG00000147588	chr8	82352561	82359758	-	PMP2	ENSG00000147588.6	0.447358	8.1786	10.4293	0.00289243	0.0634303
ENSG00000133731	chr8	82570196	82598928	-	IMPA1	ENSG00000133731.5	0.266632	5.21798	8.73964	0.00584639	0.0772282
ENSG00000251136	chr8	90621638	90769955	-	RP11-37B2.1	ENSG00000251136.4	0.368396	4.68262	10.927	0.00236716	0.0605053
ENSG00000188343	chr8	94710789	94743755	+	FAM92A1	ENSG00000188343.8	0.303578	4.32135	9.2309	0.00474602	0.0723822
ENSG00000164953	chr8	94767072	94831462	+	TMEM67	ENSG00000164953.11	0.240763	4.50912	7.88118	0.00848747	0.09142
ENSG00000180543	chr8	98285717	98290176	-	TSPYL5	ENSG00000180543.3	-0.389069	5.41899	15.0843	0.000492476	0.0374713
ENSG00000104375	chr8	99413631	99955055	-	STK3	ENSG00000104375.11	0.445364	4.12572	10.7015	0.00259121	0.0616435
ENSG00000104450	chr8	101170134	101271506	+	SPAG1	ENSG00000104450.8	0.37235	3.58143	10.385	0.00294496	0.0634303
ENSG00000070756	chr8	101698044	101735037	-	PABPC1	ENSG00000070756.9	0.256785	7.27836	10.3723	0.00296017	0.0634303
ENSG00000104490	chr8	102698771	103137135	-	NCALD	ENSG00000104490.13	-0.66678	7.62287	10.2228	0.00314594	0.0654362
ENSG00000182197	chr8	118806729	119124092	-	EXT1	ENSG00000182197.6	-0.305201	4.69692	11.1019	0.00220774	0.0583448
ENSG00000136960	chr8	120569326	120685693	-	ENPP2	ENSG00000136960.8	-0.729092	7.68991	9.88768	0.0036097	0.0679442
ENSG00000156802	chr8	124332090	124428590	-	ATAD2	ENSG00000156802.8	0.344062	4.89725	13.4618	0.000890369	0.0450579
ENSG00000129292	chr8	133787618	133861052	+	PHF20L1	ENSG00000129292.16	0.201138	6.93535	11.6808	0.00175708	0.0556171
ENSG00000155926	chr8	134048973	134115298	-	SLA	ENSG00000155926.9	0.975129	3.46222	13.3127	0.000941332	0.0458364
ENSG00000167632	chr8	140742586	141468678	-	TRAPPC9	ENSG00000167632.10	-0.266865	5.90424	7.93562	0.00828646	0.0906365
ENSG00000180900	chr8	144873090	144897549	-	SCRIB	ENSG00000180900.12	-0.322432	5.26893	9.41226	0.00439805	0.0713848
ENSG00000179950	chr8	144898514	144912029	-	PUF60	ENSG00000179950.9	-0.485765	5.0943	16.6821	0.000281197	0.0320224
ENSG00000178719	chr8	145064226	145067583	+	GRINA	ENSG00000178719.12	-0.372547	6.49234	12.358	0.00135161	0.0505742
ENSG00000197858	chr8	145137493	145141119	+	GPAA1	ENSG00000197858.6	-0.563517	4.30791	9.57956	0.00410133	0.070558
ENSG00000167702	chr8	145691426	145699585	+	KIFC2	ENSG00000167702.7	-0.233971	6.4263	9.42837	0.0043685	0.0712011
ENSG00000197363	chr8	146024261	146036554	+	ZNF517	ENSG00000197363.5	-0.609883	2.61595	17.47	0.000214952	0.0302762
ENSG00000096968	chr9	4985033	5128183	+	JAK2	ENSG00000096968.8	0.351775	5.81265	11.8583	0.00163953	0.0547323
ENSG00000044459	chr9	17134980	17503921	+	CNTLN	ENSG00000044459.10	0.520426	4.39259	12.6158	0.00122468	0.0488524
ENSG00000137145	chr9	19230433	19374139	+	DENND4C	ENSG00000137145.16	0.319845	6.44441	13.8029	0.000784539	0.0433499
ENSG00000171843	chr9	20341663	20622542	-	MLLT3	ENSG00000171843.11	0.354594	5.71394	8.31722	0.00701379	0.0838626
ENSG00000120162	chr9	27325207	27529779	-	MOB3B	ENSG00000120162.9	-0.411045	5.62915	9.08121	0.00505555	0.073621
ENSG00000107201	chr9	32455300	32526322	-	DDX58	ENSG00000107201.5	0.563858	4.52532	9.90765	0.0035801	0.0679243
ENSG00000137100	chr9	34613548	34620515	-	DCTN3	ENSG00000137100.11	-0.29897	4.71961	10.0168	0.00342284	0.0671109
ENSG00000165282	chr9	35088685	35096591	-	PIGO	ENSG00000165282.9	-0.397649	3.9969	13.8237	0.00077854	0.0433499
ENSG00000198853	chr9	35490124	35561895	+	RUSC2	ENSG00000198853.7	-0.34382	7.05712	17.4775	0.000214404	0.0302762
ENSG00000107185	chr9	35749203	35758572	+	RGP1	ENSG00000107185.8	-0.217867	6.10048	9.67025	0.00394955	0.0696997
ENSG00000137103	chr9	35814448	35854844	+	TMEM8B	ENSG00000137103.12	-0.357332	5.08871	9.31288	0.00458519	0.0722228
ENSG00000147905	chr9	37120536	37358146	+	ZCCHC7	ENSG00000147905.13	0.168856	5.23795	8.80547	0.00568418	0.076154
ENSG00000198887	chr9	72873937	72969804	+	SMC5	ENSG00000198887.7	0.322516	5.92763	15.242	0.000465533	0.0374713
ENSG00000135048	chr9	74298282	74431606	-	TMEM2	ENSG00000135048.9	0.436832	6.24111	10.3647	0.00296934	0.0634343
ENSG00000135046	chr9	75766673	75785309	+	ANXA1	ENSG00000135046.9	0.779246	3.30255	11.0368	0.00226571	0.058796
ENSG00000197969	chr9	79792269	80036457	+	VPS13A	ENSG00000197969.7	0.222604	8.05361	12.1961	0.00143844	0.0524662
ENSG00000165113	chr9	86354336	86444431	-	GKAP1	ENSG00000165113.8	0.408273	4.31163	10.1954	0.0031814	0.0654362
ENSG00000213694	chr9	91606362	91619925	+	S1PR3	ENSG00000213694.3	0.931321	3.70645	10.1799	0.0032016	0.0655228
ENSG00000187764	chr9	91975702	92113045	-	SEMA4D	ENSG00000187764.7	-0.511277	7.26934	10.6754	0.00261862	0.0616435
ENSG00000165030	chr9	94171327	94186144	-	NFIL3	ENSG00000165030.3	0.756017	3.86507	9.32461	0.00456266	0.0722228
ENSG00000158122	chr9	99401859	99417585	-	AAED1	ENSG00000158122.7	0.543761	2.72834	22.5657	4.21432e-05	0.0191968
ENSG00000106799	chr9	101866320	101916474	+	TGFBR1	ENSG00000106799.8	0.84804	5.26849	20.8853	7.07432e-05	0.0234089
ENSG00000136870	chr9	104161155	104172942	+	ZNF189	ENSG00000136870.6	0.20357	6.32111	7.91325	0.00836841	0.0908263
ENSG00000106701	chr9	108210077	108314714	+	FSD1L	ENSG00000106701.7	0.243894	6.14037	11.421	0.00194575	0.0567384
ENSG00000106692	chr9	108320411	108403399	+	FKTN	ENSG00000106692.9	-0.298986	5.29296	9.54948	0.00415305	0.0707144
ENSG00000119326	chr9	111704851	111775809	-	CTNNAL1	ENSG00000119326.10	0.30947	4.52137	7.59652	0.00962818	0.0963569
ENSG00000106853	chr9	114312002	114362135	-	PTGR1	ENSG00000106853.12	0.385397	4.60687	9.09797	0.00501984	0.0734394
ENSG00000119314	chr9	114980715	115095947	-	PTBP3	ENSG00000119314.11	0.232132	5.69439	8.38434	0.00681262	0.0831529
ENSG00000148158	chr9	115513118	115643951	+	SNX30	ENSG00000148158.12	-0.349897	6.73766	14.9411	0.000518413	0.0374713
ENSG00000136867	chr9	115913222	115926417	+	SLC31A2	ENSG00000136867.6	-0.772633	4.60878	10.7867	0.00250398	0.0614934
ENSG00000196739	chr9	116917840	117074791	+	COL27A1	ENSG00000196739.10	1.03307	4.67549	10.1132	0.00329021	0.0664167
ENSG00000041982	chr9	117782806	117880536	-	TNC	ENSG00000041982.10	-1.03478	4.23546	7.47495	0.010165	0.0998189
ENSG00000148219	chr9	119187504	120177348	-	ASTN2	ENSG00000148219.12	-0.290431	5.60111	7.59842	0.00962004	0.0963569
ENSG00000119401	chr9	119449581	119463579	+	TRIM32	ENSG00000119401.10	-0.268234	4.41295	10.1162	0.00328609	0.0664167
ENSG00000148175	chr9	124101355	124132531	-	STOM	ENSG00000148175.8	0.524174	6.63419	10.2096	0.00316293	0.0654362
ENSG00000167106	chr9	130702858	130742792	-	FAM102A	ENSG00000167106.7	-0.533966	6.48659	14.2284	0.000671032	0.0407446
ENSG00000148334	chr9	130882972	130890741	-	PTGES2	ENSG00000148334.10	-0.377775	4.39762	9.2241	0.00475963	0.0725034
ENSG00000167113	chr9	131084815	131096351	+	COQ4	ENSG00000167113.6	-0.322843	4.61118	8.45571	0.0066055	0.0813553
ENSG00000167123	chr9	131174030	131199626	+	CERCAM	ENSG00000167123.14	-0.975339	7.90688	11.5798	0.00182802	0.0566085
ENSG00000148341	chr9	131769315	131790582	-	SH3GLB2	ENSG00000148341.13	-0.420935	6.28021	9.05464	0.00511274	0.0738157
ENSG00000130723	chr9	134269480	134375584	+	PRRC2B	ENSG00000130723.13	-0.149869	8.93092	9.86429	0.00364469	0.0679882
ENSG00000196990	chr9	136444079	136451319	-	FAM163B	ENSG00000196990.4	-0.659419	3.37979	11.2111	0.00211409	0.0573573
ENSG00000148400	chr9	139388896	139440314	-	NOTCH1	ENSG00000148400.9	-0.350897	5.99159	8.11491	0.00765992	0.0868966
ENSG00000232434	chr9	139738867	139741797	+	C9orf172	ENSG00000232434.1	-0.479812	4.16651	9.76316	0.00380029	0.0687889
ENSG00000107317	chr9	139871956	139879887	+	PTGDS	ENSG00000107317.7	-0.559833	8.15198	8.205	0.00736458	0.0853811
ENSG00000107331	chr9	139901686	139923367	-	ABCA2	ENSG00000107331.12	-0.647867	9.22517	11.4752	0.00190467	0.0566441
ENSG00000107281	chr9	139933922	139940655	-	NPDC1	ENSG00000107281.5	-0.395083	5.69029	9.86963	0.00363668	0.0679882
ENSG00000176978	chr9	140004994	140009629	-	DPP7	ENSG00000176978.9	-0.256949	5.23158	10.1983	0.00317767	0.0654362
ENSG00000176248	chr9	140069236	140082989	-	ANAPC2	ENSG00000176248.7	-0.328805	4.4574	7.70361	0.00918068	0.09432
ENSG00000176101	chr9	140083099	140084822	+	SSNA1	ENSG00000176101.7	-0.482284	2.96551	7.90812	0.00838733	0.0908263
ENSG00000182154	chr9	140445651	140447007	+	MRPL41	ENSG00000182154.7	-0.26766	4.78266	8.33878	0.00694849	0.0836131
ENSG00000015171	chr10	180405	300577	+	ZMYND11	ENSG00000015171.14	0.216552	7.33984	9.77477	0.00378207	0.0687424
ENSG00000134453	chr10	6130950	6159420	+	RBM17	ENSG00000134453.11	0.308032	6.19745	11.527	0.00186631	0.0566441
ENSG00000165632	chr10	7860467	8058590	+	TAF3	ENSG00000165632.7	0.323721	5.03122	8.4312	0.00667587	0.0820351
ENSG00000152457	chr10	14939358	14996431	-	DCLRE1C	ENSG00000152457.13	0.376158	3.58997	11.5244	0.00186823	0.0566441
ENSG00000077943	chr10	15555948	15762124	-	ITGA8	ENSG00000077943.7	0.587658	4.14942	9.44746	0.00433376	0.0712011
ENSG00000136770	chr10	22045466	22292698	-	DNAJC1	ENSG00000136770.6	0.382148	4.11509	7.85969	0.00856826	0.0917868
ENSG00000107890	chr10	27280843	27389421	-	ANKRD26	ENSG00000107890.12	0.331626	6.84424	8.24851	0.00722637	0.0848679
ENSG00000150054	chr10	28339922	28623415	-	MPP7	ENSG00000150054.14	0.448066	4.73372	10.4674	0.00284806	0.063291
ENSG00000107968	chr10	30722866	30750762	+	MAP3K8	ENSG00000107968.5	0.819432	3.12802	17.8844	0.000186987	0.0302762
ENSG00000237036	chr10	31495207	31609376	-	ZEB1-AS1	ENSG00000237036.4	0.449936	2.31911	10.7972	0.00249344	0.0614934
ENSG00000148516	chr10	31607424	31818742	+	ZEB1	ENSG00000148516.17	0.315676	7.13042	10.6945	0.00259855	0.0616435
ENSG00000165322	chr10	32094365	32217742	-	ARHGAP12	ENSG00000165322.13	0.300127	6.43033	15.0479	0.000498937	0.0374713
ENSG00000170759	chr10	32297938	32345359	-	KIF5B	ENSG00000170759.10	0.378794	8.56316	9.72201	0.00386563	0.06897
ENSG00000216937	chr10	32735068	32863492	+	CCDC7	ENSG00000216937.7	0.32073	5.42092	9.48378	0.00426846	0.0709278
ENSG00000150076	chr10	32832297	33171802	+	C10orf68	ENSG00000150076.18	0.368277	4.12829	11.6758	0.00176056	0.0556171
ENSG00000150093	chr10	33189247	33294720	-	ITGB1	ENSG00000150093.14	0.42614	6.29689	20.7087	7.47787e-05	0.0234655
ENSG00000185904	chr10	42970991	42990784	+	LINC00839	ENSG00000185904.7	0.562411	2.65193	8.14167	0.00757089	0.08643
ENSG00000169826	chr10	43633934	43680756	+	CSGALNACT2	ENSG00000169826.6	0.229039	5.5655	7.82899	0.00868514	0.0922821
ENSG00000169813	chr10	43881065	43904614	-	HNRNPF	ENSG00000169813.12	0.328309	5.34008	9.56235	0.00413084	0.0707049
ENSG00000243660	chr10	43932282	43991517	+	ZNF487	ENSG00000243660.5	0.376895	4.3257	11.6297	0.00179261	0.0557564
ENSG00000172661	chr10	46222648	46288409	+	FAM21C	ENSG00000172661.13	0.2586	4.29303	11.0469	0.00225661	0.0587617
ENSG00000165388	chr10	48355024	48373866	+	ZNF488	ENSG00000165388.8	-0.683712	4.10841	13.1365	0.00100563	0.0464885
ENSG00000226200	chr10	52384711	52401211	+	RP11-50E11.3	ENSG00000226200.2	-0.619229	3.06168	9.1763	0.00485649	0.0731895
ENSG00000108064	chr10	60144782	60158981	+	TFAM	ENSG00000108064.6	0.252892	4.86473	8.61901	0.00615676	0.0793245
ENSG00000108091	chr10	61548521	61666414	-	CCDC6	ENSG00000108091.10	0.238773	7.00785	7.88715	0.00846518	0.0913485
ENSG00000108176	chr10	69556427	69597924	-	DNAJC12	ENSG00000108176.10	0.386608	3.56368	12.4419	0.0013088	0.0505477
ENSG00000138346	chr10	70173821	70231879	-	DNA2	ENSG00000138346.10	0.64757	4.03158	9.07599	0.00506673	0.073621
ENSG00000060339	chr10	70480769	70552134	+	CCAR1	ENSG00000060339.9	0.268934	6.52604	7.77658	0.0088887	0.0931137
ENSG00000122862	chr10	70847862	70864567	+	SRGN	ENSG00000122862.4	1.1025	4.45039	12.4044	0.00132776	0.0505477
ENSG00000099282	chr10	71211229	71267425	+	TSPAN15	ENSG00000099282.5	-0.717629	4.11803	8.5303	0.0063963	0.080501
ENSG00000171224	chr10	71390007	71393352	+	C10orf35	ENSG00000171224.7	-0.679887	2.90351	11.7825	0.00168866	0.0552684
ENSG00000197746	chr10	73576055	73611126	-	PSAP	ENSG00000197746.9	-0.29684	9.20672	8.52324	0.0064158	0.0805347
ENSG00000138326	chr10	79793518	79816570	+	RPS24	ENSG00000138326.14	0.398312	6.77033	17.3333	0.000225126	0.0302762
ENSG00000107779	chr10	88516407	88692595	+	BMPR1A	ENSG00000107779.7	0.38974	4.98703	7.75944	0.00895638	0.0934069
ENSG00000148671	chr10	88727949	88743691	+	ADIRF	ENSG00000148671.9	1.11336	3.27481	10.6711	0.00262311	0.0616435
ENSG00000122376	chr10	88853918	88951225	+	FAM35A	ENSG00000122376.7	0.264967	3.54405	11.7904	0.0016835	0.0552684
ENSG00000107798	chr10	90973326	91174314	-	LIPA	ENSG00000107798.13	-0.310908	6.0571	7.82366	0.00870563	0.0922914
ENSG00000107854	chr10	93558069	93625033	+	TNKS2	ENSG00000107854.5	0.175781	6.6681	9.52946	0.00418786	0.0707144
ENSG00000119912	chr10	94211441	94333833	-	IDE	ENSG00000119912.11	0.257132	5.35229	12.8932	0.00110227	0.0479732
ENSG00000138119	chr10	95066186	95242074	-	MYOF	ENSG00000138119.12	0.733327	4.65582	11.2758	0.00206059	0.0568233
ENSG00000197430	chr10	98102973	98119092	-	OPALIN	ENSG00000197430.6	-1.25561	6.92136	9.12738	0.00495782	0.0732316
ENSG00000095587	chr10	98124363	98273675	-	TLL2	ENSG00000095587.8	-0.492735	3.03732	11.0965	0.00221248	0.0583448
ENSG00000155629	chr10	98353069	98480271	-	PIK3AP1	ENSG00000155629.10	1.52262	3.31362	19.2013	0.00012111	0.0273553
ENSG00000171160	chr10	99374310	99393344	-	MORN4	ENSG00000171160.13	-0.41269	4.73668	14.3463	0.000642778	0.0403661
ENSG00000155254	chr10	99472930	99477907	+	MARVELD1	ENSG00000155254.8	-0.397977	1.88288	9.14258	0.0049261	0.0732316
ENSG00000155256	chr10	99496878	99520664	+	ZFYVE27	ENSG00000155256.13	-0.338693	5.19074	26.0676	1.51104e-05	0.014246
ENSG00000213341	chr10	101948055	101989376	-	CHUK	ENSG00000213341.6	0.307032	4.81605	12.1432	0.00146813	0.0530638
ENSG00000198728	chr10	103867317	103880210	-	LDB1	ENSG00000198728.6	-0.276841	5.62048	11.3772	0.00197963	0.0567384
ENSG00000107954	chr10	105253736	105352309	+	NEURL	ENSG00000107954.6	-0.322981	5.84642	11.8737	0.00162973	0.0545341
ENSG00000065621	chr10	106028631	106064703	+	GSTO2	ENSG00000065621.10	-0.450295	4.55901	8.32323	0.00699552	0.0838626
ENSG00000165806	chr10	115438942	115490662	+	CASP7	ENSG00000165806.15	0.665137	3.12596	7.78194	0.00886763	0.0931137
ENSG00000165813	chr10	115880621	115933979	-	C10orf118	ENSG00000165813.12	0.252386	6.45637	16.3314	0.000317425	0.0339572
ENSG00000189319	chr10	126307861	126432838	-	FAM53B	ENSG00000189319.9	-0.405471	5.47016	8.11086	0.00767349	0.0868966
ENSG00000130643	chr10	135138927	135150475	-	CALY	ENSG00000130643.4	-0.596058	5.1276	7.83563	0.00865975	0.092151
ENSG00000203772	chr10	135234170	135382916	-	SPRN	ENSG00000203772.6	-0.486774	4.03433	9.64152	0.00399696	0.0699529
ENSG00000185201	chr11	307631	315272	+	IFITM2	ENSG00000185201.12	1.01731	3.76686	10.8325	0.0024584	0.0614934
ENSG00000142089	chr11	319669	327537	-	IFITM3	ENSG00000142089.11	0.928391	5.54173	15.0232	0.000503364	0.0374713
ENSG00000023191	chr11	494512	507300	-	RNH1	ENSG00000023191.12	-0.435774	5.04368	7.90845	0.00838613	0.0908263
ENSG00000177542	chr11	790475	798316	-	SLC25A22	ENSG00000177542.6	-0.341503	5.5417	8.95411	0.00533547	0.0747491
ENSG00000148985	chr11	3818954	3847601	+	PGAP2	ENSG00000148985.15	-0.459013	3.444	8.24751	0.00722952	0.0848679
ENSG00000132109	chr11	4406127	4414926	-	TRIM21	ENSG00000132109.8	0.757553	1.75293	8.97007	0.00529944	0.0746096
ENSG00000132256	chr11	5684425	5959849	-	TRIM5	ENSG00000132256.14	1.12984	2.96458	19.5878	0.000106866	0.0269475
ENSG00000132274	chr11	5710919	5758319	+	TRIM22	ENSG00000132274.11	0.698029	4.59423	9.78913	0.00375966	0.0687424
ENSG00000051009	chr11	6232565	6255941	-	FAM160A2	ENSG00000051009.6	-0.398506	4.58628	10.9505	0.00234507	0.0603182
ENSG00000110148	chr11	6280966	6293357	+	CCKBR	ENSG00000110148.5	-0.682555	3.31523	11.9295	0.00159476	0.0543953
ENSG00000166313	chr11	6416355	6440644	-	APBB1	ENSG00000166313.14	-0.403358	7.36318	11.4479	0.00192529	0.0566441
ENSG00000166436	chr11	8633584	8693413	-	TRIM66	ENSG00000166436.11	-0.431214	5.18307	12.7489	0.00116424	0.0484361
ENSG00000166478	chr11	9481866	9550071	+	ZNF143	ENSG00000166478.5	0.331117	4.15463	8.17882	0.00744913	0.0857287
ENSG00000133789	chr11	9685624	9774538	+	SWAP70	ENSG00000133789.10	0.510392	5.65346	25.5896	1.73119e-05	0.014246
ENSG00000152270	chr11	14665269	14892350	+	PDE3B	ENSG00000152270.4	0.404235	4.79358	10.4221	0.00290086	0.0634303
ENSG00000110786	chr11	18749475	18814268	-	PTPN5	ENSG00000110786.13	-0.26025	6.28446	7.69739	0.00920604	0.0944756
ENSG00000270607	chr11	19732480	19734165	-	RP11-359E10.1	ENSG00000270607.1	-0.63365	2.38104	9.9653	0.00349611	0.0679073
ENSG00000148943	chr11	27516123	27528320	-	LIN7C	ENSG00000148943.7	0.277738	6.53357	11.9464	0.00158433	0.0543953
ENSG00000245573	chr11	27528385	27719721	+	BDNF-AS	ENSG00000245573.3	-0.586806	2.75906	9.27763	0.0046536	0.0722228
ENSG00000110422	chr11	33278218	33378569	+	HIPK3	ENSG00000110422.7	0.406092	7.75366	21.0352	6.74994e-05	0.0234089
ENSG00000085063	chr11	33719807	33757991	-	CD59	ENSG00000085063.10	0.485854	7.31501	14.0592	0.000713894	0.0421696
ENSG00000135363	chr11	33880122	33913836	-	LMO2	ENSG00000135363.7	0.627578	3.84436	11.9779	0.00156512	0.0543953
ENSG00000179241	chr11	35965531	36253686	+	LDLRAD3	ENSG00000179241.8	0.525467	4.37729	10.9928	0.00230583	0.0595497
ENSG00000151348	chr11	44117099	44266979	+	EXT2	ENSG00000151348.9	-0.257715	5.27757	12.6885	0.00119128	0.0484361
ENSG00000085117	chr11	44585977	44641913	+	CD82	ENSG00000085117.7	-0.621112	3.78595	12.1017	0.00149183	0.053306
ENSG00000181830	chr11	45825623	45834566	+	SLC35C1	ENSG00000181830.7	-0.368437	2.90881	10.2628	0.00309511	0.0648458
ENSG00000121671	chr11	45868669	45904798	+	CRY2	ENSG00000121671.7	-0.320094	6.12835	9.31512	0.00458087	0.0722228
ENSG00000121680	chr11	45931220	45940363	-	PEX16	ENSG00000121680.11	-0.472406	3.19329	8.04688	0.00789142	0.0881897
ENSG00000135365	chr11	45950871	46142985	-	PHF21A	ENSG00000135365.11	0.381021	6.62034	11.0755	0.00223101	0.0584536
ENSG00000175224	chr11	46638826	46696368	+	ATG13	ENSG00000175224.12	-0.227392	6.70916	8.62313	0.00614586	0.0792564
ENSG00000175220	chr11	46698630	46722165	-	ARHGAP1	ENSG00000175220.7	-0.451215	5.84237	9.76126	0.00380328	0.0687889
ENSG00000149182	chr11	47185848	47198676	-	ARFGAP2	ENSG00000149182.10	-0.277147	5.81611	7.51027	0.0100057	0.098791
ENSG00000165915	chr11	47428683	47438047	+	SLC39A13	ENSG00000165915.9	-0.278542	4.01512	8.95101	0.00534252	0.0747524
ENSG00000172247	chr11	47611216	47616211	-	C1QTNF4	ENSG00000172247.3	-0.681889	3.40892	7.89738	0.0084271	0.0911871
ENSG00000086205	chr11	49168187	49230222	-	FOLH1	ENSG00000086205.12	-1.24728	4.74571	12.7114	0.00118095	0.0484361
ENSG00000134802	chr11	57174427	57195053	-	SLC43A3	ENSG00000134802.13	1.05133	1.28316	26.3817	1.38275e-05	0.014246
ENSG00000166801	chr11	58910221	58922512	+	FAM111A	ENSG00000166801.11	0.745117	3.85407	13.4104	0.000907589	0.0451701
ENSG00000110042	chr11	58938903	58976060	+	DTX4	ENSG00000110042.3	-0.555934	5.5069	12.6238	0.00122098	0.0488427
ENSG00000110077	chr11	59939081	59952139	-	MS4A6A	ENSG00000110077.10	1.73673	3.27431	14.2941	0.000655126	0.0405747
ENSG00000167986	chr11	61066923	61110068	-	DDB1	ENSG00000167986.9	-0.261832	7.33163	9.16669	0.00487622	0.0732316
ENSG00000124920	chr11	61520114	61555990	+	MYRF	ENSG00000124920.9	-0.838784	7.48279	9.13512	0.00494163	0.0732316
ENSG00000149489	chr11	62379194	62382592	+	ROM1	ENSG00000149489.4	0.752008	2.85911	18.0596	0.000176362	0.0300049
ENSG00000149541	chr11	62382768	62389647	-	B3GAT3	ENSG00000149541.5	-0.464244	3.81755	7.60722	0.00958244	0.0962574
ENSG00000089597	chr11	62392298	62414104	-	GANAB	ENSG00000089597.12	-0.238828	6.45399	8.15559	0.00752503	0.0862507
ENSG00000185085	chr11	62414320	62420774	-	INTS5	ENSG00000185085.2	-0.620193	2.73356	18.2786	0.000163974	0.0289598
ENSG00000185670	chr11	62515791	62521660	-	ZBTB3	ENSG00000185670.7	-0.483522	2.81436	14.6314	0.000579592	0.038858
ENSG00000168002	chr11	62529016	62534182	+	POLR2G	ENSG00000168002.7	-0.430326	3.60827	13.2135	0.000976982	0.0459658
ENSG00000168539	chr11	62676151	62689279	-	CHRM1	ENSG00000168539.3	-0.527947	5.2141	12.5918	0.00123597	0.0491159
ENSG00000126500	chr11	63870660	63886645	+	FLRT1	ENSG00000126500.3	-0.708033	3.90436	12.3707	0.00134504	0.0505742
ENSG00000110076	chr11	64373646	64490660	-	NRXN2	ENSG00000110076.14	-0.291981	7.21317	10.1649	0.00322129	0.065829
ENSG00000168066	chr11	64532078	64546258	-	SF1	ENSG00000168066.16	-0.271085	7.24292	11.3661	0.00198834	0.0567384
ENSG00000149823	chr11	64856796	64879332	+	VPS51	ENSG00000149823.3	-0.395979	4.9606	9.92135	0.00355995	0.0679243
ENSG00000149798	chr11	65082289	65089900	+	CDC42EP2	ENSG00000149798.3	-0.575927	3.64824	9.23064	0.00474654	0.0723822
ENSG00000245532	chr11	65190245	65213011	+	NEAT1	ENSG00000245532.4	1.40145	11.3275	21.3585	6.10323e-05	0.0234089
ENSG00000251562	chr11	65265233	65273940	+	MALAT1	ENSG00000251562.3	0.499927	14.942	8.85555	0.00556404	0.0755479
ENSG00000173327	chr11	65365226	65382853	-	MAP3K11	ENSG00000173327.3	-0.413643	5.09475	8.02555	0.00796554	0.0884238
ENSG00000179292	chr11	66059341	66064135	+	TMEM151A	ENSG00000179292.4	-0.762262	4.73026	10.5522	0.00275206	0.0628832
ENSG00000174684	chr11	66112843	66115163	-	B3GNT1	ENSG00000174684.6	-0.327195	6.57459	10.8123	0.00247841	0.0614934
ENSG00000174165	chr11	66288108	66313709	-	ZDHHC24	ENSG00000174165.3	-0.342592	2.49394	8.61069	0.0061788	0.0793291
ENSG00000174080	chr11	66330934	66336312	-	CTSF	ENSG00000174080.6	-0.270661	5.82722	12.0208	0.00153931	0.0539371
ENSG00000173621	chr11	66624118	66627946	+	LRFN4	ENSG00000173621.8	-0.314378	3.50872	7.48338	0.0101267	0.099651
ENSG00000173227	chr11	66774249	66818334	+	SYT12	ENSG00000173227.9	-0.413032	4.98592	7.77274	0.0089038	0.0931498
ENSG00000172508	chr11	67182439	67193078	+	CARNS1	ENSG00000172508.6	-1.44743	6.64452	9.69094	0.00391577	0.0695529
ENSG00000167792	chr11	67374323	67380006	+	NDUFV1	ENSG00000167792.7	-0.317044	6.08829	8.87825	0.00551047	0.0754291
ENSG00000110719	chr11	67806483	67818362	+	TCIRG1	ENSG00000110719.5	0.666678	2.14117	8.94692	0.00535179	0.0747524
ENSG00000131626	chr11	70116806	70230509	+	PPFIA1	ENSG00000131626.11	0.278593	6.7157	11.8323	0.00165624	0.0550299
ENSG00000137522	chr11	71639747	71708643	+	RNF121	ENSG00000137522.13	-0.242905	3.88994	8.1862	0.00742519	0.0855229
ENSG00000175575	chr11	73587744	73638790	+	PAAF1	ENSG00000175575.8	-0.461638	5.1483	13.7251	0.000807448	0.04365
ENSG00000158636	chr11	76155967	76264069	+	C11orf30	ENSG00000158636.12	0.288384	5.90703	9.52183	0.0042012	0.0707144
ENSG00000137509	chr11	82534544	82681626	-	PRCP	ENSG00000137509.6	0.44017	5.57872	9.34707	0.00451986	0.0719624
ENSG00000109861	chr11	88026760	88070955	-	CTSC	ENSG00000109861.11	0.873258	3.80886	14.6004	0.000586131	0.038858
ENSG00000180773	chr11	92877341	92931130	-	SLC36A4	ENSG00000180773.10	0.295901	5.4411	11.2273	0.0021005	0.0571507
ENSG00000168876	chr11	94226795	94232749	+	ANKRD49	ENSG00000168876.4	0.443791	3.42106	12.2044	0.00143387	0.0524662
ENSG00000184384	chr11	95709762	96076344	-	MAML2	ENSG00000184384.9	0.487402	5.1686	9.69822	0.00390396	0.0694306
ENSG00000149231	chr11	96085933	96123087	-	CCDC82	ENSG00000149231.7	0.218126	6.3579	10.6839	0.00260966	0.0616435
ENSG00000165895	chr11	100558384	100862668	+	ARHGAP42	ENSG00000165895.13	0.50061	4.28633	8.20666	0.00735926	0.0853811
ENSG00000110318	chr11	101785746	101871789	+	KIAA1377	ENSG00000110318.9	0.365737	6.64184	8.16247	0.00750245	0.0860618
ENSG00000196954	chr11	104813593	104840163	-	CASP4	ENSG00000196954.8	1.1839	2.8882	15.9081	0.000367907	0.0357072
ENSG00000152402	chr11	106544738	106889250	-	GUCY1A2	ENSG00000152402.6	0.290081	7.91749	9.18947	0.00482959	0.0730179
ENSG00000149294	chr11	112831997	113149158	+	NCAM1	ENSG00000149294.12	-0.249004	9.18398	13.0631	0.0010338	0.0465793
ENSG00000246100	chr11	115624966	115631345	-	LINC00900	ENSG00000246100.3	-0.596208	1.81106	9.82964	0.00369723	0.068408
ENSG00000160584	chr11	116714118	116969153	-	SIK3	ENSG00000160584.11	-0.402455	7.68473	15.8064	0.000381277	0.0361343
ENSG00000186318	chr11	117156402	117186975	-	BACE1	ENSG00000186318.12	-0.400528	7.06873	10.4505	0.00286771	0.0634303
ENSG00000137726	chr11	117707693	117748201	-	FXYD6	ENSG00000137726.11	-0.386849	7.0179	10.9872	0.00231097	0.0595497
ENSG00000110324	chr11	117857063	117872196	+	IL10RA	ENSG00000110324.5	0.751849	2.95382	8.11583	0.00765683	0.0868966
ENSG00000149582	chr11	118401756	118417995	+	TMEM25	ENSG00000149582.11	-0.295704	5.14131	10.7561	0.00253492	0.0616435
ENSG00000196655	chr11	118889142	118896164	+	TRAPPC4	ENSG00000196655.5	-0.363049	3.48802	9.65853	0.00396882	0.0697061
ENSG00000172375	chr11	118972908	118989252	+	C2CD2L	ENSG00000172375.8	-0.293903	5.38838	11.7788	0.00169111	0.0552684
ENSG00000110400	chr11	119494120	119599794	-	PVRL1	ENSG00000110400.6	-0.642192	6.27083	21.3197	6.17713e-05	0.0234089
ENSG00000255248	chr11	121899063	121987031	-	RP11-166D19.1	ENSG00000255248.2	0.337246	6.79711	14.5007	0.000607687	0.0393631
ENSG00000109944	chr11	122753391	122830506	+	C11orf63	ENSG00000109944.6	0.403963	3.53401	9.76045	0.00380456	0.0687889
ENSG00000166257	chr11	123499895	123525952	-	SCN3B	ENSG00000166257.4	-0.469051	7.81587	8.27769	0.00713526	0.0844569
ENSG00000149557	chr11	125315646	125366213	-	FEZ1	ENSG00000149557.8	-0.38229	7.52795	10.6981	0.00259474	0.0616435
ENSG00000149554	chr11	125495036	125546150	+	CHEK1	ENSG00000149554.8	0.514387	1.965	8.00232	0.00804713	0.0889381
ENSG00000149571	chr11	126293254	126873355	-	KIRREL3	ENSG00000149571.6	-0.572861	4.8952	12.3946	0.00133276	0.0505477
ENSG00000151702	chr11	128556430	128683162	+	FLI1	ENSG00000151702.12	0.739251	3.95021	8.67426	0.00601247	0.0783004
ENSG00000134917	chr11	130274820	130298888	-	ADAMTS8	ENSG00000134917.9	-0.644268	3.34927	10.5171	0.00279133	0.062928
ENSG00000166159	chr12	1929433	1945918	+	LRTM2	ENSG00000166159.6	-0.605709	3.82267	15.1925	0.000473817	0.0374713
ENSG00000067182	chr12	6437923	6451280	-	TNFRSF1A	ENSG00000067182.3	0.751898	4.22516	15.3678	0.000445156	0.0374713
ENSG00000111321	chr12	6484211	6500733	+	LTBR	ENSG00000111321.6	0.647394	2.9196	9.89963	0.00359196	0.0679243
ENSG00000139200	chr12	6802958	6809966	-	PIANP	ENSG00000139200.9	-0.267939	5.74296	7.73841	0.00904017	0.0937582
ENSG00000250510	chr12	6930711	6939136	+	GPR162	ENSG00000250510.3	-0.274149	5.52702	10.7876	0.00250314	0.0614934
ENSG00000111667	chr12	6961292	6975796	+	USP5	ENSG00000111667.9	-0.344869	6.2445	7.54107	0.00986911	0.098004
ENSG00000177675	chr12	7499281	7632493	-	CD163L1	ENSG00000177675.4	0.511656	2.33212	9.42999	0.00436554	0.0712011
ENSG00000177575	chr12	7623409	7656489	-	CD163	ENSG00000177575.8	1.60026	4.43735	8.99588	0.00524169	0.0743032
ENSG00000226711	chr12	8332805	8368747	+	FAM66C	ENSG00000226711.2	-0.356223	4.57352	7.94697	0.00824518	0.0903259
ENSG00000165714	chr12	12510013	12619840	+	LOH12CR1	ENSG00000165714.6	-0.303643	4.56733	9.00472	0.00522206	0.0743032
ENSG00000111348	chr12	15094951	15114662	-	ARHGDIB	ENSG00000111348.4	0.744995	3.70786	9.98661	0.0034656	0.0675936
ENSG00000023697	chr12	16064106	16190220	+	DERA	ENSG00000023697.8	0.368771	3.0186	7.82485	0.00870105	0.0922914
ENSG00000052126	chr12	19282648	19529334	+	PLEKHA5	ENSG00000052126.10	0.394163	7.19551	15.0233	0.000503351	0.0374713
ENSG00000084453	chr12	21417534	21572528	-	SLCO1A2	ENSG00000084453.12	-0.613477	7.36509	8.38185	0.00681998	0.0831529
ENSG00000069431	chr12	21950335	22094336	-	ABCC9	ENSG00000069431.6	0.566738	5.60983	9.9951	0.00345353	0.0674513
ENSG00000139163	chr12	22778009	22843599	+	ETNK1	ENSG00000139163.11	0.196056	6.75293	7.60966	0.00957201	0.0962574
ENSG00000205707	chr12	25348150	25362579	+	LYRM5	ENSG00000205707.6	0.296177	4.51555	8.70974	0.00592173	0.0778592
ENSG00000123094	chr12	26111962	26232825	+	RASSF8	ENSG00000123094.11	0.776209	6.28409	11.7264	0.00172604	0.0552684
ENSG00000123104	chr12	26490342	26986131	-	ITPR2	ENSG00000123104.7	0.47358	7.59321	16.4516	0.000304473	0.0331632
ENSG00000123106	chr12	28286182	28732883	+	CCDC91	ENSG00000123106.6	0.220294	5.97877	8.47133	0.00656111	0.0812001
ENSG00000187950	chr12	29565407	29650619	-	OVCH1	ENSG00000187950.4	1.27923	2.08309	24.8694	2.12978e-05	0.014246
ENSG00000133687	chr12	29653773	29937692	-	TMTC1	ENSG00000133687.11	0.479112	6.8066	20.5348	7.8996e-05	0.0242501
ENSG00000110888	chr12	30862486	30907885	-	CAPRIN2	ENSG00000110888.13	0.294417	6.86157	9.1541	0.00490219	0.0732316
ENSG00000174718	chr12	32112304	32146039	+	KIAA1551	ENSG00000174718.7	0.429249	6.48411	11.6175	0.00180116	0.0558994
ENSG00000151239	chr12	44187526	44200178	-	TWF1	ENSG00000151239.9	0.25615	4.78091	8.20526	0.00736375	0.0853811
ENSG00000177119	chr12	45609770	45834187	+	ANO6	ENSG00000177119.11	0.680187	5.29157	20.8611	7.12827e-05	0.0234089
ENSG00000005175	chr12	48057070	48099844	-	RPAP3	ENSG00000005175.5	0.185478	4.98506	8.63678	0.00610995	0.0789375
ENSG00000177875	chr12	48577366	48579709	+	C12orf68	ENSG00000177875.3	-0.719867	4.23519	7.63476	0.00946575	0.0956807
ENSG00000134287	chr12	49329506	49351334	-	ARF3	ENSG00000134287.5	-0.337038	7.80717	12.3451	0.00135833	0.0506096
ENSG00000167552	chr12	49578579	49583107	-	TUBA1A	ENSG00000167552.9	-0.556325	7.99837	8.22985	0.0072853	0.0850212
ENSG00000135519	chr12	49932940	49952091	+	KCNH3	ENSG00000135519.6	-0.380466	5.90686	9.02666	0.0051737	0.0741236
ENSG00000187778	chr12	49950327	49961936	-	MCRS1	ENSG00000187778.9	-0.348058	4.30393	13.8818	0.000762044	0.0427373
ENSG00000258057	chr12	50222325	50234926	+	BCDIN3D-AS1	ENSG00000258057.1	-0.446089	2.43936	9.24209	0.0047237	0.0723822
ENSG00000066117	chr12	50478755	50494495	+	SMARCD1	ENSG00000066117.10	-0.196738	5.13536	10.6659	0.00262865	0.0616435
ENSG00000161813	chr12	50786166	50873787	+	LARP4	ENSG00000161813.16	0.248013	6.40927	8.56707	0.00629582	0.0797803
ENSG00000050426	chr12	51441745	51454207	+	LETMD1	ENSG00000050426.11	-0.274851	5.12449	7.53538	0.0098942	0.0981841
ENSG00000167778	chr12	53458388	53473204	-	SPRYD3	ENSG00000167778.4	-0.403726	6.72488	9.91314	0.003572	0.0679243
ENSG00000111481	chr12	54694986	54745633	+	COPZ1	ENSG00000111481.5	-0.305144	4.96126	13.3204	0.000938641	0.0458364
ENSG00000123338	chr12	54891495	54937726	+	NCKAP1L	ENSG00000123338.8	1.01704	3.40355	11.7275	0.0017253	0.0552684
ENSG00000135447	chr12	54969171	54982443	-	PPP1R1A	ENSG00000135447.12	0.3996	3.85944	9.66746	0.00395412	0.0696997
ENSG00000135404	chr12	56119107	56123491	-	CD63	ENSG00000135404.7	0.275723	6.04321	8.52451	0.00641228	0.0805347
ENSG00000123374	chr12	56360553	56366568	+	CDK2	ENSG00000123374.6	0.974918	2.19568	14.4567	0.000617466	0.0393976
ENSG00000111540	chr12	56367697	56388490	+	RAB5B	ENSG00000111540.11	-0.261644	5.10557	10.3063	0.00304067	0.064377
ENSG00000065361	chr12	56473641	56497289	+	ERBB3	ENSG00000065361.10	-0.784299	6.44334	11.1877	0.00213381	0.0573573
ENSG00000176422	chr12	56862301	56864763	+	SPRYD4	ENSG00000176422.10	-0.41403	2.28846	9.16455	0.00488062	0.0732316
ENSG00000123297	chr12	58176372	58201854	+	TSFM	ENSG00000123297.12	-0.24291	3.85719	9.89794	0.00359445	0.0679243
ENSG00000135655	chr12	62654119	62811211	+	USP15	ENSG00000135655.9	0.172439	6.08165	9.34685	0.00452027	0.0719624
ENSG00000111110	chr12	63037762	63328817	-	PPM1H	ENSG00000111110.7	-0.315787	6.64705	8.68489	0.00598513	0.0783004
ENSG00000184575	chr12	64798130	64844907	+	XPOT	ENSG00000184575.7	0.206394	6.75882	10.1798	0.00320167	0.0655228
ENSG00000183735	chr12	64845660	64895888	+	TBK1	ENSG00000183735.5	0.192243	5.35117	9.42471	0.00437518	0.0712011
ENSG00000153179	chr12	65004293	65091347	+	RASSF3	ENSG00000153179.7	0.716665	3.96997	19.117	0.000124475	0.0273553
ENSG00000127311	chr12	66696325	66737423	+	HELB	ENSG00000127311.5	0.826247	2.63593	16.2419	0.000327444	0.034149
ENSG00000127314	chr12	69004619	69054372	+	RAP1B	ENSG00000127314.13	0.324503	4.31194	12.395	0.00133257	0.0505477
ENSG00000135679	chr12	69201956	69239214	+	MDM2	ENSG00000135679.17	0.167626	6.71913	10.643	0.00265296	0.0617397
ENSG00000133858	chr12	72003252	72061505	-	ZFC3H1	ENSG00000133858.11	0.257104	7.11629	8.99599	0.00524145	0.0743032
ENSG00000121749	chr12	72233487	72320629	+	TBC1D15	ENSG00000121749.11	0.154134	5.98464	7.64599	0.00941861	0.0954775
ENSG00000253719	chr12	74931551	74935223	+	ATXN7L3B	ENSG00000253719.2	-0.35858	7.24181	17.0935	0.000244245	0.0304399
ENSG00000180881	chr12	75669759	75784708	-	CAPS2	ENSG00000180881.15	0.286243	5.01355	10.4091	0.00291624	0.0634303
ENSG00000187109	chr12	76438670	76478813	-	NAP1L1	ENSG00000187109.9	0.232939	8.3976	16.4437	0.000305305	0.0331632
ENSG00000058272	chr12	80167343	80329240	-	PPP1R12A	ENSG00000058272.11	0.180663	7.81273	9.19635	0.0048156	0.0728949
ENSG00000111058	chr12	81331594	81650533	+	ACSS3	ENSG00000111058.3	0.606463	4.82244	9.42117	0.00438168	0.0712011
ENSG00000127720	chr12	82752276	82873015	+	METTL25	ENSG00000127720.3	0.41674	4.0102	8.94393	0.00535861	0.0747524
ENSG00000133639	chr12	92536286	92539673	-	BTG1	ENSG00000133639.3	0.566626	4.82934	15.9845	0.000358195	0.0357072
ENSG00000102189	chr12	93164413	93323107	-	EEA1	ENSG00000102189.12	0.307205	6.99336	23.5264	3.15871e-05	0.0171554
ENSG00000111145	chr12	96588160	96663613	+	ELK3	ENSG00000111145.3	0.660567	3.09009	13.4471	0.000895262	0.0450579
ENSG00000120802	chr12	98909290	98944157	+	TMPO	ENSG00000120802.9	0.283487	5.66877	10.2946	0.00305527	0.064377
ENSG00000166130	chr12	99007183	99038891	-	IKBIP	ENSG00000166130.10	0.885205	1.97536	15.0879	0.000491849	0.0374713
ENSG00000136021	chr12	100660918	100735502	+	SCYL2	ENSG00000136021.13	0.206368	5.94491	13.443	0.000896626	0.0450579
ENSG00000136048	chr12	102271129	102405908	+	DRAM1	ENSG00000136048.9	0.774174	1.94506	15.1559	0.000480044	0.0374713
ENSG00000171310	chr12	104849073	105155792	+	CHST11	ENSG00000171310.6	0.476418	5.07856	12.8482	0.00112119	0.0482693
ENSG00000074590	chr12	106457118	106533811	-	NUAK1	ENSG00000074590.9	-0.454693	7.42861	13.9286	0.000749012	0.0424771
ENSG00000151135	chr12	107349497	107372556	+	C12orf23	ENSG00000151135.5	0.294187	4.79871	9.36422	0.00448747	0.0719484
ENSG00000075035	chr12	108523248	108644314	+	WSCD2	ENSG00000075035.5	-0.236125	5.14061	7.50912	0.0100109	0.098791
ENSG00000166111	chr12	109304658	109459045	-	SVOP	ENSG00000166111.5	-0.590733	5.92672	7.5575	0.00979702	0.0974252
ENSG00000135093	chr12	109460894	109525831	+	USP30	ENSG00000135093.8	-0.199343	4.90921	7.96707	0.00817266	0.0899502
ENSG00000139438	chr12	110152033	110208312	+	FAM222A	ENSG00000139438.5	-0.611954	4.30268	10.1062	0.00329963	0.0664167
ENSG00000196850	chr12	110969120	111021125	-	PPTC7	ENSG00000196850.4	0.307557	5.44053	8.20053	0.00737894	0.0853811
ENSG00000186298	chr12	111157485	111180744	-	PPP1CC	ENSG00000186298.7	0.322673	6.35965	9.6179	0.00403641	0.0701084
ENSG00000111344	chr12	113536624	113574044	-	RASAL1	ENSG00000111344.7	-0.719613	4.75744	11.3765	0.0019802	0.0567384
ENSG00000151176	chr12	113796371	113827203	+	PLBD2	ENSG00000151176.3	-0.442284	4.90738	8.45477	0.00660821	0.0813553
ENSG00000122966	chr12	120123595	120315095	-	CIT	ENSG00000122966.9	0.301459	8.60413	9.7297	0.00385334	0.0689587
ENSG00000110987	chr12	122457328	122499948	+	BCL7A	ENSG00000110987.4	-0.168048	5.33906	8.51902	0.00642749	0.0805347
ENSG00000130779	chr12	122755979	122907179	-	CLIP1	ENSG00000130779.15	0.344957	7.66366	18.9571	0.000131144	0.0273553
ENSG00000256304	chr12	122806669	122808883	-	RP11-512M8.3	ENSG00000256304.1	0.714222	3.14578	10.4209	0.00290228	0.0634303
ENSG00000111011	chr12	122989190	123011547	-	RSRC2	ENSG00000111011.13	0.250727	6.42452	9.58582	0.00409065	0.070558
ENSG00000130783	chr12	123258874	123312075	+	CCDC62	ENSG00000130783.9	0.481899	3.28543	8.57696	0.00626909	0.0796095
ENSG00000130787	chr12	123319000	123347507	+	HIP1R	ENSG00000130787.9	-0.390904	6.65443	10.5153	0.00279343	0.062928
ENSG00000111358	chr12	124118375	124147153	+	GTF2H3	ENSG00000111358.9	-0.242297	4.28693	8.17537	0.00746035	0.0857396
ENSG00000250091	chr12	124410971	124419531	-	DNAH10OS	ENSG00000250091.2	0.396782	4.81415	14.0197	0.00072434	0.0422661
ENSG00000270005	chr12	124420169	124420753	-	RP11-380L11.3	ENSG00000270005.1	0.773505	2.34915	24.373	2.4609e-05	0.0144793
ENSG00000269938	chr12	124452570	124453126	-	RP11-214K3.20	ENSG00000269938.1	0.532416	2.97047	8.33044	0.00697368	0.0837375
ENSG00000111450	chr12	131274145	131323811	-	STX2	ENSG00000111450.9	0.37082	4.6804	15.2583	0.000462836	0.0374713
ENSG00000198598	chr12	132312938	132336328	+	MMP17	ENSG00000198598.2	-0.343386	4.77056	7.92324	0.00833172	0.0908263
ENSG00000151835	chr13	23902965	24007841	-	SACS	ENSG00000151835.9	0.226515	8.60962	9.82821	0.00369941	0.068408
ENSG00000186184	chr13	28194903	28241548	+	POLR1D	ENSG00000186184.11	0.240916	4.76857	9.3588	0.00449768	0.0719484
ENSG00000102755	chr13	28874489	29069265	-	FLT1	ENSG00000102755.6	0.682062	6.97075	7.79918	0.00880031	0.0929668
ENSG00000244754	chr13	33006554	33112970	-	N4BP2L2	ENSG00000244754.4	0.219971	7.94079	8.9558	0.00533165	0.0747491
ENSG00000133107	chr13	38210773	38444562	-	TRPC4	ENSG00000133107.10	0.610892	3.02574	15.3213	0.000452583	0.0374713
ENSG00000120662	chr13	41790505	41837742	-	MTRF1	ENSG00000120662.11	0.444589	3.55754	11.8904	0.00161921	0.0544748
ENSG00000172766	chr13	41885341	41951166	+	NAA16	ENSG00000172766.14	0.417318	5.32593	11.8856	0.00162224	0.0544748
ENSG00000133112	chr13	45911008	45915505	-	TPT1	ENSG00000133112.12	0.439149	8.49533	15.1441	0.000482065	0.0374713
ENSG00000235903	chr13	46626941	46687467	+	CPB2-AS1	ENSG00000235903.3	-0.477668	4.12306	7.74761	0.0090034	0.0936897
ENSG00000136167	chr13	46700055	46786006	-	LCP1	ENSG00000136167.9	1.17613	4.11552	14.0229	0.000723484	0.0422661
ENSG00000136141	chr13	47127303	47327175	+	LRCH1	ENSG00000136141.10	0.270125	4.87686	10.1921	0.00318563	0.0654362
ENSG00000139687	chr13	48877887	49056122	+	RB1	ENSG00000139687.9	0.348311	5.94497	14.8357	0.000538423	0.037863
ENSG00000139679	chr13	48963707	49018840	-	LPAR6	ENSG00000139679.11	0.837779	3.03052	9.42833	0.00436857	0.0712011
ENSG00000136169	chr13	50018429	50069138	+	SETDB2	ENSG00000136169.12	0.308685	5.25105	16.4621	0.000303369	0.0331632
ENSG00000150510	chr13	51796503	51858377	+	FAM124A	ENSG00000150510.11	-0.381936	5.18255	8.24539	0.00723621	0.0848679
ENSG00000136108	chr13	53029564	53050763	+	CKAP2	ENSG00000136108.10	0.293615	4.49363	7.8249	0.00870086	0.0922914
ENSG00000178695	chr13	77454312	77460540	-	KCTD12	ENSG00000178695.4	0.543173	6.50559	8.77482	0.0057591	0.0767211
ENSG00000139746	chr13	79885962	79980612	-	RBM26	ENSG00000139746.11	0.201228	7.18561	13.0527	0.00103786	0.0465793
ENSG00000134874	chr13	96230457	96296957	-	DZIP1	ENSG00000134874.13	0.308239	6.71326	9.67273	0.00394547	0.0696997
ENSG00000102580	chr13	96329393	96447243	+	DNAJC3	ENSG00000102580.10	0.298026	5.88378	8.06768	0.00781985	0.0879873
ENSG00000102572	chr13	99102455	99230194	-	STK24	ENSG00000102572.10	0.296845	6.25994	8.94377	0.00535898	0.0747524
ENSG00000134899	chr13	103497194	103528345	+	ERCC5	ENSG00000134899.13	0.365958	4.58722	12.3622	0.00134941	0.0505742
ENSG00000139826	chr13	108870727	108886603	+	ABHD13	ENSG00000139826.5	0.328442	4.91402	9.29287	0.00462388	0.0722228
ENSG00000102524	chr13	108903588	108960832	+	TNFSF13B	ENSG00000102524.7	0.655858	2.19458	16.4889	0.00030057	0.0331632
ENSG00000165782	chr14	20925878	20929771	-	TMEM55B	ENSG00000165782.6	-0.221596	4.63142	7.65106	0.00939739	0.0953309
ENSG00000129538	chr14	21269387	21271437	-	RNASE1	ENSG00000129538.9	-0.679259	5.25798	8.21441	0.00733445	0.0852426
ENSG00000157227	chr14	23305766	23318236	+	MMP14	ENSG00000157227.8	0.646623	2.76758	9.34845	0.00451724	0.0719624
ENSG00000100804	chr14	23485752	23504439	-	PSMB5	ENSG00000100804.14	-0.413198	4.49045	10.2955	0.00305409	0.064377
ENSG00000092096	chr14	23815515	23822121	-	SLC22A17	ENSG00000092096.10	-0.557716	7.27366	18.6821	0.000143516	0.0274067
ENSG00000100842	chr14	23825611	23834961	-	EFS	ENSG00000100842.8	-0.910298	4.38123	15.6267	0.000406179	0.0370483
ENSG00000100884	chr14	24540046	24547309	+	CPNE6	ENSG00000100884.5	-0.611919	5.00181	13.4053	0.000909329	0.0451701
ENSG00000196943	chr14	24769068	24778330	+	NOP9	ENSG00000196943.8	-0.254779	5.3573	15.4208	0.000436865	0.0374713
ENSG00000100968	chr14	24834879	24848810	+	NFATC4	ENSG00000100968.9	0.512597	3.60409	7.85595	0.00858241	0.0917868
ENSG00000262119	chr14	27061953	27063723	-	RP11-483C6.1	ENSG00000262119.1	0.505688	2.76728	9.93709	0.00353694	0.0679243
ENSG00000196792	chr14	31363005	31495607	-	STRN3	ENSG00000196792.7	0.161157	5.89796	10.28	0.00307345	0.0645836
ENSG00000129480	chr14	31915242	31926716	-	DTD2	ENSG00000129480.8	-0.332122	3.68378	9.85907	0.00365256	0.0679882
ENSG00000198604	chr14	35221937	35344853	-	BAZ1A	ENSG00000198604.6	0.571116	4.68528	11.3296	0.00201724	0.0567384
ENSG00000259070	chr14	39218545	39417477	-	LINC00639	ENSG00000259070.1	-0.697078	4.31216	8.58565	0.0062457	0.0796095
ENSG00000185246	chr14	45553302	45585485	+	PRPF39	ENSG00000185246.13	0.2832	5.64375	7.91886	0.00834779	0.0908263
ENSG00000129534	chr14	45672393	45722743	-	MIS18BP1	ENSG00000129534.9	0.447502	4.6443	8.05523	0.00786261	0.0881663
ENSG00000213741	chr14	50043390	50065408	-	RPS29	ENSG00000213741.4	-0.325718	4.37124	10.062	0.00336001	0.0665451
ENSG00000258486	chr14	50053297	50053596	+	RN7SL1	ENSG00000258486.2	-0.834262	11.3388	8.84279	0.00559438	0.0757414
ENSG00000165525	chr14	50249997	50319921	-	NEMF	ENSG00000165525.13	0.234923	7.30193	17.5581	0.000208655	0.0302762
ENSG00000100503	chr14	51186481	51297839	-	NIN	ENSG00000100503.19	0.236565	7.71292	7.89298	0.00844345	0.0912242
ENSG00000100504	chr14	51324609	51411454	-	PYGL	ENSG00000100504.12	0.884605	3.68268	11.5521	0.00184801	0.0566441
ENSG00000139921	chr14	51706880	51722759	+	TMX1	ENSG00000139921.8	0.450335	4.1283	12.7188	0.00117763	0.0484361
ENSG00000139926	chr14	51955818	52197445	+	FRMD6	ENSG00000139926.11	-0.373067	4.15905	8.00194	0.00804847	0.0889381
ENSG00000020577	chr14	55033815	55260033	+	SAMD4A	ENSG00000020577.9	0.793654	6.64675	20.7692	7.33696e-05	0.0234655
ENSG00000180008	chr14	55493948	55516206	+	SOCS4	ENSG00000180008.8	0.258587	5.7819	7.65677	0.00937358	0.0952472
ENSG00000258469	chr14	55765362	55765949	+	CHMP4BP1	ENSG00000258469.1	0.587732	1.97266	8.57719	0.00626847	0.0796095
ENSG00000126777	chr14	56025790	56168244	+	KTN1	ENSG00000126777.13	0.370922	8.07226	17.9559	0.000182568	0.0302762
ENSG00000131966	chr14	58666798	58701750	+	ACTR10	ENSG00000131966.9	-0.312047	5.34639	9.31751	0.00457628	0.0722228
ENSG00000100575	chr14	58875212	58894332	-	TIMM9	ENSG00000100575.9	0.279305	3.49084	8.26173	0.00718493	0.0848315
ENSG00000100625	chr14	61176246	61191066	-	SIX4	ENSG00000100625.8	0.787045	2.84661	12.7364	0.00116978	0.0484361
ENSG00000139974	chr14	61447832	61550451	+	SLC38A6	ENSG00000139974.11	0.261179	4.89324	9.3581	0.004499	0.0719484
ENSG00000100644	chr14	62162231	62214976	+	HIF1A	ENSG00000100644.12	0.419427	6.74555	12.0694	0.0015106	0.0535959
ENSG00000126804	chr14	64970430	65000408	+	ZBTB1	ENSG00000126804.9	0.522838	5.80581	14.9178	0.000522757	0.0374713
ENSG00000126822	chr14	65170820	65213610	+	PLEKHG3	ENSG00000126822.11	-0.749918	6.2251	12.7889	0.00114667	0.0484361
ENSG00000033170	chr14	65877310	66210839	+	FUT8	ENSG00000033170.12	-0.336966	6.41989	11.3979	0.0019636	0.0567384
ENSG00000054690	chr14	68000018	68056329	+	PLEKHH1	ENSG00000054690.9	-0.880796	8.2648	9.13287	0.00494635	0.0732316
ENSG00000185650	chr14	69254377	69263190	-	ZFP36L1	ENSG00000185650.8	0.656172	6.72817	10.0641	0.00335705	0.0665451
ENSG00000072110	chr14	69340860	69446157	-	ACTN1	ENSG00000072110.9	0.245791	6.95669	9.45705	0.00431642	0.0712011
ENSG00000080815	chr14	73603126	73690399	+	PSEN1	ENSG00000080815.14	-0.320676	6.6383	9.09117	0.0050343	0.0734394
ENSG00000119673	chr14	74034324	74042357	+	ACOT2	ENSG00000119673.10	-0.448751	1.91452	9.73922	0.00383816	0.0689587
ENSG00000198208	chr14	75370657	75390099	-	RPS6KL1	ENSG00000198208.7	-0.309685	5.04959	8.34669	0.00692469	0.0835757
ENSG00000119685	chr14	76099968	76421421	+	TTLL5	ENSG00000119685.15	0.255175	5.9767	10.4047	0.00292146	0.0634303
ENSG00000100722	chr14	89029253	89079853	+	ZC3H14	ENSG00000100722.14	0.211551	6.53935	7.78301	0.00886344	0.0931137
ENSG00000165934	chr14	92588281	92630755	+	CPSF2	ENSG00000165934.8	0.246257	5.88129	12.3607	0.00135019	0.0505742
ENSG00000211574	chr14	101318727	101318824	+	MIR770	ENSG00000211574.1	-0.553581	3.10797	8.88324	0.00549879	0.0754291
ENSG00000225746	chr14	101403738	101426536	+	AL132709.5	ENSG00000225746.4	0.266434	5.37083	8.61529	0.0061666	0.0793291
ENSG00000022976	chr14	102783714	102809044	+	ZNF839	ENSG00000022976.11	-0.30252	3.73924	7.85843	0.00857306	0.0917868
ENSG00000100865	chr14	102808956	102829253	-	CINP	ENSG00000100865.10	-0.360394	4.56682	9.56818	0.00412081	0.0706189
ENSG00000196663	chr14	102829300	102968818	+	TECPR2	ENSG00000196663.11	-0.284982	6.452	10.9438	0.00235135	0.0603699
ENSG00000089902	chr14	103058998	103196913	+	RCOR1	ENSG00000089902.8	0.213154	4.67626	8.50508	0.00646623	0.080591
ENSG00000166166	chr14	103995521	104003410	+	TRMT61A	ENSG00000166166.8	-0.537234	3.05486	12.238	0.00141544	0.0520507
ENSG00000258986	chr14	104941015	105071984	-	TMEM179	ENSG00000258986.2	-0.55238	3.7448	10.4728	0.00284189	0.063291
ENSG00000203485	chr14	105155943	105185942	+	INF2	ENSG00000203485.8	-0.566583	6.3919	8.87282	0.00552324	0.0754291
ENSG00000068793	chr15	22892005	23006016	+	CYFIP1	ENSG00000068793.13	0.390171	6.32766	9.27254	0.00466358	0.0722228
ENSG00000182636	chr15	23930565	23932450	-	NDN	ENSG00000182636.4	-0.411176	4.22483	7.72753	0.00908384	0.0939183
ENSG00000271347	chr15	25236633	25236900	+	RP11-701H24.7	ENSG00000271347.1	0.405675	5.05977	10.6141	0.00268411	0.0620333
ENSG00000257151	chr15	25277020	25281637	+	PWAR6	ENSG00000257151.1	0.234522	8.50939	8.2549	0.00720631	0.0848679
ENSG00000169926	chr15	31619058	31727868	+	KLF13	ENSG00000169926.5	-0.289244	6.94886	9.02349	0.00518066	0.0741236
ENSG00000128944	chr15	40674922	40686447	+	KNSTRN	ENSG00000128944.9	0.599452	3.57477	20.2829	8.55571e-05	0.0254964
ENSG00000128928	chr15	40697686	40728146	+	IVD	ENSG00000128928.4	-0.292601	5.72542	8.39558	0.00677953	0.0829582
ENSG00000137824	chr15	41028082	41048049	-	RMDN3	ENSG00000137824.11	-0.173846	5.30458	8.31853	0.0070098	0.0838626
ENSG00000092445	chr15	41849873	41871536	+	TYRO3	ENSG00000092445.7	-0.228067	7.01219	8.25028	0.00722081	0.0848679
ENSG00000092531	chr15	42783431	42837547	+	SNAP23	ENSG00000092531.5	0.440527	4.68436	13.2754	0.000954591	0.0458862
ENSG00000104131	chr15	44829255	44855227	+	EIF3J	ENSG00000104131.8	0.167284	5.8972	8.14155	0.00757127	0.08643
ENSG00000166710	chr15	45003675	45011075	+	B2M	ENSG00000166710.13	0.840174	7.30027	22.9805	3.71857e-05	0.0183157
ENSG00000103995	chr15	49005125	49103343	-	CEP152	ENSG00000103995.9	0.812975	3.8739	13.2158	0.000976139	0.0459658
ENSG00000138593	chr15	49280673	49338760	-	SECISBP2L	ENSG00000138593.4	-0.270066	8.51377	10.2157	0.00315516	0.0654362
ENSG00000166200	chr15	49398268	49447858	-	COPS2	ENSG00000166200.10	0.194872	6.37242	10.4551	0.00286235	0.0634303
ENSG00000138592	chr15	50716577	50793280	+	USP8	ENSG00000138592.9	0.247887	6.58131	14.3126	0.000650726	0.0405747
ENSG00000186417	chr15	51633826	51700210	+	GLDN	ENSG00000186417.9	-0.854299	6.10866	10.1542	0.00323542	0.0658319
ENSG00000259377	chr15	52044682	52048672	+	CTD-2308G16.1	ENSG00000259377.1	0.667334	1.43431	17.5294	0.000210681	0.0302762
ENSG00000138594	chr15	52121825	52239492	+	TMOD3	ENSG00000138594.8	0.372624	5.488	13.0733	0.00102984	0.0465793
ENSG00000069966	chr15	52413117	52483566	-	GNB5	ENSG00000069966.14	-0.262301	5.88374	8.85594	0.0055631	0.0755479
ENSG00000069974	chr15	55495164	55611311	-	RAB27A	ENSG00000069974.11	0.698634	3.06279	12.1904	0.0014416	0.0524662
ENSG00000128923	chr15	59063391	59154099	+	FAM63B	ENSG00000128923.6	0.252969	6.73283	10.5796	0.00272171	0.0625949
ENSG00000137776	chr15	59171244	59225852	-	SLTM	ENSG00000137776.12	0.261928	6.95017	11.4898	0.00189376	0.0566441
ENSG00000140299	chr15	59951345	59981733	-	BNIP2	ENSG00000140299.7	0.320836	5.76729	13.2694	0.000956736	0.0458862
ENSG00000171914	chr15	62682725	63136830	+	TLN2	ENSG00000171914.10	-0.267604	8.01611	10.3763	0.00295531	0.0634303
ENSG00000103642	chr15	63413999	63434260	+	LACTB	ENSG00000103642.7	0.550061	3.45365	28.6941	7.30773e-06	0.014246
ENSG00000185088	chr15	63418071	63450220	-	RPS27L	ENSG00000185088.8	0.401682	3.84579	8.58127	0.00625747	0.0796095
ENSG00000166128	chr15	63481668	63559981	+	RAB8B	ENSG00000166128.8	0.277849	5.59346	18.8334	0.000136562	0.0273553
ENSG00000074621	chr15	65903704	65953333	+	SLC24A1	ENSG00000074621.9	-0.575374	2.60969	8.98552	0.00526479	0.0743441
ENSG00000259924	chr15	66063514	66064477	-	RP11-16E23.4	ENSG00000259924.1	0.551205	3.29728	10.1001	0.00330781	0.0664167
ENSG00000137809	chr15	68594050	68724501	-	ITGA11	ENSG00000137809.12	0.514958	2.18667	7.7364	0.00904819	0.0937582
ENSG00000066933	chr15	72114632	72410918	-	MYO9A	ENSG00000066933.11	0.141723	8.01884	9.11903	0.00497535	0.0732598
ENSG00000213614	chr15	72635775	72668817	-	HEXA	ENSG00000213614.5	-0.212808	5.02614	8.36596	0.00686707	0.0833791
ENSG00000140463	chr15	72978527	73030817	+	BBS4	ENSG00000140463.9	-0.332335	4.03613	16.4677	0.000302782	0.0331632
ENSG00000067221	chr15	74275547	74286963	-	STOML1	ENSG00000067221.9	-0.398398	4.07566	9.33064	0.00455113	0.0722228
ENSG00000198794	chr15	75249560	75313837	+	SCAMP5	ENSG00000198794.7	-0.33598	7.56773	10.3993	0.00292782	0.0634303
ENSG00000173548	chr15	75940247	75954642	+	SNX33	ENSG00000173548.8	0.382023	4.58781	7.92967	0.00830816	0.0907344
ENSG00000169783	chr15	77905369	78113242	-	LINGO1	ENSG00000169783.8	-0.410417	6.43649	8.80232	0.00569184	0.0761843
ENSG00000086666	chr15	80351910	80430735	+	ZFAND6	ENSG00000086666.14	0.372037	4.72154	15.0424	0.000499923	0.0374713
ENSG00000170776	chr15	85923802	86292586	+	AKAP13	ENSG00000170776.15	0.332982	6.76552	15.7413	0.000390098	0.0362406
ENSG00000183655	chr15	86302554	86338261	-	KLHL25	ENSG00000183655.11	-0.530606	3.04006	8.74811	0.00582525	0.0770932
ENSG00000140525	chr15	89787180	89860492	+	FANCI	ENSG00000140525.13	0.376999	3.2794	9.71731	0.00387318	0.06897
ENSG00000140575	chr15	90931450	91045475	+	IQGAP1	ENSG00000140575.8	0.416206	7.20267	8.13088	0.00760665	0.0866577
ENSG00000173575	chr15	93426526	93571237	+	CHD2	ENSG00000173575.14	0.217735	8.23828	8.85171	0.00557316	0.075599
ENSG00000185551	chr15	96869167	96883492	+	NR2F2	ENSG00000185551.8	0.668645	3.92577	9.2666	0.00467524	0.0722228
ENSG00000242173	chr16	318726	333003	+	ARHGDIG	ENSG00000242173.4	-0.47182	4.84198	8.83383	0.0056158	0.0758051
ENSG00000007541	chr16	616995	634136	+	PIGQ	ENSG00000007541.10	-0.434662	4.43704	13.8795	0.00076268	0.0427373
ENSG00000197562	chr16	639357	679272	+	RAB40C	ENSG00000197562.5	-0.452652	4.74378	12.7366	0.00116969	0.0484361
ENSG00000103254	chr16	770581	772601	+	FAM173A	ENSG00000103254.5	-0.730991	2.60017	16.0364	0.000351756	0.0354796
ENSG00000005513	chr16	1031808	1036979	+	SOX8	ENSG00000005513.9	-0.594294	5.56436	8.99751	0.00523807	0.0743032
ENSG00000162032	chr16	1826713	1843701	-	SPSB3	ENSG00000162032.11	-0.379138	3.63873	7.65711	0.00937217	0.0952472
ENSG00000183751	chr16	2022038	2032934	+	TBL3	ENSG00000183751.10	-0.352312	3.63012	9.57609	0.00410726	0.070558
ENSG00000167967	chr16	2273567	2285743	+	E4F1	ENSG00000167967.11	-0.24851	4.1476	8.69102	0.00596943	0.0783004
ENSG00000162066	chr16	2570358	2581423	+	AMDHD2	ENSG00000162066.10	-0.480407	3.42363	9.18349	0.00484178	0.0731174
ENSG00000162073	chr16	3019246	3023490	+	PAQR4	ENSG00000162073.9	-0.520537	4.79971	7.69112	0.0092317	0.0946702
ENSG00000089486	chr16	4560676	4588829	-	CDIP1	ENSG00000089486.12	-0.320577	6.46054	11.4174	0.00194854	0.0567384
ENSG00000102858	chr16	4666494	4740975	+	MGRN1	ENSG00000102858.8	-0.286017	6.20383	11.762	0.00170221	0.0552684
ENSG00000168101	chr16	4743695	4745860	+	NUDT16L1	ENSG00000168101.10	-0.557867	2.95407	12.6759	0.00119698	0.0484361
ENSG00000067836	chr16	4846969	4852951	-	ROGDI	ENSG00000067836.8	-0.494021	5.46605	17.6463	0.000202545	0.0302762
ENSG00000118898	chr16	4932508	5010742	-	PPL	ENSG00000118898.11	-0.408754	4.84215	10.3901	0.00293885	0.0634303
ENSG00000103184	chr16	5008318	5069159	+	SEC14L5	ENSG00000103184.7	-0.572912	6.51726	19.7329	0.000101991	0.0267433
ENSG00000184857	chr16	8874241	8891505	-	TMEM186	ENSG00000184857.7	-0.382598	2.13545	7.90867	0.00838531	0.0908263
ENSG00000103342	chr16	11961985	12009939	-	GSPT1	ENSG00000103342.8	0.212848	7.0485	8.45613	0.00660433	0.0813553
ENSG00000157045	chr16	15131710	15149921	-	NTAN1	ENSG00000157045.4	0.426516	4.0272	21.7563	5.39658e-05	0.0217729
ENSG00000205730	chr16	19125254	19132946	+	ITPRIPL2	ENSG00000205730.5	0.697704	4.45314	19.7046	0.000102921	0.0267433
ENSG00000188215	chr16	20866247	20911706	-	DCUN1D3	ENSG00000188215.5	-0.266328	4.32452	8.82457	0.00563804	0.0758236
ENSG00000103365	chr16	23474863	23533316	-	GGA2	ENSG00000103365.11	0.282425	6.22138	15.5442	0.000418187	0.0370483
ENSG00000176046	chr16	28548606	28550495	-	NUPR1	ENSG00000176046.7	1.10709	2.93279	14.2232	0.000672295	0.0407446
ENSG00000178188	chr16	28857921	28885526	+	SH2B1	ENSG00000178188.10	-0.192982	5.81458	8.82034	0.00564821	0.0758672
ENSG00000079616	chr16	29802040	29816706	+	KIF22	ENSG00000079616.8	-0.450784	3.28458	13.1318	0.0010074	0.0464885
ENSG00000103502	chr16	29869678	29875057	-	CDIPT	ENSG00000103502.9	-0.450295	4.80836	15.308	0.000454731	0.0374713
ENSG00000174938	chr16	29882480	29910868	-	SEZ6L2	ENSG00000174938.10	-0.471278	6.91585	8.91654	0.00542139	0.0751319
ENSG00000174943	chr16	29916333	29938356	-	KCTD13	ENSG00000174943.5	-0.552347	4.51315	22.9295	3.77594e-05	0.0183157
ENSG00000149930	chr16	29984962	30003582	+	TAOK2	ENSG00000149930.13	-0.19385	6.17367	9.0421	0.00513997	0.0738368
ENSG00000102879	chr16	30194148	30200397	+	CORO1A	ENSG00000102879.11	-0.411761	4.23438	7.64285	0.00943174	0.0954967
ENSG00000179958	chr16	30434940	30441396	-	DCTPP1	ENSG00000179958.4	-0.548498	2.24305	11.1844	0.00213653	0.0573573
ENSG00000129636	chr16	47188298	47498060	-	ITFG1	ENSG00000129636.8	-0.315037	6.69563	9.93452	0.00354069	0.0679243
ENSG00000140718	chr16	53737875	54155853	+	FTO	ENSG00000140718.14	-0.155601	6.78386	8.28756	0.00710471	0.0843782
ENSG00000087253	chr16	55542910	55620582	+	LPCAT2	ENSG00000087253.7	0.592459	4.02922	7.52061	0.00995964	0.0985564
ENSG00000125148	chr16	56642111	56643409	+	MT2A	ENSG00000125148.6	0.864112	5.0321	11.4561	0.00191909	0.0566441
ENSG00000205364	chr16	56666145	56667898	+	MT1M	ENSG00000205364.3	1.07776	3.27458	8.03539	0.00793126	0.088326
ENSG00000198417	chr16	56691606	56694610	+	MT1F	ENSG00000198417.5	1.17712	3.70772	8.10368	0.00769763	0.0868966
ENSG00000125144	chr16	56700643	56701977	-	MT1G	ENSG00000125144.9	1.50429	3.17018	14.939	0.000518788	0.0374713
ENSG00000140853	chr16	57023397	57117443	+	NLRC5	ENSG00000140853.11	1.00925	3.46093	13.5311	0.000867703	0.0450472
ENSG00000102934	chr16	57290004	57318599	-	PLLP	ENSG00000102934.5	-1.12767	5.15347	13.3891	0.000914854	0.0451701
ENSG00000006210	chr16	57406370	57418960	+	CX3CL1	ENSG00000006210.6	-0.379041	5.84803	11.7556	0.0017065	0.0552684
ENSG00000102978	chr16	57496299	57505922	+	POLR2C	ENSG00000102978.8	-0.242868	4.92723	9.29157	0.00462643	0.0722228
ENSG00000125170	chr16	57505863	57521239	-	DOK4	ENSG00000125170.6	-0.385366	3.407	9.09561	0.00502487	0.0734394
ENSG00000140854	chr16	57769642	57791162	+	KATNB1	ENSG00000140854.8	-0.363698	4.68735	10.7233	0.00256865	0.0616435
ENSG00000070761	chr16	58147496	58163354	-	C16orf80	ENSG00000070761.3	-0.304587	3.98058	8.10715	0.00768595	0.0868966
ENSG00000159713	chr16	67423712	67427438	-	TPPP3	ENSG00000159713.6	-0.71255	4.56504	9.80869	0.00372937	0.0685992
ENSG00000102898	chr16	67880635	67906470	+	NUTF2	ENSG00000102898.7	-0.240447	5.03391	9.28156	0.00464593	0.0722228
ENSG00000159792	chr16	67927175	67963581	+	PSKH1	ENSG00000159792.5	-0.358117	3.56145	8.5736	0.00627814	0.0796529
ENSG00000168807	chr16	69221032	69342955	+	SNTB2	ENSG00000168807.12	0.411858	6.10916	10.6358	0.0026607	0.0617397
ENSG00000132612	chr16	69345259	69358949	+	VPS4A	ENSG00000132612.14	-0.265264	5.3406	10.6583	0.00263669	0.0616435
ENSG00000102908	chr16	69598997	69738569	+	NFAT5	ENSG00000102908.16	0.251619	8.45073	8.91128	0.00543354	0.0751319
ENSG00000181019	chr16	69740899	69760854	-	NQO1	ENSG00000181019.8	0.799616	3.99017	11.547	0.00185171	0.0566441
ENSG00000224470	chr16	71879894	71919171	+	ATXN1L	ENSG00000224470.3	-0.193669	5.86825	9.68021	0.00393324	0.0696316
ENSG00000168404	chr16	74705753	74734858	-	MLKL	ENSG00000168404.8	0.800243	2.74054	8.10362	0.00769782	0.0868966
ENSG00000103089	chr16	74746853	74808729	-	FA2H	ENSG00000103089.4	-0.871495	4.69048	9.90951	0.00357736	0.0679243
ENSG00000050820	chr16	75262928	75301951	-	BCAR1	ENSG00000050820.12	-0.313514	5.52914	11.2614	0.00207237	0.0568233
ENSG00000205084	chr16	75572015	75590184	-	TMEM231	ENSG00000205084.6	-0.482032	3.29485	14.4561	0.000617601	0.0393976
ENSG00000183688	chr17	289769	295730	-	FAM101B	ENSG00000183688.4	0.676092	3.34372	11.6329	0.00179037	0.0557564
ENSG00000108381	chr17	3375668	3406713	+	ASPA	ENSG00000108381.6	-0.849526	5.99036	9.84966	0.00366677	0.0680401
ENSG00000215041	chr17	7218947	7232712	-	NEURL4	ENSG00000215041.5	-0.203419	5.48499	9.00288	0.00522614	0.0743032
ENSG00000108947	chr17	7608520	7614696	+	EFNB3	ENSG00000108947.4	-0.459198	4.88408	8.2807	0.00712592	0.084417
ENSG00000220205	chr17	8062467	8066864	-	VAMP2	ENSG00000220205.4	-0.38941	8.24301	9.79247	0.00375448	0.0687424
ENSG00000178921	chr17	8150936	8173809	+	PFAS	ENSG00000178921.9	-0.277441	4.14047	7.93426	0.00829139	0.0906365
ENSG00000161970	chr17	8280838	8286531	-	RPL26	ENSG00000161970.8	0.294529	5.63575	7.73875	0.00903879	0.0937582
ENSG00000007237	chr17	9813926	10101868	-	GAS7	ENSG00000007237.14	-0.446669	9.29753	16.2166	0.000330333	0.034149
ENSG00000260328	chr17	16915228	16918304	-	RP11-416I2.1	ENSG00000260328.1	-0.759349	2.45977	10.7275	0.00256422	0.0616435
ENSG00000108557	chr17	17584787	17714767	+	RAI1	ENSG00000108557.13	-0.251	6.25858	8.67063	0.00602183	0.0783004
ENSG00000175662	chr17	17746828	17875736	-	TOM1L2	ENSG00000175662.13	-0.283937	7.45783	11.5335	0.00186154	0.0566441
ENSG00000131899	chr17	18128901	18148189	+	LLGL1	ENSG00000131899.6	-0.509548	5.66263	11.4683	0.00190984	0.0566441
ENSG00000177427	chr17	18163848	18169866	+	MIEF2	ENSG00000177427.8	-0.330704	2.95591	9.09128	0.00503407	0.0734394
ENSG00000108641	chr17	19240867	19281495	-	B9D1	ENSG00000108641.10	-0.505611	3	10.6813	0.00261238	0.0616435
ENSG00000128482	chr17	19314438	19320589	+	RNF112	ENSG00000128482.11	-0.257769	4.97436	7.84736	0.00861501	0.0919075
ENSG00000124422	chr17	20902910	20947073	-	USP22	ENSG00000124422.7	-0.246346	8.16479	12.6681	0.00120053	0.0484361
ENSG00000168961	chr17	25956824	25976586	+	LGALS9	ENSG00000168961.12	0.785415	2.50272	8.60735	0.00618767	0.0793607
ENSG00000004139	chr17	26691378	26728065	+	SARM1	ENSG00000004139.9	-0.263774	4.90022	14.6636	0.000572884	0.038858
ENSG00000063015	chr17	27281919	27333458	-	SEZ6	ENSG00000063015.15	-0.527671	4.50466	11.2745	0.00206162	0.0568233
ENSG00000178691	chr17	30264037	30328064	+	SUZ12	ENSG00000178691.6	0.20829	5.24926	10.0665	0.00335374	0.0665451
ENSG00000172716	chr17	33677324	33700720	-	SLFN11	ENSG00000172716.12	0.686371	3.26219	12.1727	0.00145152	0.0526914
ENSG00000108270	chr17	35306175	35414171	+	AATF	ENSG00000108270.6	0.256291	4.91959	8.76327	0.0057876	0.0768778
ENSG00000141141	chr17	35969787	36003493	-	DDX52	ENSG00000141141.10	0.220947	5.1173	10.7768	0.00251395	0.061631
ENSG00000225485	chr17	36584662	36668628	+	ARHGAP23	ENSG00000225485.3	-0.429542	7.09275	11.276	0.0020604	0.0568233
ENSG00000017373	chr17	36686251	36762183	-	SRCIN1	ENSG00000017373.11	-0.472993	7.23001	9.88015	0.00362093	0.0679882
ENSG00000108296	chr17	36956687	36981734	-	CWC25	ENSG00000108296.7	0.250003	4.26815	8.46412	0.00658155	0.0813441
ENSG00000067191	chr17	37329709	37353956	-	CACNB1	ENSG00000067191.11	-0.452687	6.15825	12.5626	0.00124981	0.0494359
ENSG00000161395	chr17	37827375	37853050	-	PGAP3	ENSG00000161395.8	-0.518914	3.43899	12.4969	0.00128155	0.0501579
ENSG00000108344	chr17	38137050	38154213	+	PSMD3	ENSG00000108344.10	-0.234851	5.68472	9.27577	0.00465726	0.0722228
ENSG00000008838	chr17	38175350	38217468	-	MED24	ENSG00000008838.13	-0.226219	5.27916	13.2058	0.000979797	0.0459658
ENSG00000126351	chr17	38214543	38250120	+	THRA	ENSG00000126351.8	-0.192827	7.31941	11.8469	0.00164686	0.0548475
ENSG00000213424	chr17	38810917	38821433	-	KRT222	ENSG00000213424.4	0.388889	3.66133	8.12999	0.00760962	0.0866577
ENSG00000173805	chr17	39873994	39890896	-	HAP1	ENSG00000173805.11	0.787205	3.93319	17.115	0.000242465	0.0304399
ENSG00000173786	chr17	40118759	40129749	+	CNP	ENSG00000173786.12	-0.939396	9.12926	15.7569	0.000387963	0.0362406
ENSG00000168610	chr17	40465342	40540586	-	STAT3	ENSG00000168610.10	0.33665	6.84054	9.92458	0.00355522	0.0679243
ENSG00000188554	chr17	41322498	41363708	+	NBR1	ENSG00000188554.9	-0.132108	7.08771	8.30466	0.00705214	0.0839573
ENSG00000108852	chr17	41952725	41987068	-	MPP2	ENSG00000108852.10	-0.436349	5.50076	12.6802	0.00119503	0.0484361
ENSG00000108840	chr17	42154114	42201070	-	HDAC5	ENSG00000108840.11	-0.277324	6.27726	9.60442	0.0040591	0.0703295
ENSG00000168591	chr17	42264338	42269099	+	TMUB2	ENSG00000168591.11	-0.370631	4.20143	17.5938	0.000206154	0.0302762
ENSG00000267160	chr17	42751057	42753625	-	RP11-1072C15.4	ENSG00000267160.1	0.694634	1.8637	13.1387	0.00100481	0.0464885
ENSG00000172992	chr17	43100708	43138473	-	DCAKD	ENSG00000172992.7	-0.423032	4.70383	11.0941	0.00221463	0.0583448
ENSG00000186868	chr17	43971748	44105700	+	MAPT	ENSG00000186868.11	-0.190962	8.8306	7.78347	0.00886163	0.0931137
ENSG00000141279	chr17	45600308	45700642	+	NPEPPS	ENSG00000141279.11	0.27316	7.30084	8.85936	0.00555501	0.0755479
ENSG00000136436	chr17	46908350	46943884	+	CALCOCO2	ENSG00000136436.10	0.267157	6.45322	8.46317	0.00658426	0.0813441
ENSG00000136504	chr17	47865917	47906458	+	KAT7	ENSG00000136504.7	-0.28397	6.06797	23.9568	2.78079e-05	0.015707
ENSG00000006283	chr17	48638429	48704835	+	CACNA1G	ENSG00000006283.13	-0.614156	4.92284	11.9562	0.00157833	0.0543953
ENSG00000180891	chr17	55938604	56032684	-	CUEDC1	ENSG00000180891.8	-0.425082	4.6055	7.58861	0.00966214	0.0964916
ENSG00000108387	chr17	56597611	56618179	-	2019-09-04	ENSG00000108387.10	-0.640935	7.88816	9.82708	0.00370114	0.068408
ENSG00000136485	chr17	61627822	61671639	+	DCAF7	ENSG00000136485.10	-0.232641	6.53398	17.6842	0.000199981	0.0302762
ENSG00000108654	chr17	62495734	62504317	-	DDX5	ENSG00000108654.7	0.175297	8.91347	8.67685	0.0060058	0.0783004
ENSG00000154240	chr17	63631656	64188202	-	CEP112	ENSG00000154240.12	0.459025	5.05145	9.43293	0.00436017	0.0712011
ENSG00000154263	chr17	67143355	67240987	-	ABCA10	ENSG00000154263.13	0.31653	4.9872	9.07559	0.0050676	0.073621
ENSG00000167861	chr17	72946838	72969261	-	HID1	ENSG00000167861.11	-0.311659	5.88604	10.4773	0.00283674	0.063291
ENSG00000177728	chr17	73437240	73496171	+	KIAA0195	ENSG00000177728.10	-0.221388	6.18986	12.1975	0.00143768	0.0524662
ENSG00000132475	chr17	73772515	73781974	-	H3F3B	ENSG00000132475.4	-0.28752	7.12225	9.37491	0.00446739	0.0718685
ENSG00000204278	chr17	76227391	76237068	+	TMEM235	ENSG00000204278.8	-1.17267	3.39017	12.473	0.00129334	0.050312
ENSG00000173818	chr17	78388965	78411886	+	ENDOV	ENSG00000173818.12	-0.306741	4.05281	7.89479	0.00843675	0.0912215
ENSG00000176108	chr17	78965398	78983317	+	CHMP6	ENSG00000176108.5	-0.31345	2.73374	9.45156	0.00432632	0.0712011
ENSG00000226137	chr17	79002933	79008501	-	BAIAP2-AS1	ENSG00000226137.3	-0.367747	5.33263	7.84602	0.00862012	0.0919075
ENSG00000181409	chr17	79091095	79139877	-	AATK	ENSG00000181409.7	-0.696854	7.08388	13.3356	0.000933329	0.0457623
ENSG00000185504	chr17	79506911	79520987	-	C17orf70	ENSG00000185504.12	-0.529458	3.18837	14.3446	0.000643182	0.0403661
ENSG00000169727	chr17	80008567	80015346	+	GPS1	ENSG00000169727.8	-0.356172	4.92104	10.6874	0.00260593	0.0616435
ENSG00000176105	chr18	721588	812547	-	YES1	ENSG00000176105.9	0.543996	5.19527	15.7468	0.000389346	0.0362406
ENSG00000101608	chr18	3247479	3256234	+	MYL12A	ENSG00000101608.8	0.592627	4.1168	15.3271	0.000451639	0.0374713
ENSG00000101745	chr18	9136226	9285983	+	ANKRD12	ENSG00000101745.11	0.283121	8.47661	13.2103	0.000978159	0.0459658
ENSG00000181626	chr18	12093852	12129748	+	ANKRD62	ENSG00000181626.10	0.965068	2.76456	8.17293	0.00746829	0.0857396
ENSG00000134278	chr18	12446511	12658133	-	SPIRE1	ENSG00000134278.10	0.254759	7.3788	7.62078	0.00952475	0.0960708
ENSG00000175354	chr18	12785477	12929642	-	PTPN2	ENSG00000175354.14	0.416528	5.08088	15.9079	0.000367938	0.0357072
ENSG00000175322	chr18	14057456	14132489	-	ZNF519	ENSG00000175322.7	0.339627	5.04149	10.5213	0.00278665	0.062928
ENSG00000067900	chr18	18526867	18691812	-	ROCK1	ENSG00000067900.6	0.332718	6.63238	10.4293	0.00289242	0.0634303
ENSG00000141446	chr18	19109242	19180845	-	ESCO1	ENSG00000141446.6	0.303839	5.5036	18.1081	0.000173535	0.029884
ENSG00000101752	chr18	19284918	19450918	+	MIB1	ENSG00000101752.7	0.192754	7.31437	9.2491	0.0047098	0.0723689
ENSG00000134769	chr18	32073254	32471808	+	DTNA	ENSG00000134769.17	0.499414	8.78347	11.654	0.00177564	0.055678
ENSG00000141622	chr18	43906772	44043103	+	RNF165	ENSG00000141622.9	-0.422344	5.04391	8.11603	0.00765618	0.0868966
ENSG00000267167	chr18	44383187	44383857	-	RP11-687F6.1	ENSG00000267167.1	0.742599	2.37222	11.6559	0.00177431	0.055678
ENSG00000227115	chr18	48872619	49088939	+	RP11-267C16.1	ENSG00000227115.2	-0.678312	3.0347	8.53644	0.00637941	0.0803601
ENSG00000134046	chr18	51679079	51751158	-	MBD2	ENSG00000134046.7	0.374395	5.61437	12.0333	0.00153183	0.0538456
ENSG00000066926	chr18	55215515	55254004	-	FECH	ENSG00000066926.6	-0.3398	4.76402	8.8807	0.00550472	0.0754291
ENSG00000172175	chr18	56338618	56417371	+	MALT1	ENSG00000172175.8	0.51563	4.6831	15.214	0.000470196	0.0374713
ENSG00000267010	chr18	56419380	56421709	+	RP11-108P20.1	ENSG00000267010.1	0.485126	1.84886	9.44396	0.0043401	0.0712011
ENSG00000183287	chr18	57098172	57364612	-	CCBE1	ENSG00000183287.9	0.87151	2.69429	9.1385	0.00493459	0.0732316
ENSG00000176641	chr18	59475296	59561480	-	RNF152	ENSG00000176641.6	0.608452	5.46526	14.612	0.000583676	0.038858
ENSG00000187773	chr18	72102963	72125179	-	FAM69C	ENSG00000187773.7	-0.810934	2.81402	8.85841	0.00555726	0.0755479
ENSG00000130856	chr18	74534563	74682683	+	ZNF236	ENSG00000130856.11	0.201934	6.0349	13.6049	0.000844214	0.0446485
ENSG00000226742	chr18	77724561	77730822	+	HSBP1L1	ENSG00000226742.3	0.692216	2.45256	17.3507	0.000223803	0.0302762
ENSG00000182087	chr19	1009647	1021117	-	TMEM259	ENSG00000182087.8	-0.365991	5.51964	9.10863	0.00499728	0.0733182
ENSG00000099622	chr19	1259384	1274879	+	CIRBP	ENSG00000099622.9	-0.658816	7.25009	8.28313	0.00711842	0.084417
ENSG00000228300	chr19	1275026	1279248	+	C19orf24	ENSG00000228300.9	-0.648408	1.95671	10.0735	0.00334417	0.0665451
ENSG00000130005	chr19	1397091	1401569	-	GAMT	ENSG00000130005.7	-0.649199	3.25092	11.3009	0.00204022	0.0568233
ENSG00000130332	chr19	2321516	2328619	-	LSM7	ENSG00000130332.10	-0.368486	2.36901	9.28749	0.00463435	0.0722228
ENSG00000104969	chr19	2754712	2783369	-	SGTA	ENSG00000104969.5	-0.276301	5.25039	7.77209	0.00890634	0.0931498
ENSG00000161091	chr19	3538259	3574288	-	MFSD12	ENSG00000161091.8	-0.269947	4.70807	7.67646	0.00929199	0.0950124
ENSG00000105298	chr19	3610639	3626813	-	CACTIN	ENSG00000105298.9	-0.352166	3.9829	12.0901	0.00149855	0.053306
ENSG00000126934	chr19	4090319	4124126	-	MAP2K2	ENSG00000126934.9	-0.308353	5.4251	12.4001	0.00132994	0.0505477
ENSG00000077463	chr19	4174106	4182601	-	SIRT6	ENSG00000077463.10	-0.380645	2.45963	10.4671	0.00284843	0.063291
ENSG00000089847	chr19	4183351	4224811	+	ANKRD24	ENSG00000089847.8	-0.285179	5.39068	8.34856	0.00691906	0.0835757
ENSG00000130254	chr19	5587010	5624057	-	SAFB2	ENSG00000130254.7	0.37535	6.75873	9.91887	0.00356358	0.0679243
ENSG00000174917	chr19	5678432	5680907	-	C19orf70	ENSG00000174917.4	-0.463346	3.3504	7.51692	0.00997607	0.0986499
ENSG00000125652	chr19	6372444	6375042	+	ALKBH7	ENSG00000125652.3	-0.564745	2.26019	10.4802	0.00283341	0.063291
ENSG00000125730	chr19	6677715	6730573	-	C3	ENSG00000125730.12	1.15746	7.06416	10.6611	0.00263368	0.0616435
ENSG00000125733	chr19	6737936	6751537	+	TRIP10	ENSG00000125733.13	1.33372	3.23854	20.8753	7.09652e-05	0.0234089
ENSG00000076924	chr19	7684411	7694451	-	XAB2	ENSG00000076924.7	-0.266638	4.53765	9.11532	0.00498316	0.0732598
ENSG00000142459	chr19	7895119	7929862	+	EVI5L	ENSG00000142459.4	-0.44552	5.53341	9.81864	0.00371408	0.0685575
ENSG00000076984	chr19	7968728	7979363	+	MAP2K7	ENSG00000076984.13	-0.241411	4.86798	9.53963	0.00417013	0.0707144
ENSG00000167772	chr19	8428173	8439257	+	ANGPTL4	ENSG00000167772.7	1.13719	4.08322	7.62135	0.00952234	0.0960708
ENSG00000142347	chr19	8585674	8642461	-	MYO1F	ENSG00000142347.12	0.694049	2.97692	8.21674	0.00732702	0.0852265
ENSG00000267100	chr19	10762538	10764520	-	ILF3-AS1	ENSG00000267100.1	-0.33441	3.54497	8.12444	0.00762808	0.0867978
ENSG00000130164	chr19	11200038	11244492	+	LDLR	ENSG00000130164.7	0.542243	5.32596	13.2525	0.0009628	0.0459314
ENSG00000105520	chr19	11466062	11476374	+	DKFZP761J1410	ENSG00000105520.6	-0.242419	5.25941	9.2493	0.00470939	0.0723689
ENSG00000161914	chr19	11594242	11616738	-	ZNF653	ENSG00000161914.5	-0.368261	2.18667	8.31959	0.00700658	0.0838626
ENSG00000198429	chr19	11998599	12025144	+	ZNF69	ENSG00000198429.5	0.695649	2.89236	12.8554	0.00111812	0.0482693
ENSG00000105576	chr19	12810008	12834825	-	TNPO2	ENSG00000105576.11	-0.142571	7.40465	7.55489	0.00980846	0.0974703
ENSG00000105607	chr19	13001840	13025021	+	GCDH	ENSG00000105607.8	-0.394725	3.65235	9.27109	0.00466642	0.0722228
ENSG00000008441	chr19	13106422	13209610	+	NFIX	ENSG00000008441.12	-0.224644	8.2191	8.67096	0.00602098	0.0783004
ENSG00000105143	chr19	15060846	15133802	-	SLC1A6	ENSG00000105143.8	-0.53862	2.67211	9.53187	0.00418365	0.0707144
ENSG00000105135	chr19	15225795	15236596	-	ILVBL	ENSG00000105135.11	-0.420969	3.9586	9.04517	0.00513328	0.0738157
ENSG00000214046	chr19	16741562	16771253	-	SMIM7	ENSG00000214046.4	-0.288306	5.17279	13.0874	0.00102437	0.0465793
ENSG00000072954	chr19	16771938	16800840	+	TMEM38A	ENSG00000072954.2	-0.364272	4.52364	8.86602	0.00553927	0.0755479
ENSG00000105393	chr19	17378159	17392058	+	BABAM1	ENSG00000105393.11	-0.299937	3.71336	9.20185	0.00480445	0.0728718
ENSG00000130304	chr19	17579578	17616977	+	SLC27A1	ENSG00000130304.12	-0.426317	5.27254	14.1978	0.000678564	0.0409487
ENSG00000130479	chr19	17830051	17845325	+	MAP1S	ENSG00000130479.6	-0.291817	5.3077	7.52341	0.00994721	0.0985515
ENSG00000099308	chr19	18208603	18262502	+	MAST3	ENSG00000099308.6	-0.343641	8.15431	10.1601	0.00322762	0.0658319
ENSG00000105701	chr19	18642561	18654887	-	FKBP8	ENSG00000105701.11	-0.339219	7.28645	9.19601	0.0048163	0.0728949
ENSG00000105696	chr19	18718240	18731849	+	TMEM59L	ENSG00000105696.4	-0.560614	6.48791	13.5904	0.000848772	0.044722
ENSG00000167487	chr19	18747775	18781309	+	KLHL26	ENSG00000167487.7	-0.491208	3.89574	16.973	0.0002545	0.0304399
ENSG00000105662	chr19	18794487	18893004	+	CRTC1	ENSG00000105662.11	-0.375671	6.76735	12.1338	0.00147345	0.0530638
ENSG00000223802	chr19	18979361	19007536	-	CERS1	ENSG00000223802.3	0.409499	4.54577	9.86298	0.00364667	0.0679882
ENSG00000105669	chr19	19010323	19030206	-	COPE	ENSG00000105669.8	-0.428883	3.85465	8.34082	0.00694234	0.0836131
ENSG00000105726	chr19	19756007	19774502	-	ATP13A1	ENSG00000105726.12	-0.237064	5.03391	8.07593	0.00779166	0.0878024
ENSG00000160321	chr19	22115760	22193751	-	ZNF208	ENSG00000160321.10	0.94926	3.64353	8.64194	0.00609642	0.0788347
ENSG00000197372	chr19	23708433	23870022	-	ZNF675	ENSG00000197372.5	0.325027	4.81771	11.3147	0.0020291	0.0567384
ENSG00000198597	chr19	30719197	31204445	+	ZNF536	ENSG00000198597.4	-0.717425	5.81738	14.4692	0.000614678	0.0393976
ENSG00000221946	chr19	35634154	35645204	+	FXYD7	ENSG00000221946.3	-0.405104	4.43901	8.1736	0.0074661	0.0857396
ENSG00000105695	chr19	35783028	35804707	+	MAG	ENSG00000105695.10	-1.3311	6.57339	14.3017	0.000653319	0.0405747
ENSG00000126254	chr19	36119932	36128588	+	RBM42	ENSG00000126254.7	-0.380577	3.601	10.0969	0.00331215	0.0664167
ENSG00000004777	chr19	36265434	36279724	+	ARHGAP33	ENSG00000004777.14	-0.587956	5.07274	18.5988	0.000147505	0.0274067
ENSG00000105290	chr19	36358801	36370693	+	APLP1	ENSG00000105290.7	-0.648921	8.23363	14.9747	0.000512194	0.0374713
ENSG00000180479	chr19	38045684	38085673	-	ZNF571	ENSG00000180479.9	0.285823	4.08342	8.07578	0.00779217	0.0878024
ENSG00000167641	chr19	38741877	38747231	-	PPP1R14A	ENSG00000167641.6	-0.885867	3.91576	8.82884	0.00562778	0.0758236
ENSG00000104824	chr19	39327028	39342987	-	HNRNPL	ENSG00000104824.12	-0.196355	6.27156	14.9005	0.000526021	0.0375149
ENSG00000128626	chr19	39421188	39423802	+	MRPS12	ENSG00000128626.7	-0.559402	1.85882	9.80448	0.00373587	0.0686011
ENSG00000090920	chr19	40353963	40440533	-	FCGBP	ENSG00000090920.9	2.59322	4.62835	15.5436	0.00041828	0.0370483
ENSG00000105223	chr19	40854363	40886346	+	PLD3	ENSG00000105223.14	-0.393093	7.19399	8.30295	0.00705738	0.0839573
ENSG00000167578	chr19	41284121	41302847	+	RAB4B	ENSG00000167578.12	-0.314013	3.3138	8.35032	0.00691379	0.0835757
ENSG00000105329	chr19	41807492	41859816	-	TGFB1	ENSG00000105329.5	0.806901	3.22328	15.9183	0.000366599	0.0357072
ENSG00000077348	chr19	41892279	41903384	-	EXOSC5	ENSG00000077348.4	-0.50473	1.81821	11.3552	0.00199695	0.0567384
ENSG00000105732	chr19	42572629	42585701	+	ZNF574	ENSG00000105732.9	-0.299057	3.01453	7.81151	0.00875249	0.0926491
ENSG00000105722	chr19	42751724	42759309	-	ERF	ENSG00000105722.5	-0.304211	4.37161	8.47671	0.00654587	0.0811538
ENSG00000105429	chr19	42829761	42882921	+	MEGF8	ENSG00000105429.8	-0.204322	7.46918	10.2036	0.00317077	0.0654362
ENSG00000167378	chr19	44088521	44100287	-	IRGQ	ENSG00000167378.4	-0.220673	6.75935	9.04925	0.00512442	0.0738157
ENSG00000131116	chr19	44111371	44124026	-	ZNF428	ENSG00000131116.7	-0.442891	3.86128	10.5155	0.0027932	0.062928
ENSG00000011422	chr19	44150247	44174699	-	PLAUR	ENSG00000011422.7	0.688162	1.88388	9.25133	0.00470536	0.0723689
ENSG00000130204	chr19	45393826	45406946	+	TOMM40	ENSG00000130204.8	-0.318454	4.33091	8.76124	0.00579265	0.0768778
ENSG00000125753	chr19	46009837	46030241	+	VASP	ENSG00000125753.9	0.614948	3.40602	9.92648	0.00355243	0.0679243
ENSG00000177464	chr19	46093022	46105466	-	GPR4	ENSG00000177464.4	0.919673	3.07369	7.91617	0.00835769	0.0908263
ENSG00000185800	chr19	46286205	46296060	-	DMWD	ENSG00000185800.7	-0.200662	5.53192	9.30834	0.00459394	0.0722228
ENSG00000170604	chr19	46386866	46389376	-	IRF2BP1	ENSG00000170604.3	-0.373496	4.09026	8.95396	0.00533582	0.0747491
ENSG00000104967	chr19	46436992	46476804	-	NOVA2	ENSG00000104967.6	-0.246813	6.95587	14.6207	0.000581838	0.038858
ENSG00000204851	chr19	46990163	46999755	-	PNMAL2	ENSG00000204851.5	-0.414166	7.05095	12.317	0.00137306	0.0508896
ENSG00000130749	chr19	47567444	47617009	-	ZC3H4	ENSG00000130749.5	-0.240277	5.57666	9.98281	0.00347102	0.0676059
ENSG00000142230	chr19	47616531	47713886	+	SAE1	ENSG00000142230.7	-0.238766	5.54167	7.60955	0.00957247	0.0962574
ENSG00000118160	chr19	47931274	47975425	-	SLC8A2	ENSG00000118160.9	-0.388947	6.36209	8.59147	0.00623007	0.0796095
ENSG00000063169	chr19	48111453	48206533	+	GLTSCR1	ENSG00000063169.6	-0.236673	4.42221	7.46935	0.0101905	0.0999303
ENSG00000126464	chr19	50094900	50129696	+	PRR12	ENSG00000126464.9	-0.202011	6.25508	9.95724	0.00350772	0.0679243
ENSG00000126461	chr19	50145382	50161899	+	SCAF1	ENSG00000126461.10	-0.297943	6.23272	11.9348	0.00159149	0.0543953
ENSG00000161671	chr19	50979657	50986608	+	EMC10	ENSG00000161671.12	-0.379444	4.89205	8.92738	0.00539645	0.0750772
ENSG00000105568	chr19	52693292	52730687	+	PPP2R1A	ENSG00000105568.13	-0.41745	6.97136	11.1977	0.00212529	0.0573573
ENSG00000198538	chr19	53300662	53360853	-	ZNF28	ENSG00000198538.6	0.36312	3.792	10.373	0.00295932	0.0634303
ENSG00000167614	chr19	54926393	54948080	+	TTYH1	ENSG00000167614.9	-0.533177	6.69505	17.4935	0.000213255	0.0302762
ENSG00000129990	chr19	55682567	55691809	-	SYT5	ENSG00000129990.10	-0.464288	5.48567	8.51296	0.00644431	0.0805544
ENSG00000180089	chr19	55738007	55741647	-	TMEM86B	ENSG00000180089.4	-0.384381	2.55016	8.91558	0.00542361	0.0751319
ENSG00000133265	chr19	55773599	55791749	-	HSPBP1	ENSG00000133265.6	-0.524229	3.72608	9.78867	0.00376038	0.0687424
ENSG00000187902	chr19	55940107	55954230	-	SHISA7	ENSG00000187902.7	-0.463415	6.01058	19.4147	0.000113009	0.0273553
ENSG00000267454	chr19	56905025	56910541	+	ZNF582-AS1	ENSG00000267454.1	0.4044	2.09787	7.68523	0.00925588	0.0947805
ENSG00000166770	chr19	56988619	57012035	+	ZNF667-AS1	ENSG00000166770.6	-0.438095	4.12048	12.4159	0.00132191	0.0505477
ENSG00000198300	chr19	57321445	57352096	-	PEG3	ENSG00000198300.8	-0.272493	9.05666	13.9499	0.000743154	0.0424771
ENSG00000251369	chr19	58046625	58071231	-	ZNF550	ENSG00000251369.4	0.329515	3.65651	9.49878	0.00424181	0.0708021
ENSG00000121413	chr19	58595205	58629794	-	ZSCAN18	ENSG00000121413.8	-0.325892	6.06073	9.30704	0.00459644	0.0722228
ENSG00000198131	chr19	58739960	58788815	+	ZNF544	ENSG00000198131.9	-0.237803	5.11286	8.61039	0.00617959	0.0793291
ENSG00000130726	chr19	59055458	59062089	+	TRIM28	ENSG00000130726.7	-0.266069	5.59361	9.7369	0.00384185	0.0689587
ENSG00000088854	chr20	3229951	3388272	-	C20orf194	ENSG00000088854.11	-0.193118	7.06633	9.47215	0.00428926	0.07109
ENSG00000088812	chr20	3451687	3631769	+	ATRN	ENSG00000088812.13	-0.201449	7.41928	8.67125	0.00602024	0.0783004
ENSG00000227906	chr20	10002620	10349424	-	SNAP25-AS1	ENSG00000227906.3	0.631733	2.44118	10.0919	0.00331902	0.0664167
ENSG00000089048	chr20	13694969	13765532	-	ESF1	ENSG00000089048.10	0.206357	5.50734	10.2469	0.00311514	0.0651687
ENSG00000088930	chr20	21283942	21370463	+	XRN2	ENSG00000088930.6	0.205595	5.73116	9.89297	0.00360184	0.0679243
ENSG00000125820	chr20	21491648	21494664	-	NKX2-2	ENSG00000125820.5	-0.538544	3.53623	8.31186	0.00703011	0.0839157
ENSG00000197586	chr20	25176329	25207365	+	ENTPD6	ENSG00000197586.8	-0.305958	6.28934	10.4981	0.0028129	0.0632499
ENSG00000101336	chr20	30639991	30689659	+	HCK	ENSG00000101336.8	1.00725	2.29287	13.0876	0.00102429	0.0465793
ENSG00000197183	chr20	31030862	31172876	-	C20orf112	ENSG00000197183.8	-0.296816	5.88271	11.0753	0.00223118	0.0584536
ENSG00000101460	chr20	33134658	33148149	+	MAP1LC3A	ENSG00000101460.8	-0.637373	4.36139	9.86801	0.00363911	0.0679882
ENSG00000131067	chr20	33432523	33460663	-	GGT7	ENSG00000131067.12	-0.411836	5.29377	15.1877	0.000474624	0.0374713
ENSG00000171222	chr20	34541539	34547394	-	SCAND1	ENSG00000171222.6	-0.62408	2.53884	9.46906	0.0042948	0.0710983
ENSG00000118707	chr20	35201891	35222353	+	TGIF2	ENSG00000118707.5	0.584451	1.48148	7.84333	0.00863036	0.0919075
ENSG00000149639	chr20	35405845	35492089	-	SOGA1	ENSG00000149639.10	-0.22593	7.41855	8.04549	0.00789623	0.0881897
ENSG00000101347	chr20	35518632	35580246	-	SAMHD1	ENSG00000101347.7	0.519201	5.83364	11.2399	0.0020901	0.057111
ENSG00000166619	chr20	36120874	36156333	-	BLCAP	ENSG00000166619.8	-0.268178	6.3679	12.8387	0.00112524	0.0482965
ENSG00000053438	chr20	36149617	36152092	+	NNAT	ENSG00000053438.7	-0.735942	4.28622	9.14245	0.00492637	0.0732316
ENSG00000101407	chr20	36611409	36661870	-	TTI1	ENSG00000101407.8	-0.212862	4.66526	7.56206	0.00977714	0.097296
ENSG00000174365	chr20	37075221	37079564	+	SNHG11	ENSG00000174365.15	-0.464137	2.13361	11.4174	0.00194853	0.0567384
ENSG00000101049	chr20	42187608	42216877	+	SGK2	ENSG00000101049.10	-0.941626	3.09435	9.50459	0.00423154	0.0707144
ENSG00000101052	chr20	42219571	42275936	+	IFT52	ENSG00000101052.8	-0.360435	3.40531	9.51021	0.00422162	0.0707144
ENSG00000244274	chr20	44034697	44039250	+	DBNDD2	ENSG00000244274.3	-0.540458	1.86414	8.37621	0.00683666	0.0831529
ENSG00000100982	chr20	44563267	44576662	+	PCIF1	ENSG00000100982.7	-0.332584	4.16101	9.95308	0.00351373	0.0679243
ENSG00000215452	chr20	45042867	45087915	-	ZNF663P	ENSG00000215452.3	0.695369	2.1328	7.73667	0.00904713	0.0937582
ENSG00000197818	chr20	48429250	48508779	+	SLC9A8	ENSG00000197818.7	-0.331804	4.50078	8.24262	0.00724492	0.0848679
ENSG00000172216	chr20	48807376	48809212	+	CEBPB	ENSG00000172216.4	0.818696	3.84856	19.7913	0.000100095	0.0267433
ENSG00000101096	chr20	50003494	50179370	-	NFATC2	ENSG00000101096.15	1.03036	3.49198	17.3779	0.000221752	0.0302762
ENSG00000101160	chr20	57570240	57582302	-	CTSZ	ENSG00000101160.9	0.475752	4.61763	11.5309	0.00186342	0.0566441
ENSG00000092758	chr20	61447596	61472511	+	COL9A3	ENSG00000092758.11	-0.928446	4.54522	9.89231	0.00360281	0.0679243
ENSG00000149658	chr20	61826781	61847586	-	YTHDF1	ENSG00000149658.13	0.237255	5.39271	8.76968	0.00577177	0.0767659
ENSG00000101199	chr20	61904137	61921142	+	ARFGAP1	ENSG00000101199.8	-0.247397	5.47473	7.77703	0.00888693	0.0931137
ENSG00000125534	chr20	62152077	62153559	+	PPDPF	ENSG00000125534.5	-0.723088	4.30702	9.65174	0.00398002	0.0698159
ENSG00000125520	chr20	62371214	62374858	+	SLC2A4RG	ENSG00000125520.9	-0.465409	2.8662	9.39051	0.0044383	0.0716265
ENSG00000101152	chr20	62526518	62567384	+	DNAJC5	ENSG00000101152.6	-0.297406	7.36961	8.59768	0.00621345	0.0795468
ENSG00000196700	chr20	62588055	62680113	-	ZNF512B	ENSG00000196700.3	-0.228228	5.32394	10.5978	0.00270185	0.0622396
ENSG00000125510	chr20	62711526	62731996	+	OPRL1	ENSG00000125510.11	-0.509552	3.43311	8.83346	0.0056167	0.0758051
ENSG00000235609	chr21	16191164	16254296	-	AF127936.7	ENSG00000235609.4	0.617228	3.1882	9.46027	0.0043106	0.0712011
ENSG00000155313	chr21	17102344	17252377	+	USP25	ENSG00000155313.11	0.250933	6.60652	12.2643	0.00140119	0.051661
ENSG00000154642	chr21	19161284	19191703	-	C21orf91	ENSG00000154642.6	-0.613178	5.2627	7.7701	0.00891419	0.0931498
ENSG00000154727	chr21	27106881	27144771	+	GABPA	ENSG00000154727.6	0.30074	4.40608	9.14353	0.00492413	0.0732316
ENSG00000156273	chr21	30566392	31003071	+	BACH1	ENSG00000156273.11	0.317484	5.70635	11.2017	0.00212199	0.0573573
ENSG00000205927	chr21	34398153	34401504	+	OLIG2	ENSG00000205927.4	-0.674443	4.64246	10.1466	0.00324551	0.0659423
ENSG00000142166	chr21	34696734	34732168	+	IFNAR1	ENSG00000142166.8	0.184495	6.93534	10.9246	0.00236948	0.0605053
ENSG00000159216	chr21	36160098	37376965	-	RUNX1	ENSG00000159216.14	1.22754	3.54459	14.0485	0.000716714	0.0421696
ENSG00000159228	chr21	37442239	37445464	+	CBR1	ENSG00000159228.8	-0.517693	5.37093	11.1124	0.00219858	0.0582479
ENSG00000159256	chr21	37692487	37758446	+	MORC3	ENSG00000159256.8	0.315812	6.39972	13.5737	0.000854077	0.0447729
ENSG00000183778	chr21	40928369	41045064	+	B3GALT5	ENSG00000183778.13	0.524818	3.6387	10.0135	0.00342753	0.0671109
ENSG00000182240	chr21	42539728	42654445	+	BACE2	ENSG00000182240.11	1.06253	4.03269	17.7178	0.000197734	0.0302762
ENSG00000160179	chr21	43619799	43717354	+	ABCG1	ENSG00000160179.14	-0.297499	5.05137	9.73172	0.00385011	0.0689587
ENSG00000141959	chr21	45719934	45747259	+	PFKL	ENSG00000141959.12	-0.37683	6.44901	9.63619	0.00400583	0.0700079
ENSG00000160226	chr21	45748827	45759285	-	C21orf2	ENSG00000160226.11	-0.576956	3.39575	8.24034	0.00725213	0.0848679
ENSG00000160255	chr21	46305868	46351904	-	ITGB2	ENSG00000160255.12	0.904129	3.76051	8.90566	0.00544654	0.0751319
ENSG00000160299	chr21	47744036	47865682	+	PCNT	ENSG00000160299.12	0.331886	7.43116	15.1566	0.000479935	0.0374713
ENSG00000183307	chr22	17597189	17602257	-	CECR6	ENSG00000183307.3	-0.518388	4.13957	12.4216	0.00131904	0.0505477
ENSG00000099968	chr22	18111621	18213388	+	BCL2L13	ENSG00000099968.13	0.214986	6.75312	7.60084	0.00960968	0.0963569
ENSG00000070413	chr22	19023795	19109967	-	DGCR2	ENSG00000070413.14	-0.337079	6.19699	9.28371	0.00464174	0.0722228
ENSG00000100056	chr22	19117792	19132197	-	DGCR14	ENSG00000100056.7	-0.265325	3.81066	8.7444	0.00583452	0.0771435
ENSG00000099889	chr22	19957419	20004331	-	ARVCF	ENSG00000099889.9	-0.405183	4.12962	7.87342	0.00851657	0.0916635
ENSG00000099899	chr22	20099389	20104915	-	TRMT2A	ENSG00000099899.10	-0.27382	3.90211	9.10535	0.0050042	0.0733182
ENSG00000099904	chr22	20116979	20135530	+	ZDHHC8	ENSG00000099904.11	-0.31919	4.98457	12.0899	0.00149865	0.053306
ENSG00000040608	chr22	20228938	20270769	-	RTN4R	ENSG00000040608.9	-0.659343	3.47072	9.18117	0.00484653	0.0731174
ENSG00000184436	chr22	21353393	21356485	-	THAP7	ENSG00000184436.7	-0.389379	3.03032	8.96527	0.00531025	0.0746873
ENSG00000100228	chr22	23487513	23506537	+	RAB36	ENSG00000100228.8	-0.461816	3.42721	7.74214	0.00902524	0.0937582
ENSG00000100285	chr22	29876219	29887379	+	NEFH	ENSG00000100285.9	1.20909	8.01183	17.3737	0.000222068	0.0302762
ENSG00000099999	chr22	30773835	30817760	-	RNF215	ENSG00000099999.10	-0.265502	3.46071	8.05164	0.00787499	0.0881663
ENSG00000100029	chr22	30972612	31003070	-	PES1	ENSG00000100029.13	-0.201269	4.4376	7.86683	0.00854133	0.0917868
ENSG00000184792	chr22	31089769	31303811	+	OSBP2	ENSG00000184792.11	-0.294363	5.34398	8.80861	0.00567659	0.0761245
ENSG00000183963	chr22	31460091	31500743	+	SMTN	ENSG00000183963.14	1.20967	4.54149	14.7179	0.000561757	0.0383216
ENSG00000100342	chr22	36649056	36663576	+	APOL1	ENSG00000100342.16	0.781352	2.61708	8.81876	0.00565203	0.0758672
ENSG00000100360	chr22	37154246	37172300	-	IFT27	ENSG00000100360.10	-0.381578	4.78242	9.13089	0.00495047	0.0732316
ENSG00000100055	chr22	37678068	37711382	+	CYTH4	ENSG00000100055.16	0.767786	2.54088	8.50057	0.00647883	0.0806058
ENSG00000128283	chr22	37956454	37965412	+	CDC42EP1	ENSG00000128283.6	-0.821631	4.28233	9.42368	0.00437708	0.0712011
ENSG00000189060	chr22	38201114	38203442	+	H1F0	ENSG00000189060.4	0.39861	6.3459	9.54669	0.00415788	0.0707144
ENSG00000100142	chr22	38348614	38437922	+	POLR2F	ENSG00000100142.10	-0.609077	5.26341	14.9199	0.000522373	0.0374713
ENSG00000100146	chr22	38366693	38383429	-	SOX10	ENSG00000100146.12	-0.697134	5.7605	9.77815	0.00377679	0.0687424
ENSG00000184381	chr22	38507502	38601697	-	PLA2G6	ENSG00000184381.14	-0.427369	4.76059	8.67228	0.00601757	0.0783004
ENSG00000185022	chr22	38597889	38612518	+	MAFF	ENSG00000185022.7	1.52051	3.5728	10.8144	0.00247634	0.0614934
ENSG00000168135	chr22	38822332	38851205	-	KCNJ4	ENSG00000168135.4	-0.483215	4.76683	7.58928	0.00965927	0.0964916
ENSG00000100226	chr22	39101728	39134304	+	GTPBP1	ENSG00000100226.11	-0.382071	4.9768	11.7371	0.0017189	0.0552684
ENSG00000100246	chr22	39174513	39190203	-	DNAL4	ENSG00000100246.8	-0.456718	3.04241	11.9306	0.00159407	0.0543953
ENSG00000221890	chr22	39214457	39239987	-	NPTXR	ENSG00000221890.2	-0.471065	7.69381	10.0907	0.0033206	0.0664167
ENSG00000100307	chr22	39516172	39548679	-	CBX7	ENSG00000100307.8	-0.230429	7.09278	10.5372	0.00276871	0.062928
ENSG00000100321	chr22	39745930	39781593	+	SYNGR1	ENSG00000100321.10	-0.321619	8.05001	8.21768	0.00732404	0.0852265
ENSG00000100399	chr22	41625517	41636938	-	CHADL	ENSG00000100399.11	-1.03392	3.05	9.52134	0.00420207	0.0707144
ENSG00000100417	chr22	41972898	41985894	-	PMM1	ENSG00000100417.7	-0.307418	4.00819	10.5627	0.0027404	0.0628196
ENSG00000198951	chr22	42454358	42466846	-	NAGA	ENSG00000198951.7	0.485471	3.32296	16.8451	0.000265884	0.030775
ENSG00000188636	chr22	44888452	44894178	-	LDOC1L	ENSG00000188636.3	-0.186342	6.01263	8.26686	0.00716893	0.0847134
ENSG00000128159	chr22	50656118	50683421	-	TUBGCP6	ENSG00000128159.7	-0.238391	6.0749	8.83207	0.00562003	0.0758051
ENSG00000025770	chr22	50946645	50961901	+	NCAPH2	ENSG00000025770.14	-0.37259	4.294	18.7689	0.000139479	0.0273553
ENSG00000169093	chrX	1522032	1572655	-	ASMTL	ENSG00000169093.10	-0.517225	3.93804	9.44475	0.00433867	0.0712011
ENSG00000169249	chrX	15808595	15841383	+	ZRSR2	ENSG00000169249.8	0.510288	3.83303	9.04615	0.00513115	0.0738157
ENSG00000169306	chrX	28605516	29974840	+	IL1RAPL1	ENSG00000169306.5	-0.388989	5.74339	13.1737	0.000991671	0.0462158
ENSG00000165168	chrX	37639264	37672714	+	CYBB	ENSG00000165168.6	1.10754	4.74849	10.6982	0.00259464	0.0616435
ENSG00000156313	chrX	38128416	38186817	-	RPGR	ENSG00000156313.8	0.539236	4.71217	9.60564	0.00405705	0.0703295
ENSG00000180182	chrX	40507558	40595110	-	MED14	ENSG00000180182.6	-0.207268	5.75113	8.35491	0.00690005	0.0835757
ENSG00000102218	chrX	46696375	46741793	+	RP2	ENSG00000102218.5	0.550521	2.62363	10.6776	0.00261631	0.0616435
ENSG00000182872	chrX	47004268	47046212	+	RBM10	ENSG00000182872.11	-0.286785	5.20746	9.62184	0.00402979	0.0701018
ENSG00000102226	chrX	47092089	47107727	+	USP11	ENSG00000102226.5	-0.491105	7.78847	17.6049	0.000205387	0.0302762
ENSG00000147124	chrX	47305278	47342345	-	ZNF41	ENSG00000147124.8	0.255092	4.69224	11.3563	0.00199603	0.0567384
ENSG00000126768	chrX	48750730	48755426	-	TIMM17B	ENSG00000126768.8	-0.476103	2.8093	10.4174	0.00290638	0.0634303
ENSG00000068308	chrX	48779305	48815648	-	OTUD5	ENSG00000068308.9	-0.258809	5.68496	13.0561	0.00103651	0.0465793
ENSG00000101997	chrX	49091927	49106987	+	CCDC22	ENSG00000101997.8	-0.366521	2.62338	9.62835	0.00401891	0.0701018
ENSG00000049769	chrX	49126306	49157929	+	PPP1R3F	ENSG00000049769.8	-0.284013	5.1142	10.2928	0.00305743	0.064377
ENSG00000126012	chrX	53220503	53254604	-	KDM5C	ENSG00000126012.7	-0.196577	6.40097	11.2829	0.00205481	0.0568233
ENSG00000247746	chrX	55511049	55515635	-	USP51	ENSG00000247746.4	-0.448364	2.81059	11.9306	0.00159412	0.0543953
ENSG00000131089	chrX	62854847	63005426	-	ARHGEF9	ENSG00000131089.9	-0.309907	7.7205	11.2388	0.00209095	0.057111
ENSG00000169562	chrX	70435044	70445366	+	GJB1	ENSG00000169562.9	-1.01245	3.47908	10.0772	0.00333911	0.0665451
ENSG00000242732	chrX	71346958	71351758	-	RGAG4	ENSG00000242732.3	-0.231	5.18366	10.8205	0.00247025	0.0614934
ENSG00000123560	chrX	103028647	103047548	+	PLP1	ENSG00000123560.9	-0.796037	11.0256	9.28026	0.00464846	0.0722228
ENSG00000188153	chrX	107683074	107940775	+	COL4A5	ENSG00000188153.8	-0.767842	6.20077	12.8504	0.00112027	0.0482693
ENSG00000147246	chrX	113818551	114144624	+	HTR2C	ENSG00000147246.5	-0.871443	2.08206	16.9827	0.000253659	0.0304399
ENSG00000147251	chrX	117629861	117820126	+	DOCK11	ENSG00000147251.11	0.494233	4.45415	14.9378	0.000519022	0.0374713
ENSG00000177485	chrX	119384607	119392253	+	ZBTB33	ENSG00000177485.6	0.340015	5.68269	10.8844	0.00240781	0.0611523
ENSG00000125676	chrX	122734412	122866906	-	THOC2	ENSG00000125676.15	0.215189	6.49298	9.85189	0.00366341	0.0680401
ENSG00000102038	chrX	128580480	128657477	-	SMARCA1	ENSG00000102038.11	0.311915	6.56477	12.2751	0.00139536	0.051581
ENSG00000171388	chrX	128779240	128788933	-	APLN	ENSG00000171388.9	1.06055	3.70588	9.37429	0.00446856	0.0718685
ENSG00000188706	chrX	128937264	128977885	-	ZDHHC9	ENSG00000188706.8	-0.662229	6.21699	15.8651	0.000373496	0.0358785
ENSG00000156531	chrX	133507283	133562820	+	PHF6	ENSG00000156531.12	0.341257	5.43558	11.2812	0.00205616	0.0568233
ENSG00000134590	chrX	134166333	134167576	+	FAM127A	ENSG00000134590.9	-0.374924	5.83553	8.28963	0.00709834	0.0843735
ENSG00000129675	chrX	135747706	135864247	-	ARHGEF6	ENSG00000129675.11	0.379253	6.05757	12.7006	0.0011858	0.0484361
ENSG00000182195	chrX	140269934	140271310	-	LDOC1	ENSG00000182195.6	-0.238325	5.20399	7.71274	0.0091436	0.0941163
ENSG00000197021	chrX	149097745	149107029	-	CXorf40B	ENSG00000197021.4	-0.455275	2.75352	10.3144	0.00303072	0.064377
ENSG00000102287	chrX	151121596	151143152	-	GABRE	ENSG00000102287.12	1.09262	2.88453	8.27168	0.00715391	0.0846067
ENSG00000198753	chrX	153029651	153044801	+	PLXNB3	ENSG00000198753.7	-0.928403	5.62188	15.2062	0.000471507	0.0374713
ENSG00000102119	chrX	153607557	153609883	+	EMD	ENSG00000102119.6	-0.418307	3.75352	7.736	0.00904981	0.0937582
ENSG00000071553	chrX	153656978	153664862	+	ATP6AP1	ENSG00000071553.12	-0.370496	6.27135	9.50987	0.00422222	0.0707144
ENSG00000203879	chrX	153665266	153671814	+	GDI1	ENSG00000203879.7	-0.249177	8.7241	7.68665	0.00925005	0.0947805
ENSG00000210100	chrM	4263	4331	+	MT-TI	ENSG00000210100.1	1.30757	5.2117	13.0431	0.00104161	0.0465793
ENSG00000198712	chrM	7586	8269	+	MT-CO2	ENSG00000198712.1	0.565639	12.7451	8.22536	0.00729957	0.0851174
ENSG00000228253	chrM	8366	8572	+	MT-ATP8	ENSG00000228253.1	0.829309	9.7295	9.7269	0.0038578	0.0689587
ENSG00000198899	chrM	8527	9207	+	MT-ATP6	ENSG00000198899.2	0.536948	12.8868	7.63922	0.00944698	0.0955593

## Sheet: UnmatchedvsControl, RNA-seq
Additional file 7: Transcript level changes in the PD hemisphere matched or unmatched to side of symptom predominance
Transcript level changes in the symptom non-dominant hemisphere of PD patients relative to control hemispheres
ENSEMBLE	chr	start	end	strand	SYMBOL	ENSEMBLE ID	logFC	logCPM	F	PValue	FDR
ENSG00000272106	chr1	1549138	1551175	-	RP11-345P4.9	ENSG00000272106.1	-0.485321	3.72062	13.7811	0.000790885	0.0428291
ENSG00000116285	chr1	8064464	8086368	-	ERRFI1	ENSG00000116285.8	0.325343	5.18673	9.0073	0.00521634	0.0941944
ENSG00000142583	chr1	9095166	9148537	-	SLC2A5	ENSG00000142583.13	1.79792	3.65807	28.4094	7.89342e-06	0.00428704
ENSG00000171612	chr1	9599541	9645237	+	SLC25A33	ENSG00000171612.6	-0.468351	3.29014	9.86027	0.00365075	0.0827485
ENSG00000142657	chr1	10458649	10480201	+	PGD	ENSG00000142657.16	0.321513	5.5482	11.5338	0.00186134	0.061909
ENSG00000028137	chr1	12227060	12269285	+	TNFRSF1B	ENSG00000028137.12	1.42952	3.30492	23.2884	3.39085e-05	0.00803361
ENSG00000048707	chr1	12290124	12572099	+	VPS13D	ENSG00000048707.9	0.168566	8.74949	10.1742	0.00320901	0.0788599
ENSG00000162496	chr1	12627939	12677737	-	DHRS3	ENSG00000162496.4	0.488375	3.95334	9.06047	0.00510013	0.0936608
ENSG00000162493	chr1	13909960	13944452	+	PDPN	ENSG00000162493.12	0.76955	2.88806	12.3308	0.00136579	0.0547317
ENSG00000173369	chr1	22979255	22988031	+	C1QB	ENSG00000173369.11	2.37396	4.88557	32.5205	2.68718e-06	0.00278474
ENSG00000158008	chr1	26346375	26362955	+	EXTL1	ENSG00000158008.5	-0.407551	5.06812	10.0417	0.00338805	0.0805431
ENSG00000142675	chr1	26503894	26516377	+	CNKSR1	ENSG00000142675.13	-0.909583	1.91664	19.5097	0.000109593	0.0157823
ENSG00000142669	chr1	26605667	26608007	+	SH3BGRL3	ENSG00000142669.9	0.424208	4.8425	9.40771	0.00440643	0.0872696
ENSG00000117676	chr1	26856252	26901521	+	RPS6KA1	ENSG00000117676.9	0.585129	3.65845	11.4849	0.00189741	0.0626011
ENSG00000197989	chr1	28905050	28909495	-	SNHG12	ENSG00000197989.9	0.462567	3.30475	9.00993	0.00521054	0.0941944
ENSG00000162511	chr1	31205316	31230667	-	LAPTM5	ENSG00000162511.7	1.6782	4.68587	24.7988	2.17384e-05	0.00704129
ENSG00000175130	chr1	32799433	32801980	-	MARCKSL1	ENSG00000175130.6	-0.710121	6.71459	10.4292	0.0028926	0.0763483
ENSG00000160097	chr1	33327869	33338083	-	FNDC5	ENSG00000160097.11	-0.553078	4.02789	11.8852	0.00162246	0.0590483
ENSG00000142920	chr1	33546705	33586131	+	ADC	ENSG00000142920.12	-0.558521	4.67817	9.37564	0.00446604	0.0878342
ENSG00000092847	chr1	36335409	36395211	+	AGO1	ENSG00000092847.6	-0.190783	7.17274	12.1634	0.00145671	0.0559872
ENSG00000119535	chr1	36931644	36948879	-	CSF3R	ENSG00000119535.13	1.13703	3.21361	9.65121	0.00398091	0.0848717
ENSG00000065978	chr1	43148098	43168020	+	YBX1	ENSG00000065978.13	0.41488	5.75026	13.0626	0.00103398	0.0486692
ENSG00000164011	chr1	43312280	43318148	+	ZNF691	ENSG00000164011.13	-0.416516	2.24799	11.5387	0.00185777	0.061909
ENSG00000066322	chr1	43829068	43833696	-	ELOVL1	ENSG00000066322.8	-0.64181	4.92884	10.0993	0.00330894	0.0797365
ENSG00000117408	chr1	44412611	44433694	+	IPO13	ENSG00000117408.6	-0.488751	6.06065	9.42745	0.00437017	0.0870384
ENSG00000197429	chr1	46159996	46216322	-	IPP	ENSG00000197429.6	-0.438511	3.91167	13.3392	0.00093206	0.0463541
ENSG00000117461	chr1	46505812	46642160	-	PIK3R3	ENSG00000117461.10	0.447738	5.8308	11.7902	0.00168359	0.0603399
ENSG00000085998	chr1	46654354	46685977	-	POMGNT1	ENSG00000085998.9	-0.313909	5.62941	8.93208	0.00538568	0.0960293
ENSG00000116717	chr1	68150744	68154021	+	GADD45A	ENSG00000116717.7	1.06927	3.60929	9.31861	0.00457418	0.0885667
ENSG00000162614	chr1	78354198	78409580	+	NEXN	ENSG00000162614.14	0.822218	2.24815	13.6227	0.000838664	0.0441707
ENSG00000162618	chr1	79355449	79472403	-	ELTD1	ENSG00000162618.8	0.716014	3.20447	10.6217	0.00267586	0.0724338
ENSG00000174021	chr1	84964008	84972248	-	GNG5	ENSG00000174021.6	0.539851	3.18356	9.66238	0.00396248	0.0848717
ENSG00000162642	chr1	85715639	85725355	-	C1orf52	ENSG00000162642.9	0.315055	4.77774	10.1672	0.00321824	0.0788599
ENSG00000117228	chr1	89518002	89531043	-	GBP1	ENSG00000117228.9	1.77304	3.20109	13.0762	0.00102872	0.0485838
ENSG00000162645	chr1	89571815	89616139	-	GBP2	ENSG00000162645.8	2.28059	3.53641	27.7053	9.56763e-06	0.00465877
ENSG00000117500	chr1	93615299	93646285	-	TMED5	ENSG00000117500.8	0.543584	5.6453	22.3985	4.43375e-05	0.00934463
ENSG00000023909	chr1	94350761	94374966	-	GCLM	ENSG00000023909.5	0.329512	4.68717	11.3068	0.00203549	0.0645912
ENSG00000117519	chr1	95362507	95392834	-	CNN3	ENSG00000117519.11	0.458448	6.89145	9.02321	0.00518128	0.0940423
ENSG00000143093	chr1	110574199	110617263	+	STRIP1	ENSG00000143093.10	-0.216062	5.5093	11.3728	0.00198307	0.0635979
ENSG00000143119	chr1	111415775	111442550	+	CD53	ENSG00000143119.8	0.860597	3.45753	14.832	0.000539139	0.0365312
ENSG00000143110	chr1	112016414	112021134	+	C1orf162	ENSG00000143110.7	0.900647	2.64326	13.9535	0.000742178	0.0420258
ENSG00000121933	chr1	112025970	112106584	-	ADORA3	ENSG00000121933.13	1.04963	3.44759	10.9718	0.00232519	0.0682484
ENSG00000116473	chr1	112084840	112259313	+	RAP1A	ENSG00000116473.10	0.264258	5.65565	9.12986	0.00495263	0.0921714
ENSG00000116815	chr1	117057157	117113661	-	CD58	ENSG00000116815.11	0.747055	1.86234	11.9307	0.00159405	0.0583149
ENSG00000134247	chr1	117452679	117532980	+	PTGFRN	ENSG00000134247.9	-0.359248	4.96721	10.4821	0.00283114	0.0752893
ENSG00000143127	chr1	145524891	145543868	+	ITGA10	ENSG00000143127.8	0.947794	3.37853	9.76608	0.0037957	0.0840111
ENSG00000116128	chr1	147013182	147098017	+	BCL9	ENSG00000116128.5	-0.256337	5.14099	11.1161	0.00219528	0.066699
ENSG00000163131	chr1	150702672	150738433	-	CTSS	ENSG00000163131.6	1.10744	3.58193	15.6919	0.000396948	0.0314905
ENSG00000197747	chr1	151955391	151966866	-	S100A10	ENSG00000197747.4	0.769565	2.77127	10.6486	0.00264706	0.0720215
ENSG00000197956	chr1	153507075	153508720	-	S100A6	ENSG00000197956.5	1.02385	4.56289	13.3886	0.000915031	0.046147
ENSG00000143570	chr1	153931575	153940188	-	SLC39A1	ENSG00000143570.13	0.417782	3.96501	12.1444	0.00146745	0.0559872
ENSG00000143545	chr1	153954127	153958834	-	RAB13	ENSG00000143545.4	0.773218	3.58022	12.9904	0.00106253	0.0491313
ENSG00000160712	chr1	154377669	154441926	+	IL6R	ENSG00000160712.8	0.62304	4.06181	9.56247	0.00413062	0.08619
ENSG00000160691	chr1	154934774	154946871	-	SHC1	ENSG00000160691.14	0.597629	4.61752	18.6583	0.000144643	0.0179167
ENSG00000169241	chr1	155107820	155111329	+	SLC50A1	ENSG00000169241.13	0.707006	2.19179	21.2217	6.36847e-05	0.0115294
ENSG00000160789	chr1	156052364	156109880	+	LMNA	ENSG00000160789.15	0.560296	4.75956	10.054	0.00337105	0.0804477
ENSG00000125462	chr1	156374042	156400493	-	C1orf61	ENSG00000125462.12	-0.860917	7.47561	28.6527	7.38984e-06	0.00417408
ENSG00000132692	chr1	156611182	156629324	+	BCAN	ENSG00000132692.14	-0.436165	6.53025	9.87054	0.00363531	0.08256
ENSG00000163563	chr1	158801107	158819296	+	MNDA	ENSG00000163563.7	1.02572	2.2914	12.4566	0.00130149	0.0534256
ENSG00000163565	chr1	158969758	159024945	+	IFI16	ENSG00000163565.14	1.18707	5.01817	29.116	6.52324e-06	0.00399548
ENSG00000158710	chr1	159887897	159895522	-	TAGLN2	ENSG00000158710.10	0.791377	3.99832	14.6243	0.000581086	0.037129
ENSG00000162736	chr1	160313062	160328742	+	NCSTN	ENSG00000162736.11	-0.31328	5.32225	11.5903	0.00182047	0.061669
ENSG00000143224	chr1	161136200	161147803	+	PPOX	ENSG00000143224.13	-0.57123	3.32978	19.3975	0.000113641	0.0157944
ENSG00000143226	chr1	161475220	161493803	+	FCGR2A	ENSG00000143226.9	1.97524	3.14078	36.6836	9.6939e-07	0.00228146
ENSG00000203747	chr1	161511549	161600917	-	FCGR3A	ENSG00000203747.5	2.03434	4.24714	25.6002	1.72592e-05	0.00624916
ENSG00000152332	chr1	162467041	162499419	+	UHMK1	ENSG00000152332.11	0.340035	7.77135	14.7869	0.000547953	0.0365312
ENSG00000135870	chr1	173900352	173991435	-	RC3H1	ENSG00000135870.7	0.227333	6.81352	10.2582	0.00310088	0.0783939
ENSG00000235750	chr1	175126123	175162135	-	KIAA0040	ENSG00000235750.5	1.18637	2.87342	9.61613	0.00403938	0.0853169
ENSG00000152092	chr1	176826438	177134109	-	ASTN1	ENSG00000152092.11	-0.320036	7.65409	15.2164	0.000469791	0.0343118
ENSG00000116191	chr1	178694300	178889238	+	RALGPS2	ENSG00000116191.13	0.392935	4.57595	15.2349	0.000466719	0.0343118
ENSG00000057252	chr1	179262925	179327815	+	SOAT1	ENSG00000057252.8	0.627663	4.83151	27.9375	8.97728e-06	0.00452744
ENSG00000135862	chr1	182992595	183114727	+	LAMC1	ENSG00000135862.5	0.450021	5.53436	11.2649	0.0020695	0.0652308
ENSG00000135842	chr1	184759858	184943682	-	FAM129A	ENSG00000135842.12	1.31596	3.54832	17.4822	0.00021407	0.0222648
ENSG00000116711	chr1	186798085	186958113	+	PLA2G4A	ENSG00000116711.8	0.796602	2.84302	14.9792	0.000511378	0.0355723
ENSG00000134376	chr1	197170592	197447585	+	CRB1	ENSG00000134376.10	-0.614334	5.18221	8.73985	0.00584588	0.0998183
ENSG00000081237	chr1	198607801	198726545	+	PTPRC	ENSG00000081237.14	1.69944	4.28353	32.8097	2.49792e-06	0.00278474
ENSG00000170075	chr1	202091986	202102720	+	GPR37L1	ENSG00000170075.8	-0.760645	6.45668	10.8921	0.00240047	0.0687357
ENSG00000133048	chr1	203148059	203155877	-	CHI3L1	ENSG00000133048.8	3.20908	6.01049	31.5627	3.43116e-06	0.00278474
ENSG00000184144	chr1	205012325	205047627	+	CNTN2	ENSG00000184144.5	-0.598886	8.49335	8.74491	0.00583325	0.0998183
ENSG00000117280	chr1	205737114	205744588	-	RAB7L1	ENSG00000117280.8	0.511368	4.57683	9.21208	0.00478379	0.0906737
ENSG00000162889	chr1	206858289	206907628	+	MAPKAPK2	ENSG00000162889.6	0.418968	4.75014	8.8033	0.00568946	0.0983364
ENSG00000143499	chr1	214454445	214510474	+	SMYD2	ENSG00000143499.9	0.379942	5.34098	8.84753	0.00558308	0.0975727
ENSG00000117724	chr1	214776538	214837931	+	CENPF	ENSG00000117724.8	1.31693	3.13556	24.8369	2.14995e-05	0.00704129
ENSG00000143815	chr1	225589204	225616627	-	LBR	ENSG00000143815.10	0.314331	4.50562	9.82458	0.00370496	0.0830235
ENSG00000081692	chr1	227918126	227923112	-	JMJD4	ENSG00000081692.8	-0.458977	2.82253	8.9677	0.00530477	0.0953037
ENSG00000181873	chr1	228353516	228369958	+	IBA57	ENSG00000181873.8	-0.255126	4.24984	9.35444	0.0045059	0.0882494
ENSG00000273367	chr1	234507932	234508557	+	RP5-827C21.6	ENSG00000273367.1	0.722879	2.28182	10.401	0.0029258	0.0766517
ENSG00000116977	chr1	236681300	236716281	+	LGALS8	ENSG00000116977.14	0.242014	6.41899	13.932	0.000748067	0.0420258
ENSG00000188206	chr1	245003940	245018799	-	HNRNPU-AS1	ENSG00000188206.5	0.433356	6.11764	8.91336	0.00542872	0.0962898
ENSG00000227671	chr1	247353153	247374158	-	MIR3916	ENSG00000227671.3	0.476915	4.30382	10.3731	0.00295921	0.0767729
ENSG00000162714	chr1	247460714	247495148	-	ZNF496	ENSG00000162714.8	-0.431474	5.16501	12.4976	0.00128124	0.0533266
ENSG00000260837	chr2	8861264	8862816	-	RP11-434B12.1	ENSG00000260837.1	0.325279	4.22253	10.1476	0.00324411	0.0791192
ENSG00000071575	chr2	12857015	12882860	+	TRIB2	ENSG00000071575.7	-0.462616	5.47841	15.4763	0.000428356	0.0325205
ENSG00000119771	chr2	23608088	23931481	+	KLHL29	ENSG00000119771.10	0.381269	5.14691	13.0536	0.00103749	0.0486724
ENSG00000084710	chr2	25264999	25378243	+	EFR3B	ENSG00000084710.9	-0.411213	6.27946	9.58898	0.00408527	0.0858232
ENSG00000261452	chr2	25380063	25382006	+	RP11-509E16.1	ENSG00000261452.1	-0.450563	5.3732	9.1894	0.00482973	0.0914217
ENSG00000075426	chr2	28615315	28640179	+	FOSL2	ENSG00000075426.7	0.697206	6.70022	10.0025	0.00344311	0.0810335
ENSG00000119801	chr2	30369807	30383399	+	YPEL5	ENSG00000119801.8	0.240963	6.58601	12.8784	0.00110844	0.0501112
ENSG00000143889	chr2	38789120	38830728	-	HNRNPLL	ENSG00000143889.11	0.244756	5.63643	9.22421	0.00475941	0.0904545
ENSG00000162924	chr2	61108656	61158745	+	REL	ENSG00000162924.9	0.516923	4.54153	12.1203	0.00148117	0.0559872
ENSG00000197329	chr2	64319786	64371588	-	PELI1	ENSG00000197329.7	0.429184	4.78456	9.82737	0.00370069	0.0830235
ENSG00000143995	chr2	66660584	66801001	+	MEIS1	ENSG00000143995.15	-0.741537	4.19741	13.9872	0.000733045	0.0418648
ENSG00000163219	chr2	68906733	69053965	+	ARHGAP25	ENSG00000163219.7	0.772022	2.71082	14.0521	0.000715771	0.0415943
ENSG00000124380	chr2	70120692	70132707	+	SNRNP27	ENSG00000124380.6	0.368992	4.84356	15.1891	0.0004744	0.0343538
ENSG00000144043	chr2	71213068	71222075	-	TEX261	ENSG00000144043.7	-0.329215	4.79493	18.4724	0.000153782	0.0185256
ENSG00000114978	chr2	74379655	74406025	-	MOB1A	ENSG00000114978.13	0.507186	5.53064	15.6098	0.000408606	0.0317226
ENSG00000065911	chr2	74425689	74444692	+	MTHFD2	ENSG00000065911.7	1.79944	3.02918	39.3561	5.21026e-07	0.00228146
ENSG00000159399	chr2	75061108	75120486	+	HK2	ENSG00000159399.5	1.5965	3.791	23.2661	3.41347e-05	0.00803361
ENSG00000034510	chr2	85132749	85133795	+	TMSB10	ENSG00000034510.4	0.392193	7.37667	11.367	0.00198765	0.0635979
ENSG00000196843	chr2	97202480	97218375	+	ARID5A	ENSG00000196843.11	0.887876	3.47426	11.078	0.00222886	0.0671081
ENSG00000071073	chr2	99235569	99347589	-	MGAT4A	ENSG00000071073.8	0.325961	6.56979	10.6738	0.00262024	0.0717061
ENSG00000144218	chr2	100162323	100759201	-	AFF3	ENSG00000144218.14	0.335633	7.07759	11.642	0.00178396	0.061669
ENSG00000163162	chr2	101887681	101925163	-	RNF149	ENSG00000163162.4	0.359904	5.10577	16.4768	0.000301828	0.0268102
ENSG00000115594	chr2	102681004	102796334	+	IL1R1	ENSG00000115594.7	1.10979	3.65109	9.26933	0.00466987	0.0895781
ENSG00000235597	chr2	105049725	105137290	+	AC013402.2	ENSG00000235597.1	-0.589772	3.11669	13.9252	0.000749955	0.0420258
ENSG00000071051	chr2	106361354	106510730	+	NCK2	ENSG00000071051.9	0.314948	5.13526	10.3313	0.00300988	0.0772774
ENSG00000144057	chr2	107418056	107503564	-	ST6GAL2	ENSG00000144057.11	-0.579301	5.38445	11.5901	0.00182067	0.061669
ENSG00000169756	chr2	109150857	109303702	+	LIMS1	ENSG00000169756.12	0.486032	4.1685	13.8552	0.000769551	0.0424485
ENSG00000155368	chr2	120124497	120130126	+	DBI	ENSG00000155368.12	0.595663	5.91028	11.8487	0.00164569	0.0594341
ENSG00000153250	chr2	161128662	161350305	-	RBMS1	ENSG00000153250.13	0.46811	4.94289	18.7545	0.000140138	0.0176687
ENSG00000115267	chr2	163123589	163175213	-	IFIH1	ENSG00000115267.5	0.782425	3.38123	12.5992	0.00123248	0.0525796
ENSG00000136546	chr2	167260083	167350757	-	SCN7A	ENSG00000136546.9	0.644363	2.99099	11.3652	0.00198907	0.0635979
ENSG00000003436	chr2	188328957	188430487	-	TFPI	ENSG00000003436.10	1.11523	2.96577	16.4764	0.000301878	0.0268102
ENSG00000173559	chr2	192542794	192561385	+	NABP1	ENSG00000173559.8	1.08429	3.6938	28.9664	6.7907e-06	0.00399548
ENSG00000144381	chr2	198351305	198381461	-	HSPD1	ENSG00000144381.12	0.290326	7.01304	10.681	0.00261266	0.0717061
ENSG00000138380	chr2	203776937	203851786	+	CARF	ENSG00000138380.13	-0.272258	5.31843	14.4779	0.000612741	0.0377839
ENSG00000144583	chr2	217122588	217236750	-	2019-03-04	ENSG00000144583.4	-0.493235	3.57306	10.7824	0.00250831	0.0696028
ENSG00000018280	chr2	219246752	219261617	+	SLC11A1	ENSG00000018280.12	2.29913	3.70964	29.1494	6.46516e-06	0.00399548
ENSG00000124006	chr2	220415451	220436581	-	OBSL1	ENSG00000124006.10	-0.342959	5.74834	11.9203	0.0016005	0.0583997
ENSG00000163082	chr2	223289236	223425667	+	SGPP2	ENSG00000163082.9	0.410905	4.63417	9.13591	0.00494	0.0921714
ENSG00000152049	chr2	223916532	224063117	+	KCNE4	ENSG00000152049.5	1.44552	2.77564	12.3912	0.00133452	0.0543078
ENSG00000153823	chr2	229715242	230136001	-	PID1	ENSG00000153823.14	0.329038	4.69854	10.7858	0.0025049	0.0696028
ENSG00000067066	chr2	231280657	231408805	+	SP100	ENSG00000067066.12	1.2434	4.32336	37.8312	7.40283e-07	0.00228146
ENSG00000182600	chr2	233721980	233743418	+	C2orf82	ENSG00000182600.5	-0.887675	3.2666	16.6171	0.000287562	0.0264811
ENSG00000124831	chr2	238536219	238722325	+	LRRFIP1	ENSG00000124831.14	0.298226	6.65493	9.2666	0.00467524	0.0895781
ENSG00000180902	chr2	242673994	242708231	+	D2HGDH	ENSG00000180902.12	-0.491749	3.72498	12.4843	0.00128775	0.0533266
ENSG00000144455	chr3	3742498	4508965	-	SUMF1	ENSG00000144455.9	-0.393765	3.92411	18.6603	0.000144548	0.0179167
ENSG00000134070	chr3	10206549	10285427	+	IRAK2	ENSG00000134070.4	0.903942	3.38908	8.97809	0.00528142	0.0951262
ENSG00000157103	chr3	11034410	11080933	+	SLC6A1	ENSG00000157103.6	-0.712847	7.74232	14.7536	0.000554573	0.0365312
ENSG00000163517	chr3	13521224	13547916	+	HDAC11	ENSG00000163517.10	-0.621477	5.30441	9.15119	0.00490823	0.0920316
ENSG00000131389	chr3	14444076	14530857	+	SLC6A6	ENSG00000131389.12	0.734989	5.45442	18.0245	0.000178434	0.0203199
ENSG00000169814	chr3	15642848	15687329	+	BTD	ENSG00000169814.8	-0.523982	3.77468	25.8587	1.60333e-05	0.00595807
ENSG00000154814	chr3	16306706	16391806	+	OXNAD1	ENSG00000154814.9	0.270834	4.6766	10.1627	0.00322414	0.0788599
ENSG00000077097	chr3	25639475	25706398	-	TOP2B	ENSG00000077097.9	-0.232288	7.93932	11.1144	0.00219682	0.066699
ENSG00000151092	chr3	25760435	25831530	-	NGLY1	ENSG00000151092.12	0.262202	4.88348	11.6419	0.00178404	0.061669
ENSG00000163513	chr3	30647994	30735634	+	TGFBR2	ENSG00000163513.13	0.810296	4.87853	18.5999	0.00014745	0.0179495
ENSG00000144674	chr3	37284668	37408242	+	GOLGA4	ENSG00000144674.12	0.373349	8.08893	12.1664	0.00145503	0.0559872
ENSG00000172936	chr3	38179969	38184513	+	MYD88	ENSG00000172936.8	1.00239	2.2373	17.2531	0.000231334	0.0231679
ENSG00000114745	chr3	39138150	39149854	-	GORASP1	ENSG00000114745.9	-0.292863	4.96191	9.69634	0.00390701	0.0846934
ENSG00000224424	chr3	48885005	48889414	+	PRKAR2A-AS1	ENSG00000224424.7	-0.666715	1.52056	13.5583	0.000858958	0.0441953
ENSG00000178467	chr3	49027319	49044587	+	P4HTM	ENSG00000178467.13	-0.211518	5.91748	9.00923	0.0052121	0.0941944
ENSG00000178149	chr3	49052921	49059726	-	DALRD3	ENSG00000178149.12	-0.402664	2.82974	10.3541	0.00298216	0.0769856
ENSG00000001617	chr3	50192478	50226508	+	SEMA3F	ENSG00000001617.7	1.23712	2.68612	21.2266	6.35865e-05	0.0115294
ENSG00000090097	chr3	51991470	52002426	-	PCBP4	ENSG00000090097.16	-0.551013	5.1376	12.0934	0.00149663	0.0560192
ENSG00000023330	chr3	52232102	52248343	+	ALAS1	ENSG00000023330.10	0.282131	5.06761	9.75728	0.00380955	0.0840541
ENSG00000010327	chr3	52529354	52558511	+	STAB1	ENSG00000010327.6	1.83961	4.62221	27.251	1.0846e-05	0.00501823
ENSG00000163931	chr3	53258723	53290068	-	TKT	ENSG00000163931.11	0.365332	6.32176	14.5711	0.000592379	0.037316
ENSG00000114251	chr3	55499743	55523973	-	WNT5A	ENSG00000114251.9	0.827352	3.33008	20.3898	8.27035e-05	0.0133682
ENSG00000163947	chr3	56761446	57113357	-	ARHGEF3	ENSG00000163947.7	0.333474	6.27018	9.69419	0.00391049	0.0846934
ENSG00000163630	chr3	63213991	63602597	+	SYNPR	ENSG00000163630.6	0.535439	6.05671	9.81744	0.00371591	0.0830235
ENSG00000144747	chr3	69068978	69101484	-	TMF1	ENSG00000144747.10	0.197334	6.27069	11.9459	0.00158467	0.0582662
ENSG00000144744	chr3	69103881	69129559	-	UBA3	ENSG00000144744.12	0.220872	5.62572	12.6593	0.00120457	0.0522208
ENSG00000163605	chr3	73045936	73118350	+	PPP4R2	ENSG00000163605.10	0.386372	6.3524	8.98287	0.00527071	0.0950544
ENSG00000178700	chr3	93766680	93782233	-	DHFRL1	ENSG00000178700.3	-0.572474	3.97187	11.5311	0.00186328	0.061909
ENSG00000081154	chr3	101292939	101313281	+	PCNP	ENSG00000081154.7	0.202631	6.55523	10.4712	0.00284376	0.0754825
ENSG00000066422	chr3	101367733	101396339	-	ZBTB11	ENSG00000066422.4	0.32377	6.15833	14.1147	0.000699515	0.040987
ENSG00000144802	chr3	101546835	101579866	+	NFKBIZ	ENSG00000144802.7	0.699853	3.82669	10.8837	0.00240852	0.0687357
ENSG00000144840	chr3	120405528	120461840	-	RABL3	ENSG00000144840.4	-0.331652	4.77741	9.7333	0.00384759	0.0842558
ENSG00000180353	chr3	121350246	121379774	-	HCLS1	ENSG00000180353.6	1.483	3.81139	29.7577	5.49737e-06	0.00369659
ENSG00000138496	chr3	122246771	122283424	-	PARP9	ENSG00000138496.12	1.00248	4.46755	15.2715	0.000460676	0.0342379
ENSG00000163840	chr3	122283085	122294050	+	DTX3L	ENSG00000163840.5	1.13176	4.44605	21.1788	6.454e-05	0.0115363
ENSG00000173193	chr3	122399465	122449687	+	PARP14	ENSG00000173193.9	0.820053	5.87203	9.81305	0.00372266	0.0830235
ENSG00000114626	chr3	127391778	127399768	+	ABTB1	ENSG00000114626.13	-0.361796	5.17515	9.90411	0.00358533	0.0824459
ENSG00000129071	chr3	129149787	129158878	-	MBD4	ENSG00000129071.5	0.265089	4.83099	12.6318	0.00121725	0.0525649
ENSG00000114019	chr3	134074716	134094321	-	AMOTL2	ENSG00000114019.10	-0.6174	5.44328	10.5443	0.00276079	0.0738355
ENSG00000168917	chr3	136537489	136574734	+	SLC35G2	ENSG00000168917.8	-0.385762	3.89223	16.0535	0.000349662	0.0299247
ENSG00000114107	chr3	138213186	138313380	-	CEP70	ENSG00000114107.4	0.364636	5.50209	8.93195	0.00538597	0.0960293
ENSG00000114127	chr3	142025449	142166904	-	XRN1	ENSG00000114127.6	0.265964	6.88512	9.46396	0.00430396	0.0865758
ENSG00000188313	chr3	146232967	146262651	-	PLSCR1	ENSG00000188313.8	0.947211	4.29475	16.5548	0.000293805	0.026595
ENSG00000152601	chr3	151961617	152183569	+	MBNL1	ENSG00000152601.13	0.345003	7.25693	24.0657	2.69304e-05	0.00731315
ENSG00000169860	chr3	152552736	152555841	+	P2RY1	ENSG00000169860.4	-0.956725	3.25474	9.65348	0.00397716	0.0848717
ENSG00000241732	chr3	152557179	152559228	+	RP11-38P22.2	ENSG00000241732.1	-1.1448	2.26895	12.7485	0.00116439	0.0515836
ENSG00000163660	chr3	156864297	156878549	-	CCNL1	ENSG00000163660.7	0.390829	6.22271	10.8655	0.0024261	0.0689314
ENSG00000068885	chr3	159974774	160117668	-	IFT80	ENSG00000068885.10	-0.377581	5.11442	10.8415	0.00244954	0.0694418
ENSG00000213186	chr3	160150233	160203561	-	TRIM59	ENSG00000213186.3	-0.909638	3.74446	10.3753	0.0029566	0.0767729
ENSG00000136603	chr3	170075466	170114623	+	SKIL	ENSG00000136603.9	0.346834	6.55834	13.5041	0.000876466	0.0448427
ENSG00000114346	chr3	172468472	172539264	+	ECT2	ENSG00000114346.9	0.493048	3.81304	19.5417	0.000108466	0.0157823
ENSG00000177694	chr3	174156363	175523428	+	NAALADL2	ENSG00000177694.10	-0.463038	3.02156	9.65393	0.00397641	0.0848717
ENSG00000269728	chr3	179113877	179115965	-	RP11-145M9.4	ENSG00000269728.1	0.538632	3.72505	14.5442	0.000598169	0.037375
ENSG00000114450	chr3	179116990	179169378	-	GNB4	ENSG00000114450.5	0.617067	4.75983	18.8233	0.000137013	0.0174303
ENSG00000145075	chr3	180320646	180588793	-	CCDC39	ENSG00000145075.7	0.688232	3.16637	17.5504	0.000209199	0.0220455
ENSG00000242808	chr3	180707558	181554668	+	SOX2-OT	ENSG00000242808.3	-0.768177	7.71109	16.9628	0.000255392	0.0248717
ENSG00000058063	chr3	182511288	182639423	+	ATP11B	ENSG00000058063.11	0.207275	6.19298	9.72208	0.00386552	0.0844612
ENSG00000145194	chr3	183967438	184010819	+	ECE2	ENSG00000145194.13	-0.772021	3.63874	19.4903	0.000110281	0.0157823
ENSG00000114867	chr3	184032283	184053146	+	EIF4G1	ENSG00000114867.15	0.170534	7.5549	9.58603	0.00409029	0.0858232
ENSG00000073849	chr3	186648274	186796341	+	ST6GAL1	ENSG00000073849.10	0.507302	5.86188	10.4494	0.00286895	0.0760084
ENSG00000113916	chr3	187439165	187463515	-	BCL6	ENSG00000113916.13	1.10306	6.45099	27.1583	1.11285e-05	0.00501823
ENSG00000127249	chr3	193119866	193310900	-	ATP13A4	ENSG00000127249.10	-0.737434	6.02755	11.5847	0.00182453	0.061669
ENSG00000168884	chr4	2743375	2758103	-	TNIP2	ENSG00000168884.10	0.695023	2.57901	21.0773	6.66172e-05	0.0117588
ENSG00000184985	chr4	7194265	7744554	+	SORCS2	ENSG00000184985.12	-0.459114	5.18698	9.03797	0.00514897	0.0938175
ENSG00000125089	chr4	8183799	8243530	+	SH3TC1	ENSG00000125089.12	1.30054	3.10495	34.0969	1.81209e-06	0.00255886
ENSG00000002549	chr4	17578815	17609595	+	LAP3	ENSG00000002549.8	0.532098	5.1722	13.2045	0.00098029	0.0476762
ENSG00000231160	chr4	38614322	38666504	-	RP11-617D20.1	ENSG00000231160.5	-0.583376	2.73447	8.81219	0.0056679	0.0982042
ENSG00000174125	chr4	38792298	38858438	-	TLR1	ENSG00000174125.3	1.1345	2.91248	15.6978	0.000396128	0.0314905
ENSG00000174130	chr4	38825336	38858438	-	TLR6	ENSG00000174130.8	0.971579	2.56381	12.5283	0.00126629	0.0533266
ENSG00000128039	chr4	56212276	56239263	+	SRD5A3	ENSG00000128039.6	-0.592913	3.67111	10.0083	0.00343478	0.0810335
ENSG00000152784	chr4	81105033	81125483	+	PRDM8	ENSG00000152784.11	0.387826	5.37588	14.0657	0.000712202	0.0415579
ENSG00000138675	chr4	81187753	81257834	+	FGF5	ENSG00000138675.12	0.75952	2.69365	13.3386	0.000932268	0.0463541
ENSG00000118785	chr4	88896819	88904562	+	SPP1	ENSG00000118785.9	2.0511	8.15527	24.4243	2.42427e-05	0.00704129
ENSG00000185477	chr4	90157537	90229161	-	GPRIN3	ENSG00000185477.4	0.440695	5.07677	8.8292	0.00562691	0.0978453
ENSG00000109323	chr4	103552660	103682151	-	MANBA	ENSG00000109323.4	0.334607	4.7513	13.286	0.00095081	0.0466194
ENSG00000164022	chr4	107236701	107270383	+	AIMP1	ENSG00000164022.12	-0.240827	4.49331	9.80803	0.00373039	0.0830235
ENSG00000205403	chr4	110661852	110723335	-	CFI	ENSG00000205403.8	1.05959	2.6456	11.5662	0.00183778	0.061909
ENSG00000073331	chr4	113206665	113363776	+	ALPK1	ENSG00000073331.13	0.845035	3.41064	9.80035	0.00374227	0.0830235
ENSG00000164111	chr4	122589110	122618268	-	ANXA5	ENSG00000164111.10	0.528973	5.8162	11.9679	0.00157121	0.0580743
ENSG00000138686	chr4	122745595	122791652	-	BBS7	ENSG00000138686.5	0.269192	5.87582	10.9896	0.00230875	0.0680622
ENSG00000138741	chr4	122800182	122872909	-	TRPC3	ENSG00000138741.6	-0.523581	2.42346	13.8276	0.000777405	0.0427149
ENSG00000164070	chr4	128702976	128761888	+	HSPA4L	ENSG00000164070.7	0.361931	7.28598	10.3876	0.0029418	0.0767729
ENSG00000138709	chr4	128982423	129144086	+	LARP1B	ENSG00000138709.13	0.264718	5.91719	9.98957	0.00346139	0.0812502
ENSG00000137460	chr4	153857504	153900848	+	FHDC1	ENSG00000137460.4	0.626004	2.70499	10.6976	0.00259529	0.0714387
ENSG00000171566	chr4	155456158	155471587	-	PLRG1	ENSG00000171566.7	-0.260615	5.61815	13.5529	0.000860684	0.0441953
ENSG00000164125	chr4	159045626	159094470	-	FAM198B	ENSG00000164125.11	-0.541324	5.99574	10.3409	0.00299821	0.0771179
ENSG00000248429	chr4	159091904	159124029	+	RP11-597D13.9	ENSG00000248429.1	-0.874599	3.24675	9.73271	0.00384852	0.0842558
ENSG00000171497	chr4	159630286	159644548	-	PPID	ENSG00000171497.4	0.415578	5.27571	10.6586	0.00263637	0.0718692
ENSG00000164303	chr4	185009859	185142383	-	ENPP6	ENSG00000164303.6	-0.786467	3.44428	10.1098	0.00329472	0.0796497
ENSG00000151726	chr4	185676749	185747972	-	ACSL1	ENSG00000151726.9	0.583533	6.1344	19.7144	0.000102598	0.0157477
ENSG00000038382	chr5	14143811	14532235	+	TRIO	ENSG00000038382.13	0.220458	8.12507	9.0967	0.00502254	0.0927102
ENSG00000113407	chr5	33440802	33469644	+	TARS	ENSG00000113407.9	0.445845	5.62815	9.03414	0.00515734	0.0938489
ENSG00000113569	chr5	37288239	37371283	-	NUP155	ENSG00000113569.11	-0.214564	5.39359	11.1806	0.00213981	0.0663772
ENSG00000145623	chr5	38845960	38945698	+	OSMR	ENSG00000145623.8	1.29807	4.90997	11.1944	0.00212814	0.0662278
ENSG00000082074	chr5	39105338	39274630	-	FYB	ENSG00000082074.11	1.54869	4.14765	17.938	0.000183667	0.0205839
ENSG00000153071	chr5	39371780	39462402	-	DAB2	ENSG00000153071.10	0.668522	4.12731	17.601	0.000205659	0.0218683
ENSG00000113638	chr5	40714577	40756077	-	TTC33	ENSG00000113638.8	0.38106	4.82898	26.4302	1.36403e-05	0.00566515
ENSG00000132357	chr5	40841286	40860275	+	CARD6	ENSG00000132357.9	1.01711	2.08819	16.8652	0.000264067	0.0250343
ENSG00000198865	chr5	42756903	42802462	+	CCDC152	ENSG00000198865.5	-0.75002	2.41633	15.2164	0.000469804	0.0343118
ENSG00000170571	chr5	49692026	49739082	-	EMB	ENSG00000170571.7	0.516231	3.90051	12.1271	0.00147728	0.0559872
ENSG00000068796	chr5	61601989	61833076	+	KIF2A	ENSG00000068796.12	-0.195403	6.92228	13.6478	0.000830888	0.0441707
ENSG00000083312	chr5	72112139	72212560	+	TNPO1	ENSG00000083312.13	0.280194	7.15008	9.50715	0.00422702	0.0864638
ENSG00000214944	chr5	72921983	73237818	+	ARHGEF28	ENSG00000214944.5	0.307719	5.12512	10.2103	0.00316211	0.0787201
ENSG00000145685	chr5	77781038	78065844	-	LHFPL2	ENSG00000145685.9	0.95828	4.93558	18.1755	0.000169682	0.0198023
ENSG00000164300	chr5	79407050	79551898	-	SERINC5	ENSG00000164300.11	-0.473587	4.91219	12.3358	0.00136318	0.0547317
ENSG00000245526	chr5	87803363	87986858	-	LINC00461	ENSG00000245526.4	-0.468854	5.67912	21.257	6.29873e-05	0.0115294
ENSG00000237187	chr5	92745065	92921354	-	NR2F1-AS1	ENSG00000237187.4	-0.30232	5.77267	13.4339	0.00089969	0.0456997
ENSG00000164291	chr5	94890778	94940768	+	ARSK	ENSG00000164291.12	0.546863	3.394	10.3477	0.00298987	0.0770437
ENSG00000173221	chr5	95087023	95158709	-	GLRX	ENSG00000173221.9	0.683008	4.14591	17.4771	0.000214433	0.0222648
ENSG00000118985	chr5	95220802	95297775	-	ELL2	ENSG00000118985.10	0.259622	6.81212	9.01846	0.00519173	0.094111
ENSG00000153113	chr5	95860971	96115299	+	CAST	ENSG00000153113.19	0.307296	6.89646	14.0296	0.000721693	0.0417665
ENSG00000164209	chr5	110073837	110100857	+	SLC25A46	ENSG00000164209.12	0.258062	6.50825	9.89257	0.00360242	0.0824459
ENSG00000092421	chr5	115779312	115910630	-	SEMA6A	ENSG00000092421.12	-0.410424	6.65467	9.48698	0.00426277	0.0864638
ENSG00000113368	chr5	126112315	126172712	+	LMNB1	ENSG00000113368.7	0.7311	3.09376	14.1996	0.00067811	0.0400652
ENSG00000125347	chr5	131817301	131826490	-	IRF1	ENSG00000125347.9	1.54528	3.09096	12.843	0.0011234	0.050167
ENSG00000113615	chr5	133984479	134063513	+	SEC24A	ENSG00000113615.8	0.228421	5.17602	10.1599	0.00322789	0.0788599
ENSG00000170458	chr5	140011313	140013286	-	CD14	ENSG00000170458.9	2.41331	3.34282	35.0986	1.41799e-06	0.00255886
ENSG00000242419	chr5	140864741	140892546	+	PCDHGC4	ENSG00000242419.1	-0.397039	3.44203	14.8002	0.000545344	0.0365312
ENSG00000249553	chr5	146293770	146299069	-	PPP2R2B-IT1	ENSG00000249553.1	-0.865023	2.35639	13.7186	0.000809369	0.0436225
ENSG00000157510	chr5	148651434	148721365	+	AFAP1L1	ENSG00000157510.9	0.702562	2.24361	11.6778	0.0017592	0.061669
ENSG00000182578	chr5	149432854	149492935	-	CSF1R	ENSG00000182578.9	0.987778	4.94306	10.4133	0.00291132	0.0765013
ENSG00000019582	chr5	149781200	149792492	-	CD74	ENSG00000019582.10	1.52381	6.24289	22.9	3.80968e-05	0.0084057
ENSG00000198624	chr5	150560613	150603706	-	CCDC69	ENSG00000198624.8	0.747997	3.51421	17.3213	0.000226047	0.0228
ENSG00000145907	chr5	151150606	151192346	+	G3BP1	ENSG00000145907.10	0.276226	6.73944	9.90493	0.00358412	0.0824459
ENSG00000170271	chr5	154198051	154238812	-	FAXDC2	ENSG00000170271.6	-0.738315	5.86349	13.9251	0.000749982	0.0420258
ENSG00000135077	chr5	156512843	156569880	-	HAVCR2	ENSG00000135077.4	0.999645	3.15997	16.3849	0.00031159	0.0273289
ENSG00000118322	chr5	159990127	160279221	-	ATP10B	ENSG00000118322.8	-0.657964	5.11206	9.74792	0.00382434	0.0842223
ENSG00000113645	chr5	167718656	167899308	+	WWC1	ENSG00000113645.9	-0.346152	5.55498	11.3698	0.00198547	0.0635979
ENSG00000134516	chr5	169064251	169510386	+	DOCK2	ENSG00000134516.11	1.23628	3.72183	20.5707	7.81051e-05	0.01313
ENSG00000043462	chr5	169673241	169725231	-	LCP2	ENSG00000043462.7	1.13773	4.04944	32.5958	2.63648e-06	0.00278474
ENSG00000072786	chr5	171469077	171615390	-	STK10	ENSG00000072786.8	0.527211	3.65904	17.6049	0.000205388	0.0218683
ENSG00000146094	chr5	176928908	176938275	-	DOK3	ENSG00000146094.9	0.832559	2.83493	15.9306	0.000365027	0.0305003
ENSG00000204628	chr5	180663909	180675096	-	GNB2L1	ENSG00000204628.7	0.243944	6.61716	13.556	0.000859707	0.0441953
ENSG00000021355	chr6	2832566	2842240	-	SERPINB1	ENSG00000021355.8	0.803055	3.80814	11.8738	0.00162969	0.0591588
ENSG00000170542	chr6	2887500	2903514	-	SERPINB9	ENSG00000170542.5	0.47149	4.87278	9.82661	0.00370185	0.0830235
ENSG00000168994	chr6	3722848	3752260	-	PXDC1	ENSG00000168994.9	0.84673	3.49115	19.413	0.000113071	0.0157944
ENSG00000153046	chr6	4706393	4955785	+	CDYL	ENSG00000153046.13	0.288537	5.39134	10.2423	0.00312108	0.0784213
ENSG00000124491	chr6	6144318	6321246	-	F13A1	ENSG00000124491.11	1.38292	3.7413	9.34261	0.00452833	0.0883212
ENSG00000124782	chr6	7107830	7252213	+	RREB1	ENSG00000124782.15	0.579158	4.23593	11.0828	0.00222456	0.0671081
ENSG00000168566	chr6	7590432	7612200	+	SNRNP48	ENSG00000168566.11	0.543438	4.44991	13.878	0.000763107	0.0422582
ENSG00000010017	chr6	13621730	13711796	-	RANBP9	ENSG00000010017.9	0.212645	6.66793	9.55868	0.00413715	0.08619
ENSG00000112343	chr6	25963030	25987384	+	TRIM38	ENSG00000112343.8	0.704432	3.21049	10.0055	0.00343883	0.0810335
ENSG00000204681	chr6	29523406	29601753	-	GABBR1	ENSG00000204681.6	-0.304556	8.49677	9.65486	0.00397488	0.0848717
ENSG00000206503	chr6	29909037	29913661	+	HLA-A	ENSG00000206503.7	0.627101	5.54026	9.29225	0.0046251	0.0889797
ENSG00000146112	chr6	30644166	30655672	-	PPP1R18	ENSG00000146112.7	0.812197	3.90901	23.062	3.62861e-05	0.00815511
ENSG00000204525	chr6	31236526	31239907	-	HLA-C	ENSG00000204525.10	0.706145	5.36299	12.985	0.00106467	0.0491313
ENSG00000234745	chr6	31321649	31324965	-	HLA-B	ENSG00000234745.5	0.957165	5.84182	16.2486	0.000326682	0.0283011
ENSG00000213719	chr6	31698358	31707540	-	CLIC1	ENSG00000213719.4	1.32498	3.21725	45.5708	1.34442e-07	0.00094923
ENSG00000204287	chr6	32407619	32412823	+	HLA-DRA	ENSG00000204287.9	1.39226	4.73382	14.512	0.000605207	0.0375906
ENSG00000196126	chr6	32546546	32557625	-	HLA-DRB1	ENSG00000196126.6	1.37063	3.69066	16.8683	0.000263787	0.0250343
ENSG00000204264	chr6	32808494	32812480	-	PSMB8	ENSG00000204264.4	0.87902	2.34812	15.0556	0.000497564	0.0351081
ENSG00000168394	chr6	32812986	32821755	-	TAP1	ENSG00000168394.9	0.897328	3.65695	12.8645	0.00111429	0.0501112
ENSG00000231389	chr6	33032346	33048552	-	HLA-DPA1	ENSG00000231389.3	1.14112	4.12336	12.9399	0.00108295	0.0494899
ENSG00000223865	chr6	33043703	33054978	+	HLA-DPB1	ENSG00000223865.6	0.767567	3.42355	11.0313	0.00227067	0.0676341
ENSG00000096433	chr6	33588142	33664351	+	ITPR3	ENSG00000096433.6	0.844539	3.63189	10.2686	0.0030877	0.078279
ENSG00000096060	chr6	35541362	35696360	-	FKBP5	ENSG00000096060.10	1.17286	6.78176	12.616	0.00122462	0.0525796
ENSG00000124762	chr6	36644305	36655116	+	CDKN1A	ENSG00000124762.9	1.24592	4.03355	10.5063	0.0028036	0.0748274
ENSG00000146192	chr6	36973422	36996846	+	FGD2	ENSG00000146192.10	1.15862	3.17802	12.5358	0.00126265	0.0533266
ENSG00000137193	chr6	37137979	37143202	+	PIM1	ENSG00000137193.9	0.977973	3.57755	16.3873	0.000311331	0.0273289
ENSG00000065491	chr6	37225548	37300746	+	TBC1D22B	ENSG00000065491.8	-0.298507	4.08563	11.6093	0.001807	0.061669
ENSG00000164627	chr6	39297766	39693181	-	KIF6	ENSG00000164627.13	-0.505954	4.35619	9.81755	0.00371574	0.0830235
ENSG00000146122	chr6	39760142	39872648	+	DAAM2	ENSG00000146122.12	-0.820195	7.82524	13.979	0.00073525	0.0418648
ENSG00000137221	chr6	43445261	43474294	+	TJAP1	ENSG00000137221.10	-0.641286	5.2216	12.1783	0.00144838	0.0559872
ENSG00000124813	chr6	45295894	45632086	+	RUNX2	ENSG00000124813.16	0.63296	3.02961	10.8724	0.00241948	0.0688819
ENSG00000198087	chr6	47445525	47594999	+	CD2AP	ENSG00000198087.7	0.430415	4.73823	9.96075	0.00350265	0.0817537
ENSG00000168116	chr6	56911347	56920023	+	KIAA1586	ENSG00000168116.9	0.309401	5.01287	11.9675	0.00157141	0.0580743
ENSG00000118418	chr6	79910962	79944406	-	HMGN3	ENSG00000118418.10	0.384534	4.9414	10.778	0.0025128	0.0696028
ENSG00000135333	chr6	93949738	94129265	-	EPHA7	ENSG00000135333.9	0.467276	5.33564	12.3234	0.00136968	0.0547317
ENSG00000123552	chr6	99880190	99969604	-	USP45	ENSG00000123552.13	0.3522	5.64302	10.779	0.00251171	0.0696028
ENSG00000135535	chr6	109687717	109703762	-	CD164	ENSG00000135535.10	0.242172	6.32022	8.92112	0.00541083	0.0961086
ENSG00000155111	chr6	110931181	111137161	-	CDK19	ENSG00000155111.10	-0.338949	6.42824	9.52042	0.00420367	0.0864638
ENSG00000203778	chr6	112408802	112423993	+	FAM229B	ENSG00000203778.3	-0.340044	4.63689	11.5602	0.00184215	0.061909
ENSG00000111817	chr6	116575336	116762424	+	DSE	ENSG00000111817.12	0.703265	4.67737	21.5796	5.69902e-05	0.0110766
ENSG00000146374	chr6	127439749	127518910	+	RSPO3	ENSG00000146374.9	0.925602	2.77444	18.0906	0.000174545	0.0202028
ENSG00000146376	chr6	129897277	130031370	-	ARHGAP18	ENSG00000146376.6	0.63361	3.31738	20.6999	7.49881e-05	0.0130614
ENSG00000112319	chr6	133561736	133853258	+	EYA4	ENSG00000112319.13	-0.951522	2.46068	11.2655	0.00206903	0.0652308
ENSG00000027697	chr6	137518621	137540586	-	IFNGR1	ENSG00000027697.8	0.424	5.36726	9.26834	0.00467183	0.0895781
ENSG00000225135	chr6	147708800	147711601	+	RP11-361F15.2	ENSG00000225135.1	0.594797	4.02228	14.8815	0.000529626	0.0363051
ENSG00000112029	chr6	153291664	153304714	-	FBXO5	ENSG00000112029.5	0.697787	1.56772	11.6073	0.00180839	0.061669
ENSG00000112038	chr6	154331631	154568001	+	OPRM1	ENSG00000112038.13	0.508616	3.98332	12.8468	0.0011218	0.050167
ENSG00000271551	chr6	157097494	157098211	-	RP11-230C9.2	ENSG00000271551.1	-0.459774	1.40623	12.1102	0.00148697	0.0559872
ENSG00000112096	chr6	160090089	160183561	-	SOD2	ENSG00000112096.12	0.79025	8.25228	21.5642	5.72618e-05	0.0110766
ENSG00000146457	chr6	160146617	160177351	+	WTAP	ENSG00000146457.10	0.275619	5.59488	9.2978	0.00461432	0.0888933
ENSG00000197081	chr6	160390131	160534539	+	IGF2R	ENSG00000197081.8	0.178816	6.6607	9.89243	0.00360264	0.0824459
ENSG00000026297	chr6	167342992	167370679	-	RNASET2	ENSG00000026297.11	0.648988	4.76795	9.63573	0.0040066	0.0849559
ENSG00000177706	chr7	192969	300711	+	FAM20C	ENSG00000177706.8	0.412718	4.68561	9.70986	0.00388516	0.0845206
ENSG00000164880	chr7	1509913	1545489	-	INTS1	ENSG00000164880.11	-0.255885	6.44518	8.90006	0.00545955	0.0962898
ENSG00000136297	chr7	4945620	4998844	-	MMD2	ENSG00000136297.10	-0.97842	3.85413	11.5176	0.0018732	0.0620925
ENSG00000122550	chr7	23145353	23217533	+	KLHL7	ENSG00000122550.13	0.288891	5.2991	16.7051	0.000278982	0.0260895
ENSG00000136235	chr7	23275586	23314727	+	GPNMB	ENSG00000136235.11	1.3599	4.71809	10.3149	0.00303005	0.0774526
ENSG00000214870	chr7	26438213	26538594	+	AC004540.5	ENSG00000214870.4	-0.674616	2.87868	9.05915	0.00510299	0.0936608
ENSG00000005020	chr7	26706681	27034858	-	SKAP2	ENSG00000005020.8	0.322832	5.14778	10.0075	0.00343592	0.0810335
ENSG00000106066	chr7	29034847	29235067	-	CPVL	ENSG00000106066.9	1.51762	2.10044	24.5906	2.30948e-05	0.00704129
ENSG00000122574	chr7	29846102	29956682	+	WIPF3	ENSG00000122574.6	0.422885	5.9717	16.6047	0.000288796	0.0264811
ENSG00000180233	chr7	30323923	30452118	+	ZNRF2	ENSG00000180233.9	0.371956	4.22426	12.5153	0.00127258	0.0533266
ENSG00000173852	chr7	34968488	35077883	-	DPY19L1	ENSG00000173852.9	0.317155	6.14164	11.2913	0.00204802	0.0648434
ENSG00000235314	chr7	44078770	44081905	+	LINC00957	ENSG00000235314.1	-0.491645	3.41147	12.1828	0.00144585	0.0559872
ENSG00000158604	chr7	44617493	44621886	-	TMED4	ENSG00000158604.10	-0.302026	5.53267	10.2026	0.00317199	0.0787201
ENSG00000185811	chr7	50343720	50472799	+	IKZF1	ENSG00000185811.12	1.55875	2.83669	20.2283	8.70535e-05	0.0138122
ENSG00000132434	chr7	55433141	55501435	+	LANCL2	ENSG00000132434.5	-0.342172	5.65668	8.83406	0.00561525	0.0978453
ENSG00000146731	chr7	56119323	56131682	+	CCT6A	ENSG00000146731.6	0.227566	6.36385	9.29974	0.00461057	0.0888933
ENSG00000179406	chr7	65841031	65866325	-	LINC00174	ENSG00000179406.6	-0.662255	3.01661	9.46538	0.0043014	0.0865758
ENSG00000106211	chr7	75931861	75933612	+	HSPB1	ENSG00000106211.8	0.881205	5.26816	10.8037	0.00248695	0.0696028
ENSG00000127951	chr7	76822688	76829143	-	FGL2	ENSG00000127951.5	1.1038	3.23132	9.5864	0.00408967	0.0858232
ENSG00000198822	chr7	86273230	86494200	+	GRM3	ENSG00000198822.6	-0.54753	6.35219	15.1444	0.000482021	0.0347277
ENSG00000164659	chr7	86506222	86689015	-	KIAA1324L	ENSG00000164659.10	-0.442654	6.32337	14.2561	0.000664278	0.039916
ENSG00000130429	chr7	98971872	98992424	+	ARPC1B	ENSG00000130429.8	0.641998	2.49592	14.3877	0.000633154	0.0383724
ENSG00000106261	chr7	99613204	99639312	+	ZKSCAN1	ENSG00000106261.12	-0.295384	7.88039	11.1619	0.00215569	0.0664639
ENSG00000105835	chr7	105888731	105926772	-	NAMPT	ENSG00000105835.7	0.767371	5.69738	11.1229	0.00218935	0.066699
ENSG00000105851	chr7	106505723	106547590	+	PIK3CG	ENSG00000105851.6	1.30916	2.33006	24.6455	2.27286e-05	0.00704129
ENSG00000075790	chr7	107220422	107269615	+	BCAP29	ENSG00000075790.6	0.218557	6.6377	11.6097	0.00180668	0.061669
ENSG00000164603	chr7	112459202	112579971	-	C7orf60	ENSG00000164603.7	0.349853	4.35591	10.9542	0.0023416	0.0683177
ENSG00000105967	chr7	115575202	115799950	-	TFEC	ENSG00000105967.11	1.63141	2.1917	29.8879	5.31095e-06	0.00369659
ENSG00000081803	chr7	121958481	122526813	-	CADPS2	ENSG00000081803.11	0.336545	7.11444	8.89448	0.00547252	0.0963559
ENSG00000135245	chr7	128095903	128098472	+	HILPDA	ENSG00000135245.9	2.22296	4.57337	14.4184	0.000626126	0.038275
ENSG00000128595	chr7	128379346	128411861	+	CALU	ENSG00000128595.12	0.22291	5.94631	10.3124	0.00303316	0.0774526
ENSG00000128591	chr7	128470431	128499328	+	FLNC	ENSG00000128591.11	-0.924062	4.45841	13.1803	0.000989244	0.0476762
ENSG00000146842	chr7	129804555	129847610	-	TMEM209	ENSG00000146842.12	-0.324493	3.96608	10.1642	0.00322219	0.0788599
ENSG00000158623	chr7	130146089	130353598	-	COPG2	ENSG00000158623.10	-0.373489	3.47546	8.89124	0.00548008	0.0963689
ENSG00000080802	chr7	135046547	135194875	-	CNOT4	ENSG00000080802.14	0.206184	6.10474	10.0373	0.00339417	0.0805531
ENSG00000059377	chr7	139476850	139720125	+	TBXAS1	ENSG00000059377.11	0.835637	2.58049	11.0329	0.00226919	0.0676341
ENSG00000146966	chr7	140218220	140373793	-	DENND2A	ENSG00000146966.8	-0.378638	4.8868	9.74493	0.0038291	0.0842223
ENSG00000170265	chr7	148892577	148923339	+	ZNF282	ENSG00000170265.7	-0.332164	3.89363	12.3173	0.00137287	0.0547317
ENSG00000133574	chr7	150264365	150271041	+	GIMAP4	ENSG00000133574.5	0.924086	3.48449	18.4523	0.000154806	0.0185256
ENSG00000133561	chr7	150322463	150329473	-	GIMAP6	ENSG00000133561.11	0.755026	2.84699	10.8827	0.00240947	0.0687357
ENSG00000106565	chr7	150488373	150498448	-	TMEM176B	ENSG00000106565.13	0.707024	2.76073	13.3236	0.000937509	0.0464386
ENSG00000106617	chr7	151253197	151574210	-	PRKAG2	ENSG00000106617.9	0.324245	5.88204	13.108	0.00101648	0.0484922
ENSG00000091879	chr8	6357172	6420930	-	ANGPT2	ENSG00000091879.9	2.55072	4.68497	23.433	3.24766e-05	0.00803361
ENSG00000173281	chr8	8993765	9009084	-	PPP1R3B	ENSG00000173281.4	0.886929	2.72319	22.12	4.82673e-05	0.00977855
ENSG00000164733	chr8	11700033	11726957	-	CTSB	ENSG00000164733.16	0.285918	7.87905	11.9782	0.00156492	0.0580743
ENSG00000155970	chr8	16884747	16980153	+	MICU3	ENSG00000155970.7	0.312593	6.08193	13.0347	0.00104492	0.0486975
ENSG00000104635	chr8	22224762	22291642	+	SLC39A14	ENSG00000104635.9	0.998878	5.285	18.2349	0.000166367	0.0195772
ENSG00000120910	chr8	22298332	22398652	+	PPP3CC	ENSG00000120910.10	0.213934	4.54231	9.40289	0.00441533	0.0873234
ENSG00000008853	chr8	22844930	22877712	+	RHOBTB2	ENSG00000008853.12	-0.403745	6.71067	11.51	0.00187877	0.0621314
ENSG00000120889	chr8	22877646	22926692	-	TNFRSF10B	ENSG00000120889.8	0.830999	3.39445	19.3464	0.00011554	0.0157944
ENSG00000104679	chr8	23127633	23153792	+	R3HCC1	ENSG00000104679.6	-0.36426	3.74198	9.48417	0.00426778	0.0864638
ENSG00000104722	chr8	24770525	24776607	+	NEFM	ENSG00000104722.9	0.629441	9.35546	9.86969	0.00363659	0.08256
ENSG00000104756	chr8	25285366	25315992	-	KCTD9	ENSG00000104756.11	0.322305	4.35651	8.74264	0.0058389	0.0998183
ENSG00000246339	chr8	28553718	28558981	-	EXTL3-AS1	ENSG00000246339.4	-0.617272	1.9282	9.94064	0.00353177	0.0820266
ENSG00000172728	chr8	33228342	33330940	-	FUT10	ENSG00000172728.11	-0.704927	4.30097	16.0088	0.000355166	0.0300318
ENSG00000168615	chr8	38854388	38962663	+	ADAM9	ENSG00000168615.7	0.303684	6.02344	24.5071	2.36638e-05	0.00704129
ENSG00000120925	chr8	42704780	42752433	-	RNF170	ENSG00000120925.9	-0.28815	5.24885	9.1796	0.00484972	0.0914325
ENSG00000120992	chr8	54958938	55014577	-	LYPLA1	ENSG00000120992.13	0.38982	3.48855	11.4	0.00196191	0.0635979
ENSG00000254087	chr8	56792372	56923940	+	LYN	ENSG00000254087.3	0.796499	3.4746	12.8365	0.00112619	0.050167
ENSG00000137575	chr8	59465483	59495419	+	SDCBP	ENSG00000137575.7	0.436977	6.60208	20.6252	7.67718e-05	0.0130614
ENSG00000172817	chr8	65500320	65711318	-	CYP7B1	ENSG00000172817.3	-0.824201	3.88805	19.3399	0.000115781	0.0157944
ENSG00000067167	chr8	71485677	71520622	-	TRAM1	ENSG00000067167.3	0.354026	5.48282	15.5455	0.000418002	0.0321331
ENSG00000104343	chr8	74692332	74791145	-	UBE2W	ENSG00000104343.15	0.269316	6.15052	9.52092	0.0042028	0.0864638
ENSG00000254349	chr8	75512010	75735548	+	RP11-758M4.1	ENSG00000254349.1	0.859854	1.46221	17.995	0.000180201	0.0203569
ENSG00000091656	chr8	77593454	77779521	+	ZFHX4	ENSG00000091656.11	-0.484726	6.4726	13.8919	0.00075919	0.0422068
ENSG00000076641	chr8	81880045	82024303	-	PAG1	ENSG00000076641.4	0.311207	5.86682	12.1529	0.00146261	0.0559872
ENSG00000133731	chr8	82570196	82598928	-	IMPA1	ENSG00000133731.5	0.438499	5.21798	20.3668	8.3309e-05	0.0133682
ENSG00000185015	chr8	86132816	86196302	+	CA13	ENSG00000185015.3	0.38632	3.35868	9.11978	0.00497377	0.0921714
ENSG00000070756	chr8	101698044	101735037	-	PABPC1	ENSG00000070756.9	0.284661	7.27836	11.1155	0.0021958	0.066699
ENSG00000120526	chr8	110253148	110346614	-	NUDCD1	ENSG00000120526.6	0.25898	4.3731	9.3192	0.00457303	0.0885667
ENSG00000180938	chr8	125985540	125991631	+	ZNF572	ENSG00000180938.5	-0.58795	2.02967	11.2333	0.00209558	0.0659058
ENSG00000136997	chr8	128747680	128753674	+	MYC	ENSG00000136997.10	0.784712	2.04387	9.05028	0.0051222	0.0936924
ENSG00000155926	chr8	134048973	134115298	-	SLA	ENSG00000155926.9	1.67668	3.46222	34.3025	1.72259e-06	0.00255886
ENSG00000008513	chr8	134467091	134584183	-	ST3GAL1	ENSG00000008513.10	0.448056	5.38042	13.7977	0.000786049	0.0428291
ENSG00000131773	chr8	136469700	136668965	+	KHDRBS3	ENSG00000131773.9	0.312992	7.08894	14.7394	0.000557418	0.0365312
ENSG00000147724	chr8	139142266	139509065	-	FAM135B	ENSG00000147724.7	0.346744	6.36083	8.90782	0.00544153	0.0962898
ENSG00000180900	chr8	144873090	144897549	-	SCRIB	ENSG00000180900.12	-0.342535	5.26893	9.12211	0.00496888	0.0921714
ENSG00000179950	chr8	144898514	144912029	-	PUF60	ENSG00000179950.9	-0.385183	5.0943	9.12852	0.00495544	0.0921714
ENSG00000197363	chr8	146024261	146036554	+	ZNF517	ENSG00000197363.5	-0.596926	2.61595	14.2106	0.000675408	0.0400652
ENSG00000170619	chr8	146066427	146079121	-	COMMD5	ENSG00000170619.8	-0.381247	2.38807	10.0487	0.00337834	0.0804477
ENSG00000107099	chr9	214854	465259	+	DOCK8	ENSG00000107099.11	1.03141	4.33642	13.1932	0.000984434	0.0476762
ENSG00000096968	chr9	4985033	5128183	+	JAK2	ENSG00000096968.8	0.359407	5.81265	11.0013	0.00229802	0.0678877
ENSG00000147854	chr9	6413151	6507054	+	UHRF2	ENSG00000147854.12	0.252401	5.81895	9.23415	0.00473952	0.0901979
ENSG00000147872	chr9	19108373	19149288	-	PLIN2	ENSG00000147872.5	0.792748	3.38896	10.255	0.00310492	0.0783939
ENSG00000137154	chr9	19375713	19380252	-	RPS6	ENSG00000137154.8	0.283172	7.1738	9.05413	0.00511384	0.0936608
ENSG00000107185	chr9	35749203	35758572	+	RGP1	ENSG00000107185.8	-0.254257	6.10048	11.6137	0.00180387	0.061669
ENSG00000198887	chr9	72873937	72969804	+	SMC5	ENSG00000198887.7	0.299723	5.92763	11.4621	0.00191454	0.0628726
ENSG00000135048	chr9	74298282	74431606	-	TMEM2	ENSG00000135048.9	0.479233	6.24111	11.1312	0.00218221	0.066699
ENSG00000135046	chr9	75766673	75785309	+	ANXA1	ENSG00000135046.9	0.985682	3.30255	14.9083	0.000524549	0.0361325
ENSG00000165030	chr9	94171327	94186144	-	NFIL3	ENSG00000165030.3	1.03291	3.86507	15.8198	0.000379492	0.0311559
ENSG00000131669	chr9	95883771	95896570	-	NINJ1	ENSG00000131669.5	0.559661	3.09534	15.8656	0.000373429	0.0309212
ENSG00000158122	chr9	99401859	99417585	-	AAED1	ENSG00000158122.7	0.472611	2.72834	14.6811	0.000569268	0.0365392
ENSG00000106799	chr9	101866320	101916474	+	TGFBR1	ENSG00000106799.8	1.08535	5.26849	30.9098	4.06218e-06	0.00301906
ENSG00000106701	chr9	108210077	108314714	+	FSD1L	ENSG00000106701.7	0.295888	6.14037	14.5662	0.00059343	0.037316
ENSG00000148143	chr9	109625378	109775915	+	ZNF462	ENSG00000148143.8	-0.431517	6.57179	14.5744	0.00059167	0.037316
ENSG00000119318	chr9	110045418	110094475	+	RAD23B	ENSG00000119318.8	0.17503	6.67747	9.38611	0.00444649	0.0875716
ENSG00000148218	chr9	116148597	116163613	-	ALAD	ENSG00000148218.11	-0.264451	6.1489	9.1006	0.00501426	0.0926785
ENSG00000167113	chr9	131084815	131096351	+	COQ4	ENSG00000167113.6	-0.393483	4.61118	10.8987	0.00239414	0.0687357
ENSG00000233901	chr9	132094579	132121817	+	RP11-65J3.1	ENSG00000233901.1	0.650193	1.23421	11.6655	0.00176767	0.061669
ENSG00000187239	chr9	132649466	132805473	-	FNBP1	ENSG00000187239.12	-0.306519	7.38406	10.8354	0.00245561	0.0694418
ENSG00000169925	chr9	136895427	136933657	-	BRD3	ENSG00000169925.12	-0.199799	5.66474	8.82653	0.00563333	0.0978453
ENSG00000185736	chr10	1228073	1779670	-	ADARB2	ENSG00000185736.11	-1.03429	4.85549	22.1071	4.84581e-05	0.00977855
ENSG00000067082	chr10	3818188	3827473	-	KLF6	ENSG00000067082.10	0.453031	5.65329	13.5638	0.000857207	0.0441953
ENSG00000170525	chr10	6186881	6277495	+	PFKFB3	ENSG00000170525.14	0.563545	7.20722	10.6185	0.00267936	0.0724338
ENSG00000181192	chr10	12110971	12165224	+	DHTKD1	ENSG00000181192.7	-0.329393	5.1765	11.4297	0.00193913	0.0633852
ENSG00000077943	chr10	15555948	15762124	-	ITGA8	ENSG00000077943.7	0.696868	4.14942	11.4435	0.00192862	0.0631882
ENSG00000165997	chr10	18948334	18970568	+	ARL5B	ENSG00000165997.4	0.291378	5.39632	8.92745	0.00539628	0.0960919
ENSG00000120594	chr10	20105168	20578785	+	PLXDC2	ENSG00000120594.12	0.389361	6.92494	10.4329	0.00288817	0.0763483
ENSG00000099256	chr10	25137536	25241533	-	PRTFDC1	ENSG00000099256.14	-0.509798	4.2892	14.6993	0.000565542	0.0365312
ENSG00000077420	chr10	26727132	26856732	+	APBB1IP	ENSG00000077420.11	1.15	3.69805	10.3854	0.00294449	0.0767729
ENSG00000150051	chr10	27961804	28034989	-	MKX	ENSG00000150051.9	0.548817	3.78215	10.0944	0.00331561	0.0797609
ENSG00000107968	chr10	30722866	30750762	+	MAP3K8	ENSG00000107968.5	1.09723	3.12802	28.0149	8.78897e-06	0.00452744
ENSG00000165322	chr10	32094365	32217742	-	ARHGAP12	ENSG00000165322.13	0.291625	6.43033	12.3647	0.00134813	0.054704
ENSG00000169826	chr10	43633934	43680756	+	CSGALNACT2	ENSG00000169826.6	0.264642	5.5655	9.216	0.00477589	0.0906456
ENSG00000169813	chr10	43881065	43904614	-	HNRNPF	ENSG00000169813.12	0.435714	5.34008	14.5041	0.000606943	0.0375906
ENSG00000107562	chr10	44793038	44881941	-	CXCL12	ENSG00000107562.12	-0.973633	2.86115	11.1141	0.00219706	0.066699
ENSG00000128815	chr10	49892921	50191001	+	WDFY4	ENSG00000128815.13	0.815389	3.11009	8.77934	0.00574799	0.0992266
ENSG00000122873	chr10	60028818	60049346	+	CISD1	ENSG00000122873.7	0.308908	4.86061	8.95204	0.00534017	0.0957976
ENSG00000165449	chr10	61410523	61495760	-	SLC16A9	ENSG00000165449.7	-0.954585	3.97899	12.6571	0.00120558	0.0522208
ENSG00000138336	chr10	70320413	70454239	+	TET1	ENSG00000138336.8	-0.364359	5.21041	13.5793	0.000852292	0.0441953
ENSG00000165732	chr10	70715884	70744829	+	DDX21	ENSG00000165732.8	0.29225	5.61185	10.5742	0.00272767	0.0732271
ENSG00000122862	chr10	70847862	70864567	+	SRGN	ENSG00000122862.4	1.52238	4.45039	21.2626	6.28775e-05	0.0115294
ENSG00000108219	chr10	82213922	82292879	+	TSPAN14	ENSG00000108219.10	0.378853	6.37976	10.5475	0.00275723	0.0738355
ENSG00000173267	chr10	88718375	88723017	+	SNCG	ENSG00000173267.9	0.682822	5.41475	11.8644	0.00163565	0.0592229
ENSG00000138160	chr10	94353043	94415150	+	KIF11	ENSG00000138160.4	0.536716	2.29944	8.87111	0.00552726	0.0968367
ENSG00000138119	chr10	95066186	95242074	-	MYOF	ENSG00000138119.12	0.83987	4.65582	12.4902	0.00128488	0.0533266
ENSG00000226688	chr10	97512963	97849995	-	ENTPD1-AS1	ENSG00000226688.2	-0.323214	3.81491	10.4235	0.00289924	0.076381
ENSG00000155629	chr10	98353069	98480271	-	PIK3AP1	ENSG00000155629.10	2.0704	3.31362	31.4307	3.54971e-06	0.00278474
ENSG00000213341	chr10	101948055	101989376	-	CHUK	ENSG00000213341.6	0.291069	4.81605	9.52623	0.00419349	0.0864638
ENSG00000165813	chr10	115880621	115933979	-	C10orf118	ENSG00000165813.12	0.209887	6.45637	9.82825	0.00369935	0.0830235
ENSG00000066468	chr10	123237848	123357972	-	FGFR2	ENSG00000066468.16	-0.522469	7.08248	15.479	0.000427958	0.0325205
ENSG00000182022	chr10	125767184	125853206	-	CHST15	ENSG00000182022.13	0.451063	6.02692	19.023	0.00012835	0.0167818
ENSG00000107902	chr10	126150403	126306457	+	LHPP	ENSG00000107902.9	-0.553028	5.25523	9.44577	0.00433682	0.0867787
ENSG00000185201	chr11	307631	315272	+	IFITM2	ENSG00000185201.12	1.41804	3.76686	17.3318	0.00022524	0.0228
ENSG00000142089	chr11	319669	327537	-	IFITM3	ENSG00000142089.11	1.21503	5.54173	20.4721	8.05773e-05	0.0133682
ENSG00000132256	chr11	5684425	5959849	-	TRIM5	ENSG00000132256.14	1.21145	2.96458	19.5176	0.000109313	0.0157823
ENSG00000132274	chr11	5710919	5758319	+	TRIM22	ENSG00000132274.11	0.903366	4.59423	13.6138	0.000841437	0.0441707
ENSG00000149050	chr11	7020549	7041599	-	ZNF214	ENSG00000149050.5	-0.44311	2.80879	9.0743	0.00507037	0.093349
ENSG00000184014	chr11	9160372	9286937	-	DENND5A	ENSG00000184014.3	-0.28034	7.56573	10.2998	0.00304877	0.0775706
ENSG00000133800	chr11	10578513	10633236	-	LYVE1	ENSG00000133800.4	1.34136	3.06466	12.5062	0.001277	0.0533266
ENSG00000152268	chr11	13983914	14289646	+	SPON1	ENSG00000152268.8	-0.68399	5.82356	9.4174	0.00438859	0.0870384
ENSG00000110693	chr11	15987995	16761138	-	SOX6	ENSG00000110693.11	-0.446306	5.50896	12.4913	0.00128432	0.0533266
ENSG00000245573	chr11	27528385	27719721	+	BDNF-AS	ENSG00000245573.3	-0.644021	2.75906	9.34709	0.00451981	0.088277
ENSG00000110422	chr11	33278218	33378569	+	HIPK3	ENSG00000110422.7	0.330667	7.75366	12.0772	0.00150605	0.0561131
ENSG00000026508	chr11	35160417	35253949	+	CD44	ENSG00000026508.12	1.26605	5.50286	9.91197	0.00357373	0.0824459
ENSG00000151348	chr11	44117099	44266979	+	EXT2	ENSG00000151348.9	-0.246221	5.27757	10.0492	0.00337758	0.0804477
ENSG00000175264	chr11	45670427	45687172	-	CHST1	ENSG00000175264.3	0.288611	5.9646	14.5608	0.000594582	0.037316
ENSG00000086205	chr11	49168187	49230222	-	FOLH1	ENSG00000086205.12	-1.28195	4.74571	11.7965	0.00167949	0.0603399
ENSG00000134802	chr11	57174427	57195053	-	SLC43A3	ENSG00000134802.13	0.852713	1.28316	14.926	0.000521224	0.0360794
ENSG00000166889	chr11	59404189	59436453	-	PATL1	ENSG00000166889.13	0.297889	5.01031	8.80854	0.00567675	0.098237
ENSG00000110077	chr11	59939081	59952139	-	MS4A6A	ENSG00000110077.10	2.14937	3.27431	19.8983	9.67207e-05	0.0150087
ENSG00000167994	chr11	61664773	61687741	-	RAB3IL1	ENSG00000167994.7	0.562658	2.31095	11.3574	0.00199518	0.0635979
ENSG00000185670	chr11	62515791	62521660	-	ZBTB3	ENSG00000185670.7	-0.545145	2.81436	15.8579	0.000374444	0.0309212
ENSG00000168002	chr11	62529016	62534182	+	POLR2G	ENSG00000168002.7	-0.382835	3.60827	8.936	0.00537671	0.0960293
ENSG00000110583	chr11	63706431	63724800	+	NAA40	ENSG00000110583.8	-0.32932	4.52467	13.6571	0.000828035	0.0441707
ENSG00000245532	chr11	65190245	65213011	+	NEAT1	ENSG00000245532.4	1.39631	11.3275	18.9655	0.000130784	0.0169432
ENSG00000213445	chr11	65405568	65418401	+	SIPA1	ENSG00000213445.4	0.669839	3.08474	15.0696	0.000495085	0.0351081
ENSG00000173039	chr11	65421067	65430565	-	RELA	ENSG00000173039.14	0.492406	4.86683	9.64721	0.00398752	0.0848717
ENSG00000174080	chr11	66330934	66336312	-	CTSF	ENSG00000174080.6	-0.344506	5.82722	16.8642	0.000264153	0.0250343
ENSG00000110719	chr11	67806483	67818362	+	TCIRG1	ENSG00000110719.5	1.11704	2.14117	23.0531	3.63836e-05	0.00815511
ENSG00000184154	chr11	71791382	71821828	+	LRTOMT	ENSG00000184154.8	-0.517508	2.82409	11.5944	0.00181756	0.061669
ENSG00000214530	chr11	72465774	72504726	-	STARD10	ENSG00000214530.3	0.58077	3.7106	9.24188	0.00472412	0.0901112
ENSG00000054967	chr11	73087309	73108519	+	RELT	ENSG00000054967.8	0.523258	3.46012	11.003	0.00229642	0.0678877
ENSG00000073921	chr11	85668727	85780924	-	PICALM	ENSG00000073921.13	0.208076	8.0186	9.34813	0.00451785	0.088277
ENSG00000109861	chr11	88026760	88070955	-	CTSC	ENSG00000109861.11	1.23668	3.80886	26.1124	1.49198e-05	0.0059475
ENSG00000180773	chr11	92877341	92931130	-	SLC36A4	ENSG00000180773.10	0.315276	5.4411	11.1235	0.00218889	0.066699
ENSG00000166012	chr11	93463114	93517557	-	TAF1D	ENSG00000166012.10	0.287774	6.3947	9.50648	0.00422821	0.0864638
ENSG00000023445	chr11	102188215	102210134	+	BIRC3	ENSG00000023445.9	1.25607	3.11055	13.3018	0.000945187	0.0465052
ENSG00000196954	chr11	104813593	104840163	-	CASP4	ENSG00000196954.8	1.22102	2.8882	14.4332	0.000622778	0.0382359
ENSG00000152402	chr11	106544738	106889250	-	GUCY1A2	ENSG00000152402.6	0.35272	7.91749	11.8349	0.00165451	0.0596005
ENSG00000179331	chr11	107799229	107834208	+	RAB39A	ENSG00000179331.2	0.79524	2.3482	9.33332	0.00454602	0.0885439
ENSG00000246100	chr11	115624966	115631345	-	LINC00900	ENSG00000246100.3	-0.725397	1.81106	12.1036	0.00149077	0.0559872
ENSG00000110324	chr11	117857063	117872196	+	IL10RA	ENSG00000110324.5	1.02296	2.95382	13.7786	0.000791614	0.0428291
ENSG00000110400	chr11	119494120	119599794	-	PVRL1	ENSG00000110400.6	-0.494804	6.27083	11.0927	0.00221587	0.0670027
ENSG00000181264	chr11	120195838	120204391	+	TMEM136	ENSG00000181264.4	-0.378481	4.8709	9.54482	0.00416113	0.0864638
ENSG00000165478	chr11	124789089	124806308	-	HEPACAM	ENSG00000165478.6	-0.637548	7.2512	15.6995	0.000395888	0.0314905
ENSG00000150433	chr11	124966398	124981659	-	TMEM218	ENSG00000150433.5	-0.510122	3.01664	11.716	0.00173308	0.061669
ENSG00000149557	chr11	125315646	125366213	-	FEZ1	ENSG00000149557.8	-0.381262	7.52795	9.25432	0.00469945	0.0899199
ENSG00000149571	chr11	126293254	126873355	-	KIRREL3	ENSG00000149571.6	-0.53783	4.8952	9.44754	0.00433362	0.0867787
ENSG00000078237	chr12	4430371	4462338	+	C12orf5	ENSG00000078237.4	0.43024	3.52464	9.70817	0.00388788	0.0845206
ENSG00000130037	chr12	5153085	5155949	+	KCNA5	ENSG00000130037.3	0.486721	1.70983	9.987	0.00346505	0.0812502
ENSG00000067182	chr12	6437923	6451280	-	TNFRSF1A	ENSG00000067182.3	1.02606	4.22516	24.2363	2.5614e-05	0.00722949
ENSG00000111321	chr12	6484211	6500733	+	LTBR	ENSG00000111321.6	0.960928	2.9196	18.6201	0.00014647	0.0179495
ENSG00000010610	chr12	6896024	6929974	+	CD4	ENSG00000010610.5	0.824686	3.14141	13.0946	0.0010216	0.0485723
ENSG00000111679	chr12	7055631	7070479	+	PTPN6	ENSG00000111679.12	1.09649	2.15218	14.293	0.000655376	0.0395494
ENSG00000182326	chr12	7096351	7178336	+	C1S	ENSG00000182326.10	0.793806	4.58536	8.76461	0.00578429	0.0995305
ENSG00000177675	chr12	7499281	7632493	-	CD163L1	ENSG00000177675.4	0.546493	2.33212	9.04306	0.00513789	0.0937382
ENSG00000177575	chr12	7623409	7656489	-	CD163	ENSG00000177575.8	3.1896	4.43735	31.803	3.22588e-06	0.00278474
ENSG00000059804	chr12	8071826	8088871	-	SLC2A3	ENSG00000059804.11	0.654302	6.55452	10.9241	0.00236989	0.0687172
ENSG00000226711	chr12	8332805	8368747	+	FAM66C	ENSG00000226711.2	-0.467214	4.57352	11.3618	0.00199172	0.0635979
ENSG00000060138	chr12	10851683	10875911	-	YBX3	ENSG00000060138.8	1.34459	5.13762	12.1495	0.00146456	0.0559872
ENSG00000111348	chr12	15094951	15114662	-	ARHGDIB	ENSG00000111348.4	1.0865	3.70786	18.899	0.000133657	0.0171579
ENSG00000084453	chr12	21417534	21572528	-	SLCO1A2	ENSG00000084453.12	-0.716596	7.36509	10.2233	0.00314533	0.0787201
ENSG00000139163	chr12	22778009	22843599	+	ETNK1	ENSG00000139163.11	0.387949	6.75293	25.969	1.55388e-05	0.0059475
ENSG00000187950	chr12	29565407	29650619	-	OVCH1	ENSG00000187950.4	1.38866	2.08309	25.9588	1.55837e-05	0.0059475
ENSG00000133687	chr12	29653773	29937692	-	TMTC1	ENSG00000133687.11	0.512448	6.8066	20.3743	8.31111e-05	0.0133682
ENSG00000177119	chr12	45609770	45834187	+	ANO6	ENSG00000177119.11	0.610557	5.29157	14.6943	0.000566556	0.0365312
ENSG00000134294	chr12	46751972	46766650	-	SLC38A2	ENSG00000134294.9	0.961717	7.90878	9.57831	0.00410346	0.0859635
ENSG00000005175	chr12	48057070	48099844	-	RPAP3	ENSG00000005175.5	0.238476	4.98506	12.3416	0.00136012	0.0547317
ENSG00000211584	chr12	48147699	48176536	+	SLC48A1	ENSG00000211584.9	-0.517639	6.08857	9.61458	0.00404199	0.0853169
ENSG00000167528	chr12	48733791	48745197	-	ZNF641	ENSG00000167528.8	-0.274898	5.13692	9.5074	0.00422658	0.0864638
ENSG00000258057	chr12	50222325	50234926	+	BCDIN3D-AS1	ENSG00000258057.1	-0.48192	2.43936	8.94045	0.00536655	0.0960293
ENSG00000066117	chr12	50478755	50494495	+	SMARCD1	ENSG00000066117.10	-0.19944	5.13536	9.48844	0.00426016	0.0864638
ENSG00000161813	chr12	50786166	50873787	+	LARP4	ENSG00000161813.16	0.321217	6.40927	12.5724	0.00124515	0.0528662
ENSG00000123338	chr12	54891495	54937726	+	NCKAP1L	ENSG00000123338.8	1.47848	3.40355	22.5495	4.23509e-05	0.00910114
ENSG00000135404	chr12	56119107	56123491	-	CD63	ENSG00000135404.7	0.335409	6.04321	11.2199	0.00210673	0.0659805
ENSG00000182796	chr12	56223529	56230030	+	TMEM198B	ENSG00000182796.8	-0.502235	3.8708	9.44296	0.00434192	0.0867787
ENSG00000123374	chr12	56360553	56366568	+	CDK2	ENSG00000123374.6	1.05018	2.19568	14.7552	0.000554253	0.0365312
ENSG00000182199	chr12	57623110	57628718	+	SHMT2	ENSG00000182199.6	0.658653	3.73605	15.5407	0.000418702	0.0321331
ENSG00000123329	chr12	57866038	57882597	-	ARHGAP9	ENSG00000123329.13	0.987484	2.49657	17.5965	0.000205969	0.0218683
ENSG00000135655	chr12	62654119	62811211	+	USP15	ENSG00000135655.9	0.2424	6.08165	15.9549	0.000361933	0.0304218
ENSG00000184575	chr12	64798130	64844907	+	XPOT	ENSG00000184575.7	0.228182	6.75882	10.796	0.00249464	0.0696028
ENSG00000127311	chr12	66696325	66737423	+	HELB	ENSG00000127311.5	0.800626	2.63593	13.315	0.000940546	0.0464386
ENSG00000187109	chr12	76438670	76478813	-	NAP1L1	ENSG00000187109.9	0.211067	8.3976	11.7229	0.0017284	0.061669
ENSG00000072041	chr12	85253492	85307394	-	SLC6A15	ENSG00000072041.12	0.364622	6.15224	10.1361	0.00325949	0.0792207
ENSG00000133639	chr12	92536286	92539673	-	BTG1	ENSG00000133639.3	0.445273	4.82934	8.90058	0.00545833	0.0962898
ENSG00000111145	chr12	96588160	96663613	+	ELK3	ENSG00000111145.3	0.73369	3.09009	14.2345	0.000669518	0.0400254
ENSG00000166130	chr12	99007183	99038891	-	IKBIP	ENSG00000166130.10	0.868456	1.97536	12.7382	0.00116895	0.0515836
ENSG00000136021	chr12	100660918	100735502	+	SCYL2	ENSG00000136021.13	0.251097	5.94491	17.3471	0.000224077	0.0228
ENSG00000136048	chr12	102271129	102405908	+	DRAM1	ENSG00000136048.9	0.861117	1.94506	16.0949	0.00034464	0.0296748
ENSG00000110880	chr12	109038885	109125372	-	CORO1C	ENSG00000110880.6	0.300346	6.67049	9.89629	0.00359691	0.0824459
ENSG00000139438	chr12	110152033	110208312	+	FAM222A	ENSG00000139438.5	-0.611584	4.30268	8.8287	0.00562811	0.0978453
ENSG00000196850	chr12	110969120	111021125	-	PPTC7	ENSG00000196850.4	0.464177	5.44053	17.0471	0.000248139	0.0243332
ENSG00000111300	chr12	112464500	112546826	-	NAA25	ENSG00000111300.5	0.220535	6.25806	11.2176	0.00210858	0.0659805
ENSG00000089159	chr12	120648250	120703574	-	PXN	ENSG00000089159.11	0.476121	4.91124	13.1693	0.000993311	0.0477093
ENSG00000130779	chr12	122755979	122907179	-	CLIP1	ENSG00000130779.15	0.287522	7.66366	11.3795	0.00197787	0.0635979
ENSG00000130783	chr12	123258874	123312075	+	CCDC62	ENSG00000130783.9	0.548176	3.28543	9.83338	0.00369152	0.0830235
ENSG00000130787	chr12	123319000	123347507	+	HIP1R	ENSG00000130787.9	-0.42362	6.65443	10.6266	0.00267062	0.0724338
ENSG00000111358	chr12	124118375	124147153	+	GTF2H3	ENSG00000111358.9	-0.275976	4.28693	9.1345	0.00494294	0.0921714
ENSG00000119242	chr12	124403207	124457378	-	CCDC92	ENSG00000119242.4	0.223927	6.85443	8.90358	0.00545137	0.0962898
ENSG00000250091	chr12	124410971	124419531	-	DNAH10OS	ENSG00000250091.2	0.350772	4.81415	9.6452	0.00399085	0.0848717
ENSG00000270005	chr12	124420169	124420753	-	RP11-380L11.3	ENSG00000270005.1	0.562283	2.34915	11.6022	0.00181205	0.061669
ENSG00000111450	chr12	131274145	131323811	-	STX2	ENSG00000111450.9	0.329835	4.6804	10.669	0.00262537	0.0717076
ENSG00000165475	chr13	20977806	21099996	-	CRYL1	ENSG00000165475.9	-0.390982	4.61937	11.1763	0.00214348	0.0663772
ENSG00000032742	chr13	21140585	21265503	+	IFT88	ENSG00000032742.13	-0.318909	4.62912	9.95482	0.00351121	0.0818182
ENSG00000151835	chr13	23902965	24007841	-	SACS	ENSG00000151835.9	0.253527	8.60962	10.822	0.00246878	0.0695742
ENSG00000182957	chr13	24553944	24881212	+	SPATA13	ENSG00000182957.11	0.462454	5.67191	10.2299	0.00313687	0.0786781
ENSG00000120690	chr13	41506056	41635576	-	ELF1	ENSG00000120690.9	0.640568	4.49859	9.80281	0.00373845	0.0830235
ENSG00000133112	chr13	45911008	45915505	-	TPT1	ENSG00000133112.12	0.448603	8.49533	13.625	0.000837959	0.0441707
ENSG00000215475	chr13	46354405	46425871	-	SIAH3	ENSG00000215475.3	-0.570912	2.5979	9.94385	0.0035271	0.0820266
ENSG00000136167	chr13	46700055	46786006	-	LCP1	ENSG00000136167.9	1.89831	4.11552	31.9921	3.07359e-06	0.00278474
ENSG00000136156	chr13	48807294	48837063	+	ITM2B	ENSG00000136156.8	0.213968	8.10056	10.887	0.00240535	0.0687357
ENSG00000139687	chr13	48877887	49056122	+	RB1	ENSG00000139687.9	0.375751	5.94497	15.0373	0.000500833	0.0351081
ENSG00000150510	chr13	51796503	51858377	+	FAM124A	ENSG00000150510.11	-0.472823	5.18255	10.8174	0.00247336	0.0695742
ENSG00000178695	chr13	77454312	77460540	-	KCTD12	ENSG00000178695.4	0.861258	6.50559	19.4801	0.000110647	0.0157823
ENSG00000234377	chr13	78493824	79191463	+	RNF219-AS1	ENSG00000234377.3	-0.826324	3.61185	9.24475	0.00471842	0.0901112
ENSG00000102524	chr13	108903588	108960832	+	TNFSF13B	ENSG00000102524.7	0.842079	2.19458	23.7848	2.9257e-05	0.0075116
ENSG00000185950	chr13	110406184	110438915	-	IRS2	ENSG00000185950.7	0.307768	6.83015	11.9614	0.00157513	0.0580743
ENSG00000100814	chr14	20779527	20801471	-	CCNB1IP1	ENSG00000100814.13	0.40591	4.17278	10.066	0.00335449	0.0804222
ENSG00000165795	chr14	21484922	21539031	-	NDRG2	ENSG00000165795.16	-0.477829	8.87275	10.0283	0.00340681	0.0807173
ENSG00000165821	chr14	21989232	22005350	-	SALL2	ENSG00000165821.7	-0.354458	5.46617	16.4908	0.000300373	0.0268102
ENSG00000157227	chr14	23305766	23318236	+	MMP14	ENSG00000157227.8	0.95082	2.76758	17.8271	0.000190612	0.0211939
ENSG00000100842	chr14	23825611	23834961	-	EFS	ENSG00000100842.8	-0.895047	4.38123	12.7433	0.00116672	0.0515836
ENSG00000129480	chr14	31915242	31926716	-	DTD2	ENSG00000129480.8	-0.45571	3.68378	15.4412	0.000433716	0.0327513
ENSG00000258655	chr14	32544625	32545999	-	ARHGAP5-AS1	ENSG00000258655.1	-0.588556	2.01669	8.83338	0.00561688	0.0978453
ENSG00000151322	chr14	33404139	34273382	+	NPAS3	ENSG00000151322.14	-0.387391	5.94601	9.12406	0.00496478	0.0921714
ENSG00000129521	chr14	34393437	34931980	-	EGLN3	ENSG00000129521.9	-0.396947	4.94708	9.23964	0.00472859	0.0901112
ENSG00000165389	chr14	34901995	34931562	-	SPTSSA	ENSG00000165389.6	0.442061	3.66962	10.9671	0.00232956	0.0682484
ENSG00000198604	chr14	35221937	35344853	-	BAZ1A	ENSG00000198604.6	0.670741	4.68528	13.9082	0.000754657	0.0421206
ENSG00000100906	chr14	35870717	35873955	-	NFKBIA	ENSG00000100906.6	1.02824	5.41529	12.1052	0.00148981	0.0559872
ENSG00000259070	chr14	39218545	39417477	-	LINC00639	ENSG00000259070.1	-0.943758	4.31216	13.7883	0.00078878	0.0428291
ENSG00000100504	chr14	51324609	51411454	-	PYGL	ENSG00000100504.12	1.34443	3.68268	24.693	2.24165e-05	0.00704129
ENSG00000139926	chr14	51955818	52197445	+	FRMD6	ENSG00000139926.11	-0.489371	4.15905	12.2073	0.00143228	0.0559872
ENSG00000197930	chr14	53106634	53162618	-	ERO1L	ENSG00000197930.8	0.274892	6.18209	9.91641	0.0035672	0.0824459
ENSG00000020577	chr14	55033815	55260033	+	SAMD4A	ENSG00000020577.9	0.727217	6.64675	15.0296	0.000502219	0.0351081
ENSG00000100625	chr14	61176246	61191066	-	SIX4	ENSG00000100625.8	0.725483	2.84661	9.9737	0.00348405	0.0814541
ENSG00000100644	chr14	62162231	62214976	+	HIF1A	ENSG00000100644.12	0.637824	6.74555	24.3975	2.44334e-05	0.00704129
ENSG00000126804	chr14	64970430	65000408	+	ZBTB1	ENSG00000126804.9	0.498671	5.80581	12.1185	0.00148219	0.0559872
ENSG00000126822	chr14	65170820	65213610	+	PLEKHG3	ENSG00000126822.11	-0.776469	6.2251	11.587	0.00182284	0.061669
ENSG00000033170	chr14	65877310	66210839	+	FUT8	ENSG00000033170.12	-0.432941	6.41989	16.0246	0.000353217	0.0300318
ENSG00000054690	chr14	68000018	68056329	+	PLEKHH1	ENSG00000054690.9	-0.941793	8.2648	8.92247	0.00540774	0.0961086
ENSG00000100647	chr14	70078313	70181859	+	KIAA0247	ENSG00000100647.7	0.273981	5.18998	9.50077	0.00423829	0.0864638
ENSG00000205683	chr14	73086004	73360809	-	DPF3	ENSG00000205683.7	-0.449911	4.16456	10.7068	0.00258569	0.0714387
ENSG00000080815	chr14	73603126	73690399	+	PSEN1	ENSG00000080815.14	-0.416196	6.6383	12.9518	0.00107811	0.0494283
ENSG00000205659	chr14	74551499	74667936	+	LIN52	ENSG00000205659.6	-0.265996	3.93224	8.74614	0.00583016	0.0998183
ENSG00000119655	chr14	74942895	74960880	-	NPC2	ENSG00000119655.4	0.535361	3.4512	9.66512	0.00395797	0.0848717
ENSG00000119650	chr14	76368479	76550928	+	IFT43	ENSG00000119650.8	-0.367194	3.44419	16.669	0.000282466	0.0262415
ENSG00000140025	chr14	90261013	90421121	-	EFCAB11	ENSG00000140025.11	-0.589823	3.18196	11.66	0.00177147	0.061669
ENSG00000100599	chr14	92980118	93155339	+	RIN3	ENSG00000100599.11	0.723113	2.9101	19.9977	9.36926e-05	0.0147004
ENSG00000211574	chr14	101318727	101318824	+	MIR770	ENSG00000211574.1	-0.627543	3.10797	10.167	0.00321849	0.0788599
ENSG00000225746	chr14	101403738	101426536	+	AL132709.5	ENSG00000225746.4	0.401115	5.37083	16.9235	0.000258843	0.0250343
ENSG00000089902	chr14	103058998	103196913	+	RCOR1	ENSG00000089902.8	0.341906	4.67626	19.3255	0.000116325	0.0157944
ENSG00000100711	chr14	104182067	104200005	+	ZFYVE21	ENSG00000100711.9	-0.328795	5.59793	9.52637	0.00419326	0.0864638
ENSG00000068793	chr15	22892005	23006016	+	CYFIP1	ENSG00000068793.13	0.447155	6.32766	10.9075	0.00238566	0.0687357
ENSG00000271347	chr15	25236633	25236900	+	RP11-701H24.7	ENSG00000271347.1	0.446178	5.05977	11.3579	0.00199478	0.0635979
ENSG00000104067	chr15	29991571	30261068	-	TJP1	ENSG00000104067.12	-0.274386	8.68864	10.888	0.00240436	0.0687357
ENSG00000137841	chr15	40570377	40600136	-	PLCB2	ENSG00000137841.7	0.765752	3.76315	12.3984	0.0013308	0.0543078
ENSG00000128944	chr15	40674922	40686447	+	KNSTRN	ENSG00000128944.9	0.425953	3.57477	8.82066	0.00564744	0.0979699
ENSG00000092445	chr15	41849873	41871536	+	TYRO3	ENSG00000092445.7	-0.297011	7.01219	12.0884	0.00149956	0.0560192
ENSG00000103966	chr15	42190950	42264776	-	EHD4	ENSG00000103966.5	0.524723	3.18731	12.1849	0.00144471	0.0559872
ENSG00000092531	chr15	42783431	42837547	+	SNAP23	ENSG00000092531.5	0.418831	4.68436	10.4104	0.00291465	0.0765013
ENSG00000166710	chr15	45003675	45011075	+	B2M	ENSG00000166710.13	1.14328	7.30027	37.1441	8.69488e-07	0.00228146
ENSG00000138593	chr15	49280673	49338760	-	SECISBP2L	ENSG00000138593.4	-0.282162	8.51377	9.51625	0.004211	0.0864638
ENSG00000166200	chr15	49398268	49447858	-	COPS2	ENSG00000166200.10	0.273542	6.37242	18.0361	0.000177746	0.0203199
ENSG00000104043	chr15	50150435	50475014	-	ATP8B4	ENSG00000104043.10	0.574907	3.93873	9.31691	0.00457743	0.0885667
ENSG00000182718	chr15	60639333	60695082	-	ANXA2	ENSG00000182718.12	0.994457	3.52634	8.76434	0.00578496	0.0995305
ENSG00000103642	chr15	63413999	63434260	+	LACTB	ENSG00000103642.7	0.528735	3.45365	23.2668	3.41278e-05	0.00803361
ENSG00000166128	chr15	63481668	63559981	+	RAB8B	ENSG00000166128.8	0.400553	5.59346	34.4369	1.66663e-06	0.00255886
ENSG00000090487	chr15	65255362	65282648	-	SPG21	ENSG00000090487.6	0.236001	4.86471	10.8321	0.00245881	0.0694418
ENSG00000140332	chr15	70340129	70390515	-	TLE3	ENSG00000140332.11	0.398156	5.30844	12.8674	0.00111308	0.0501112
ENSG00000066933	chr15	72114632	72410918	-	MYO9A	ENSG00000066933.11	0.15411	8.01884	9.32662	0.00455881	0.0885667
ENSG00000140463	chr15	72978527	73030817	+	BBS4	ENSG00000140463.9	-0.294285	4.03613	11.051	0.00225296	0.0675456
ENSG00000140464	chr15	74287014	74340153	+	PML	ENSG00000140464.15	0.498126	4.53212	8.94955	0.00534583	0.0957976
ENSG00000167173	chr15	75487984	75504510	+	C15orf39	ENSG00000167173.14	0.427524	2.82461	9.38846	0.00444211	0.0875716
ENSG00000172349	chr15	81451916	81605104	+	IL16	ENSG00000172349.12	0.736673	2.82881	9.44139	0.00434477	0.0867787
ENSG00000177082	chr15	85185999	85197574	-	WDR73	ENSG00000177082.8	-0.324254	3.81827	10.7011	0.00259164	0.0714387
ENSG00000170776	chr15	85923802	86292586	+	AKAP13	ENSG00000170776.15	0.410041	6.76552	20.6452	7.62898e-05	0.0130614
ENSG00000181026	chr15	89164527	89175513	+	AEN	ENSG00000181026.13	0.567332	2.77246	11.4228	0.00194436	0.0634096
ENSG00000157766	chr15	89346674	89418585	+	ACAN	ENSG00000157766.11	1.07228	2.39543	14.3951	0.000631467	0.0383724
ENSG00000242498	chr15	90443159	90456188	-	C15orf38	ENSG00000242498.3	-0.416925	3.72444	10.2052	0.00316866	0.0787201
ENSG00000007541	chr16	616995	634136	+	PIGQ	ENSG00000007541.10	-0.416771	4.43704	11.0407	0.00226213	0.0676341
ENSG00000260807	chr16	1025761	1031596	-	RP11-161M6.2	ENSG00000260807.2	-0.492183	5.68651	9.98382	0.00346958	0.0812502
ENSG00000067836	chr16	4846969	4852951	-	ROGDI	ENSG00000067836.8	-0.478867	5.46605	13.9907	0.000732102	0.0418648
ENSG00000118898	chr16	4932508	5010742	-	PPL	ENSG00000118898.11	-0.440787	4.84215	10.6154	0.00268273	0.0724338
ENSG00000103184	chr16	5008318	5069159	+	SEC14L5	ENSG00000103184.7	-0.50535	6.51726	13.2486	0.000964227	0.0471137
ENSG00000179583	chr16	10971055	11026079	+	CIITA	ENSG00000179583.13	1.05849	3.32933	10.5816	0.00271954	0.0732271
ENSG00000157045	chr16	15131710	15149921	-	NTAN1	ENSG00000157045.4	0.305662	4.0272	9.75994	0.00380535	0.0840541
ENSG00000205730	chr16	19125254	19132946	+	ITPRIPL2	ENSG00000205730.5	0.597748	4.45314	12.2394	0.00141468	0.0558009
ENSG00000077238	chr16	27324989	27376099	+	IL4R	ENSG00000077238.9	1.18939	4.38218	10.2194	0.0031504	0.0787201
ENSG00000178188	chr16	28857921	28885526	+	SH2B1	ENSG00000178188.10	-0.211762	5.81458	9.12453	0.00496381	0.0921714
ENSG00000174943	chr16	29916333	29938356	-	KCTD13	ENSG00000174943.5	-0.485067	4.51315	15.6081	0.00040886	0.0317226
ENSG00000169896	chr16	31271311	31344213	+	ITGAM	ENSG00000169896.12	1.0832	2.90366	15.1086	0.000488219	0.0349957
ENSG00000121274	chr16	50186829	50269221	+	PAPD5	ENSG00000121274.8	0.386969	5.11736	11.1621	0.0021556	0.0664639
ENSG00000087253	chr16	55542910	55620582	+	LPCAT2	ENSG00000087253.7	0.90774	4.02922	15.6188	0.00040731	0.0317226
ENSG00000125148	chr16	56642111	56643409	+	MT2A	ENSG00000125148.6	0.831276	5.0321	9.07708	0.00506439	0.093349
ENSG00000140853	chr16	57023397	57117443	+	NLRC5	ENSG00000140853.11	1.3315	3.46093	19.0765	0.000126131	0.0167818
ENSG00000205336	chr16	57644564	57698944	+	GPR56	ENSG00000205336.7	0.512781	6.55819	12.6599	0.00120428	0.0522208
ENSG00000140931	chr16	66637777	66647795	+	CMTM3	ENSG00000140931.15	0.59776	1.97559	13.0782	0.00102792	0.0485838
ENSG00000135723	chr16	67263290	67281561	-	FHOD1	ENSG00000135723.9	0.569604	2.56558	9.90177	0.00358879	0.0824459
ENSG00000124074	chr16	67696848	67701168	-	ENKD1	ENSG00000124074.7	-0.658224	1.7545	17.1754	0.000237526	0.0236204
ENSG00000159792	chr16	67927175	67963581	+	PSKH1	ENSG00000159792.5	-0.415271	3.56145	9.46511	0.0043019	0.0865758
ENSG00000168807	chr16	69221032	69342955	+	SNTB2	ENSG00000168807.12	0.428123	6.10916	10.2475	0.00311444	0.0783939
ENSG00000103051	chr16	70514471	70557468	-	COG4	ENSG00000103051.14	-0.338576	4.74808	19.5464	0.000108305	0.0157823
ENSG00000260664	chr16	72459847	72463072	+	AC004158.3	ENSG00000260664.1	-0.430287	4.80119	9.47878	0.0042774	0.0865346
ENSG00000168404	chr16	74705753	74734858	-	MLKL	ENSG00000168404.8	1.11542	2.74054	14.0165	0.000725194	0.0417978
ENSG00000152910	chr16	76311176	76593135	+	CNTNAP4	ENSG00000152910.14	-0.620365	6.72619	12.6129	0.00122606	0.0525796
ENSG00000103187	chr16	84599200	84651683	-	COTL1	ENSG00000103187.6	0.42667	5.17717	9.15072	0.0049092	0.0920316
ENSG00000103264	chr16	87360593	87425748	-	FBXO31	ENSG00000103264.11	0.221125	5.73441	11.3707	0.00198471	0.0635979
ENSG00000051523	chr16	88709691	88717560	-	CYBA	ENSG00000051523.6	1.05191	2.30204	13.014	0.0010531	0.048917
ENSG00000259877	chr16	89281638	89284061	-	RP11-46C24.7	ENSG00000259877.1	-0.560364	2.5293	11.6183	0.0018006	0.061669
ENSG00000074660	chr17	1537152	1549041	-	SCARF1	ENSG00000074660.11	0.576462	2.77002	9.62479	0.00402487	0.0852101
ENSG00000108381	chr17	3375668	3406713	+	ASPA	ENSG00000108381.6	-1.01582	5.99036	12.605	0.00122975	0.0525796
ENSG00000161921	chr17	4636821	4643217	-	CXCL16	ENSG00000161921.10	0.811186	2.80763	11.5525	0.00184769	0.061909
ENSG00000141040	chr17	16454701	16472520	-	ZNF287	ENSG00000141040.10	-0.314071	4.27643	9.45782	0.00431503	0.086675
ENSG00000260328	chr17	16915228	16918304	-	RP11-416I2.1	ENSG00000260328.1	-0.745059	2.45977	8.88109	0.00550381	0.0966141
ENSG00000108551	chr17	17397751	17399709	-	RASD1	ENSG00000108551.4	0.440666	5.81976	8.74438	0.00583457	0.0998183
ENSG00000131899	chr17	18128901	18148189	+	LLGL1	ENSG00000131899.6	-0.619953	5.66263	14.7302	0.000559277	0.0365312
ENSG00000072210	chr17	19551449	19580911	+	ALDH3A2	ENSG00000072210.14	0.350361	6.21166	11.9395	0.00158859	0.0582662
ENSG00000034152	chr17	21187984	21218552	+	MAP2K3	ENSG00000034152.14	0.770821	3.20215	18.2845	0.000163652	0.0194196
ENSG00000168961	chr17	25956824	25976586	+	LGALS9	ENSG00000168961.12	1.20787	2.50272	19.0295	0.000128079	0.0167818
ENSG00000004139	chr17	26691378	26728065	+	SARM1	ENSG00000004139.9	-0.328402	4.90022	19.5094	0.000109603	0.0157823
ENSG00000108256	chr17	27582854	27621136	-	NUFIP2	ENSG00000108256.4	0.344568	7.82338	9.5965	0.00407251	0.0858232
ENSG00000005156	chr17	33307513	33332083	+	LIG3	ENSG00000005156.7	-0.252303	4.90152	10.1383	0.00325651	0.0792207
ENSG00000161395	chr17	37827375	37853050	-	PGAP3	ENSG00000161395.8	-0.496689	3.43899	9.63558	0.00400684	0.0849559
ENSG00000213424	chr17	38810917	38821433	-	KRT222	ENSG00000213424.4	0.514207	3.66133	12.2064	0.00143277	0.0559872
ENSG00000173805	chr17	39873994	39890896	-	HAP1	ENSG00000173805.11	0.92766	3.93319	21.2635	6.28612e-05	0.0115294
ENSG00000173786	chr17	40118759	40129749	+	CNP	ENSG00000173786.12	-0.89564	9.12926	12.3115	0.00137595	0.0547317
ENSG00000236194	chr17	40422535	40424701	-	AC003104.1	ENSG00000236194.2	0.586942	1.61193	10.502	0.00280848	0.0748274
ENSG00000168610	chr17	40465342	40540586	-	STAT3	ENSG00000168610.10	0.486955	6.84054	17.8024	0.000192197	0.0212033
ENSG00000188554	chr17	41322498	41363708	+	NBR1	ENSG00000188554.9	-0.156387	7.08771	9.88684	0.00361095	0.0824459
ENSG00000168591	chr17	42264338	42269099	+	TMUB2	ENSG00000168591.11	-0.316176	4.20143	10.9396	0.00235526	0.0684334
ENSG00000267160	chr17	42751057	42753625	-	RP11-1072C15.4	ENSG00000267160.1	0.717144	1.8637	12.5691	0.00124668	0.0528662
ENSG00000136436	chr17	46908350	46943884	+	CALCOCO2	ENSG00000136436.10	0.312419	6.45322	9.90289	0.00358712	0.0824459
ENSG00000180891	chr17	55938604	56032684	-	CUEDC1	ENSG00000180891.8	-0.512792	4.6055	9.47277	0.00428815	0.0865758
ENSG00000062716	chr17	57784553	57919616	+	VMP1	ENSG00000062716.6	0.341411	6.19285	12.1238	0.00147917	0.0559872
ENSG00000136485	chr17	61627822	61671639	+	DCAF7	ENSG00000136485.10	-0.207164	6.53398	12.211	0.00143022	0.0559872
ENSG00000108370	chr17	63133549	63223821	+	RGS9	ENSG00000108370.11	-0.563596	2.17641	9.36813	0.00448012	0.087968
ENSG00000125454	chr17	73269073	73285591	-	SLC25A19	ENSG00000125454.7	0.628323	2.47147	10.9482	0.0023472	0.0683398
ENSG00000177728	chr17	73437240	73496171	+	KIAA0195	ENSG00000177728.10	-0.272212	6.18986	15.7338	0.000391135	0.0314905
ENSG00000132478	chr17	73780681	73821886	+	UNK	ENSG00000132478.5	-0.452323	4.44791	15.4013	0.000439896	0.0328665
ENSG00000132481	chr17	73870242	73874656	-	TRIM47	ENSG00000132481.2	0.929921	3.70745	11.6032	0.00181132	0.061669
ENSG00000129667	chr17	74466973	74497872	-	RHBDF2	ENSG00000129667.8	1.03061	3.53346	19.2585	0.00011888	0.0159877
ENSG00000163597	chr17	74553848	74561430	+	SNHG16	ENSG00000163597.10	0.310424	4.30298	9.88085	0.00361989	0.0824459
ENSG00000204278	chr17	76227391	76237068	+	TMEM235	ENSG00000204278.8	-1.43854	3.39017	15.4195	0.000437076	0.0328295
ENSG00000185504	chr17	79506911	79520987	-	C17orf70	ENSG00000185504.12	-0.552616	3.18837	13.6293	0.000836603	0.0441707
ENSG00000141526	chr17	80186273	80219005	+	SLC16A3	ENSG00000141526.10	1.28664	2.84253	17.3631	0.000222867	0.0228
ENSG00000101605	chr18	3066805	3220106	-	MYOM1	ENSG00000101605.8	-0.513641	4.106	9.73892	0.00383863	0.0842558
ENSG00000101608	chr18	3247479	3256234	+	MYL12A	ENSG00000101608.8	0.630326	4.1168	14.7739	0.000550536	0.0365312
ENSG00000134265	chr18	10525902	10552758	+	NAPG	ENSG00000134265.8	0.282372	6.9072	10.0807	0.00333427	0.0800736
ENSG00000175354	chr18	12785477	12929642	-	PTPN2	ENSG00000175354.14	0.440364	5.08088	15.7057	0.000395024	0.0314905
ENSG00000154040	chr18	21718942	21741567	+	CABYR	ENSG00000154040.16	0.425025	3.49101	9.41742	0.00438856	0.0870384
ENSG00000198795	chr18	22641890	22932154	-	ZNF521	ENSG00000198795.6	-0.4846	4.47011	13.0394	0.00104307	0.0486975
ENSG00000186814	chr18	32831032	32870196	-	ZSCAN30	ENSG00000186814.8	-0.398358	5.2201	9.49713	0.00424473	0.0864638
ENSG00000172175	chr18	56338618	56417371	+	MALT1	ENSG00000172175.8	0.426263	4.6831	9.1829	0.004843	0.0914278
ENSG00000081913	chr18	60382672	60647666	+	PHLPP1	ENSG00000081913.9	-0.383787	7.18117	9.57498	0.00410915	0.0859635
ENSG00000141665	chr18	71740588	71815100	-	FBXO15	ENSG00000141665.7	-0.587883	2.04529	9.36537	0.0044853	0.087968
ENSG00000226742	chr18	77724561	77730822	+	HSBP1L1	ENSG00000226742.3	0.602994	2.45256	11.0058	0.00229385	0.0678877
ENSG00000011304	chr19	797075	812327	+	PTBP1	ENSG00000011304.12	0.343955	5.08515	9.64807	0.00398609	0.0848717
ENSG00000180448	chr19	1065922	1086627	+	HMHA1	ENSG00000180448.6	1.11968	2.43592	17.1494	0.000239635	0.0236636
ENSG00000130005	chr19	1397091	1401569	-	GAMT	ENSG00000130005.7	-0.62924	3.25092	8.97383	0.00529098	0.0951769
ENSG00000099860	chr19	2476120	2478257	+	GADD45B	ENSG00000099860.4	1.37039	4.77514	9.71937	0.00386987	0.0844612
ENSG00000060558	chr19	3136191	3163767	+	GNA15	ENSG00000060558.3	0.84904	1.81817	13.3601	0.000924807	0.0463092
ENSG00000089847	chr19	4183351	4224811	+	ANKRD24	ENSG00000089847.8	-0.446014	5.39068	17.6972	0.000199104	0.0216273
ENSG00000125730	chr19	6677715	6730573	-	C3	ENSG00000125730.12	1.53689	7.06416	16.8042	0.000269647	0.0253846
ENSG00000125733	chr19	6737936	6751537	+	TRIP10	ENSG00000125733.13	1.10536	3.23854	12.709	0.001182	0.0518357
ENSG00000141968	chr19	6772725	6857377	+	VAV1	ENSG00000141968.3	0.955138	1.83498	12.4399	0.00130981	0.0536109
ENSG00000167772	chr19	8428173	8439257	+	ANGPTL4	ENSG00000167772.7	1.57273	4.08322	11.2136	0.00211198	0.0659805
ENSG00000142347	chr19	8585674	8642461	-	MYO1F	ENSG00000142347.12	1.07528	2.97692	17.76	0.00019495	0.0213402
ENSG00000129353	chr19	10713133	10755235	+	SLC44A2	ENSG00000129353.10	-0.442522	6.26087	11.327	0.00201928	0.0642214
ENSG00000130164	chr19	11200038	11244492	+	LDLR	ENSG00000130164.7	0.774765	5.32596	23.8287	2.88793e-05	0.0075116
ENSG00000105607	chr19	13001840	13025021	+	GCDH	ENSG00000105607.8	-0.454471	3.65235	10.3771	0.00295437	0.0767729
ENSG00000008441	chr19	13106422	13209610	+	NFIX	ENSG00000008441.12	-0.291064	8.2191	12.2891	0.00138788	0.0550514
ENSG00000141867	chr19	15347647	15443356	-	BRD4	ENSG00000141867.13	0.229634	7.13608	14.7169	0.000561972	0.0365312
ENSG00000214046	chr19	16741562	16771253	-	SMIM7	ENSG00000214046.4	-0.270675	5.17279	9.85025	0.00366588	0.0829583
ENSG00000130304	chr19	17579578	17616977	+	SLC27A1	ENSG00000130304.12	-0.409927	5.27254	11.0264	0.00227507	0.0676341
ENSG00000130309	chr19	17666403	17693971	+	COLGALT1	ENSG00000130309.6	0.460329	4.73943	9.30759	0.00459538	0.0887708
ENSG00000105639	chr19	17935589	17958880	-	JAK3	ENSG00000105639.14	0.793563	3.59206	12.469	0.00129532	0.0533869
ENSG00000167487	chr19	18747775	18781309	+	KLHL26	ENSG00000167487.7	-0.451524	3.89574	12.4661	0.00129677	0.0533869
ENSG00000167491	chr19	19496635	19619740	+	GATAD2A	ENSG00000167491.13	0.297653	5.24749	10.1061	0.0032997	0.0796497
ENSG00000089639	chr19	19740285	19754476	-	GMIP	ENSG00000089639.6	0.518754	2.72654	9.16575	0.00487814	0.0918457
ENSG00000172687	chr19	21541732	21562104	+	ZNF738	ENSG00000172687.9	0.474586	2.76473	10.2813	0.00307183	0.0780168
ENSG00000198597	chr19	30719197	31204445	+	ZNF536	ENSG00000198597.4	-0.719897	5.81738	12.2711	0.00139751	0.0552781
ENSG00000153879	chr19	33864236	33873592	+	CEBPG	ENSG00000153879.4	0.402343	5.31997	9.66799	0.00395325	0.0848717
ENSG00000089351	chr19	35485688	35517375	+	GRAMD1A	ENSG00000089351.10	0.273825	4.71524	9.88412	0.003615	0.0824459
ENSG00000004777	chr19	36265434	36279724	+	ARHGAP33	ENSG00000004777.14	-0.454273	5.07274	9.49945	0.00424062	0.0864638
ENSG00000142065	chr19	36827162	36870101	-	ZFP14	ENSG00000142065.9	-0.328479	5.33504	24.1709	2.61103e-05	0.00722949
ENSG00000167641	chr19	38741877	38747231	-	PPP1R14A	ENSG00000167641.6	-0.993567	3.91576	9.68538	0.00392481	0.084827
ENSG00000090920	chr19	40353963	40440533	-	FCGBP	ENSG00000090920.9	2.36912	4.62835	10.9738	0.00232334	0.0682484
ENSG00000105329	chr19	41807492	41859816	-	TGFB1	ENSG00000105329.5	1.06544	3.22328	24.863	2.13376e-05	0.00704129
ENSG00000142039	chr19	41816094	41830788	+	CCDC97	ENSG00000142039.3	-0.261205	3.99851	8.87943	0.00550771	0.0966141
ENSG00000073050	chr19	44047192	44084625	-	XRCC1	ENSG00000073050.7	-0.270607	3.72964	10.8037	0.00248698	0.0696028
ENSG00000011422	chr19	44150247	44174699	-	PLAUR	ENSG00000011422.7	1.13213	1.88388	23.5342	3.15134e-05	0.00794645
ENSG00000125753	chr19	46009837	46030241	+	VASP	ENSG00000125753.9	0.757938	3.40602	13.1273	0.00100913	0.0483049
ENSG00000177464	chr19	46093022	46105466	-	GPR4	ENSG00000177464.4	1.08729	3.07369	9.31633	0.00457855	0.0885667
ENSG00000142512	chr19	51913275	51921057	-	SIGLEC10	ENSG00000142512.10	1.68421	2.36604	22.535	4.25377e-05	0.00910114
ENSG00000167614	chr19	54926393	54948080	+	TTYH1	ENSG00000167614.9	-0.562875	6.69505	16.5807	0.000291189	0.0265283
ENSG00000187902	chr19	55940107	55954230	-	SHISA7	ENSG00000187902.7	-0.360757	6.01058	10.2486	0.00311306	0.0783939
ENSG00000166770	chr19	56988619	57012035	+	ZNF667-AS1	ENSG00000166770.6	-0.438653	4.12048	10.677	0.00261688	0.0717061
ENSG00000197714	chr19	57791419	57804937	+	ZNF460	ENSG00000197714.4	0.283616	6.75412	12.7104	0.00118137	0.0518357
ENSG00000176293	chr19	58570607	58597677	+	ZNF135	ENSG00000176293.15	-0.395429	4.45314	9.70652	0.00389055	0.0845206
ENSG00000198131	chr19	58739960	58788815	+	ZNF544	ENSG00000198131.9	-0.266984	5.11286	9.38923	0.00444067	0.0875716
ENSG00000185052	chr20	19193290	19703581	+	SLC24A3	ENSG00000185052.7	-0.62355	3.68807	13.554	0.000860332	0.0441953
ENSG00000125810	chr20	23059986	23066977	-	CD93	ENSG00000125810.9	1.75277	3.71478	16.3258	0.000318043	0.0277228
ENSG00000154930	chr20	24986868	25039616	-	ACSS1	ENSG00000154930.10	-0.877218	5.86943	14.8285	0.000539808	0.0365312
ENSG00000170191	chr20	25593571	25604811	-	NANP	ENSG00000170191.4	0.450643	2.5558	10.3042	0.00304324	0.0775696
ENSG00000101336	chr20	30639991	30689659	+	HCK	ENSG00000101336.8	1.6937	2.29287	31.9368	3.11728e-06	0.00278474
ENSG00000235217	chr20	30774280	30778330	-	TSPY26P	ENSG00000235217.5	-0.417497	3.66151	10.1653	0.00322074	0.0788599
ENSG00000125977	chr20	32676104	32700138	-	EIF2S2	ENSG00000125977.6	0.331604	5.20234	10.1172	0.00328478	0.0796238
ENSG00000101347	chr20	35518632	35580246	-	SAMHD1	ENSG00000101347.7	0.811215	5.83364	24.0008	2.74492e-05	0.00731339
ENSG00000172216	chr20	48807376	48809212	+	CEBPB	ENSG00000172216.4	1.33686	3.84856	46.6679	1.071e-07	0.00094923
ENSG00000101096	chr20	50003494	50179370	-	NFATC2	ENSG00000101096.15	1.20998	3.49198	22.106	4.84738e-05	0.00977855
ENSG00000101144	chr20	55743804	55841685	-	BMP7	ENSG00000101144.8	-0.636785	4.70049	15.2069	0.000471389	0.0343118
ENSG00000101160	chr20	57570240	57582302	-	CTSZ	ENSG00000101160.9	0.577422	4.61763	15.0859	0.000492204	0.0351031
ENSG00000101187	chr20	61273797	61317137	+	SLCO4A1	ENSG00000101187.11	1.15179	4.71223	11.6442	0.00178245	0.061669
ENSG00000149658	chr20	61826781	61847586	-	YTHDF1	ENSG00000149658.13	0.311175	5.39271	12.8797	0.0011079	0.0501112
ENSG00000125520	chr20	62371214	62374858	+	SLC2A4RG	ENSG00000125520.9	-0.506335	2.8662	9.68301	0.00392868	0.084827
ENSG00000196700	chr20	62588055	62680113	-	ZNF512B	ENSG00000196700.3	-0.243758	5.32394	10.1801	0.00320129	0.0788599
ENSG00000156239	chr21	30244513	30257693	-	N6AMT1	ENSG00000156239.7	-0.366373	4.71578	10.315	0.00303	0.0774526
ENSG00000238197	chr21	34100426	34115433	+	PAXBP1-AS1	ENSG00000238197.1	-0.726611	3.27197	14.1585	0.000688383	0.0405027
ENSG00000184221	chr21	34442450	34444726	+	OLIG1	ENSG00000184221.8	-0.62861	5.45521	9.81213	0.00372407	0.0830235
ENSG00000159128	chr21	34775202	34851655	+	IFNGR2	ENSG00000159128.10	0.405499	4.77051	13.3699	0.000921438	0.0463047
ENSG00000159216	chr21	36160098	37376965	-	RUNX1	ENSG00000159216.14	1.7967	3.54459	26.5177	1.33085e-05	0.00566515
ENSG00000182240	chr21	42539728	42654445	+	BACE2	ENSG00000182240.11	1.30697	4.03269	23.1021	3.58523e-05	0.00815511
ENSG00000160255	chr21	46305868	46351904	-	ITGB2	ENSG00000160255.12	1.68176	3.76051	27.0804	1.1372e-05	0.00501823
ENSG00000182362	chr21	47706251	47717665	+	YBEY	ENSG00000182362.9	-0.511264	2.47444	8.89902	0.00546194	0.0962898
ENSG00000160299	chr21	47744036	47865682	+	PCNT	ENSG00000160299.12	0.308836	7.43116	11.6741	0.00176171	0.061669
ENSG00000177663	chr22	17565844	17596583	+	IL17RA	ENSG00000177663.9	0.72462	4.67908	13.6355	0.000834686	0.0441707
ENSG00000099968	chr22	18111621	18213388	+	BCL2L13	ENSG00000099968.13	0.307699	6.75312	13.1815	0.000988767	0.0476762
ENSG00000070010	chr22	19437433	19466738	-	UFD1L	ENSG00000070010.14	0.43275	4.95039	10.9575	0.00233853	0.0683177
ENSG00000184113	chr22	19510547	19515068	-	CLDN5	ENSG00000184113.8	0.649178	3.9503	10.1665	0.00321917	0.0788599
ENSG00000184470	chr22	19863040	19929341	-	TXNRD2	ENSG00000184470.15	-0.272814	3.62029	10.36	0.00297504	0.0769424
ENSG00000099889	chr22	19957419	20004331	-	ARVCF	ENSG00000099889.9	-0.468633	4.12962	9.02877	0.00516909	0.0939417
ENSG00000099899	chr22	20099389	20104915	-	TRMT2A	ENSG00000099899.10	-0.291005	3.90211	8.84897	0.00557966	0.0975727
ENSG00000099910	chr22	20783528	20850170	-	KLHL22	ENSG00000099910.12	-0.204926	4.78856	9.4239	0.00437668	0.0870384
ENSG00000133519	chr22	23732793	23744913	-	ZDHHC8P1	ENSG00000133519.8	-0.519749	3.17743	9.18547	0.00483775	0.0914278
ENSG00000100285	chr22	29876219	29887379	+	NEFH	ENSG00000100285.9	1.17857	8.01183	14.2254	0.000671767	0.0400254
ENSG00000100314	chr22	30116073	30127828	+	CABP7	ENSG00000100314.3	0.896947	1.96949	9.14836	0.00491409	0.0920316
ENSG00000183963	chr22	31460091	31500743	+	SMTN	ENSG00000183963.14	1.10481	4.54149	11.193	0.00212927	0.0662278
ENSG00000182541	chr22	31608225	31676066	+	LIMK2	ENSG00000182541.13	0.810092	4.43592	11.5394	0.00185722	0.061909
ENSG00000221963	chr22	36044442	36064456	+	APOL6	ENSG00000221963.5	0.981238	4.74252	9.55802	0.00413829	0.08619
ENSG00000100345	chr22	36677327	36784063	-	MYH9	ENSG00000100345.16	0.250918	7.72496	8.74115	0.00584264	0.0998183
ENSG00000100360	chr22	37154246	37172300	-	IFT27	ENSG00000100360.10	-0.444294	4.78242	10.3699	0.00296305	0.0767729
ENSG00000100055	chr22	37678068	37711382	+	CYTH4	ENSG00000100055.16	1.03607	2.54088	13.485	0.000882713	0.0449992
ENSG00000185022	chr22	38597889	38612518	+	MAFF	ENSG00000185022.7	2.42063	3.5728	25.2379	1.91488e-05	0.00676
ENSG00000100307	chr22	39516172	39548679	-	CBX7	ENSG00000100307.8	-0.258496	7.09278	11.5833	0.00182548	0.061669
ENSG00000100399	chr22	41625517	41636938	-	CHADL	ENSG00000100399.11	-1.20821	3.05	11.4675	0.0019105	0.0628726
ENSG00000198951	chr22	42454358	42466846	-	NAGA	ENSG00000198951.7	0.440564	3.32296	12.3474	0.00135713	0.0547317
ENSG00000189306	chr22	42905974	42915808	-	RRP7A	ENSG00000189306.6	-0.479454	4.5415	9.1164	0.00498088	0.0921821
ENSG00000242247	chr22	43192508	43254112	-	ARFGAP3	ENSG00000242247.6	0.28755	4.73396	10.0513	0.00337467	0.0804477
ENSG00000100266	chr22	43231418	43411151	-	PACSIN2	ENSG00000100266.13	0.275427	5.21917	11.6894	0.00175118	0.061669
ENSG00000186654	chr22	45064593	45133561	+	PRR5	ENSG00000186654.16	0.537573	2.56287	9.48535	0.00426567	0.0864638
ENSG00000075240	chr22	46971909	47075688	+	GRAMD4	ENSG00000075240.12	-0.236822	5.38787	9.04302	0.00513798	0.0937382
ENSG00000198355	chr22	50354161	50357728	+	PIM3	ENSG00000198355.4	0.792764	3.96543	11.0604	0.0022445	0.0674353
ENSG00000100427	chr22	50497820	50524331	-	MLC1	ENSG00000100427.11	-0.591369	6.54897	9.05569	0.00511047	0.0936608
ENSG00000183943	chrX	3522411	3631649	-	PRKX	ENSG00000183943.5	0.739341	4.17125	8.76362	0.00578674	0.0995305
ENSG00000130066	chrX	23801290	23804343	+	SAT1	ENSG00000130066.12	0.630817	6.401	9.51273	0.00421719	0.0864638
ENSG00000165168	chrX	37639264	37672714	+	CYBB	ENSG00000165168.6	1.44921	4.74849	15.8014	0.000381944	0.0311759
ENSG00000165169	chrX	37696010	37706890	-	DYNLT3	ENSG00000165169.6	0.487459	5.61871	12.6623	0.00120322	0.0522208
ENSG00000147119	chrX	46433219	46457843	+	CHST7	ENSG00000147119.3	-0.900739	2.06783	12.8707	0.00111168	0.0501112
ENSG00000126970	chrX	64136250	64254593	-	ZC4H2	ENSG00000126970.11	-0.293577	3.35692	10.2062	0.00316742	0.0787201
ENSG00000147065	chrX	64808257	64961791	+	MSN	ENSG00000147065.12	0.522759	6.28283	14.8021	0.000544966	0.0365312
ENSG00000196338	chrX	70364681	70391051	+	NLGN3	ENSG00000196338.8	-0.460972	5.98811	12.9642	0.00107308	0.0493582
ENSG00000242732	chrX	71346958	71351758	-	RGAG4	ENSG00000242732.3	-0.243041	5.18366	10.777	0.0025138	0.0696028
ENSG00000094841	chrX	74493920	74524435	+	UPRT	ENSG00000094841.9	0.281684	3.88255	9.53739	0.00417404	0.0864638
ENSG00000166432	chrX	101137262	101187004	-	ZMAT1	ENSG00000166432.10	-0.600793	5.93571	11.6432	0.00178318	0.061669
ENSG00000172465	chrX	102883632	102885881	+	TCEAL1	ENSG00000172465.9	0.313851	4.52278	10.1153	0.00328735	0.0796238
ENSG00000101844	chrX	107334898	107397901	+	ATG4A	ENSG00000101844.13	0.367945	2.98434	9.79845	0.0037452	0.0830235
ENSG00000188153	chrX	107683074	107940775	+	COL4A5	ENSG00000188153.8	-0.850647	6.20077	13.416	0.0009057	0.0458401
ENSG00000147246	chrX	113818551	114144624	+	HTR2C	ENSG00000147246.5	-0.772825	2.08206	11.1095	0.0022011	0.066699
ENSG00000147251	chrX	117629861	117820126	+	DOCK11	ENSG00000147251.11	0.629737	4.45415	21.6892	5.5094e-05	0.0109575
ENSG00000131724	chrX	117861535	117928502	+	IL13RA1	ENSG00000131724.6	0.713137	4.74362	9.43199	0.00436189	0.0869974
ENSG00000102038	chrX	128580480	128657477	-	SMARCA1	ENSG00000102038.11	0.287853	6.56477	9.14939	0.00491196	0.0920316
ENSG00000188706	chrX	128937264	128977885	-	ZDHHC9	ENSG00000188706.8	-0.58609	6.21699	10.5783	0.0027232	0.0732271
ENSG00000165359	chrX	134654584	134716435	+	DDX26B	ENSG00000165359.10	0.328551	5.05664	15.6396	0.000404331	0.0317226
ENSG00000185985	chrX	144899350	144907360	+	SLITRK2	ENSG00000185985.7	-0.291079	6.25995	10.9136	0.0023799	0.0687357
ENSG00000198753	chrX	153029651	153044801	+	PLXNB3	ENSG00000198753.7	-0.77685	5.62188	9.48774	0.00426141	0.0864638
