# Supplementary material for: Hemispheric asymmetry in the human brain and in Parkinson’s disease is linked to divergent epigenetic patterns in neurons
Source: Genome Biol. 2020 Mar 9;21:61. doi: 10.1186/s13059-020-01960-1 (PMC7063821; doi:10.1186/s13059-020-01960-1)
Supplement: Supplementary file 8 — Genes most associated with PD symptom lateralization and hemisphere changes with aging. [file 13059_2020_1960_MOESM8_ESM.xlsx]

## Sheet: Matched PD Change
Additional file 8: Genes most associated with PD symptom lateralization and hemisphere changes with aging
Genes most associated with PD symptom lateralization
#dysregulated genes in the symptom-dominant hemisphere of PD patients that are consistent across DNA methylation datasets (discovery and replication cohort) and RNA-seq dataset
Name	Score	MethylationP	ValidationP	RNASeqP
PCDH1	0.00763281	3.32703e-19	3.2847e-61	3.89117e-05
SEC14L5	0.0659475	1.46712e-06	6.2002e-34	0.000101991
KIRREL3	0.101593	3.52413e-26	2.2047e-14	0.00133276
GAS7	0.114797	2.65098e-57	3.0273e-05	0.000330333
PVRL1	0.114797	1.69503e-06	1.47717e-17	6.17713e-05
MYOM2	0.209444	1.39818e-23	2.12074e-06	0.00153289
LRTM2	0.247303	2.18227e-32	3.31877e-05	0.000473817
NEURL	0.256997	1.83175e-63	1.38292e-05	0.00162973
ZNF236	0.257607	9.20321e-17	6.15566e-10	0.000844214
NUP210	0.375	1.56847e-09	1.89943e-07	0.00128583
NCAM1	0.42011	4.61888e-50	1.72777e-05	0.0010338
HMBOX1	0.519336	5.42511e-05	1.96598e-13	0.00123824
ZMYND11	0.610625	5.73017e-48	7.69656e-06	0.00378207
CELSR2	0.62589	2.76184e-34	1.76507e-09	0.00474445
CIT	0.706875	6.98537e-08	8.056e-06	0.00385334
MYCN	0.706875	1.10372e-06	4.8221e-13	0.00173404
KIAA1244	0.726109	3.76332e-05	3.59859e-21	0.00820412
CEP112	0.812742	5.65958e-18	7.73979e-14	0.00436017
FAM53B	0.980358	2.0128e-25	1.13752e-06	0.00767349
FEZ1	1	2.85751e-31	2.59866e-05	0.00259474
KBTBD11	1	1.39818e-23	2.12074e-06	0.00881291
FA2H	1	1.70404e-19	2.46985e-05	0.00357736
COL9A3	1	1.52235e-09	2.91447e-05	0.00360281
SOX8	1	1.05328e-08	1.3623e-05	0.00523807
NT5DC2	1	1.74697e-07	2.67764e-05	0.00938415
DMTN	1	1.62638e-06	1.1829e-05	0.00518093
TMEM86B	1	5.84872e-06	8.04048e-06	0.00542361
CNTN2	1	1.51954e-05	2.33906e-05	0.000688581
EPB41	1	3.49612e-05	3.68578e-06	0.00301648
GNB5	1	7.02838e-05	5.83893e-07	0.0055631
EZR	1	0.000103503	5.14536e-06	0.0101744
TMEM63A	1	0.000119186	5.28431e-06	0.00738264
SOX10	1	0.000141862	1.36422e-05	0.00377679
KCNJ4	1	0.000211686	1.72073e-05	0.00965927

## Sheet: Aging
Additional file 8: Genes most associated with PD symptom lateralization and hemisphere changes with aging
Genes most associated with aging changes in hemispheric asymmetry in PD
#genes exhibiting aging changes in hemispheric asymmetry in PD that are consistent across DNA methylation datasets (discovery and replication cohort)
Name	Score	MethylationP	ValidationP
CAMK2B	0.000109046	6.50646e-29	3.59698e-24
NPC1L1	0.000119679	6.50646e-29	3.59698e-24
HDAC4	0.000302905	1.60791e-26	3.79808e-27
TWIST2	0.000320461	1.60791e-26	3.79808e-27
FAM19A5	0.000775438	2.65801e-25	4.9757e-20
SOX11	0.00140622	8.30053e-32	2.47413e-10
ECE1	0.00140622	0.000117843	1.82567e-28
NCAM1	0.00146606	3.33496e-25	2.4191e-19
AL833634	0.00150439	3.33496e-25	2.4191e-19
C11orf34	0.00154321	3.33496e-25	2.4191e-19
PANX2	0.00281195	8.54388e-31	1.58567e-10
BLID	0.00380202	2.05215e-23	2.34902e-18
GNAO1	0.00411481	1.34302e-23	6.6354e-18
AMFR	0.00417886	1.34302e-23	6.6354e-18
TUBGCP6	0.00421718	8.54388e-31	1.58567e-10
CACNA1E	0.004709	2.44959e-24	1.13125e-17
ZNF648	0.0047775	2.44959e-24	1.13125e-17
CALM1	0.00519884	5.39497e-23	1.32128e-20
RPS6KA5	0.0052708	5.39497e-23	1.32128e-20
HS6ST1	0.00562192	1.79778e-30	1.53766e-08
TSPYL5	0.00562192	2.8593e-16	6.30294e-27
CPEB4	0.00578834	9.5899e-23	3.50541e-24
BOD1	0.00586425	9.5899e-23	3.50541e-24
AGPAT4	0.00648934	2.19922e-23	3.2716e-17
ZNF536	0.0068961	1.8295e-22	4.81119e-17
UGGT1	0.00702617	1.79778e-30	5.06243e-05
ST3GAL5	0.00702617	2.66679e-18	5.85758e-26
AJAP1	0.00731523	4.57117e-27	7.92796e-17
ANKRD28	0.00842992	1.05748e-29	2.64826e-05
ATOH8	0.00842992	5.3121e-15	5.85758e-26
SPATA19	0.00921055	7.2326e-23	2.48795e-16
IGSF9B	0.00930624	7.2326e-23	2.48795e-16
SPTBN1	0.00940243	5.25338e-22	2.42619e-18
ACYP2	0.00949911	5.25338e-22	2.42619e-18
EML6	0.00959629	5.25338e-22	2.42619e-18
HACL1	0.00983317	1.05748e-29	2.64826e-05
OLFM2	0.00983317	1.37596e-05	1.27151e-25
ARC	0.010801	5.15296e-23	6.18341e-16
BAI1	0.0109046	5.15296e-23	6.18341e-16
SPATS2L	0.0112359	6.13491e-29	5.33438e-06
PIN1	0.0112359	3.90313e-05	1.27151e-25
GRIN2B	0.011324	1.57037e-21	5.31151e-17
C2orf47	0.0126382	6.13491e-29	1.75343e-05
PFKFB3	0.0126382	3.96115e-12	2.04934e-25
NKX2-2	0.0137719	8.1177e-23	2.95373e-15
DSN1	0.0138889	1.80662e-25	3.35793e-15
SOGA1	0.0140063	1.80662e-25	3.35793e-15
TYW5	0.01404	6.13491e-29	1.75343e-05
PRKCQ	0.01404	8.28374e-13	2.04934e-25
KCTD18	0.0154412	6.13491e-29	5.41147e-11
BHLHE23	0.0154412	1.37069e-16	2.32805e-25
FZR1	0.0157026	5.01835e-21	2.83105e-15
MFSD12	0.0158275	5.01835e-21	2.83105e-15
BIRC7	0.016842	1.37069e-16	2.32805e-25
DENND1A	0.0174958	1.12535e-20	9.75476e-17
FKBP4	0.0176276	4.28336e-23	6.30436e-15
LHX2	0.0176276	1.12535e-20	9.75476e-17
DCP1B	0.0177599	1.75498e-22	6.30436e-15
CACNA1C	0.0178927	4.28336e-23	6.30436e-15
FTCD	0.0182423	1.09111e-07	4.04235e-25
ICOSLG	0.0192477	1.61311e-20	1.1169e-18
C21orf33	0.0193859	1.61311e-20	2.79151e-24
DLX2	0.0196421	3.25418e-28	2.77839e-06
SPATC1L	0.0196421	9.92235e-09	4.04235e-25
NNMT	0.0196639	2.01727e-22	1.11772e-14
ZBTB16	0.0198036	2.01727e-22	1.11772e-14
STK32C	0.0205095	3.65962e-23	1.4777e-14
DPYSL4	0.0206522	2.59752e-23	1.4777e-14
ITGA6	0.0210414	3.25418e-28	2.77839e-06
COL23A1	0.0210414	4.82228e-16	9.79409e-25
ATG16L1	0.0215186	2.64533e-20	6.67607e-17
NGEF	0.0216648	2.64533e-20	6.67607e-17
APAF1	0.0218114	1.33239e-22	2.30575e-14
C2orf82	0.0218114	2.64533e-20	6.67607e-17
MCF2L	0.0221062	1.08696e-24	2.31144e-14
RBFOX1	0.0222543	4.15805e-20	3.8542e-18
EPB41L3	0.0224402	4.96273e-28	1.04593e-08
PHYKPL	0.0224402	4.82228e-16	9.79409e-25
B3GNT2	0.0238385	5.08177e-28	1.28897e-08
PWP2	0.0238385	5.45852e-13	2.79151e-24
DCTN1-AS1	0.0245353	2.09745e-22	4.20297e-14
DCTN1	0.0246914	2.09745e-22	4.20297e-14
ARID1B	0.0246914	8.15025e-20	9.69792e-23
WDR54	0.0248479	2.09745e-22	4.20297e-14
TMEM242	0.0248479	8.15025e-20	9.69792e-23
SLC4A5	0.0250049	2.09745e-22	4.20297e-14
ENSG00000264324	0.0251624	2.09745e-22	4.20297e-14
TMEM17	0.0252363	5.08177e-28	1.28897e-08
CTNNBIP1	0.0266337	5.33322e-28	7.60768e-13
CLSTN1	0.0280305	5.33322e-28	7.60768e-13
C2orf61	0.0284165	1.30797e-19	8.29892e-17
CALM2	0.0285844	1.30797e-19	8.29892e-17
TTC7A	0.0287528	1.30797e-19	8.29892e-17
POMT1	0.0289216	1.38782e-19	3.64514e-16
VILL	0.0294268	1.99928e-27	0.0001679
ASPSCR1	0.0294313	1.3917e-19	5.40147e-19
STRA13	0.0296021	1.3917e-19	5.40147e-19
SIRT7	0.0299453	1.3917e-19	5.40147e-19
RCOR1	0.0304639	9.42496e-20	1.30041e-13
CTDSPL	0.0308227	1.99928e-27	0.0001679
FAM210A	0.032218	2.42082e-27	3.58604e-06
KCNK9	0.032218	3.70541e-14	4.66763e-24
CYP26B1	0.0322244	2.04383e-19	7.81071e-14
DYSF	0.0324032	2.04383e-19	7.81071e-14
CACNG2	0.0325825	2.52474e-19	2.92545e-18
TCOF1	0.0329425	1.82147e-19	1.80975e-13
RPS14	0.0331233	1.82147e-19	1.80975e-13
CAMK2A	0.0333045	1.82147e-19	1.80975e-13
LDLRAD4	0.0336128	2.42082e-27	3.58604e-06
C8orf17	0.0336128	2.56957e-15	4.66763e-24
PACS2	0.0338512	3.1957e-19	1.55818e-13
BRF1	0.0340344	3.1957e-19	1.55818e-13
MTA1	0.0342182	3.1957e-19	1.55818e-13
TEX22	0.0344024	3.1957e-19	1.55818e-13
BC041855	0.0350072	2.42082e-27	5.2349e-05
ST18	0.0350072	2.75389e-15	6.41103e-24
KAZN	0.0358939	4.70965e-19	2.75256e-14
MIR3908	0.0364011	4.40777e-27	2.23884e-08
PCP4	0.0364011	1.16531e-12	8.0337e-24
PRNT	0.0374171	5.06714e-19	2.40605e-18
RASSF2	0.0376097	5.06714e-19	2.40605e-18
RILPL1	0.0377944	4.40777e-27	2.23884e-08
CHD5	0.0378028	6.17642e-19	4.4185e-19
KCNAB2	0.0379964	6.17642e-19	4.4185e-19
INF2	0.0389719	8.01849e-19	1.63387e-20
MAPRE2	0.0391685	1.07934e-21	5.22698e-13
TMED2	0.0391873	4.40777e-27	2.23884e-08
ZNF397	0.0393656	1.07934e-21	5.22698e-13
COX8C	0.0399598	1.01275e-18	1.15628e-17
PRIMA1	0.0401588	1.01275e-18	1.15628e-17
SMYD5	0.0403584	1.14519e-18	7.81071e-14
SETD8	0.0405797	4.40777e-27	2.23884e-08
AK128673	0.0405797	0.000330367	1.01395e-22
SNRNP35	0.0419716	4.40777e-27	2.23884e-08
NCS1	0.0419716	2.62651e-06	1.01395e-22
RHOBTB2	0.0419725	4.56627e-21	7.12085e-13
EGR3	0.0421765	4.56627e-21	7.12085e-13
PEBP4	0.042381	4.56627e-21	7.12085e-13
RNF144A	0.042586	1.55349e-18	3.07759e-19
CEP164	0.0429975	4.89193e-24	7.15671e-13
DSCAML1	0.0432039	4.89193e-24	7.15671e-13
COL22A1	0.0433629	4.54159e-27	5.1722e-06
PAXIP1	0.0433629	2.41343e-15	2.48846e-22
NPAS3	0.0434109	4.44016e-20	7.25624e-13
ARHGAP39	0.0438263	1.99781e-18	1.37506e-19
TMEM79	0.0447538	9.56077e-09	2.52456e-21
SUN2	0.0450844	3.46695e-25	9.58951e-13
DNAL4	0.0452958	3.46695e-25	9.58951e-13
GRIK3	0.0461442	8.65939e-27	3.32783e-09
SMG5	0.0461442	9.56077e-09	2.52456e-21
MEF2C	0.0465747	2.66683e-18	8.25535e-14
TMEM161B	0.0467896	2.66683e-18	8.25535e-14
ZFP36L2	0.0475341	1.33319e-26	4.50051e-06
PAQR6	0.0475341	9.56077e-09	2.52456e-21
SGTA	0.0478714	3.385e-18	1.46122e-15
SLC39A3	0.0480892	3.385e-18	1.46122e-15
UST	0.0483076	3.95744e-18	1.18704e-14
RPLP0	0.0489235	0.000403392	2.6467e-21
MAP6D1	0.0503124	3.00384e-05	7.20472e-21
KCNT1	0.0514163	1.04219e-19	1.51069e-12
CAMSAP1	0.051642	1.04219e-19	1.51069e-12
FOXG1	0.0517009	2.80381e-26	6.23853e-10
NOS1	0.0517009	8.11844e-11	1.08096e-20
DIP2C	0.052095	5.70947e-18	2.97503e-14
ZMYND11	0.0523223	5.70947e-18	2.97503e-14
CCK	0.0530888	1.00133e-25	8.20248e-08
SARDH	0.0530888	7.42556e-11	1.09521e-20
EIF4G1	0.0534659	6.56501e-18	6.27411e-14
CLCN2	0.0536961	6.56501e-18	6.27411e-14
FAM131A	0.0539268	6.56501e-18	6.27411e-14
TRAK1	0.0544762	1.00133e-25	8.20248e-08
DBH	0.0544762	7.42556e-11	1.09521e-20
RIMBP2	0.0555556	6.78039e-22	2.3235e-12
STX2	0.0557902	6.78039e-22	2.3235e-12
DMAP1	0.0557902	7.94178e-18	5.72886e-14
CDH13	0.0558632	1.28044e-25	1.11666e-06
FAM163B	0.0558632	7.42556e-11	1.09521e-20
CDH4	0.0560254	8.31596e-18	3.41682e-19
MPHOSPH6	0.0572496	1.28044e-25	1.11666e-06
PPAPDC1B	0.0586355	1.58579e-25	0.000253621
ATP11A	0.0593694	1.09041e-17	2.31144e-14
IQSEC1	0.0598551	1.10881e-19	3.68892e-12
WHSC1L1	0.060021	1.58579e-25	0.000253621
AX747870	0.060021	4.50384e-10	1.56259e-20
NUP210	0.0600986	1.10881e-19	3.68892e-12
QKI	0.0608323	1.29497e-17	7.6585e-15
CARS	0.061406	1.03821e-13	1.56259e-20
PREX1	0.0618174	1.7067e-17	3.22759e-20
MRGPRE	0.0627904	4.50384e-10	1.56259e-20
KCNJ11	0.0633099	2.07003e-21	5.41722e-12
ABCC8	0.0635604	2.07003e-21	5.41722e-12
MAPRE3	0.0635604	1.8909e-17	2.17833e-12
TMEM214	0.0638114	1.8909e-17	2.17833e-12
EMILIN1	0.0640629	1.8909e-17	2.17833e-12
ABCA2	0.0641744	2.4974e-25	8.56647e-08
NAP1L4	0.0641744	1.03821e-13	1.56259e-20
TRAPPC12	0.0643148	1.49624e-22	6.04675e-12
KHK	0.0643148	1.8909e-17	2.17833e-12
DPYSL5	0.0645673	1.8909e-17	2.17833e-12
TRNA	0.0648203	1.8909e-17	2.17833e-12
TRNA_Tyr	0.0650737	1.8909e-17	2.17833e-12
TRNA_Ala	0.0653277	1.8909e-17	2.17833e-12
TMEM141	0.0655579	2.4974e-25	8.56647e-08
SNORA54	0.0655579	4.50384e-10	1.56259e-20
AGBL5	0.0655821	1.8909e-17	2.17833e-12
PTGDS	0.0669408	2.4974e-25	8.56647e-08
SNRPA1	0.0671191	1.00358e-19	7.68793e-12
PCSK6	0.0676354	1.00358e-19	7.68793e-12
TM2D3	0.0678943	1.00358e-19	7.68793e-12
LCNL1	0.0683233	2.4974e-25	3.82863e-06
TMEM179	0.0683233	1.78535e-15	1.63387e-20
RNF6	0.068674	2.61261e-17	1.68971e-15
ZFHX3	0.0689348	2.69959e-17	1.0091e-12
BNIP3	0.069458	2.59752e-23	8.338e-12
C9orf142	0.0697053	2.4974e-25	3.82863e-06
ZNF777	0.0697053	2.98121e-10	1.81185e-20
PRND	0.0707748	2.09077e-18	8.99425e-12
MIR9-1	0.0707748	3.50607e-17	3.58137e-15
C1orf61	0.0710396	3.50607e-17	3.58137e-15
ZNF783	0.0710868	2.98121e-10	1.81185e-20
BC101937	0.0715707	1.04219e-19	1.0169e-11
SOHLH1	0.071837	1.04219e-19	1.0169e-11
ANO7	0.071837	3.70697e-17	2.75731e-14
TMEM181	0.0721038	2.27852e-17	1.06456e-11
HDLBP	0.0721038	3.70697e-17	2.75731e-14
TULP4	0.0723711	2.27852e-17	1.06456e-11
SMIM21	0.0724678	2.96415e-25	5.43591e-07
ZNF236	0.073715	4.99209e-17	9.52325e-15
TSHZ1	0.0738483	2.96415e-25	5.43591e-07
BC039523	0.0738483	0.000214552	4.72031e-20
F7	0.0742561	1.08696e-24	1.24856e-11
RNF144A-AS1	0.0745273	1.55349e-18	1.25969e-11
LMTK2	0.0752283	3.10904e-25	9.80112e-08
ELOF1	0.0752283	0.000214552	4.72031e-20
STOX2	0.0756173	5.67095e-17	7.15306e-13
ENPP6	0.075891	5.67095e-17	7.15306e-13
BHLHA15	0.0766078	3.10904e-25	9.80112e-08
CNN1	0.0766078	0.000214552	4.72031e-20
MPC1	0.0769909	5.98569e-17	1.45199e-12
RPS6KA2	0.0772671	5.98569e-17	1.45199e-12
DCC	0.0786555	6.43368e-17	2.91254e-12
SFMBT2	0.0789347	6.97735e-17	1.08332e-14
FBLN2	0.0792143	7.23509e-17	1.33991e-16
ARHGAP1	0.0793654	6.0136e-05	6.18477e-20
EXOC6B	0.0794945	4.12496e-19	1.5749e-11
WNT7A	0.0794945	7.23509e-17	1.33991e-16
ATG13	0.0807434	6.0136e-05	6.18477e-20
NCOR2	0.0820381	9.39864e-17	8.14216e-19
SOX2	0.082121	8.45166e-09	7.0958e-20
HSP90AA1	0.0823232	3.79061e-19	1.8217e-11
ZNF664	0.0823232	9.39864e-17	8.14216e-19
ATP11B	0.083498	8.45166e-09	7.0958e-20
TRPV4	0.0843328	1.70633e-18	2.07412e-11
NPTXR	0.0848746	3.46695e-25	4.05617e-09
SETD6	0.0848746	7.7008e-06	7.27558e-20
MUC16	0.0862506	7.72717e-25	5.44089e-09
NDRG4	0.0862506	7.7008e-06	7.27558e-20
OR1M1	0.0876262	7.72717e-25	5.44089e-09
CCNY	0.0876262	9.18738e-16	7.6257e-20
FBXO31	0.0878341	9.40885e-24	2.68936e-11
ZMYND8	0.0881291	1.55429e-16	1.81343e-11
EYA2	0.0887206	1.55429e-16	1.81343e-11
GJD4	0.0890012	9.18738e-16	7.6257e-20
KDR	0.0890171	1.57546e-16	5.45845e-12
KIT	0.089314	1.57546e-16	5.45845e-12
KCNQ3	0.0902079	1.64664e-16	5.21142e-12
TBXAS1	0.0903758	1.76883e-09	8.38954e-20
HHLA1	0.0905069	1.64664e-16	5.21142e-12
HECW1	0.0908063	1.74229e-16	6.61895e-12
STK17A	0.0911063	1.74229e-16	6.61895e-12
CD59	0.0914067	3.76666e-21	3.52729e-11
CAPN11	0.0914067	1.75031e-16	4.03983e-19
KIAA1549L	0.0917076	3.76666e-21	3.52729e-11
HV303528	0.0917499	1.10801e-24	7.16488e-06
HIPK2	0.0917499	1.76883e-09	8.38954e-20
NTRK3	0.0929163	3.61818e-23	3.86193e-11
HV303525	0.0931235	1.10801e-24	7.16488e-06
FAM105B	0.0931235	1.05427e-07	8.49395e-20
MAPK8IP3	0.0932197	2.0951e-20	4.01584e-11
NME3	0.0935236	2.0951e-20	4.01584e-11
GNAI2	0.093828	1.95678e-17	4.30886e-11
GNAT1	0.0941328	1.95678e-17	4.30886e-11
PDXK	0.0944382	1.41747e-18	4.32736e-11
IFIT1	0.0944966	1.10801e-24	7.16488e-06
ANKH	0.0944966	1.05427e-07	8.49395e-20
ZBTB18	0.0950505	4.2969e-23	4.38068e-11
CH25H	0.0958692	1.10801e-24	7.16488e-06
PPP6R2	0.0958692	1.58707e-09	8.68406e-20
LIPA	0.0972413	1.10801e-24	7.16488e-06
SBF1	0.0972413	1.58707e-09	8.68406e-20
RHOU	0.0984531	4.43014e-16	6.88238e-16
PALM	0.0986129	1.33345e-24	0.000230513
TRAPPC9	0.0986129	2.56957e-15	1.07217e-19
TMEM78	0.0987654	4.43014e-16	6.88238e-16
ANK2	0.099984	2.27597e-24	2.32542e-08
DAP	0.10002	1.65472e-22	5.032e-11
CAMTA1	0.101282	3.28908e-19	5.23275e-11
CAMK2D	0.101355	2.27597e-24	2.32542e-08
C8orf82	0.101355	4.1746e-13	1.37506e-19
TFF3	0.102725	2.36545e-24	1.1665e-05
TRIM2	0.102725	6.18035e-05	1.88576e-19
PDE9A	0.104094	2.36545e-24	2.89368e-06
EGFL7	0.104094	9.03463e-09	2.04629e-19
SLC37A1	0.105463	2.36545e-24	2.89368e-06
NOTCH1	0.105463	6.38645e-09	2.04629e-19
VRK2	0.105761	5.63777e-16	5.83771e-13
BRD1	0.107059	7.32071e-20	6.16623e-11
PARK2	0.107385	1.29497e-17	6.4579e-11
SPOCK1	0.107711	7.49721e-16	1.69142e-18
5S_rRNA	0.1082	2.44959e-24	1.53596e-05
POLR1A	0.10902	2.66679e-18	7.37366e-11
ATP1A1	0.109349	7.72616e-16	1.82215e-13
RYBP	0.109678	7.17738e-19	7.72258e-11
GADD45B	0.110008	8.10292e-16	3.86827e-13
GNG7	0.110338	8.10292e-16	3.86827e-13
GBX2	0.110935	2.45214e-24	7.48235e-10
SLC2A12	0.111331	8.2131e-16	4.98669e-11
KIRREL3	0.111996	8.93607e-16	1.52572e-11
AGAP1	0.112302	2.45214e-24	7.48235e-10
IFT81	0.112302	3.11874e-06	3.26384e-19
ST3GAL4	0.112662	8.93607e-16	1.52572e-11
MAPK9	0.113668	2.60894e-24	7.26945e-05
ANAPC7	0.113668	3.11874e-06	3.26384e-19
NCAM2	0.114001	9.44218e-16	4.47884e-12
SLC6A7	0.114337	9.56241e-16	1.80975e-13
NXPH1	0.114674	1.0101e-15	1.42895e-15
SH3PXD2B	0.115011	1.06657e-15	5.38109e-11
RASGEF1C	0.115034	2.60894e-24	7.87708e-10
ATP2A2	0.115034	3.11874e-06	3.26384e-19
CIT	0.115687	1.11615e-15	2.87818e-11
PRKAB1	0.116025	1.11615e-15	2.87818e-11
JAM3	0.116364	1.12153e-15	2.48795e-16
EXOSC4	0.116399	3.49885e-24	2.45586e-07
NKX2-4	0.117725	1.20243e-15	2.95373e-15
NRBP2	0.117763	3.49885e-24	2.45586e-07
HSP90AB1	0.117763	1.56138e-12	4.03983e-19
GRINA	0.119128	3.49885e-24	2.45586e-07
PARP10	0.120491	3.49885e-24	2.45586e-07
MRPL14	0.120491	1.56138e-12	4.03983e-19
PLEC	0.121854	3.49885e-24	0.000220007
ENSG00000166329	0.122551	1.61564e-15	1.13147e-11
MSI2	0.122899	1.61564e-15	1.13147e-11
SMIM12	0.123217	3.97689e-24	1.9919e-07
TAF4	0.123248	8.31596e-18	1.1729e-10
ITPK1	0.123248	1.65297e-15	1.51088e-11
CHGA	0.123597	1.65297e-15	1.51088e-11
SALL1	0.123947	5.01128e-16	1.1831e-10
LMO4	0.123947	1.70007e-15	4.75316e-11
ENSG00000267561	0.124298	1.70007e-15	4.75316e-11
SFPQ	0.124579	3.97689e-24	1.9919e-07
DLGAP3	0.125941	3.97689e-24	1.9919e-07
LRRC45	0.125941	4.74155e-11	5.40147e-19
URI1	0.127119	2.37897e-15	2.6204e-12
DSCAM	0.127302	4.80709e-24	1.41776e-05
RAC3	0.127302	4.74155e-11	5.40147e-19
FAM53B	0.129255	6.71827e-20	1.43911e-10
LHPP	0.129613	6.71827e-20	1.43911e-10
SMAD7	0.129613	2.73328e-15	2.42164e-11
CTIF	0.129971	2.73328e-15	2.42164e-11
ANAPC11	0.130023	4.74155e-11	5.40147e-19
AX747137	0.131383	4.94791e-24	1.82509e-06
ALYREF	0.131383	4.74155e-11	5.40147e-19
SPG7	0.132493	3.19303e-15	1.44804e-17
EFCAB6	0.132742	4.94791e-24	9.35043e-09
PCYT2	0.132742	4.74155e-11	5.40147e-19
ZNF778	0.132855	3.19303e-15	1.44804e-17
SULT4A1	0.134101	4.94791e-24	1.39333e-07
CHMP6	0.134674	3.58089e-15	1.59966e-15
RPTOR	0.135039	3.58089e-15	1.59966e-15
MPPED1	0.135459	4.94791e-24	9.35043e-09
B3GAT1	0.136505	3.61214e-15	8.37479e-11
APLP2	0.136817	6.53275e-24	7.5801e-09
RPL32	0.137241	2.98231e-15	2.33097e-10
ST14	0.138174	6.53275e-24	7.5801e-09
SAFB	0.138348	3.97603e-15	1.43377e-11
SAFB2	0.138719	3.97603e-15	1.43377e-11
MYOM2	0.139089	1.0434e-16	2.48192e-10
KDM4B	0.139089	3.97603e-15	1.43377e-11
PTPRS	0.13946	3.97603e-15	1.43377e-11
AFTPH	0.139531	6.73541e-24	1.50375e-05
IER5L	0.139531	1.17002e-08	1.24343e-18
LGALSL	0.140887	6.73541e-24	1.50375e-05
PPP2R4	0.140887	1.17002e-08	1.24343e-18
TSNARE1	0.141324	4.6725e-15	6.61423e-17
AK093370	0.142243	7.34765e-24	6.88044e-06
CRAT	0.142243	1.3178e-06	1.24343e-18
7SK	0.143598	7.34765e-24	6.88044e-06
ASB6	0.143598	1.3178e-06	1.24343e-18
BHLHE22	0.144953	7.34765e-24	6.88044e-06
NTMT1	0.144953	1.17002e-08	1.24343e-18
MYRIP	0.146307	7.454e-24	9.81458e-07
C1orf95	0.146307	3.99713e-06	1.24623e-18
GARNL3	0.146987	5.85557e-15	7.46631e-14
C14orf132	0.147369	5.91417e-15	5.92973e-11
EIF1B	0.147661	7.454e-24	9.81458e-07
ITPKB	0.147661	3.99713e-06	1.24623e-18
BDKRB2	0.147751	5.91417e-15	5.92973e-11
SOX9	0.148133	1.04154e-16	3.66637e-10
MOBP	0.149015	7.454e-24	0.000269549
MAP7	0.150053	3.61121e-15	3.89193e-10
RPSA	0.150367	7.454e-24	0.000269549
UBASH3B	0.150367	0.000453849	2.34902e-18
BCLAF1	0.150439	3.61121e-15	3.89193e-10
TBC1D22A	0.152374	8.29727e-15	1.48905e-12
TRNA_Met	0.153072	9.40885e-24	3.99267e-05
DAB2IP	0.153151	9.06941e-15	2.35628e-15
SNX19	0.153541	4.73192e-22	4.18267e-10
TTLL11	0.153541	9.06941e-15	2.35628e-15
DNAJB6	0.153931	3.11532e-15	4.18471e-10
RNF220	0.153931	9.0698e-15	5.72886e-14
COQ5	0.154321	2.44182e-15	4.23651e-10
TMEM53	0.154321	9.0698e-15	5.72886e-14
DMXL2	0.154423	1.09484e-23	0.000182821
DYNLL1	0.154712	2.44182e-15	4.23651e-10
PFKL	0.155103	1.61311e-20	4.53808e-10
GLDN	0.155774	1.09484e-23	0.000182821
EFNA2	0.157857	2.53776e-18	4.96772e-10
NDUFS7	0.158253	2.53776e-18	4.96772e-10
NFASC	0.158253	1.29229e-14	1.41989e-15
CNTN2	0.158648	1.29229e-14	1.41989e-15
ADCY2	0.159045	8.05478e-20	5.13938e-10
MAU2	0.159045	1.31258e-14	1.71268e-16
SUGP1	0.159442	1.31258e-14	1.71268e-16
SORL1	0.159823	2.05215e-23	4.6605e-09
FGFBP2	0.159823	0.00040016	2.59723e-18
HAPLN4	0.159839	1.31258e-14	1.71268e-16
CEBPD	0.160237	2.02329e-16	5.30176e-10
TM6SF2	0.160237	1.31258e-14	1.71268e-16
PRKDC	0.160635	2.02329e-16	5.30176e-10
VAMP3	0.161034	1.49475e-14	8.85704e-17
DM119543	0.161172	2.05215e-23	4.6605e-09
PROM1	0.161172	2.26347e-06	2.59723e-18
AK021804	0.16252	2.05215e-23	4.6605e-09
ADARB2	0.162634	1.64701e-14	4.38619e-15
IDI1	0.163036	1.64701e-14	4.38619e-15
MIR125B1	0.163868	2.05215e-23	4.6605e-09
SLC22A23	0.163868	2.59751e-10	3.10794e-18
PLEKHA1	0.16505	1.84272e-14	8.33451e-11
BC089451	0.165216	2.05215e-23	4.6605e-09
PXDC1	0.165216	2.59751e-10	3.10794e-18
TACC2	0.165454	1.84272e-14	8.33451e-11
CRAMP1L	0.165859	2.0951e-20	6.07763e-10
PVRL1	0.165859	1.88639e-14	4.76067e-18
IFT140	0.166264	2.0951e-20	6.07763e-10
MIR100HG	0.166563	2.05215e-23	4.6605e-09
BC034423	0.16667	6.15707e-15	6.23853e-10
DOCK1	0.16667	1.91916e-14	1.14126e-16
NEURL1B	0.167076	1.94938e-14	5.38109e-11
CELF4	0.167483	1.82511e-16	6.41468e-10
ZNF277	0.16789	3.62685e-21	6.43891e-10
BX647608	0.167909	2.05215e-23	4.6605e-09
SMPD3	0.167909	3.63881e-10	4.32708e-18
AK123947	0.169255	2.05215e-23	4.6605e-09
PRMT7	0.169255	3.63881e-10	4.32708e-18
CNDP1	0.170344	2.1702e-14	5.58472e-11
THY1	0.171945	7.39494e-11	4.76067e-18
NPS	0.173229	2.93342e-14	1.14126e-16
DNAI2	0.17329	2.30241e-23	8.7482e-08
GRAMD1B	0.17329	4.14224e-14	4.80027e-18
COL5A1	0.174633	7.95832e-10	4.87728e-18
GADD45G	0.174889	3.24286e-16	8.41051e-10
TNRC6C	0.174889	3.22091e-14	6.33965e-15
TMEM184B	0.175305	4.71553e-15	8.46957e-10
TMC6	0.175305	3.22091e-14	6.33965e-15
RXRA	0.175977	1.70698e-13	4.87728e-18
CDC16	0.176975	3.76762e-14	1.10653e-12
ABCG1	0.17732	2.888e-23	1.1665e-05
FARP2	0.177393	1.27984e-15	9.12989e-10
RASA3	0.177393	3.76762e-14	1.10653e-12
STK25	0.177813	1.27984e-15	9.12989e-10
ACR	0.178232	1.55305e-22	9.21502e-10
SHANK3	0.178652	1.55305e-22	9.21502e-10
UMODL1	0.178662	2.888e-23	1.53596e-05
GRID1	0.179494	4.52342e-17	9.23949e-10
AQP6	0.180004	1.51325e-11	8.92871e-18
BCDIN3D	0.181346	1.51325e-11	8.92871e-18
ATP2C2	0.182031	2.0809e-14	9.58841e-10
GALNT2	0.182456	4.45883e-14	3.06207e-17
INPP5A	0.182687	3.65962e-23	1.10766e-09
FAIM2	0.182687	1.51325e-11	8.92871e-18
ZMAT4	0.182881	3.78215e-23	9.85791e-10
SPR	0.183732	2.04383e-19	1.0033e-09
RALGAPA2	0.183732	4.68981e-14	3.06893e-12
AP3B1	0.184027	3.69858e-23	1.87715e-05
ACTL8	0.184027	5.19936e-08	9.18052e-18
XRN2	0.184159	4.68981e-14	3.06893e-12
SFXN3	0.185013	9.18643e-18	1.0785e-09
TBCA	0.185367	3.69858e-23	1.87715e-05
ARHGEF10L	0.185367	5.19936e-08	9.18052e-18
PDZD7	0.185441	9.18643e-18	1.0785e-09
FRMD4B	0.18587	5.0988e-14	9.91464e-10
C5orf15	0.186706	0.000452472	9.97374e-18
FSTL4	0.188045	2.68973e-09	9.97374e-18
ARHGEF16	0.189316	6.58682e-14	3.95597e-15
PRDM16	0.189749	6.58682e-14	3.95597e-15
CMIP	0.190182	6.59534e-14	1.00445e-12
MGAT5B	0.190616	1.43288e-19	1.15223e-09
PLCG2	0.190616	6.59534e-14	1.00445e-12
NAGPA	0.191921	7.35622e-14	2.43248e-15
ADSS	0.192059	4.2969e-23	3.36564e-06
FAM181A	0.192059	0.000336902	1.15628e-17
SEC14L5	0.192357	7.35622e-14	4.13733e-12
DNAH17	0.19323	7.48122e-14	2.4839e-11
PRKCA	0.193396	4.35989e-23	1.08564e-06
IRF2BP2	0.193668	6.00157e-18	1.23704e-09
TOMM20	0.194106	6.00157e-18	1.23704e-09
CACNG5	0.194733	4.35989e-23	1.08564e-06
TRNA_Gly	0.194983	4.87368e-15	1.27678e-09
HOMER3	0.195862	1.53123e-20	1.28909e-09
FXYD2	0.195862	8.21639e-14	3.38819e-10
KCNC1	0.196069	3.86686e-12	1.2479e-17
PHACTR3	0.196744	2.47562e-17	1.30213e-09
SYCP2	0.197185	2.47562e-17	1.30213e-09
SERGEF	0.197404	3.86686e-12	1.2479e-17
SSBP3	0.198069	1.1039e-19	1.3769e-09
C1orf191	0.198512	1.1039e-19	1.3769e-09
SLC8A3	0.198955	4.92428e-22	1.55432e-09
ERC1	0.198955	9.17503e-14	4.19155e-14
SMOC1	0.199399	4.92428e-22	1.55432e-09
FBXL14	0.199399	9.17503e-14	4.19155e-14
DPP6	0.199844	9.19401e-15	1.55549e-09
RPL13	0.200074	1.40817e-11	1.44804e-17
BAIAP2	0.200288	9.51462e-14	1.10035e-11
AATK	0.200734	9.51462e-14	1.10035e-11
TMEM132D	0.20118	3.09422e-18	1.5935e-09
DPEP1	0.201408	1.58649e-10	1.44804e-17
FZD10	0.201626	3.09422e-18	1.5935e-09
VPS8	0.202073	2.95468e-16	1.61449e-09
C16orf55	0.202741	1.58649e-10	1.44804e-17
CDCA8	0.203865	1.32721e-16	1.76394e-09
C21orf2	0.203865	1.12415e-13	4.53808e-10
CHMP1A	0.204074	1.58649e-10	1.44804e-17
INO80D	0.205214	1.30479e-13	7.02406e-10
PAX1	0.205407	8.1177e-23	3.82029e-05
CDK10	0.205407	1.58649e-10	1.44804e-17
IL5RA	0.205665	2.72161e-17	1.81908e-09
NRP2	0.205665	1.30479e-13	7.02406e-10
KCNH1	0.206116	4.65499e-18	1.83221e-09
ADAP1	0.206116	1.36992e-13	7.83297e-14
HHAT	0.206568	4.65499e-18	1.83221e-09
GET4	0.206568	1.36992e-13	7.83297e-14
PHYHIPL	0.206739	8.22095e-23	1.12985e-05
BC031657	0.206739	1.58649e-10	1.44804e-17
MBP	0.20702	4.99209e-17	1.93726e-09
SLC16A9	0.20807	8.22095e-23	0.000168365
PRF1	0.209289	1.58024e-13	2.36145e-13
DQ596025	0.209402	1.58649e-10	1.44804e-17
FOXP1	0.209744	1.54871e-19	2.10098e-09
ADAMTS14	0.209744	1.58024e-13	2.36145e-13
EIF4E3	0.2102	1.54871e-19	2.10098e-09
PALD1	0.2102	1.58024e-13	2.36145e-13
KIAA1217	0.210656	4.20223e-21	2.12874e-09
TCF4	0.210656	1.58655e-13	1.66354e-17
RAB27B	0.211113	1.58655e-13	1.66354e-17
MYT1L	0.213392	1.49624e-22	9.92011e-09
OLIG1	0.213392	9.53285e-12	2.21296e-17
OLIG2	0.214721	1.75496e-07	2.21296e-17
FAM20C	0.215246	5.76019e-18	2.26599e-09
PDGFA	0.215707	5.76019e-18	2.26599e-09
BRPF3	0.216049	6.57699e-05	2.25537e-17
SOX1	0.216169	4.85135e-19	2.29539e-09
FNDC3B	0.216632	5.58979e-14	2.30382e-09
TMEM212	0.217095	5.58979e-14	2.30382e-09
PNPLA1	0.217377	1.06699e-11	2.25537e-17
AIF1L	0.217559	2.61858e-13	9.5373e-13
CDH8	0.218705	1.56632e-22	4.25873e-06
PGBD5	0.218705	1.80177e-10	3.06207e-17
MOB3A	0.219884	1.99934e-20	2.43914e-09
IZUMO4	0.220351	1.99934e-20	2.43914e-09
ARHGEF7	0.220351	2.92503e-13	3.58586e-14
BMP7	0.220818	9.23267e-19	2.47822e-09
TEX29	0.220818	2.92503e-13	3.58586e-14
SPO11	0.221286	9.23267e-19	2.47822e-09
PRR5	0.221286	3.09838e-13	2.53752e-11
LINC00940	0.221359	1.75498e-22	2.23346e-06
KIF1A	0.221754	2.04467e-18	2.51561e-09
KIAA1644	0.221754	3.09838e-13	2.53752e-11
AQP12A	0.222222	2.04467e-18	2.51561e-09
WNT5B	0.222685	1.75498e-22	0.000142523
C19orf12	0.222685	3.41489e-06	4.81119e-17
NENF	0.224101	3.49259e-13	3.95814e-10
ATF3	0.224573	3.49259e-13	3.95814e-10
ADIPOR2	0.225336	1.75498e-22	0.000142523
ENSG00000170091	0.22666	1.75692e-22	4.40804e-06
LY6H	0.22666	3.98432e-10	5.52627e-17
DNAJC27	0.226935	1.22032e-16	3.09119e-09
VAX1	0.226935	4.06492e-13	2.47019e-10
POMC	0.227409	1.22032e-16	3.09119e-09
KIAA1598	0.227409	4.06492e-13	2.47019e-10
NPHP4	0.227884	7.46554e-18	3.17283e-09
GAN	0.227884	4.06606e-13	3.53672e-10
FRMD4A	0.227984	1.25596e-07	6.29385e-17
SLC6A9	0.229308	1.87842e-22	9.40256e-09
FAM83D	0.22931	4.43026e-13	2.8346e-10
PPP1R16B	0.229787	4.43026e-13	2.8346e-10
CORO2B	0.230631	1.88203e-22	6.22279e-09
ANP32A	0.231954	1.88203e-22	6.22279e-09
SPESP1	0.233276	1.88203e-22	2.49994e-06
MOK	0.234097	6.48837e-13	1.8217e-11
KALRN	0.234579	1.41952e-17	3.42616e-09
NOX5	0.234598	1.88203e-22	2.49994e-06
UMPS	0.235061	1.41952e-17	3.42616e-09
SARS	0.236509	3.59173e-15	3.48579e-09
APCDD1	0.236993	1.74146e-14	3.56518e-09
GAS7	0.23942	7.76147e-13	1.89944e-11
C10orf10	0.239879	5.78644e-06	8.44927e-17
RCVRN	0.239907	7.76147e-13	1.89944e-11
BBS2	0.240882	9.29962e-13	7.37312e-10
ZNF22	0.241198	5.78644e-06	8.44927e-17
OGFOD1	0.241371	9.29962e-13	7.37312e-10
NUDT21	0.24186	9.29962e-13	7.37312e-10
MT3	0.242349	9.29962e-13	7.37312e-10
PCMTD1	0.24382	2.75389e-15	4.08062e-09
RTN4	0.243835	2.59204e-10	9.20118e-17
GSTZ1	0.244311	5.75915e-17	4.15484e-09
NGB	0.244803	4.03346e-17	4.15484e-09
MIPEP	0.245153	2.39202e-22	3.88596e-05
AXIN2	0.245295	8.19218e-17	4.23113e-09
RGS9	0.245788	8.19218e-17	4.23113e-09
CAMK1D	0.245788	1.00427e-12	3.58742e-09
CCDC3	0.246282	1.00427e-12	3.58742e-09
TNFRSF19	0.24647	2.39202e-22	3.88596e-05
SEMA4D	0.24727	3.24286e-16	4.47821e-09
OSR1	0.247787	2.81573e-22	1.62179e-06
TNR	0.247787	3.34434e-05	1.02794e-16
MIR4757	0.249103	2.81573e-22	1.62179e-06
RDH14	0.250419	2.81573e-22	1.62179e-06
FOXC1	0.251734	3.01674e-22	0.000218451
CBX4	0.25224	1.23878e-12	2.24503e-15
MMP17	0.25274	3.11088e-21	4.68559e-09
TBC1D16	0.25274	1.23878e-12	2.24503e-15
GMDS	0.253049	3.01674e-22	4.45179e-05
SFSWAP	0.25324	3.11088e-21	4.68559e-09
SLC2A8	0.25324	1.30405e-12	7.46631e-14
GALNT3	0.254242	1.44762e-19	4.97396e-09
INA	0.254242	1.3107e-12	2.53027e-13
CTNND2	0.254363	3.19181e-22	0.000128194
TTC21B	0.254743	1.44762e-19	4.97396e-09
BC040734	0.254743	1.3107e-12	2.53027e-13
RPL22	0.255246	6.51656e-15	5.07861e-09
CNNM2	0.255246	1.3107e-12	2.53027e-13
OPCML	0.255677	3.66079e-22	2.48478e-08
RNF207	0.255748	6.51656e-15	5.07861e-09
NT5C2	0.255748	1.3107e-12	2.53027e-13
CANT1	0.256251	5.84902e-13	5.1019e-09
C1QTNF1	0.256755	5.84902e-13	5.1019e-09
NTM	0.25699	4.73192e-22	6.54514e-06
C1QTNF1-AS1	0.257259	5.84902e-13	5.1019e-09
ENGASE	0.257764	5.84902e-13	5.1019e-09
RBFOX3	0.258269	8.92672e-14	5.1019e-09
LRRTM2	0.258269	1.43703e-12	5.26408e-11
SIL1	0.258775	1.43703e-12	5.26408e-11
UBL4B	0.259615	4.90815e-22	1.02631e-05
CPPED1	0.259615	3.95538e-08	2.19883e-16
SLC6A17	0.260927	4.90815e-22	2.12478e-06
SNX29	0.260927	5.7715e-08	2.19883e-16
CHN2	0.261311	1.58219e-16	5.52761e-09
CREB5	0.261819	1.58219e-16	5.52761e-09
MVB12B	0.263859	5.6462e-17	5.97083e-09
SLMO1	0.263859	1.83492e-12	9.25245e-10
LMX1B	0.26437	5.6462e-17	5.97083e-09
AK095621	0.26437	1.83492e-12	9.25245e-10
GLUL	0.264881	1.1818e-17	6.01393e-09
PSMG2	0.264881	1.83492e-12	9.25245e-10
JA429801	0.265394	1.1818e-17	6.01393e-09
SPIRE1	0.265394	1.83492e-12	9.25245e-10
JA429802	0.265906	1.1818e-17	6.01393e-09
DNER	0.266169	7.97317e-08	2.65052e-16
BIN1	0.267478	2.793e-12	2.67613e-16
DENND5B	0.268787	6.51533e-22	1.80067e-06
GYPC	0.268787	3.33365e-11	2.67613e-16
2019-03-08	0.270025	1.12685e-16	6.60112e-09
FAM60A	0.270095	6.51533e-22	1.80067e-06
SMNDC1	0.270095	5.9449e-05	3.03409e-16
ZFAND4	0.270542	1.12685e-16	6.60112e-09
EPC2	0.270542	2.45864e-12	2.61236e-10
ALOX5	0.271059	1.12685e-16	6.60112e-09
KIF5C	0.271059	2.45864e-12	2.61236e-10
CMTM3	0.271403	4.04612e-05	3.09538e-16
LYPD6B	0.271577	2.45864e-12	2.61236e-10
CMTM4	0.27271	6.18256e-10	3.09538e-16
CYP27C1	0.273134	2.793e-12	8.57269e-12
RIN2	0.274017	7.76214e-22	9.40705e-05
ETV7	0.274017	3.82404e-05	3.19287e-16
AMOTL2	0.274175	2.89164e-12	2.58167e-10
SH3PXD2A	0.274696	1.38168e-18	7.28135e-09
ANAPC13	0.274696	2.89164e-12	2.58167e-10
ERH	0.275324	8.19143e-22	0.000118658
SLC6A1	0.275324	3.45074e-11	3.34383e-16
FBXW7	0.276262	3.03306e-12	1.76471e-09
GALNT16	0.276629	8.19143e-22	0.000118658
SLC6A11	0.276629	4.41983e-11	3.34383e-16
PET112	0.276785	3.03306e-12	1.76471e-09
ASXL1	0.277308	3.12083e-12	9.6889e-12
COMMD7	0.277832	3.12083e-12	9.6889e-12
PRRC2B	0.27924	0.000132072	3.64514e-16
CDH19	0.279407	3.24022e-12	1.72688e-10
SCD5	0.279933	1.96448e-12	9.11886e-09
TMEM150C	0.280459	1.96448e-12	9.11886e-09
STRBP	0.280544	1.31795e-21	3.38334e-07
ST6GALNAC3	0.280544	7.44973e-07	3.74245e-16
TAB2	0.281514	6.55518e-15	9.25877e-09
CRB2	0.281848	1.31795e-21	1.1801e-08
CAMSAP3	0.281848	6.30673e-12	5.53198e-16
UBIAD1	0.283099	1.21683e-19	9.37169e-09
FAM171A1	0.283151	1.49898e-21	4.58227e-08
PTCHD2	0.283628	1.21683e-19	9.37169e-09
NMT2	0.284454	1.49898e-21	4.58227e-08
CYTH4	0.284689	4.05097e-12	9.20267e-11
LOC284933	0.285756	1.50212e-21	0.000129019
PXDN	0.286815	5.69383e-21	9.92011e-09
CXXC5	0.287058	1.51996e-21	5.98617e-07
DLGAP4	0.287881	5.86451e-14	1.03061e-08
PSD2	0.28836	1.51996e-21	5.98617e-07
ZNF608	0.28836	4.55993e-09	8.35158e-16
PTP4A3	0.288415	1.44358e-20	1.03074e-08
MAGI1	0.28895	4.38762e-14	1.03937e-08
CSNK1E	0.289661	4.74683e-08	9.58087e-16
CPVL	0.290961	1.58127e-21	1.56666e-08
KCNJ4	0.290961	0.000195064	9.58087e-16
JARID2	0.291092	4.72716e-12	2.01247e-09
BC033996	0.291629	4.72716e-12	2.01247e-09
DTNBP1	0.292166	4.72716e-12	2.01247e-09
PRR15	0.292261	1.58127e-21	1.56666e-08
TNS3	0.29356	1.60629e-21	4.65051e-07
DPYD	0.294859	1.65024e-21	8.98306e-08
DLGAP1	0.29486	5.71324e-12	6.61324e-11
TGIF1	0.2954	5.71324e-12	6.61324e-11
SLC12A5	0.296158	1.82489e-21	5.37873e-08
NCOA5	0.297455	1.82489e-21	5.37873e-08
EPS15L1	0.298653	5.96021e-12	5.25794e-12
UBE2O	0.298753	1.82673e-21	0.000128897
KLF2	0.299196	5.96021e-12	5.25794e-12
CLEC18A	0.30005	1.95532e-21	0.000183219
WWP2	0.301346	1.95532e-21	0.000183219
CELF5	0.301346	8.08851e-12	1.67928e-15
AGO2	0.301376	9.07852e-14	1.26605e-08
OLFM1	0.301922	6.17036e-12	6.80942e-12
PPP1R26	0.302469	6.17036e-12	6.80942e-12
FAM173B	0.302642	2.06534e-21	1.41339e-05
NFIC	0.302642	8.08851e-12	1.67928e-15
TAS2R1	0.303938	2.06534e-21	1.41339e-05
ELMO1	0.30521	7.46748e-12	1.41296e-14
HR	0.305233	2.06981e-21	4.76001e-05
DUSP10	0.305233	0.000400173	2.13257e-15
AOAH	0.30576	7.46748e-12	1.41296e-14
DMTN	0.306527	2.06981e-21	2.29536e-07
MIR4466	0.307412	8.07727e-12	2.2486e-14
TRNA_Ile	0.307963	3.79061e-19	1.41355e-08
UNC5C	0.309068	8.12636e-12	1.81599e-12
BMPR1B	0.309621	8.12636e-12	1.81599e-12
BTBD9	0.310175	1.52601e-13	1.48667e-08
FXYD4	0.310407	2.07428e-21	9.74316e-08
ZFAND3	0.310729	1.52601e-13	1.48667e-08
DUSP22	0.311284	8.3152e-12	1.99219e-09
RASGEF1A	0.3117	2.07428e-21	9.74316e-08
IRF4	0.311839	8.3152e-12	1.99219e-09
SLC48A1	0.312951	6.57411e-21	1.59721e-08
SLC19A1	0.312951	8.42809e-12	4.96661e-12
TSC2	0.312992	2.17551e-21	2.86256e-06
RAPGEF3	0.313507	6.57411e-21	1.59721e-08
GRIN2C	0.313507	8.73066e-12	3.87541e-13
ENDOU	0.314064	6.57411e-21	1.59721e-08
TMEM104	0.314064	8.73066e-12	3.87541e-13
URB2	0.314622	4.45883e-14	1.61449e-08
ZIC1	0.315574	8.41747e-07	2.85385e-15
REEP4	0.316857	4.83722e-16	1.70873e-08
GRIN1	0.316857	8.78574e-12	7.87774e-12
LGI3	0.317417	4.83722e-16	1.70873e-08
ZC3H12A	0.317978	1.1272e-12	1.70973e-08
IFRD1	0.318155	3.62685e-21	0.00021749
NIPAL4	0.321352	1.84392e-15	1.84673e-08
CCDC41	0.321352	1.05039e-11	8.35195e-15
CYB561D1	0.322022	3.90616e-21	7.53545e-06
TMTC4	0.322022	2.6732e-10	3.39311e-15
SORT1	0.32248	3.90616e-21	1.87122e-08
PSRC1	0.323045	3.90616e-21	1.87122e-08
TMEM132C	0.324177	2.92196e-17	1.91255e-08
MPG	0.325878	5.65866e-15	1.98542e-08
CELSR2	0.325885	3.90616e-21	9.57978e-06
FXYD3	0.325885	2.42656e-05	3.71846e-15
NPRL3	0.326446	5.65866e-15	1.98542e-08
MYT1	0.326446	1.18318e-11	1.70249e-13
NPBWR2	0.327014	1.18318e-11	1.70249e-13
C8G	0.327171	4.04541e-21	8.56647e-08
FXYD1	0.327171	2.42656e-05	3.71846e-15
LCN12	0.328457	4.04541e-21	8.56647e-08
FXYD7	0.328457	2.42656e-05	3.71846e-15
TRIM32	0.328722	1.89357e-12	2.21439e-08
BC034456	0.329743	4.04541e-21	8.56647e-08
FXYD5	0.329743	2.42656e-05	3.71846e-15
FBXW5	0.331028	4.04541e-21	8.56647e-08
LGI4	0.331028	2.42656e-05	3.71846e-15
ARHGAP21	0.332312	4.20223e-21	0.000115259
USF2	0.332312	2.42656e-05	3.71846e-15
SCN1B	0.333596	2.42656e-05	3.71846e-15
HPN	0.33488	2.42656e-05	3.71846e-15
ATP2B2	0.335025	1.66793e-11	1.43208e-12
MCRS1	0.336163	1.1884e-05	3.94367e-15
EIF5	0.337331	5.8642e-12	2.40642e-08
FBXO32	0.337331	1.72252e-11	2.43624e-09
TROAP	0.337446	1.1884e-05	3.94367e-15
TNFAIP2	0.337909	5.8642e-12	2.40642e-08
ANXA13	0.337909	1.72252e-11	2.43624e-09
DNAJC27-AS1	0.338487	1.22032e-16	2.43769e-08
KLHL38	0.338487	1.72252e-11	2.43624e-09
DNAJC22	0.338728	1.1884e-05	3.94367e-15
SPATS2	0.340009	1.1884e-05	3.94367e-15
CCRN4L	0.340806	2.07725e-11	2.65949e-12
FAM186B	0.34129	1.1884e-05	3.94367e-15
LRFN2	0.341968	2.15168e-11	1.05051e-10
MOCS1	0.34255	2.15168e-11	1.05051e-10
PRPF40B	0.342571	1.1884e-05	3.94367e-15
TUBA1A	0.343851	1.1884e-05	3.94367e-15
TUBA1B	0.345131	1.1884e-05	3.94367e-15
ARHGEF10	0.345466	3.45235e-12	2.72688e-08
TMEM251	0.345466	2.28694e-11	1.51088e-11
PRDM2	0.346051	4.70965e-19	2.72999e-08
MOAP1	0.346051	2.28694e-11	1.51088e-11
PHLPP1	0.34641	6.88418e-21	5.22282e-06
C1QL4	0.34641	1.1884e-05	3.94367e-15
ZCCHC2	0.347689	6.88418e-21	6.6585e-05
KCNH3	0.347689	1.1884e-05	3.94367e-15
AGPAT3	0.347808	2.40562e-11	1.24006e-13
TRAPPC10	0.348395	2.40562e-11	1.24006e-13
ELAVL1	0.348967	8.32097e-21	6.80458e-06
TP73-AS1	0.348983	2.42805e-11	4.64653e-11
GPC1	0.34957	3.13337e-16	3.03012e-08
WRAP73	0.34957	2.42805e-11	4.64653e-11
OTOS	0.350159	3.13337e-16	3.03012e-08
SMIM1	0.350159	2.42805e-11	4.64653e-11
TIMM44	0.350244	8.32097e-21	6.80458e-06
TP73	0.350747	2.42805e-11	4.64653e-11
NACC2	0.351337	2.42978e-11	1.68446e-12
ASCC2	0.351521	8.43568e-21	0.000159288
C16orf72	0.351521	1.37276e-10	4.35963e-15
TBC1D9B	0.352798	9.67849e-21	1.78641e-07
CARHSP1	0.352798	1.37276e-10	4.35963e-15
Z24749	0.353698	1.5979e-14	3.44382e-08
LRRC47	0.353698	2.67379e-11	2.56982e-08
NAT8L	0.354074	1.03068e-20	0.000134449
USP7	0.354074	1.37276e-10	4.35963e-15
NR2F1	0.35429	2.74637e-11	1.70028e-11
POU5F2	0.354882	2.74637e-11	1.70028e-11
POLN	0.35535	1.03068e-20	0.000134449
PICK1	0.357851	3.03167e-11	8.46957e-10
SLC4A11	0.359174	1.18164e-20	1.01151e-05
CRYAA	0.360235	2.86303e-12	3.71119e-08
ATRN	0.360448	1.18164e-20	1.01151e-05
RPL3	0.362626	3.42033e-11	4.56713e-12
C19orf60	0.362994	1.53123e-20	1.05176e-07
SYNGR1	0.363225	3.42033e-11	4.56713e-12
GDF1	0.364266	1.53123e-20	4.85513e-06
ELL	0.364266	3.01477e-09	6.35319e-15
CERS1	0.365537	1.53123e-20	4.85513e-06
ISYNA1	0.365537	3.01477e-09	6.35319e-15
ELOVL5	0.365627	3.03776e-15	3.98043e-08
GCM1	0.366228	3.03776e-15	3.98043e-08
DDX49	0.366809	1.53123e-20	5.93979e-05
COPE	0.368079	1.53123e-20	4.85513e-06
EMID1	0.368079	0.000189673	8.02746e-15
KREMEN1	0.36935	4.99051e-05	8.02746e-15
AIRE	0.370619	1.61311e-20	0.000111487
CLIP4	0.370619	1.10058e-05	8.1631e-15
COBL	0.371059	2.75535e-14	4.44277e-08
FGFR2	0.371059	4.05386e-11	2.75716e-09
GRB10	0.371665	2.75535e-14	4.44277e-08
ALK	0.371889	1.10058e-05	8.1631e-15
AGK	0.372272	2.25357e-17	4.52389e-08
WEE2	0.372879	2.25357e-17	4.52389e-08
TRIM29	0.374703	1.88639e-14	4.66806e-08
CACNA1A	0.374703	4.19532e-11	3.9036e-10
IER2	0.375312	4.19532e-11	3.9036e-10
OLFM4	0.375693	1.95272e-20	7.81155e-05
RAP1GDS1	0.375921	6.1943e-15	4.77617e-08
CYB561	0.375921	4.2425e-11	2.78948e-11
TSPAN5	0.376531	6.1943e-15	4.77617e-08
TANC2	0.376531	4.2425e-11	2.78948e-11
KCTD15	0.378364	4.86957e-17	5.00261e-08
LSM14A	0.378976	1.72872e-17	5.00261e-08
RPL29	0.382044	2.56869e-19	5.13748e-08
DUSP7	0.382659	2.56869e-19	5.13748e-08
POC1A	0.383274	2.56869e-19	5.13748e-08
DCLK1	0.383274	4.78167e-11	1.07534e-08
LRRC27	0.383289	0.000108805	1.4777e-14
GAREM	0.384554	2.21639e-20	2.25157e-07
MEP1B	0.385818	2.21639e-20	2.25157e-07
ZNF609	0.386359	3.42716e-12	5.21001e-08
OAZ2	0.386977	3.42716e-12	5.21001e-08
KLF14	0.387081	2.39074e-20	2.95924e-06
C1orf173	0.387081	1.44334e-06	1.94348e-14
DICER1	0.387596	9.76139e-20	5.2153e-08
ARAP3	0.387596	5.25714e-11	3.08561e-08
GSC	0.388216	9.76139e-20	5.2153e-08
MKLN1	0.388344	2.39074e-20	2.95924e-06
LRRC53	0.388344	1.44334e-06	1.94348e-14
CCDC59	0.389456	5.3664e-11	5.02115e-08
RAPGEF6	0.389606	2.60309e-20	6.86796e-05
AK054710	0.389606	8.71335e-07	2.20232e-14
TMTC2	0.390077	5.3664e-11	5.02115e-08
ACSL6	0.390868	2.60309e-20	6.86796e-05
LINC00925	0.390868	0.000314965	2.20232e-14
TESC	0.39132	5.95089e-11	2.44398e-10
KIF26A	0.391942	1.78535e-15	5.45605e-08
CES5A	0.391942	6.05962e-11	7.60427e-09
FNIP1	0.392129	2.60309e-20	6.86796e-05
RHCG	0.392129	4.99585e-07	2.20232e-14
MKI67	0.393189	1.41627e-19	5.69534e-08
LINC00461	0.393189	6.22037e-11	8.25535e-14
POLG	0.39339	4.99585e-07	2.20232e-14
MIR9-2	0.393813	6.22037e-11	8.25535e-14
CCNH	0.394437	6.22037e-11	1.28551e-08
ADI1	0.395062	6.85226e-11	6.04675e-12
CSMD1	0.395687	7.12182e-11	9.44282e-13
CDK18	0.397169	3.68432e-20	9.93498e-06
CUL1	0.398193	5.19691e-11	6.25307e-08
MFSD4	0.398428	3.68432e-20	0.00013486
CCNK	0.398821	7.27847e-11	2.93891e-09
CCDC85C	0.39945	7.27847e-11	2.93891e-09
MAP1B	0.400708	7.40505e-11	2.95182e-12
EGLN3	0.400945	4.44016e-20	9.91008e-08
MRPS27	0.401337	7.40505e-11	2.95182e-12
ATAD2B	0.403459	4.66755e-20	1.91719e-06
CLDN20	0.403862	5.05042e-17	6.53657e-08
KIAA0319L	0.404715	4.78692e-20	3.73779e-07
PDLIM1	0.405971	5.21563e-20	0.000227062
RGS12	0.405971	5.2589e-10	3.23499e-14
SCN3B	0.407028	4.14224e-14	7.05841e-08
IRS2	0.407028	9.1848e-11	5.37894e-10
SORBS1	0.407226	5.21563e-20	0.000227062
HGFAC	0.407226	5.2589e-10	3.23499e-14
FAM134B	0.408481	5.42174e-20	7.27508e-05
FAM19A1	0.408481	4.38413e-09	3.35388e-14
SYNJ2	0.40957	9.8955e-11	8.3842e-10
LOC402160	0.409736	6.10316e-20	5.70936e-06
KBTBD8	0.409736	6.4883e-06	3.35388e-14
ENPP7	0.410206	8.92672e-14	7.29088e-08
SERAC1	0.410206	9.8955e-11	8.3842e-10
SGK1	0.410844	9.95281e-11	4.98669e-11
ZFYVE28	0.41099	6.10316e-20	5.70936e-06
SUCLG2	0.41099	4.38413e-09	3.35388e-14
MXD4	0.412243	6.10316e-20	5.70936e-06
MSX2	0.412758	1.04031e-10	2.54793e-08
MAP3K4	0.413398	1.25807e-15	7.96586e-08
LOC283856	0.413398	1.07993e-10	3.97424e-10
DKFZP434H168	0.414037	1.07993e-10	3.97424e-10
SLC24A2	0.414748	5.53361e-09	3.7295e-14
FASTKD3	0.418503	8.05478e-20	1.55262e-07
RPL38	0.419817	1.31326e-10	3.60139e-10
TECPR2	0.423501	9.42496e-20	6.07116e-06
AKAP13	0.42475	1.57242e-06	5.218e-14
TTYH2	0.425636	1.31326e-10	8.7482e-08
KLHL25	0.425998	1.57242e-06	5.218e-14
PMFBP1	0.426935	2.69959e-17	8.92126e-08
C19orf35	0.427585	1.55437e-10	3.5955e-11
LINGO3	0.428235	1.55437e-10	3.5955e-11
LSM7	0.428886	1.55437e-10	3.5955e-11
GPR37	0.435964	1.0556e-19	8.22457e-05
AL050132	0.436738	2.66683e-18	1.00877e-07
ILF3	0.438053	3.17913e-13	1.01973e-07
QTRT1	0.438712	3.17913e-13	1.01973e-07
COG2	0.44003	1.80177e-10	1.2245e-08
MDFI	0.44069	2.58123e-11	1.0246e-07
C1orf198	0.44069	1.80177e-10	2.32461e-09
TFEB	0.441351	2.58123e-11	1.0246e-07
CAPN9	0.441351	1.80177e-10	2.32461e-09
WWC1	0.442176	1.13844e-19	6.43339e-07
LDB2	0.443335	1.85771e-10	1.67353e-09
RARS	0.443418	1.13844e-19	0.000238801
TAPT1	0.443997	1.85771e-10	1.67353e-09
FBXO2	0.445898	1.21683e-19	5.93641e-06
NRXN3	0.447982	1.93521e-10	1.44449e-12
ATXN1	0.448377	7.67302e-10	8.39459e-14
ATG7	0.448648	2.14574e-10	1.38469e-10
FZD5	0.449315	5.12068e-12	1.21382e-07
VGLL4	0.449315	2.14574e-10	1.38469e-10
GMPR	0.449615	7.67302e-10	8.39459e-14
PLEKHM3	0.449982	5.12068e-12	1.21382e-07
SRGAP3	0.449982	2.26984e-10	7.92435e-09
NTNG2	0.450649	8.50267e-17	1.21916e-07
RAD18	0.450649	2.26984e-10	7.92435e-09
LIN52	0.450853	0.000194645	8.53073e-14
SETX	0.451317	8.50267e-17	1.21916e-07
GSE1	0.451985	3.67519e-15	1.24429e-07
VSX2	0.452091	1.0949e-05	8.53073e-14
KIAA0513	0.452654	3.67519e-15	1.24429e-07
RAPGEF1	0.453328	1.38782e-19	2.62568e-06
GPR107	0.453328	2.62651e-06	8.77308e-14
GALNT15	0.453993	2.27696e-15	1.24667e-07
UCK1	0.454565	1.38782e-19	1.92917e-05
FNBP1	0.454565	4.65545e-09	8.77308e-14
USP20	0.455801	4.65545e-09	8.77308e-14
KCNK15	0.457036	1.0314e-05	1.06589e-13
CPLX2	0.45735	4.35901e-11	1.43615e-07
C6orf70	0.45735	2.83444e-10	1.36655e-08
HRH2	0.458023	4.35901e-11	1.43615e-07
DLL1	0.458023	2.83444e-10	1.36655e-08
PYCR1	0.458272	1.3917e-19	0.000181963
RIMS4	0.458272	1.0314e-05	1.06589e-13
SNX22	0.461974	1.42684e-19	0.000260146
CLEC2L	0.461974	1.76883e-09	1.28545e-13
KHDRBS3	0.46207	2.92236e-10	2.12948e-10
DPF3	0.464778	1.63835e-14	1.54568e-07
SH3BP4	0.467494	3.90947e-14	1.64342e-07
PER3	0.468174	3.2468e-10	5.23275e-11
GLI2	0.469365	0.000277593	1.65509e-13
LIMCH1	0.469536	5.71706e-12	1.71706e-07
PHOX2B	0.470218	5.71706e-12	1.71706e-07
MDGA1	0.470218	3.2809e-10	1.07496e-08
ATP6V0A4	0.470595	1.26095e-07	1.68642e-13
EVI5L	0.4709	6.30673e-12	1.77103e-07
MAFA	0.4709	3.45879e-10	3.48114e-11
ZC3H3	0.471583	3.45879e-10	3.48114e-11
CD74	0.471825	1.82147e-19	2.98509e-05
KIAA1549	0.471825	1.26095e-07	1.68642e-13
HIF1A-AS2	0.47295	5.73033e-15	1.80496e-07
SYT16	0.473634	5.73033e-15	1.80496e-07
RRP1B	0.474319	1.41747e-18	1.8115e-07
SPRY4	0.475004	3.53576e-10	3.08561e-08
GPHN	0.475511	9.1186e-05	1.7075e-13
Y_RNA	0.47569	3.63881e-10	1.27678e-09
FGFR1	0.476739	6.95471e-05	1.7874e-13
TACC1	0.477966	6.95471e-05	1.7874e-13
ARFIP1	0.479193	6.18035e-05	1.78968e-13
SLCO3A1	0.479814	9.14061e-16	1.88858e-07
ST8SIA2	0.480503	8.22649e-16	1.88858e-07
MGAT3	0.481193	3.22243e-13	1.92279e-07
TAB1	0.481883	3.22243e-13	1.92279e-07
SNTA1	0.48287	2.78053e-19	0.000273819
FAXC	0.484095	3.07441e-19	1.47816e-05
FA2H	0.484649	4.77453e-10	1.68864e-08
FBXL4	0.485319	3.07441e-19	3.86796e-06
KCNE1	0.485341	2.89421e-16	2.00636e-07
MLKL	0.485341	4.77453e-10	1.68864e-08
RCAN1	0.486034	2.89421e-16	2.00636e-07
CD58	0.486543	0.000181175	1.82215e-13
KMT2E	0.487766	3.78532e-05	1.99781e-13
CACNA1B	0.488116	2.29086e-15	2.07533e-07
DUSP8	0.488116	5.05174e-10	7.55429e-12
RORB	0.488989	5.61811e-07	2.00233e-13
WDR45B	0.489507	4.73924e-10	2.12736e-07
MOB2	0.489507	5.05174e-10	7.55429e-12
FOXD2	0.490203	8.27814e-12	2.14013e-07
TRABD2B	0.4909	8.27814e-12	2.14013e-07
BC127870	0.493691	5.25714e-11	2.20788e-07
ZNF839	0.493875	3.79061e-19	0.000135357
PCDH1	0.49439	5.25714e-11	2.20788e-07
LRRC4	0.49439	5.35661e-10	1.41371e-12
NSUN6	0.495089	4.78402e-10	2.21069e-07
SND1	0.495089	5.35661e-10	1.41371e-12
CACNB2	0.495789	4.78402e-10	2.21069e-07
CINP	0.496315	3.79061e-19	0.000135357
MGRN1	0.497893	5.98997e-10	8.29158e-12
NUDT16L1	0.498595	5.98997e-10	8.29158e-12
FOXF2	0.498753	4.20497e-19	0.000218451
2019-09-09	0.498753	2.68517e-09	2.61538e-13
SCARB1	0.499971	9.53485e-08	2.69566e-13
DBX1	0.501189	0.000434777	3.05892e-13
POLR3D	0.501407	4.83722e-16	2.29536e-07
PIWIL2	0.502112	4.83722e-16	2.29536e-07
IL15RA	0.502406	4.74861e-19	6.13991e-05
HSPA4	0.502406	2.68973e-09	3.27701e-13
SLC39A14	0.502817	4.83722e-16	2.29536e-07
PPP3CC	0.503522	4.83722e-16	2.29536e-07
CPAMD8	0.503522	6.37784e-10	2.52672e-08
FBXO18	0.503623	4.74861e-19	6.13991e-05
ZNF827	0.503623	3.19536e-05	3.40989e-13
SORBS3	0.504228	4.83722e-16	2.29536e-07
F2RL3	0.504228	6.37784e-10	2.52672e-08
CLTA	0.504839	1.9026e-08	3.53973e-13
PDLIM2	0.504935	4.83722e-16	2.29536e-07
UQCRFS1	0.504935	6.68189e-10	5.35063e-08
C8orf58	0.505642	4.83722e-16	2.29536e-07
DPYSL2	0.505642	6.83496e-10	4.36556e-08
SPACA7	0.506055	4.85135e-19	2.49583e-06
GNE	0.506055	1.9026e-08	3.53973e-13
KIAA1967	0.506349	4.83722e-16	2.29536e-07
ADRA1A	0.506349	6.83496e-10	4.36556e-08
NPM2	0.507057	4.83722e-16	2.29536e-07
EPB41	0.50727	4.86425e-19	3.38462e-05
KIAA1199	0.50727	2.0005e-05	3.80252e-13
FGF17	0.507766	4.83722e-16	2.29536e-07
OPRD1	0.508485	4.86425e-19	3.38462e-05
FAM160B2	0.509184	4.83722e-16	2.29536e-07
SLC1A3	0.509184	7.5309e-10	1.34863e-11
SFTPC	0.509894	4.83722e-16	2.29536e-07
NDUFA10	0.509894	7.56943e-10	2.11144e-11
AK298119	0.510604	4.83722e-16	2.29536e-07
BMP1	0.511315	4.83722e-16	2.29536e-07
SOX21	0.51334	1.14709e-05	4.1095e-13
ADAD2	0.514164	7.86996e-10	9.58841e-10
CACNA2D3	0.514552	6.92016e-19	7.96071e-07
DGKI	0.514552	1.76155e-06	4.47546e-13
MBTPS1	0.514877	7.86996e-10	3.42352e-09
SLC38A8	0.515591	7.86996e-10	3.42352e-09
ENSG00000113811	0.515764	6.92016e-19	3.42319e-05
PTN	0.515764	1.76155e-06	4.47546e-13
ASXL3	0.516975	0.000182596	4.53548e-13
FCN2	0.51702	7.95832e-10	8.46519e-09
UBAC1	0.517735	8.7532e-10	1.68446e-12
ADSSL1	0.518186	8.01849e-19	8.70685e-06
NOL4	0.518186	0.000182596	4.53548e-13
SLC39A11	0.519168	1.04154e-16	2.49108e-07
TMEM81	0.519397	1.80313e-07	4.79079e-13
NPTX1	0.519884	3.58089e-15	2.59124e-07
CHRNA4	0.519884	9.24687e-10	2.71955e-11
COA6	0.520602	7.59788e-12	2.6043e-07
SLC35F3	0.52132	7.59788e-12	2.6043e-07
CACNA1D	0.52132	9.26531e-10	8.05166e-08
CDCA7L	0.522038	1.33836e-15	2.62812e-07
CHDH	0.522038	9.26531e-10	8.05166e-08
RAPGEF5	0.522757	1.33836e-15	2.62812e-07
ADAM12	0.522757	9.43212e-10	3.75065e-09
DNAJC15	0.523025	9.92714e-19	2.19162e-06
FAM53A	0.523025	1.55259e-06	5.32426e-13
FANK1	0.523476	9.43212e-10	3.75065e-09
CLMN	0.524196	3.95331e-10	2.7427e-07
MYCN	0.524196	9.94886e-10	3.20123e-09
ENOX1	0.524233	9.92714e-19	2.19162e-06
NKX1-1	0.524233	1.55259e-06	5.32426e-13
MYCNOS	0.524916	9.94886e-10	3.20123e-09
FANCL	0.525441	1.83489e-05	5.83771e-13
FAM49A	0.525637	9.94886e-10	3.20123e-09
RLTPR	0.52708	1.8275e-17	2.74585e-07
C5orf38	0.52708	1.03545e-09	5.63123e-11
PSKH1	0.527802	1.8275e-17	2.74585e-07
IRX1	0.527802	1.03545e-09	5.63123e-11
IP6K2	0.527855	1.47644e-07	6.11814e-13
CTRL	0.528525	1.17873e-12	2.74585e-07
PROK2	0.528525	1.08392e-09	7.72258e-11
ADAMTS17	0.529062	1.25172e-18	6.87476e-05
NCKIPSD	0.529062	1.47644e-07	6.11814e-13
RAB40B	0.529248	4.73924e-10	2.84017e-07
CCDC15	0.529972	1.02016e-09	2.8872e-07
SLC45A1	0.529972	1.25649e-09	1.43933e-07
LYSMD4	0.530268	1.25172e-18	6.87476e-05
FMNL2	0.530268	5.90208e-09	6.45811e-13
IFNK	0.531421	1.29192e-09	1.12372e-10
ARL6IP6	0.531473	5.90208e-09	6.45811e-13
MOB3B	0.532146	1.29192e-09	1.12372e-10
NEURL	0.532678	1.38168e-18	6.32323e-07
CEL	0.532678	4.42525e-08	6.72633e-13
C9orf72	0.532872	1.29192e-09	1.12372e-10
EQTN	0.533598	1.29192e-09	1.12372e-10
RALGDS	0.533883	4.42525e-08	6.72633e-13
FNIP2	0.535087	2.84822e-07	7.03311e-13
KBTBD11	0.53578	3.45235e-12	2.94747e-07
NTPCR	0.53629	1.43312e-18	0.00013241
RAPGEF2	0.53629	2.84822e-07	7.03311e-13
PIWIL1	0.537237	1.54214e-13	2.96201e-07
PCNXL2	0.537493	1.43312e-18	0.00013241
SDCBP2	0.537966	4.61293e-18	2.98534e-07
CLYBL	0.538695	1.49523e-18	9.50789e-06
SNPH	0.538696	4.61293e-18	2.98534e-07
SYNE3	0.539426	5.05724e-15	3.01634e-07
ZIC5	0.539897	1.49523e-18	9.50789e-06
LRRC8C	0.540157	5.07854e-10	3.04962e-07
HMBOX1	0.540888	1.29364e-13	3.13924e-07
POP4	0.540888	1.37917e-09	5.35063e-08
KIF13B	0.541619	1.29364e-13	3.13924e-07
VSTM2B	0.541619	1.37917e-09	5.35063e-08
PIGH	0.542352	1.39994e-09	8.56077e-11
CSNK2A3	0.543084	4.58926e-12	3.27143e-07
PLEKHH1	0.543084	1.39994e-09	8.56077e-11
GLTP	0.5435	1.70633e-18	0.000192122
GALNT18	0.543817	2.44846e-11	3.27143e-07
TMEM132B	0.544551	1.47904e-09	3.17653e-08
TBX2	0.545285	1.5008e-09	2.76086e-08
KDM2B	0.5459	1.98472e-18	6.36691e-06
RNF34	0.547099	1.98472e-18	6.36691e-06
GRM4	0.547491	7.49193e-14	3.35927e-07
GGNBP1	0.548227	7.49193e-14	3.35927e-07
SLC39A13	0.548227	1.61881e-09	2.861e-10
BAK1	0.548963	7.49193e-14	3.35927e-07
MYBPC3	0.548963	1.61881e-09	2.861e-10
ZNF251	0.549495	1.99781e-18	7.60186e-06
CEBPG	0.549495	2.29191e-08	8.53058e-13
MNF1	0.5497	7.49193e-14	3.35927e-07
NDUFS3	0.5497	1.61881e-09	2.861e-10
IP6K3	0.550438	7.49193e-14	3.35927e-07
KBTBD4	0.550438	1.61881e-09	2.861e-10
PEPD	0.550693	2.29191e-08	8.53058e-13
PTPMT1	0.551176	1.61881e-09	2.861e-10
GPR21	0.551915	9.81943e-15	3.38334e-07
C1QTNF4	0.551915	1.61881e-09	2.861e-10
FAM180B	0.552654	1.61881e-09	2.861e-10
LAMC3	0.553087	5.66661e-09	9.5373e-13
GPI	0.554134	1.72872e-17	3.40775e-07
CRISPLD2	0.554283	2.0994e-18	1.02256e-05
ATE1	0.554874	4.05386e-11	3.71876e-07
ZDHHC7	0.555478	2.0994e-18	1.02256e-05
TMEM200C	0.555615	1.78583e-09	1.04593e-08
DDC	0.557841	1.89575e-09	1.88068e-07
CBX7	0.557868	3.32053e-05	9.58951e-13
BC036617	0.559062	2.66679e-18	8.45963e-07
FAM102A	0.560072	1.96558e-09	4.33479e-08
NAIF1	0.560816	1.96558e-09	4.33479e-08
DPM2	0.561561	1.96558e-09	4.33479e-08
HAO1	0.562641	0.000281472	1.02707e-12
C14orf180	0.564547	1.78535e-15	3.76551e-07
SLC22A15	0.566042	7.72616e-16	3.78966e-07
KCTD1	0.566216	2.72777e-18	4.66029e-06
GLP2R	0.566216	0.0001379	1.11307e-12
B3GNT4	0.56679	2.15747e-09	1.80168e-10
AQP4	0.567406	2.72777e-18	1.71452e-05
AIM1	0.567406	3.16397e-08	1.11409e-12
MAB21L1	0.567539	4.78167e-11	4.16266e-07
MLXIP	0.567539	2.15747e-09	1.80168e-10
ATG5	0.568597	3.16397e-08	1.11409e-12
IL31	0.569039	2.15747e-09	1.80168e-10
MORC2	0.569786	1.58538e-08	1.29682e-12
ADCK1	0.569789	2.18067e-09	1.44449e-12
OSBP2	0.570975	1.58538e-08	1.29682e-12
FRMD5	0.571292	2.25829e-09	1.78668e-10
MFAP1	0.572044	2.25829e-09	1.78668e-10
SLC24A6	0.572164	5.15404e-07	1.38627e-12
TPCN1	0.573352	5.15404e-07	1.38627e-12
SIM2	0.57454	4.05431e-18	1.21571e-05
PKD2	0.57454	4.32661e-06	1.38927e-12
AURKAPS1	0.575056	1.33682e-09	4.76497e-07
ILKAP	0.575056	2.32835e-09	2.31906e-08
BC039338	0.575727	4.24286e-18	4.98976e-05
RAB3GAP2	0.575811	1.33682e-09	4.76497e-07
ENO4	0.576913	4.24286e-18	4.98976e-05
2019-03-02	0.577321	1.33682e-09	4.76497e-07
SERINC5	0.578077	3.15225e-12	4.81268e-07
HSPA12A	0.5781	4.24286e-18	4.98976e-05
THBS4	0.578834	3.15225e-12	4.81268e-07
GPR65	0.57959	1.93278e-10	5.15842e-07
KCNK10	0.580348	1.93278e-10	5.15842e-07
CPN2	0.581655	2.25253e-05	1.45035e-12
SHD	0.582623	3.97297e-14	5.46031e-07
TENM3	0.582623	2.58965e-09	3.82224e-07
HES1	0.582839	2.25253e-05	1.45035e-12
MPND	0.583382	3.97297e-14	5.46031e-07
ROPN1L	0.583382	2.61588e-09	4.82063e-10
DNM2	0.584023	4.80356e-18	1.33481e-05
SH3GL1	0.584142	3.97297e-14	5.46031e-07
SCN8A	0.584142	2.62484e-09	4.04158e-09
IDH2	0.584903	3.34315e-17	5.4635e-07
ANKRD33	0.584903	2.62484e-09	4.04158e-09
MIR638	0.585206	4.80356e-18	1.33481e-05
SEC14L1	0.585663	2.68517e-09	1.15223e-09
TMED1	0.586389	4.80356e-18	1.33481e-05
DTD1	0.586389	0.000214864	1.45256e-12
ZNF710	0.586425	3.34315e-17	5.4635e-07
DYNLRB2	0.587571	4.91701e-18	9.6104e-07
SCP2D1	0.587571	0.000214864	1.45256e-12
ENSG00000178404	0.588712	5.01391e-11	5.49893e-07
C6orf120	0.588712	2.77564e-09	1.42117e-07
PHLDB1	0.588753	5.14113e-18	8.11404e-06
USP36	0.589475	5.01391e-11	5.49893e-07
THBS2	0.589475	2.77564e-09	1.42117e-07
TREH	0.589934	5.14113e-18	8.11404e-06
ITPR2	0.590239	2.79668e-09	5.76313e-08
MAP1S	0.591003	1.34274e-10	5.94312e-07
SSPN	0.591003	2.79668e-09	5.76313e-08
MAD1L1	0.591115	5.3834e-18	3.11209e-05
B3GNT3	0.591768	1.34274e-10	5.94312e-07
AK5	0.591768	2.86469e-09	1.16548e-09
ELFN1	0.592295	5.3834e-18	3.11209e-05
UTP18	0.592295	3.2925e-07	1.52006e-12
FCHO1	0.592533	1.34274e-10	5.94312e-07
ZZZ3	0.592533	2.86469e-09	1.16548e-09
GAS6-AS1	0.593299	2.9677e-09	2.74526e-07
LOC100506394	0.594065	2.9677e-09	2.74526e-07
GAS6	0.594832	2.9677e-09	2.74526e-07
EVL	0.596367	1.55983e-10	6.37966e-07
DPH2	0.597135	3.02945e-09	6.4162e-09
IPO13	0.597904	3.02945e-09	6.4162e-09
FOXK1	0.598189	2.0561e-08	1.83924e-12
RBM17	0.599366	2.9346e-06	2.12041e-12
IL10RA	0.599443	8.21639e-14	6.45763e-07
TTLL8	0.599443	3.11891e-09	2.61021e-09
TMPRSS4	0.600213	8.21639e-14	6.45763e-07
ATP8A2	0.600213	3.13264e-09	7.23871e-09
GLB1L2	0.601755	3.82413e-11	6.55755e-07
DERL1	0.602527	1.49995e-15	6.55828e-07
ZHX2	0.603299	1.49995e-15	6.55828e-07
HSPB8	0.603299	3.28015e-09	1.82503e-08
TOB2	0.60407	6.66601e-18	7.70011e-06
OPRL1	0.604072	1.18318e-11	6.75547e-07
SRRM4	0.604072	3.28015e-09	1.82503e-08
ACO2	0.605245	6.66601e-18	7.70011e-06
PHF5A	0.606419	6.66601e-18	7.70011e-06
POLR3H	0.607593	6.66601e-18	7.70011e-06
FAR1	0.607943	3.24037e-16	7.55723e-07
SOX8	0.608719	1.02407e-12	7.66656e-07
HECTD4	0.608766	6.80487e-18	1.10248e-06
SSTR5	0.609495	1.02407e-12	7.66656e-07
BTBD6	0.609495	3.6087e-09	6.25341e-09
TRAFD1	0.609939	6.80487e-18	1.10248e-06
MED12L	0.610272	9.58637e-13	7.74191e-07
MRPS30	0.610272	3.92107e-09	7.30238e-08
CLRN1	0.611049	9.58637e-13	7.74191e-07
HCN1	0.611049	3.92107e-09	7.30238e-08
SIAH2	0.611826	9.58637e-13	7.74191e-07
RGL1	0.615795	9.12357e-18	1.96098e-06
ERC2	0.615795	0.000125082	2.70455e-12
ARPC5	0.616965	9.12357e-18	1.96098e-06
CACNA1I	0.616965	6.75478e-09	2.71326e-12
SYPL1	0.617284	1.62533e-11	7.97623e-07
APOBEC4	0.618135	9.12357e-18	1.96098e-06
GRAP2	0.618135	6.75478e-09	2.71326e-12
MLLT4	0.618848	1.8701e-12	8.63716e-07
MANF	0.618848	5.10992e-09	6.04159e-08
COLGALT2	0.619303	9.12357e-18	1.96098e-06
DOCK3	0.61963	5.10992e-09	6.04159e-08
NFIX	0.620413	5.16254e-09	3.7427e-10
BCL2	0.620472	9.13139e-18	5.22282e-06
MEX3C	0.620472	3.62197e-05	2.91254e-12
LYL1	0.621197	5.16254e-09	3.7427e-10
LZTS2	0.62164	9.18643e-18	3.33192e-05
PDIA5	0.62164	0.000286903	2.91675e-12
PYCR2	0.621981	2.1579e-11	8.89063e-07
CYLD	0.621981	5.17997e-09	1.1831e-10
LEFTY1	0.622766	2.1579e-11	8.89063e-07
PRSS38	0.622766	5.26352e-09	5.85683e-09
SEMA5B	0.622807	0.000286903	2.91675e-12
WNT9A	0.623551	5.26352e-09	5.85683e-09
C1orf216	0.624336	5.27789e-09	3.73779e-07
NRXN1	0.625122	1.52642e-14	9.33539e-07
CLSPN	0.625122	5.27789e-09	3.73779e-07
SEMA4G	0.62514	9.18643e-18	3.33192e-05
NCDN	0.625909	5.27789e-09	3.73779e-07
MIR608	0.626306	9.18643e-18	3.33192e-05
C10orf2	0.627471	9.18643e-18	3.33192e-05
C20orf27	0.628272	5.41447e-09	8.28981e-08
MRPL43	0.628636	9.18643e-18	3.33192e-05
NRSN1	0.628636	6.89929e-05	3.44837e-12
BC042140	0.62906	5.41447e-09	8.28981e-08
PLXNA4	0.629801	0.000154556	3.48971e-12
LRRC26	0.629849	8.78574e-12	9.75437e-07
AP5S1	0.629849	5.41447e-09	8.28981e-08
CDC25B	0.630639	5.41447e-09	8.28981e-08
CNTNAP5	0.630965	1.15024e-17	8.54132e-05
GABBR2	0.630965	2.62746e-07	3.57149e-12
ADAMTS16	0.632219	6.68615e-13	9.91404e-07
THAP11	0.63301	1.8275e-17	1.0192e-06
ABL1	0.63301	5.66661e-09	1.33518e-10
NUTF2	0.633802	1.17873e-12	1.0192e-06
CENPT	0.634594	1.17873e-12	1.0192e-06
QRFP	0.635386	5.66661e-09	1.33518e-10
ANKK1	0.635615	1.29029e-17	8.42003e-05
ABAT	0.635615	0.000356783	4.19573e-12
MITF	0.636973	5.0988e-14	1.04955e-06
HEY1	0.636973	5.77559e-09	3.34568e-07
STMN2	0.637767	5.77559e-09	3.34568e-07
ZNF407	0.638561	3.84233e-13	1.07293e-06
C1orf115	0.638561	5.90042e-09	4.76497e-07
RNF38	0.640258	0.000249886	4.89009e-12
CD247	0.640948	3.5834e-11	1.08825e-06
PTPRE	0.640948	6.10244e-09	5.69534e-08
COL18A1	0.641417	0.000178129	4.96661e-12
CREG1	0.641744	3.5834e-11	1.08825e-06
KCNQ2	0.643339	6.18115e-09	2.71955e-11
IFNAR2	0.644136	9.53285e-12	1.10438e-06
EDC4	0.647207	1.8275e-17	6.45182e-05
TAS1R1	0.647333	6.85078e-09	1.52471e-07
NOL9	0.648134	6.85078e-09	1.52471e-07
PHF13	0.648934	6.85078e-09	1.52471e-07
SLC10A2	0.649736	1.10424e-14	1.12183e-06
PLEKHG5	0.649736	6.85078e-09	1.52471e-07
YWHAH	0.652143	7.08199e-09	2.13363e-09
DEPDC5	0.652946	7.08199e-09	2.13363e-09
CACTIN	0.65375	1.27942e-10	1.21505e-06
TSSC1	0.654139	0.000103446	6.04675e-12
PIP5K1C	0.654555	1.27942e-10	1.21505e-06
ZNF34	0.65536	4.1746e-13	1.24598e-06
HHATL	0.656165	1.99781e-14	1.26342e-06
ZBTB47	0.656971	1.99781e-14	1.26342e-06
SS18L2	0.657777	1.99781e-14	1.26342e-06
NKTR	0.658584	1.99781e-14	1.26342e-06
SEC22C	0.659391	1.99781e-14	1.26342e-06
AK125769	0.659901	1.8909e-17	4.38804e-05
HIGD1A	0.660199	1.99781e-14	1.26342e-06
PPP2R2B	0.661052	3.66934e-07	7.13983e-12
GPR151	0.662203	3.66934e-07	7.13983e-12
TNIK	0.663353	2.22858e-17	7.31122e-06
SLC2A2	0.664503	2.22858e-17	7.31122e-06
LSS	0.66668	9.92235e-09	1.88338e-11
AK130759	0.6668	1.02235e-05	7.68793e-12
SDC3	0.668305	1.00168e-08	1.1426e-07
LAPTM5	0.669118	1.00168e-08	1.1426e-07
ANKS1A	0.669932	6.83091e-13	1.37924e-06
TAF11	0.670746	6.83091e-13	1.37924e-06
C22orf24	0.670746	1.05558e-08	2.13363e-09
MAML3	0.67139	0.000209146	8.18409e-12
TCP11	0.671561	6.83091e-13	1.37924e-06
JAG2	0.671561	1.07866e-08	3.61369e-08
NUDT14	0.672376	1.07866e-08	3.61369e-08
MGST2	0.672536	0.000209146	8.18409e-12
ARL4C	0.674008	3.90947e-14	1.41423e-06
CCDC106	0.674008	1.10712e-08	8.809e-11
SMCR7L	0.674825	9.25864e-11	1.43998e-06
U2AF2	0.674825	1.10712e-08	8.809e-11
AF258550	0.675642	9.51462e-14	1.45792e-06
PPP1R12C	0.675642	1.10712e-08	8.809e-11
TNNT1	0.67646	1.10712e-08	8.809e-11
C7orf13	0.677115	3.38275e-06	8.53872e-12
ZNF628	0.677278	1.10712e-08	8.809e-11
SEC13	0.678096	1.66793e-11	1.49085e-06
NAT14	0.678096	1.10712e-08	8.809e-11
SALL3	0.678259	3.07356e-17	5.39243e-06
SHH	0.678259	1.40072e-06	8.53872e-12
CD101	0.678916	7.26264e-16	1.51444e-06
SSC5D	0.678916	1.10712e-08	8.809e-11
PTGFRN	0.679735	7.26264e-16	1.51444e-06
ZNF784	0.679735	1.10712e-08	8.809e-11
MAF	0.680544	3.76095e-06	8.85635e-12
AK097618	0.680556	1.10712e-08	8.809e-11
KIRREL2	0.681376	9.02213e-10	1.54152e-06
TNNI3	0.681376	1.10712e-08	8.809e-11
NPHS1	0.682197	9.02213e-10	1.54152e-06
DNAAF3	0.682197	1.10712e-08	8.809e-11
BC047644	0.683019	1.10712e-08	8.809e-11
UBE2S	0.683841	1.10712e-08	8.809e-11
APOA1BP	0.683969	3.50607e-17	1.05746e-05
SHISA7	0.684664	1.10712e-08	8.809e-11
RHBG	0.68511	3.50607e-17	1.05746e-05
AK123872	0.685487	1.1219e-08	2.23491e-07
TTI1	0.686311	1.1219e-08	2.23491e-07
VSTM2L	0.687135	1.1219e-08	2.23491e-07
TMEM63C	0.688529	4.03346e-17	5.9224e-05
ALDH1A3	0.68961	1.13945e-08	1.82573e-11
ASB7	0.690436	1.13945e-08	1.82573e-11
ESYT3	0.691944	0.000393922	1.11159e-11
C2orf50	0.692918	3.5117e-10	1.58655e-06
MRAS	0.693081	0.000393922	1.11159e-11
FLJ33534	0.693746	3.5117e-10	1.58655e-06
BC036195	0.696233	1.1849e-08	8.20217e-11
TIAM2	0.696489	5.05042e-17	0.000218095
MSANTD2	0.697063	1.1849e-08	8.20217e-11
DHX15	0.697625	5.36178e-17	6.57133e-05
SPA17	0.697894	1.1849e-08	8.20217e-11
SIAE	0.698725	1.1849e-08	8.20217e-11
SOD3	0.698759	5.36178e-17	6.57133e-05
TRAF3IP3	0.698759	1.1674e-05	1.30693e-11
CYTH1	0.699556	7.48122e-14	1.66191e-06
BC018065	0.699556	1.1849e-08	8.20217e-11
IRF6	0.699894	1.1674e-05	1.30693e-11
NAV2	0.700389	4.36864e-12	1.68343e-06
NRGN	0.700389	1.1849e-08	8.20217e-11
NIPBL	0.701027	6.73707e-05	1.34863e-11
E2F8	0.701221	4.36864e-12	1.68343e-06
VSIG2	0.701221	1.1849e-08	8.20217e-11
ERBB4	0.702054	1.35648e-09	1.68931e-06
CSF3R	0.702054	1.21177e-08	3.32783e-09
LRRC8E	0.702888	6.30673e-12	1.70109e-06
NACC1	0.702888	1.21993e-08	7.37146e-08
CHD7	0.703293	1.58366e-07	1.4093e-11
AKAP6	0.703722	5.46397e-10	1.7098e-06
TRMT1	0.703722	1.21993e-08	7.37146e-08
CLVS1	0.704425	1.58366e-07	1.4093e-11
LARGE	0.704556	2.39445e-15	1.72128e-06
FMN2	0.705557	5.94162e-17	0.000197392
GREM2	0.706688	5.94162e-17	0.000197392
PTPRN2	0.710079	5.99701e-17	0.000238289
KIF26B	0.711209	6.08083e-17	0.000173085
AKNA	0.712337	6.13296e-17	0.000165742
LOC149950	0.712929	8.01967e-11	1.78607e-06
DFNB31	0.713466	6.13296e-17	0.000165742
C20orf112	0.713769	8.01967e-11	1.78607e-06
LPHN2	0.714609	1.32432e-09	1.79746e-06
CCDC92	0.71545	4.1734e-11	1.79869e-06
DNAH10	0.716292	4.1734e-11	1.79869e-06
PHACTR1	0.716848	1.2074e-07	1.53089e-11
PNMA2	0.717134	1.39429e-08	4.36556e-08
STMN4	0.717976	1.39429e-08	4.36556e-08
DDX39A	0.718819	1.4029e-08	1.8142e-10
ARHGAP8	0.719662	1.23842e-15	1.82986e-06
ASF1B	0.719662	1.4029e-08	1.8142e-10
PHF21B	0.720506	1.23842e-15	1.82986e-06
LPHN1	0.720506	1.4029e-08	1.8142e-10
NELFA	0.72135	8.27684e-17	0.000128181
CDNF	0.72135	1.25596e-07	1.72494e-11
MGC16275	0.722196	1.31326e-10	1.85402e-06
WHSC1	0.722474	8.27684e-17	0.000128181
CDC42BPA	0.722474	4.10236e-05	1.78549e-11
ADCK3	0.723598	4.10236e-05	1.78549e-11
GRIK4	0.723887	2.13271e-12	1.87136e-06
FBXL7	0.724721	4.29315e-06	1.80358e-11
HAPLN2	0.724733	1.50876e-08	6.44798e-07
TBCEL	0.72558	2.13271e-12	1.87136e-06
MYO9B	0.725844	8.79174e-17	0.000117206
MYL9	0.726428	5.86451e-14	1.90738e-06
EMP1	0.726428	1.5256e-08	9.47057e-09
USE1	0.726967	8.79174e-17	0.000117206
ZBTB14	0.730672	1.60421e-08	2.72649e-07
CYMP	0.731523	5.22849e-13	2.00281e-06
KCNC4	0.732373	1.1656e-15	2.00281e-06
RBM15	0.733225	5.22849e-13	2.00281e-06
ITFG3	0.734077	9.96601e-11	2.04978e-06
PBOV1	0.734077	1.89067e-08	1.77739e-09
MMAB	0.735928	2.73133e-08	2.07412e-11
AK094963	0.736635	2.00725e-08	4.90988e-10
AL833139	0.737489	2.00725e-08	4.90988e-10
TBATA	0.738163	0.000276461	2.10202e-11
FBXO33	0.740396	1.23895e-16	0.000123715
MAP7D1	0.741512	1.31397e-16	6.19914e-06
ALX3	0.741765	1.1656e-15	2.12478e-06
TRAPPC3	0.742628	1.31397e-16	6.19914e-06
THRAP3	0.743743	1.31397e-16	6.19914e-06
PGS1	0.743743	4.09422e-08	2.4839e-11
MEGF11	0.744857	1.32012e-16	0.000207401
ZNF507	0.744857	9.04963e-05	2.51479e-11
COL20A1	0.745196	9.24687e-10	2.15402e-06
GPRC5C	0.745196	2.1432e-08	1.85402e-06
RAB11A	0.745971	1.32012e-16	0.000207401
CD300A	0.746054	2.1432e-08	1.85402e-06
ZEB2_AS1_1	0.746914	2.19907e-08	1.19548e-06
PARVB	0.747084	6.99078e-07	2.53752e-11
AK124806	0.747773	2.19907e-08	1.19548e-06
ZEB2	0.748634	2.19907e-08	1.19548e-06
TBC1D2	0.74931	2.62746e-07	2.60241e-11
GTDC1	0.749494	2.19907e-08	1.19548e-06
BC047609	0.750422	1.55429e-16	1.1704e-05
LRTM2	0.75208	3.95973e-15	2.23346e-06
AK098067	0.752644	1.55429e-16	1.1704e-05
CACNA2D4	0.752942	2.91173e-12	2.23346e-06
GPR26	0.753755	2.39275e-06	2.76474e-11
NGDN	0.753805	2.21857e-11	2.34554e-06
ZFHX2	0.754669	2.21857e-11	2.34554e-06
CDH23	0.756398	2.37076e-08	2.32049e-08
FBXW8	0.757263	5.95089e-11	2.38429e-06
C10orf105	0.757263	2.37076e-08	2.32049e-08
C10orf90	0.758129	7.58641e-09	2.39028e-06
SLC29A3	0.758129	2.37076e-08	2.32049e-08
MIR5587	0.758995	4.89291e-14	2.39242e-06
ADCY1	0.7593	8.02199e-07	3.30771e-11
CAPN15	0.759862	1.46395e-10	2.39242e-06
RAMP3	0.760407	8.02199e-07	3.30771e-11
RAB11FIP3	0.760729	1.46395e-10	2.39242e-06
STAB1	0.760729	2.73033e-08	4.73838e-07
SEC16A	0.761597	6.38645e-09	2.39737e-06
SMIM4	0.761597	2.73033e-08	4.73838e-07
NT5DC2	0.762465	2.73033e-08	4.73838e-07
MTSS1L	0.764203	4.87368e-15	2.45e-06
GGACT	0.764203	2.7401e-08	5.71678e-10
SPATS1	0.764832	1.75031e-16	0.000225468
CPB2	0.765072	2.96318e-08	3.62334e-08
AARS2	0.765938	1.75031e-16	0.000225468
CNIH3	0.765942	7.76025e-10	2.46512e-06
LCP1	0.765942	2.96318e-08	3.62334e-08
DNAH14	0.766813	7.76025e-10	2.46512e-06
LRIG1	0.766813	3.05746e-08	3.88872e-10
SLC25A26	0.767684	3.05746e-08	3.88872e-10
ENPP2	0.768146	1.9462e-16	8.91697e-06
TUBGCP3	0.768556	4.94424e-15	2.49583e-06
SDK2	0.768556	3.08639e-08	3.60139e-10
TAF2	0.76925	1.9462e-16	8.91697e-06
RRM2	0.772047	2.24731e-08	2.50235e-06
NR1D2	0.772557	2.1388e-16	0.000175462
THRB	0.773659	2.1388e-16	1.7808e-05
ACTRT2	0.773796	1.03547e-11	2.60535e-06
ZHX3	0.77476	2.56632e-16	0.000139949
LPIN3	0.775861	2.56632e-16	0.000139949
AK310634	0.775861	7.34259e-05	4.38068e-11
MED27	0.776423	2.82415e-13	2.62568e-06
PLCG1	0.776961	2.56632e-16	0.000139949
CHAC2	0.777299	2.78915e-11	2.68702e-06
SLITRK2	0.777299	3.86666e-08	4.71018e-08
AKT3	0.77806	1.41944e-07	4.38068e-11
NAPG	0.778176	1.74146e-14	2.72748e-06
ADCY5	0.778176	3.90369e-08	3.98474e-09
SEC22A	0.779054	3.90369e-08	3.98474e-09
SDCCAG8	0.77916	1.41944e-07	4.38068e-11
PID1	0.780258	5.66805e-05	4.46744e-11
ZNF462	0.780811	4.00121e-08	8.64717e-08
MMEL1	0.78433	4.16343e-08	2.60535e-06
WDR4	0.784648	3.13956e-16	9.92342e-05
ACOT7	0.785211	4.18895e-08	7.38546e-07
GPR153	0.786092	4.18895e-08	7.38546e-07
PISD	0.787935	1.38667e-07	4.96695e-11
SFI1	0.789029	1.38667e-07	4.96695e-11
DPYSL3	0.789623	4.52745e-08	5.91577e-07
WISP2	0.790123	7.66944e-08	4.97603e-11
ADA	0.791217	7.66944e-08	4.97603e-11
SS18	0.791392	4.7489e-08	6.47508e-07
ZNF521	0.792277	4.7489e-08	6.16697e-08
AP3S2	0.793162	5.00488e-08	5.4635e-07
TMEM235	0.793403	4.82447e-16	0.000190203
FOXN3	0.794048	4.78408e-10	2.97615e-06
MAP3K13	0.795587	2.53825e-05	5.18645e-11
TMEM41A	0.796678	2.53825e-05	5.18645e-11
SYT13	0.796709	9.5461e-14	3.11428e-06
CELF2	0.796709	5.3563e-08	4.59842e-07
DNMT3A	0.800264	3.54913e-15	3.17003e-06
CYB5R2	0.802935	2.11385e-08	3.21783e-06
PPFIBP2	0.803826	2.11385e-08	3.21783e-06
INSIG1	0.804718	1.15766e-10	3.33307e-06
ANO2	0.80539	5.2023e-06	5.46929e-11
EN2	0.805611	1.15766e-10	3.33307e-06
VWF	0.806477	5.2023e-06	5.46929e-11
PLEKHG6	0.806504	6.8732e-08	6.43188e-08
CNR1	0.807397	4.64396e-14	3.34724e-06
RNGTT	0.808291	4.64396e-14	3.34724e-06
PCBP1	0.809185	7.23875e-08	5.91099e-11
CD34	0.81008	7.58015e-08	2.21842e-10
BLOC1S2	0.810819	0.000169547	5.89242e-11
CD46	0.810975	7.58015e-08	3.86669e-09
YWHAQ	0.812987	5.26694e-16	0.000113771
PCBP1-AS1	0.812987	2.94118e-05	5.91099e-11
ASPRV1	0.81407	2.94118e-05	5.91099e-11
SLC2A9	0.815153	5.81641e-16	3.11618e-05
MXD1	0.815153	2.94118e-05	5.91099e-11
AMN	0.816235	6.03754e-16	1.01867e-05
VAPA	0.817257	8.17813e-08	3.56518e-09
CDC42BPB	0.817317	6.03754e-16	1.01867e-05
HIVEP1	0.819056	1.14702e-11	3.58221e-06
FGFR3	0.819056	8.48873e-08	3.19799e-08
LETM1	0.819956	8.48873e-08	3.19799e-08
CDKN1C	0.821639	7.56099e-16	2.97934e-05
CD99L2	0.821758	6.01135e-15	3.63079e-06
MTMR1	0.82266	6.01135e-15	3.63079e-06
KCNQ1	0.822719	7.56099e-16	2.97934e-05
TSC22D1	0.822719	9.90616e-06	6.77195e-11
NALCN	0.823562	2.6732e-10	3.65383e-06
GPR62	0.823797	7.61005e-16	3.02019e-05
SERP2	0.823797	0.000168209	6.77195e-11
NUPL1	0.824465	3.13264e-09	3.6675e-06
GRIN2A	0.824465	9.08297e-08	9.81786e-09
PCBP4	0.824876	7.61005e-16	3.02019e-05
BRD7	0.827177	1.43684e-08	3.71361e-06
CLU	0.827177	1.00377e-07	2.16294e-09
NKD1	0.828081	1.43684e-08	3.71361e-06
SCARA3	0.828081	1.00377e-07	2.16294e-09
AB073649	0.828987	7.1036e-13	3.78785e-06
ESCO2	0.828987	1.00377e-07	2.16294e-09
KRBA1	0.83026	8.13552e-16	1.28148e-05
ZNF467	0.831335	8.13552e-16	1.28148e-05
MIR3167	0.835632	8.93607e-16	0.000197854
SCHIP1	0.835632	1.5789e-05	8.20902e-11
PCBP3	0.838066	8.42809e-12	3.90844e-06
COL6A1	0.838066	1.09111e-07	3.90844e-06
CKB	0.839921	2.25661e-07	8.51038e-11
GTPBP1	0.8408	2.69253e-08	4.09961e-06
RGS3	0.8408	1.11031e-07	3.06966e-06
MARK3	0.840992	2.25661e-07	8.51038e-11
ZNF618	0.841712	1.11031e-07	3.06966e-06
DQ601810	0.842625	2.12516e-09	4.21927e-06
TRIL	0.843538	2.12516e-09	4.21927e-06
UBTD2	0.84527	1.06657e-15	9.81232e-05
NETO1	0.845366	8.35224e-15	4.30925e-06
KCNK1	0.84628	1.16329e-07	9.33397e-07
FRMD1	0.847196	1.18101e-07	1.31191e-08
TAF5L	0.848111	8.12909e-09	4.40534e-06
KIF25	0.848111	1.18101e-07	2.174e-08
AMER2	0.849944	1.44006e-13	4.42136e-06
MTMR6	0.850861	1.44006e-13	4.42136e-06
EPHB2	0.850861	1.22053e-07	2.24923e-07
JAKMIP3	0.851674	1.16733e-15	9.36217e-06
MIR5584	0.851779	1.15947e-12	4.45376e-06
KDM1A	0.851779	1.22053e-07	2.24923e-07
HAAO	0.852697	2.76761e-12	4.50051e-06
NAV1	0.857295	1.26358e-07	3.82406e-08
ANO6	0.858216	4.15219e-08	4.90333e-06
TOB1	0.859122	1.33694e-15	2.36604e-05
ARID2	0.859137	4.15219e-08	4.90333e-06
CSRP1	0.859137	1.26358e-07	3.82406e-08
POP7	0.860059	6.01838e-12	4.91795e-06
ENSG00000269690	0.860059	1.26358e-07	3.82406e-08
WFIKKN2	0.860184	1.33694e-15	7.2065e-05
ATP6V1F	0.860184	0.000280953	1.00658e-10
PAK7	0.860982	1.7898e-11	4.96834e-06
LOC100130705	0.861245	0.000280953	1.00658e-10
LAMP5	0.861905	1.7898e-11	4.96834e-06
FLNC	0.862306	0.000280953	1.00658e-10
RNF113B	0.863367	1.4371e-15	9.12036e-05
STK24	0.864427	1.4371e-15	9.12036e-05
FGF14	0.864677	1.34816e-07	1.39274e-07
VAV2	0.865602	1.35526e-07	2.10997e-08
CHST3	0.866528	1.38571e-07	1.47187e-06
MTRR	0.872889	2.67704e-06	1.25008e-10
LRRTM1	0.873945	0.000234255	1.2669e-10
ZADH2	0.87395	1.50272e-07	1.07293e-06
ARHGAP26	0.87488	1.53635e-07	2.11704e-06
CTNNA2	0.875	0.000395127	1.2669e-10
PLXNB1	0.876055	3.2915e-06	1.28026e-10
SPINK8	0.877109	3.2915e-06	1.28026e-10
OGFR	0.878162	1.87753e-15	8.72993e-05
PDHB	0.879537	1.68386e-12	5.63772e-06
ARHGAP20	0.879537	1.66552e-07	1.02031e-07
BRSK1	0.880268	8.69168e-06	1.37083e-10
PXK	0.88047	1.68386e-12	5.63772e-06
C11orf92	0.88047	1.66552e-07	1.02031e-07
SUV420H2	0.88132	8.69168e-06	1.37083e-10
KLF6	0.881404	1.80227e-10	5.68422e-06
HSBP1	0.881404	1.73692e-07	1.14408e-07
PITRM1	0.882337	1.80227e-10	5.68422e-06
COX6B2	0.882372	8.69168e-06	1.37083e-10
TMEM190	0.883423	8.69168e-06	1.37083e-10
TMEM150B	0.884474	8.69168e-06	1.37083e-10
SLC25A33	0.887951	1.36351e-08	5.77592e-06
SPSB1	0.888889	1.36351e-08	5.77592e-06
KIF1B	0.889719	0.00024668	1.5123e-10
DPP10	0.890765	1.92925e-07	2.44634e-08
UBE4B	0.890767	0.00024668	1.5123e-10
ACTR3	0.891704	1.92925e-07	2.44634e-08
FBXO6	0.892643	3.92238e-09	5.93641e-06
AK125437	0.893583	3.92238e-09	5.93641e-06
FBXO15	0.893583	2.14014e-07	4.30925e-06
RBPJ	0.893907	0.000367427	1.67072e-10
PLCL1	0.894524	2.15417e-07	5.66411e-09
SMIM20	0.894953	0.000367427	1.67072e-10
LHX4	0.895465	1.44468e-09	5.95662e-06
EML1	0.895465	2.21044e-07	6.37966e-07
DAZAP2	0.896406	2.24813e-07	5.58313e-06
DEGS2	0.897348	1.55983e-10	6.19818e-06
POU6F1	0.897348	2.24813e-07	5.58313e-06
TFCP2	0.89829	2.24813e-07	5.58313e-06
ANKRD11	0.899131	3.19303e-15	0.000169856
KIRREL3-AS3	0.900174	3.21948e-15	0.000197854
GLT6D1	0.90112	1.24497e-08	6.35585e-06
ATP9B	0.90112	2.28007e-07	2.52231e-08
PAEP	0.902064	1.24497e-08	6.35585e-06
NFATC1	0.902064	2.28007e-07	2.52231e-08
ALAS1	0.903009	2.28132e-07	2.79396e-06
HIP1R	0.9049	1.68394e-10	6.41234e-06
AK027541	0.9049	2.5227e-07	1.26798e-06
TOX2	0.905383	8.17346e-05	2.05571e-10
VPS37B	0.905847	1.68394e-10	6.41234e-06
TBR1	0.905847	2.5227e-07	1.26798e-06
GTSF1L	0.906423	8.17346e-05	2.05571e-10
ZBTB43	0.906793	1.62925e-12	6.50217e-06
SLC4A10	0.906793	2.5227e-07	1.26798e-06
IPO9	0.907741	1.26358e-07	6.53303e-06
PLXNA2	0.908502	7.08332e-06	2.21842e-10
PINK1	0.910586	2.71189e-07	1.28903e-08
MUL1	0.911535	2.71189e-07	1.28903e-08
MIR3649	0.912654	3.95973e-15	0.000148232
EFNB2	0.916289	1.39176e-10	6.87968e-06
TUSC2	0.917833	4.1658e-15	0.000238278
RASSF1	0.918868	4.1658e-15	0.000238278
CXADR	0.919147	3.06466e-07	1.27678e-09
IFRD2	0.919901	4.1658e-15	0.000238278
SPTAN1	0.920101	2.10317e-08	6.95386e-06
LGI2	0.920935	4.66586e-15	6.81653e-05
WDR34	0.921055	2.10317e-08	6.95386e-06
TFCP2L1	0.921968	0.000277593	2.79871e-10
DOCK4	0.922009	3.34374e-07	6.43891e-10
IMMP2L	0.922965	3.34374e-07	6.43891e-10
ANGPTL2	0.92392	5.85557e-15	7.10035e-06
MAFF	0.924032	4.71553e-15	3.48817e-05
FAM222A	0.925833	3.48774e-07	1.02718e-06
MVK	0.92679	3.48774e-07	1.02718e-06
B4GALT2	0.927748	3.49254e-07	9.40256e-09
BRSK2	0.929665	5.05174e-10	7.19714e-06
HIVEP3	0.929665	3.65503e-07	6.80103e-06
NKAIN2	0.930624	3.13711e-14	7.2781e-06
EDN2	0.930624	3.65503e-07	6.80103e-06
DTNB	0.931584	3.25007e-10	7.29141e-06
NKAIN1	0.932269	5.71528e-15	4.14458e-05
FXYD6-FXYD2	0.932269	0.000158617	3.38819e-10
PUM1	0.933296	5.71528e-15	4.14458e-05
FXYD6	0.933296	0.000158617	3.38819e-10
CRTC1	0.934466	4.35867e-08	7.32464e-06
JAZF1	0.93535	0.000238042	3.41184e-10
SPOCK2	0.935427	4.04568e-07	1.47187e-06
TAX1BP1	0.936376	0.000238042	3.41184e-10
DYM	0.936389	1.77777e-14	7.38415e-06
PRMT8	0.936389	4.10199e-07	6.84138e-08
BRD4	0.937352	3.08576e-11	7.3893e-06
AK125333	0.937352	4.10199e-07	6.84138e-08
EPHX3	0.938315	3.08576e-11	7.3893e-06
EFCAB4B	0.938315	4.10199e-07	6.84138e-08
ATXN7L2	0.939279	1.31648e-12	7.53545e-06
CDS1	0.940243	4.51525e-07	1.7238e-06
GPR61	0.941207	3.15243e-11	7.53545e-06
WDFY3	0.941207	4.51525e-07	1.7238e-06
AMIGO1	0.942173	3.15243e-11	7.53545e-06
PITPNC1	0.944104	5.02215e-07	5.76745e-06
NOL11	0.945071	5.02215e-07	5.76745e-06
GOLM1	0.947973	5.53981e-07	1.18754e-08
THNSL1	0.948648	7.20166e-15	3.25841e-05
GPR158	0.949668	7.20166e-15	3.25841e-05
SMIM5	0.949911	5.70034e-07	3.41676e-09
GPR158-AS1	0.950687	7.20166e-15	3.25841e-05
RNF8	0.950881	5.70344e-07	1.07496e-08
TBC1D22B	0.951851	5.70344e-07	1.07496e-08
GPR180	0.953741	1.14709e-05	4.06627e-10
DDX27	0.957681	7.37894e-10	7.98068e-06
CSE1L	0.958655	7.37894e-10	7.98068e-06
ADRA1D	0.958655	6.91994e-07	1.46518e-07
SEC11C	0.958821	9.6052e-15	8.32904e-05
STAU1	0.959629	7.37894e-10	7.98068e-06
SMOX	0.959629	6.91994e-07	1.46518e-07
ZNF532	0.959835	9.6052e-15	8.32904e-05
PARVG	0.961578	6.99078e-07	1.9916e-07
ARHGEF18	0.962876	1.14861e-14	0.000113895
PDK2	0.963888	1.18059e-14	4.5659e-05
CABLES1	0.963888	4.74189e-06	4.94626e-10
PPP1R9B	0.964901	1.18059e-14	4.5659e-05
TMEM241	0.964901	4.74189e-06	4.94626e-10
C8orf37	0.965912	1.25678e-14	7.95571e-05
ST6GALNAC5	0.967439	7.44973e-07	2.83868e-09
C5orf49	0.967934	4.86953e-05	5.13938e-10
NDUFB9	0.968417	1.91299e-10	8.605e-06
GPR55	0.969954	0.000148078	5.18735e-10
AX747945	0.970375	8.07299e-07	2.76701e-06
ITM2C	0.970963	0.000148078	5.18735e-10
SPON2	0.971355	8.07299e-07	2.76701e-06
TRIO	0.972336	2.83494e-13	8.92487e-06
AX747178	0.972336	8.07299e-07	2.76701e-06
NCAPD3	0.972979	1.39466e-14	3.80779e-05
CTBP1	0.973317	8.07299e-07	2.76701e-06
BACH2	0.974298	8.18128e-07	1.11407e-06
GPR56	0.974994	0.000337902	5.48198e-10
GJA10	0.97528	8.18128e-07	1.11407e-06
GPR97	0.976001	0.000337902	5.48198e-10
ISM2	0.977007	0.000159392	5.50101e-10
PRKAR1B	0.977245	8.64311e-07	3.78304e-07
SPTLC2	0.978013	0.000159392	5.50101e-10
FAM43A	0.979018	3.75381e-06	5.51852e-10
FZD3	0.979213	2.41589e-10	9.4464e-06
GTDC2	0.979213	8.97054e-07	5.28787e-09
LSG1	0.980022	3.75381e-06	5.51852e-10
SNRK	0.980197	8.97054e-07	5.28787e-09
XXYLT1	0.981027	3.75381e-06	5.51852e-10
CTSO	0.98203	1.7469e-14	0.000182513
ATP1B1	0.98203	4.46272e-05	5.57469e-10
NME7	0.983033	4.46272e-05	5.57469e-10
FBXO7	0.984139	7.09699e-08	9.76974e-06
PCCA	0.985038	0.000358779	5.71678e-10
TIMP3	0.985126	7.09699e-08	9.76974e-06
TNFAIP8L1	0.985126	9.81746e-07	6.64008e-09
PROX1	0.986114	1.15655e-08	9.90798e-06
C19orf10	0.986114	9.81746e-07	6.64008e-09
SMYD2	0.987101	1.15655e-08	9.90798e-06
SEMA6B	0.987101	9.81746e-07	6.64008e-09
NME9	0.98809	9.95623e-07	5.81605e-06
DBR1	0.989079	9.95623e-07	5.81605e-06
SMIM19	0.990068	2.80702e-11	1.00793e-05
SPIN1	0.990068	1.01471e-06	7.08002e-08
VDAC3	0.991058	2.80702e-11	1.00793e-05
COMMD10	0.998	1.14925e-11	1.0233e-05
POGK	0.998	1.09196e-06	3.57426e-06
NTN1	0.998022	2.24943e-14	0.000280992
SEMA6A	0.998994	1.14925e-11	1.0233e-05
TADA1	0.998994	1.09196e-06	3.57426e-06
STX8	0.999017	2.24943e-14	0.000280992
PTK2	0.999988	1.09196e-06	1.26605e-08
CEP68	1	2.85508e-14	0.00011812
RAB1A	1	2.85508e-14	0.00011812
PACSIN1	1	3.21648e-14	6.46652e-05
SPDEF	1	3.21648e-14	6.46652e-05
SLC9A9	1	3.47035e-14	1.16249e-05
RBM12B	1	3.66006e-14	0.000212028
AX747213	1	4.04103e-14	5.77319e-05
ADAMTS8	1	4.04103e-14	5.77319e-05
CACNG4	1	4.97726e-14	3.63452e-05
CACNG1	1	4.97726e-14	3.63452e-05
NOS1AP	1	5.85245e-14	2.04254e-05
OLFML2B	1	5.85245e-14	2.04254e-05
ATXN10	1	7.15714e-14	0.000176743
WNT7B	1	7.15714e-14	1.37341e-05
CHRAC1	1	9.07852e-14	1.25695e-05
SIK3	1	1.03148e-13	1.56643e-05
APOA1	1	1.03148e-13	1.56643e-05
PAFAH1B2	1	1.03148e-13	1.56643e-05
WDR5	1	1.70698e-13	4.54275e-05
NLRP1	1	1.76847e-13	0.000198493
WSCD1	1	1.76847e-13	4.79596e-05
FGF12	1	1.79144e-13	0.00010992
HRASLS	1	1.79144e-13	0.00010992
PRUNE2	1	1.99742e-13	8.51984e-05
GCNT1	1	1.99742e-13	8.51984e-05
PMP22	1	2.13061e-13	3.13816e-05
SLC9A8	1	2.21459e-13	2.95049e-05
SPATA2	1	2.21459e-13	2.95049e-05
SMARCC1	1	2.43682e-13	1.68571e-05
CSPG5	1	2.43682e-13	1.68571e-05
BC014150	1	2.84707e-13	0.000181808
TIAM1	1	2.84707e-13	6.42301e-05
KRTAP19-8	1	2.84707e-13	0.000181808
PPARD	1	3.5093e-13	6.04139e-05
FANCE	1	3.5093e-13	6.04139e-05
SPHK1	1	3.90101e-13	0.000128897
PBX3	1	5.87626e-13	1.69235e-05
DYNC1H1	1	6.48837e-13	0.000108605
MAP3K5	1	7.1036e-13	8.29118e-05
RTN4RL1	1	7.30931e-13	1.38543e-05
RPA1	1	7.30931e-13	1.38543e-05
ADRB1	1	7.68802e-13	0.000164116
INSM1	1	9.44547e-13	2.99335e-05
SATB1	1	9.49847e-13	0.00023828
TBC1D5	1	9.49847e-13	1.69937e-05
PRPF18	1	1.04592e-12	0.000162237
NRN1L	1	1.17873e-12	6.45182e-05
FAM65A	1	1.17873e-12	6.45182e-05
ZNF79	1	1.30405e-12	7.58948e-05
APEH	1	1.36398e-12	5.04318e-05
BSN	1	1.36398e-12	6.17318e-05
BSN-AS2	1	1.36398e-12	0.000260342
UPF1	1	1.74966e-12	8.43041e-05
DL491652	1	1.74966e-12	0.000101402
TMEM59L	1	1.74966e-12	8.43041e-05
DIO2	1	1.75269e-12	0.000137271
MLLT4-AS1	1	1.8701e-12	6.8493e-05
C6orf123	1	1.8701e-12	6.8493e-05
TCP10	1	1.8701e-12	7.18544e-05
SC5D	1	2.97665e-12	8.10865e-05
FRMPD3	1	3.51283e-12	4.88897e-05
NUP62CL	1	3.51283e-12	4.88897e-05
ZNF219	1	4.14879e-12	1.2698e-05
SLC39A2	1	4.14879e-12	0.000242022
NDRG2	1	4.14879e-12	1.2698e-05
MAPK8IP1	1	4.15383e-12	2.92959e-05
C11orf94	1	4.15383e-12	2.92959e-05
ARMC1	1	4.17732e-12	2.08975e-05
CYP7B1	1	4.17732e-12	2.08975e-05
ZBED5	1	4.58926e-12	6.17747e-05
MMS22L	1	5.16287e-12	2.33304e-05
NDUFAF4	1	5.16287e-12	0.000196171
RNASE13	1	5.81426e-12	1.2698e-05
GSDMC	1	6.05601e-12	2.11874e-05
SEMA6D	1	6.11875e-12	0.00012203
SLC24A5	1	6.11875e-12	0.00012203
RASGRP3	1	6.59851e-12	0.000248423
NBL1	1	8.74566e-12	0.000207573
CAPZB	1	8.74566e-12	0.000207573
PQLC2	1	8.74566e-12	0.000207573
LOC730811	1	8.78264e-12	0.000104762
KIF20A	1	9.98068e-12	0.00017997
BRD8	1	9.98068e-12	0.00017997
KDM3B	1	9.98068e-12	0.00017997
PLXNC1	1	1.05039e-11	0.000262415
BAIAP3	1	1.18016e-11	0.000101462
TSR3	1	1.18016e-11	0.000101462
SNORD68	1	1.40817e-11	5.66094e-05
AX747440	1	1.40817e-11	5.66094e-05
CRTC3	1	1.46865e-11	3.02409e-05
RPL37A	1	1.5038e-11	4.37207e-05
TMEM169	1	1.5038e-11	4.37207e-05
PECR	1	1.5038e-11	4.37207e-05
XRCC5	1	1.5038e-11	4.37207e-05
SMARCAL1	1	1.5038e-11	4.37207e-05
BCORL1	1	1.70242e-11	2.19631e-05
UTP14A	1	1.70242e-11	2.19631e-05
TEF	1	1.90649e-11	6.39596e-05
MANSC1	1	2.12714e-11	1.32889e-05
GML	1	2.35642e-11	1.73663e-05
LY6D	1	2.35642e-11	1.73663e-05
PTPRT	1	2.83573e-11	0.00023183
SOX10	1	3.03167e-11	1.65322e-05
UBE2QL1	1	3.04888e-11	0.000174472
HRH1	1	3.45074e-11	4.42523e-05
AMZ1	1	3.52211e-11	0.000245204
GNA12	1	3.52211e-11	0.000245204
SMARCA4	1	3.60959e-11	5.7169e-05
LDLR	1	3.60959e-11	5.7169e-05
MR1	1	3.67815e-11	2.62778e-05
STX6	1	3.67815e-11	2.62778e-05
XPR1	1	3.67815e-11	2.62778e-05
APOL1	1	4.12168e-11	6.38212e-05
MYH9	1	4.12168e-11	6.38212e-05
CRNKL1	1	4.33746e-11	5.95405e-05
MYO10	1	4.39243e-11	7.27508e-05
ADRA2C	1	4.8431e-11	4.42271e-05
EZH2	1	5.19691e-11	4.15573e-05
CTNNA1	1	6.06869e-11	1.62362e-05
ANK1	1	7.17583e-11	0.000113011
NKX6-3	1	7.17583e-11	0.000113011
BRMS1L	1	7.24309e-11	2.73898e-05
MBIP	1	7.24309e-11	2.73898e-05
STXBP1	1	8.31969e-11	0.000121989
PTRH1	1	8.31969e-11	0.000121989
ATF4	1	9.25864e-11	1.32607e-05
LOC100506472	1	9.25864e-11	5.36725e-05
GTSCR1	1	1.01906e-10	1.4199e-05
ENOSF1	1	1.30856e-10	0.000270558
TYMS	1	1.30856e-10	0.000270558
CDCA2	1	1.53601e-10	4.20076e-05
EBF2	1	1.53601e-10	4.20076e-05
SLIT1	1	1.66476e-10	0.000139616
LCOR	1	1.66476e-10	0.000139616
ARPC1A	1	1.75214e-10	0.000216438
SMURF1	1	1.75214e-10	0.000216438
TRRAP	1	1.75214e-10	0.000216438
ID2	1	1.8889e-10	2.88568e-05
MTSS1	1	1.91299e-10	0.000124623
PNOC	1	2.41589e-10	0.000120482
ZNF395	1	2.41589e-10	0.000120482
ACTL7B	1	2.50251e-10	0.000247213
BCAN	1	2.85456e-10	1.05746e-05
BC005081	1	2.85456e-10	1.05746e-05
ISG20L2	1	2.85456e-10	0.000111257
RRNAD1	1	2.85456e-10	0.000111257
C2orf88	1	2.88579e-10	4.19567e-05
ZFAT	1	2.92236e-10	6.29355e-05
ZDHHC22	1	3.0498e-10	1.62775e-05
KIAA1737	1	3.0498e-10	1.62775e-05
BC069047	1	3.0498e-10	1.62775e-05
POMT2	1	3.0498e-10	1.62775e-05
IRF2BPL	1	3.0498e-10	1.62775e-05
CCDC167	1	3.2809e-10	4.20701e-05
[truncated: 848 more rows]
