# Supplementary material for: Hemispheric asymmetry in the human brain and in Parkinson’s disease is linked to divergent epigenetic patterns in neurons
Source: Genome Biol. 2020 Mar 9;21:61. doi: 10.1186/s13059-020-01960-1 (PMC7063821; doi:10.1186/s13059-020-01960-1)
Supplement: Supplementary file 9 — Proteomic changes involved in hemispheric asymmetry and symptom lateralization in PD. [file 13059_2020_1960_MOESM9_ESM.xlsx]

## Sheet: PD vs Control
Additional file 9: Proteomic changes involved in hemispheric asymmetry and symptom lateralization in PD
Proteomic analysis of the prefrontal cortex of PD patients relative to controls
Accession	Description	geneID	Sum.PEP.Score	Coverage [%]	# Peptides	# PSMs	# Unique Peptides	# AAs	MW [kDa]	calc. pI	Abundance Ratio: PD / Controls	Abundance Ratio (log2): PD / Controls.	Abundances..Normalized...F1..Sample1 Controls	Abundances..Normalized...F2..Sample 2 Controls	Abundances..Normalized...F6..Sample 3 Controls	Abundances..Normalized...F3..Sample 1 PD	Abundances..Normalized...F4..Sample 2 PD	Abundances..Normalized...F5..Sample 3 PD
E9PAV3	Nascent polypeptide-associated complex subunit alpha, muscle-specific form OS=Homo sapiens OX=9606 GN=NACA PE=1 SV=1	NACA	17.641	2	2	7	2	2078	205.3	9.58	2.445	1.29	436223.055139814	656856.909080302		1025497.1875	1130890.01087778	1669925.12872774
Q9NZW5	MAGUK p55 subfamily member 6 OS=Homo sapiens OX=9606 GN=MPP6 PE=1 SV=2	MPP6	4.375	3	2	2	2	540	61.1	6.18	2.337	1.22	1180700.00314292	1275879.76485453	1859280.77984086	1016161.25	5592102.93711171
O00193	Small acidic protein OS=Homo sapiens OX=9606 GN=SMAP PE=1 SV=1	SMAP	14.363	13	2	5	2	183	20.3	4.72	2.257	1.17		1410447.52265991	504814.639836744	1800806.25		2015009.55201519
A0A286YFJ8	Immunoglobulin heavy constant gamma 4 (Fragment) OS=Homo sapiens OX=9606 GN=IGHG4 PE=1 SV=1	IGHG4	32.003	19	6	24	2	396	43.8	6.24	2.251	1.17	295891.935632029	714266.963758671	1084089.76087116	4520189	1516581.65100523	666086.965044704
Q5JSH3	WD repeat-containing protein 44 OS=Homo sapiens OX=9606 GN=WDR44 PE=1 SV=1	WDR44	16.079	6	3	5	3	913	101.3	5.45	2.236	1.16	175440.596417328	1193985.26119354	538740.25594403	1708900.125	849394.696286676
Q9NX55	Huntingtin-interacting protein K OS=Homo sapiens OX=9606 GN=HYPK PE=1 SV=2	HYPK	10.739	29	2	6	2	129	14.7	4.93	2.113	1.08	455376.952074683	796208.478223402	906666.668214601	1437600.5	305946.908076167	1379260.90456689
P18124	60S ribosomal protein L7 OS=Homo sapiens OX=9606 GN=RPL7 PE=1 SV=1	RPL7	26.492	26	7	10	7	248	29.2	10.65	2.082	1.06	885817.543966126	3256455.43053107	8963913.78811654	2049093.875	2155071.22387116	110297.105959846
P20916	Myelin-associated glycoprotein OS=Homo sapiens OX=9606 GN=MAG PE=1 SV=1	MAG	56.915	16	8	30	8	626	69	5.03	2.066	1.05	32018913.6759063	4876690.11970743	6214805.49631783	21495659.875	67613056.2722892	13288851.3545086
O75363-2	Isoform 2 of Breast carcinoma-amplified sequence 1 OS=Homo sapiens OX=9606 GN=BCAS1	BCAS1	57.852	19	10	30	10	614	65.6	6.16	2.032	1.02	21143436.8339978	13085568.830434	6544468.52487373	40185232.375	21000119.1530837	15893978.271176
Q96FJ2	Dynein light chain 2, cytoplasmic OS=Homo sapiens OX=9606 GN=DYNLL2 PE=1 SV=1	DYNLL2	27.335	45	5	24	3	89	10.3	7.37	2.03	1.02	2783379.91429547	3091535.1628402	2486341.86661074	3749642.34375	5674503.48772185	6944654.63980593
O94856-5	Isoform 5 of Neurofascin OS=Homo sapiens OX=9606 GN=NFASC	NFASC	259.853	36	46	186	1	1332	148.4	6.73	2.014	1.01	2304221.19959551	1607379.07342712	1852004.46532162	5745758	3239085.34238975	2754440.36110828
Q6PUV4	Complexin-2 OS=Homo sapiens OX=9606 GN=CPLX2 PE=2 SV=2	CPLX2	11.14	13	2	12	2	134	15.4	5.08	1.987	0.99	2467520.75397182	3347681.60618491	4401490.93163928	4746971.4375	6644485.45395594	6768221.39814901
P35270	Sepiapterin reductase OS=Homo sapiens OX=9606 GN=SPR PE=1 SV=1	SPR	45.431	38	7	12	7	261	28	8.05	1.94	0.96	1115372.99192415	1817050.32784406	452751.260516433	196831.5703125	2468914.93883417	1453413.15782893
P06733-2	Isoform MBP-1 of Alpha-enolase OS=Homo sapiens OX=9606 GN=ENO1	ENO1	494.144	81	41	992	1	341	36.9	6.28	1.908	0.93	602499.857992514	596150.827952158		1384717.5	943840.696441538
E7EMB3	Calmodulin-2 OS=Homo sapiens OX=9606 GN=CALM2 PE=1 SV=1	CALM2	31.489	36	4	32	4	196	21.7	4.56	1.882	0.91	11568665.7866974	16158140.9256783	16405984.9134147	16963104.4375	31750880.7192778	38938276.3146265
Q6BCY4	NADH-cytochrome b5 reductase 2 OS=Homo sapiens OX=9606 GN=CYB5R2 PE=1 SV=1	CYB5R2	108.668	74	19	41	19	276	31.4	8.5	1.879	0.91	15219347.3845882	5668535.24873314	3209476.77320298	39168221.125	11193529.2339194	6781241.96078354
Q9HCC0	Methylcrotonoyl-CoA carboxylase beta chain, mitochondrial OS=Homo sapiens OX=9606 GN=MCCC2 PE=1 SV=1	MCCC2	33.379	21	7	11	7	563	61.3	7.68	1.878	0.91	1603095.23132698	483843.847724545	91346.2397475175	3184321.9609375	2341834.4450138
Q9GZV7	Hyaluronan and proteoglycan link protein 2 OS=Homo sapiens OX=9606 GN=HAPLN2 PE=2 SV=1	HAPLN2	40.081	24	10	52	10	340	37.8	8.85	1.825	0.87	36401497.6272313	44237197.728334	38699329.4089953	121399910.125	59213265.1383478	79192868.6345064
P30049	ATP synthase subunit delta, mitochondrial OS=Homo sapiens OX=9606 GN=ATP5F1D PE=1 SV=2	ATP5F1D	15.262	29	2	6	2	168	17.5	5.49	1.809	0.86	1940419.54358371	365962.07056482	470099.927593079	2254942.6875	2962202.88837625	2353055.4475565
P02689	Myelin P2 protein OS=Homo sapiens OX=9606 GN=PMP2 PE=1 SV=3	PMP2	49.262	65	12	41	10	132	14.9	9.83	1.778	0.83	22861579.4422671	7476298.46786182	5483942.41641458	55317247.0625	15459427.8553344	12569539.3334786
Q6ZVF9	G protein-regulated inducer of neurite outgrowth 3 OS=Homo sapiens OX=9606 GN=GPRIN3 PE=2 SV=2	GPRIN3	9.067	5	2	4	2	776	82.4	7.56	1.778	0.83	1776122.66126726		716074.225448079	1289507	2622229.20008291	2711616.30668964
Q14CZ8	Hepatocyte cell adhesion molecule OS=Homo sapiens OX=9606 GN=HEPACAM PE=1 SV=1	HEPACAM	27.913	11	4	18	4	416	46	9.11	1.775	0.83	11482716.2303734	2593453.66591283	1812822.54571722	8061235.875	18935976.8546143	8472659.27120535
A6NHX0	Cytosolic arginine sensor for mTORC1 subunit 2 OS=Homo sapiens OX=9606 GN=CASTOR2 PE=1 SV=3	CASTOR2	10.176	15	3	4	3	329	36	5.16	1.773	0.83		124914.869719269	167918.429125037	595728.15625	359651.903207826	499260.911811741
Q9UL25	Ras-related protein Rab-21 OS=Homo sapiens OX=9606 GN=RAB21 PE=1 SV=3	RAB21	14.059	16	3	7	3	225	24.3	7.94	1.773	0.83	1446596.35438753	2199010.11179185	1397565.73819001	4002294.875	3967343.34900663	2253645.99450711
O14810	Complexin-1 OS=Homo sapiens OX=9606 GN=CPLX1 PE=1 SV=1	CPLX1	65.239	31	6	29	6	134	15	4.97	1.768	0.82	13446704.7363703	12401670.0224297	21298692.3424887	20373232.9375	28241391.7000315	26608793.3809674
P48539	Calmodulin regulator protein PCP4 OS=Homo sapiens OX=9606 GN=PCP4 PE=1 SV=3	PCP4	23.399	45	4	22	4	62	6.8	6.71	1.765	0.82	9674747.46311384	11365078.798709	8174364.7405901	17402618.25	19717912.6733447	20693775.3239693
P82909	28S ribosomal protein S36, mitochondrial OS=Homo sapiens OX=9606 GN=MRPS36 PE=1 SV=2	MRPS36	19.21	40	4	10	4	103	11.5	9.99	1.756	0.81	2068712.38522476	1456816.37000213	1410487.38651754	1571593.25	4460523.65843531	2432101.91953221
O43924	Retinal rod rhodopsin-sensitive cGMP 3',5'-cyclic phosphodiesterase subunit delta OS=Homo sapiens OX=9606 GN=PDE6D PE=1 SV=1	PDE6D	14.443	27	3	5	3	150	17.4	5.67	1.747	0.8	180111.048976527	471690.667441504		435209.4375	440426.275417404	595688.25622425
P09417	Dihydropteridine reductase OS=Homo sapiens OX=9606 GN=QDPR PE=1 SV=2	QDPR	227.452	77	17	162	17	244	25.8	7.37	1.727	0.79	323441063.746344	233593032.644932	199490533.247446	484271195.40625	483426369.044004	293953543.068452
Q5T7Y6	Protein S100 OS=Homo sapiens OX=9606 GN=S100A1 PE=1 SV=1	S100A1	97.855	20	7	39	7	147	15.9	4.48	1.72	0.78	15555109.4246292	19684759.9243521	10156979.9040824	27120831.5	20510382.8634428	26618616.6110664
Q8WTS6	Histone-lysine N-methyltransferase SETD7 OS=Homo sapiens OX=9606 GN=SETD7 PE=1 SV=1	SETD7	4.672	7	2	2	2	366	40.7	4.63	1.711	0.78	509901.461508709	1314378.74013997		950254.875	2023388.91468817	2065594.92467518
Q15223	Nectin-1 OS=Homo sapiens OX=9606 GN=NECTIN1 PE=1 SV=3	NECTIN1	8.792	8	3	5	3	517	57.1	6.1	1.701	0.77	2077360.28845485	790376.521764212	1346306.31597534	1944237.875	2248895.36779317	1879434.80185621
P62314	Small nuclear ribonucleoprotein Sm D1 OS=Homo sapiens OX=9606 GN=SNRPD1 PE=1 SV=1	SNRPD1	17.54	28	2	10	2	119	13.3	11.56	1.684	0.75	517095.183648702	187609.321193478	430815.972147085	589454	870884.799961668	499200.22288512
Q9UFN0	Protein NipSnap homolog 3A OS=Homo sapiens OX=9606 GN=NIPSNAP3A PE=1 SV=2	NIPSNAP3A	44.342	43	9	35	8	247	28.4	9.16	1.678	0.75	4800751.30463644	3647104.02882735	6471455.43097724	9397568.5	6833727.65425756	15045642.7568617
P02686	Myelin basic protein OS=Homo sapiens OX=9606 GN=MBP PE=1 SV=3	MBP	123.426	39	16	248	1	304	33.1	9.79	1.673	0.74	68079489.0950793	41809780.0727069	56791016.7343267	146064692.25	69938754.3249942	88505940.3307299
P07196	Neurofilament light polypeptide OS=Homo sapiens OX=9606 GN=NEFL PE=1 SV=3	NEFL	206.042	57	30	95	27	543	61.5	4.65	1.671	0.74	37922738.2907468	18085189.804739	87470126.7139852	59425737.46875	67816802.047774	121644115.710103
P20472	Parvalbumin alpha OS=Homo sapiens OX=9606 GN=PVALB PE=1 SV=2	PVALB	26.714	43	6	20	6	110	12.1	5.19	1.668	0.74	8317371.25992687	7198014.98654812	6684130.63412389	6478206.4375	21623821.0094705	12802494.8562914
P37840	Alpha-synuclein OS=Homo sapiens OX=9606 GN=SNCA PE=1 SV=1	SNCA	152.798	91	16	133	13	140	14.5	4.7	1.666	0.74	153912492.833468	182811305.831455	111935956.558497	222097251.3125	279334613.612463	218662864.047902
H3BLU2	Limbic system-associated membrane protein (Fragment) OS=Homo sapiens OX=9606 GN=LSAMP PE=1 SV=1	LSAMP	44.395	18	6	33	6	345	38	6.86	1.664	0.73	19082895.4365577	9454854.2976115	8683413.71142185	14841713.3164063	29229038.8786715	18270583.6738397
P15090	Fatty acid-binding protein, adipocyte OS=Homo sapiens OX=9606 GN=FABP4 PE=1 SV=3	FABP4	53.756	52	7	16	6	132	14.7	7.14	1.655	0.73	2846389.19386285	4775041.4896591	487252.529422604	9481369.78125	4669620.90338794	10930672.5621398
Q9UBV8	Peflin OS=Homo sapiens OX=9606 GN=PEF1 PE=1 SV=1	PEF1	27.572	23	4	12	4	284	30.4	6.54	1.648	0.72		1783251.21145769	1952947.83369363	2494394.25	1234291.7573707	5042997.82792657
A0A286YEY4	Immunoglobulin heavy constant gamma 2 (Fragment) OS=Homo sapiens OX=9606 GN=IGHG2 PE=1 SV=1	IGHG2	32.861	19	7	37	6	395	43.8	6.52	1.646	0.72	12134562.3603035	12824343.6648473	9345265.94132468	25728026.6875	11074981.2797968	12829186.3864474
Q7Z3B1	Neuronal growth regulator 1 OS=Homo sapiens OX=9606 GN=NEGR1 PE=1 SV=3	NEGR1	12.823	6	3	13	3	354	38.7	6.21	1.645	0.72	3062717.26576298	2045644.94960828	2588786.98925571	2035592.375	4835201.47016415	2674731.73800178
Q9NQ79	Cartilage acidic protein 1 OS=Homo sapiens OX=9606 GN=CRTAC1 PE=1 SV=2	CRTAC1	9.81	4	3	3	3	661	71.4	5.12	1.642	0.72	441263.002678065	255071.032323039		397438.34375	940345.267604086	441631.262189206
B1AHL2	Fibulin-1 OS=Homo sapiens OX=9606 GN=FBLN1 PE=1 SV=1	FBLN1	14.071	5	2	6	2	721	78.3	5.39	1.642	0.72	2137437.33995	1547478.47090878	1239492.60876567	2585080.875	841543.336159273	2733738.42407775
Q92820	Gamma-glutamyl hydrolase OS=Homo sapiens OX=9606 GN=GGH PE=1 SV=2	GGH	30.833	23	5	22	5	318	35.9	7.11	1.64	0.71	3009908.47540427	8318511.7890851	7065180.33461022	6933718.84375	5125457.41828877	5119355.77301864
H7BYZ3	Uncharacterized protein OS=Homo sapiens OX=9606 PE=4 SV=1		54.295	18	4	23	4	331	36.9	8.34	1.635	0.71	4143288.13437734	4620281.52113715	2749742.70586553	4149621.375	6940111.02899276	9125196.77048736
A0A1W2PP11	Uncharacterized protein OS=Homo sapiens OX=9606 PE=4 SV=1		15.641	6	2	2	2	408	45	9.95	1.615	0.69	811234.149868889	674429.543861425		2900196.875		808839.066701132
P23515	Oligodendrocyte-myelin glycoprotein OS=Homo sapiens OX=9606 GN=OMG PE=1 SV=2	OMG	46.261	20	10	35	10	440	49.6	7.94	1.609	0.69	23727807.4673073	20580357.2750746	48746748.5876969	69062006.125	38295825.6908789	36648328.7269312
Q969P0	Immunoglobulin superfamily member 8 OS=Homo sapiens OX=9606 GN=IGSF8 PE=1 SV=1	IGSF8	53.06	22	10	32	10	613	65	8	1.605	0.68	10665639.5645017	5690287.16043679	6238687.51477666	12468698.03125	12767970.3014006	11689483.9797345
P51148-2	Isoform 2 of Ras-related protein Rab-5C OS=Homo sapiens OX=9606 GN=RAB5C	RAB5C	57.373	51	10	42	6	249	27	8.66	1.596	0.67	11290425.5381198	13616782.9343074	10968597.4483027	21426819.3125	21642591.3231753	16694041.3077214
P06753-5	Isoform 5 of Tropomyosin alpha-3 chain OS=Homo sapiens OX=9606 GN=TPM3	TPM3	177.658	65	26	126	0	248	28.9	4.75	1.592	0.67	774676.087084412	1085903.74522542	2270377.02793101	1728770.625	1468561.73335241	1791289.89754618
P61020	Ras-related protein Rab-5B OS=Homo sapiens OX=9606 GN=RAB5B PE=1 SV=1	RAB5B	38.225	44	8	35	5	215	23.7	8.13	1.588	0.67	6636081.11473542	8195586.32819501	8466885.95486953	13633688.0625	9898021.87535186	9652243.39737386
Q16798	NADP-dependent malic enzyme, mitochondrial OS=Homo sapiens OX=9606 GN=ME3 PE=2 SV=2	ME3	100.386	38	12	46	12	604	67	7.97	1.587	0.67	5371372.78834102	9361501.05235624	6555936.77040724	11004623.2421875	10152864.4629189	14364269.4927345
P16112	Aggrecan core protein OS=Homo sapiens OX=9606 GN=ACAN PE=1 SV=3	ACAN	5.867	1	2	8	2	2530	261.2	4.13	1.561	0.64	1362802.10560092	1544803.11882316	1603814.06275532	2032297	2060128.75918033	3101080.54217983
P13611	Versican core protein OS=Homo sapiens OX=9606 GN=VCAN PE=1 SV=3	VCAN	111.746	5	16	88	16	3396	372.6	4.51	1.553	0.63	199249606.245808	236665592.49797	195931643.053993	579857517.375	293953826.495095	354535905.088764
P62760	Visinin-like protein 1 OS=Homo sapiens OX=9606 GN=VSNL1 PE=1 SV=2	VSNL1	78.553	56	15	47	14	191	22.1	5.15	1.541	0.62	30130919.4396644	22791849.1212468	33573168.6672857	18058143.59375	54247550.7022849	64062852.8805752
A0A0C4DFZ2	Arylsulfatase A OS=Homo sapiens OX=9606 GN=ARSA PE=1 SV=1	ARSA	84.6	37	11	40	11	509	53.8	6.07	1.539	0.62	5207241.0606802	2970280.97811165	2812961.1980091	10285945	7840911.4893219	6113122.4494908
O43708	Maleylacetoacetate isomerase OS=Homo sapiens OX=9606 GN=GSTZ1 PE=1 SV=3	GSTZ1	22.317	25	4	14	4	216	24.2	8.54	1.538	0.62	3525959.57657522	1539643.87982889	1971987.08178954	3507211.78125	4512303.66489737	2909644.81943824
Q9UHL4	Dipeptidyl peptidase 2 OS=Homo sapiens OX=9606 GN=DPP7 PE=1 SV=3	DPP7	51.543	29	9	28	9	492	54.3	6.32	1.536	0.62	5453516.83189008	8475704.66734694	5526452.17277568	12285459.546875	10434643.6192418	5504485.52991109
K7EJH8	Alpha-actinin-4 (Fragment) OS=Homo sapiens OX=9606 GN=ACTN4 PE=1 SV=1	ACTN4	84.629	57	13	51	1	182	21.4	6.7	1.532	0.62	1096880.92079861	1031029.96824244	986058.331876554	1798001.625	1579655.52989916	1025371.95285273
Q9NZ45	CDGSH iron-sulfur domain-containing protein 1 OS=Homo sapiens OX=9606 GN=CISD1 PE=1 SV=1	CISD1	7.638	26	2	3	2	108	12.2	9.09	1.525	0.61	335055.778259178	425961.726987676		385774.46875	860128.519305447
P78324-2	Isoform 2 of Tyrosine-protein phosphatase non-receptor type substrate 1 OS=Homo sapiens OX=9606 GN=SIRPA	SIRPA	78.238	29	16	54	16	508	55.4	6.98	1.524	0.61	18513097.1848114	18841063.104843	24994830.6193893	22384345.5371094	51824111.6385741	29031749.5858166
Q9NPJ3	Acyl-coenzyme A thioesterase 13 OS=Homo sapiens OX=9606 GN=ACOT13 PE=1 SV=1	ACOT13	14.678	25	3	12	3	140	15	9.14	1.524	0.61	3496994.68064024	2825993.36607133	3272766.10026321	4966001.875	5102169.59233197	5084797.90229747
O43581-3	Isoform 3 of Synaptotagmin-7 OS=Homo sapiens OX=9606 GN=SYT7	SYT7	32.077	16	9	14	9	686	75.8	9.44	1.521	0.6	4944936.18606907	721284.108511494	1680181.29874621	1117693.5	6112073.66188083	2708517.65251503
Q9UN36-6	Isoform 6 of Protein NDRG2 OS=Homo sapiens OX=9606 GN=NDRG2	NDRG2	143.149	55	18	70	1	367	40.3	5.29	1.512	0.6	39622268.1283691	30742151.3472981	46249137.5840987	60697207	78131771.4585098	34629880.5487592
Q13740	CD166 antigen OS=Homo sapiens OX=9606 GN=ALCAM PE=1 SV=2	ALCAM	25.234	11	7	18	7	583	65.1	6.25	1.512	0.6	6450690.21378991	2693790.71466579	1669555.69150149	7659580.15625	6781843.90201423	3140700.2262291
P16083	Ribosyldihydronicotinamide dehydrogenase [quinone] OS=Homo sapiens OX=9606 GN=NQO2 PE=1 SV=5	NQO2	100.692	56	14	45	14	231	25.9	6.29	1.51	0.59	1318900.09298181	20328298.8319342	24839245.2731038	23407566.109375	27960737.0586881	45957349.6045753
P10606	Cytochrome c oxidase subunit 5B, mitochondrial OS=Homo sapiens OX=9606 GN=COX5B PE=1 SV=2	COX5B	5.885	24	2	5	2	129	13.7	8.81	1.506	0.59	1247449.00380292	956062.210980638	3521745.15811416	790640.625	2177633.07094299	1705833.24752763
Q13303	Voltage-gated potassium channel subunit beta-2 OS=Homo sapiens OX=9606 GN=KCNAB2 PE=1 SV=2	KCNAB2	30.765	20	5	8	5	367	41	9	1.505	0.59	484687.429192427	504059.024014748	1218323.36425406	981549.34375	3488874.14497711	1910164.09094926
Q8N126-2	Isoform 2 of Cell adhesion molecule 3 OS=Homo sapiens OX=9606 GN=CADM3	CADM3	14.879	9	2	7	2	432	47	5.38	1.503	0.59	1432865.46645055	1852225.44807724	3041458.25651653	2437567.875	3632494.94968963	2813821.14274827
Q86Y82	Syntaxin-12 OS=Homo sapiens OX=9606 GN=STX12 PE=1 SV=1	STX12	44.238	53	7	13	7	276	31.6	5.59	1.501	0.59	2574666.82483543	3718110.85595928	2088502.37103925	3254880.75	7383568.54431795	4105513.89844743
Q5FWE3	Proline-rich transmembrane protein 3 OS=Homo sapiens OX=9606 GN=PRRT3 PE=1 SV=3	PRRT3	13.561	4	2	6	2	981	102.1	7.78	1.493	0.58	677811.032455843	949903.960383016	1329414.41394347	701572	2275451.04090947	594300.762144418
Q9Y3B8	Oligoribonuclease, mitochondrial OS=Homo sapiens OX=9606 GN=REXO2 PE=1 SV=3	REXO2	14.04	14	2	10	2	237	26.8	6.87	1.491	0.58	1603246.81950202	1195764.1690386	895832.182580839	1745291.28125	1815432.50612195	1927236.56253192
Q8N568-3	Isoform 3 of Serine/threonine-protein kinase DCLK2 OS=Homo sapiens OX=9606 GN=DCLK2	DCLK2	12.192	5	3	5	3	783	85.3	8.53	1.488	0.57		599203.510817565	679121.23791792	215339.25	812191.629200382
P06576	ATP synthase subunit beta, mitochondrial OS=Homo sapiens OX=9606 GN=ATP5F1B PE=1 SV=3	ATP5F1B	361.154	79	37	166	37	529	56.5	5.4	1.483	0.57	132853908.869671	52599823.2963979	88939924.3177164	152387526.132813	208306065.574194	121279083.029928
Q9HCH3	Copine-5 OS=Homo sapiens OX=9606 GN=CPNE5 PE=1 SV=2	CPNE5	53.432	18	8	28	7	593	65.7	5.99	1.48	0.57	3504840.97349052	3856925.81754726	3353113.8575372	3185350.21875	4390537.15639005	7410486.31155148
Q8IVF2	Protein AHNAK2 OS=Homo sapiens OX=9606 GN=AHNAK2 PE=1 SV=2	AHNAK2	46.067	13	10	28	10	5795	616.2	5.36	1.476	0.56	25410141.1967725	15658308.4638788	13220004.8827095	30826262.5625	25481917.8862144	21878780.6142723
P05413	Fatty acid-binding protein, heart OS=Homo sapiens OX=9606 GN=FABP3 PE=1 SV=4	FABP3	104.16	73	17	115	16	133	14.8	6.8	1.475	0.56	105968311.912502	122485306.475187	103452496.726338	142274078.5	141752498.617359	219912181.188062
O60869	Endothelial differentiation-related factor 1 OS=Homo sapiens OX=9606 GN=EDF1 PE=1 SV=1	EDF1	35.787	41	5	25	5	148	16.4	9.95	1.475	0.56	11804123.4010171	7647704.78082821	8096984.79709373	13169894.734375	14404579.714088	13214394.9379615
P78330	Phosphoserine phosphatase OS=Homo sapiens OX=9606 GN=PSPH PE=1 SV=2	PSPH	9.065	12	2	7	2	225	25	5.69	1.474	0.56	2456773.89775152	827095.674241504	671547.035625312	2694538.0625	2965996.41239444	1039620.39446854
P05062	Fructose-bisphosphate aldolase B OS=Homo sapiens OX=9606 GN=ALDOB PE=1 SV=2	ALDOB	3.738	4	2	21	1	364	39.4	7.87	1.467	0.55	1482132.1790274	1308219.94056449	969188.102684067	174233.59375	1918904.85308785	2178158.83267047
O76070	Gamma-synuclein OS=Homo sapiens OX=9606 GN=SNCG PE=1 SV=2	SNCG	131.874	100	17	85	17	127	13.3	4.86	1.464	0.55	98668954.5821925	108878513.913103	74012589.3887819	145769979.5625	169213374.238804	123443062.312455
P61960	Ubiquitin-fold modifier 1 OS=Homo sapiens OX=9606 GN=UFM1 PE=1 SV=1	UFM1	35.339	73	4	14	4	85	9.1	9.31	1.458	0.54	6439076.61658598	5678322.9566311	4976876.65970738	8387131.75	8764333.20703055	9788451.70126824
E7ETB3	Aspartyl aminopeptidase OS=Homo sapiens OX=9606 GN=DNPEP PE=1 SV=2	DNPEP	28.067	13	5	10	5	493	54.5	7.74	1.456	0.54	2494124.85234423	788579.54339806	837401.084135777	3544912.65625	1247785.29934328	949704.960730968
P62318	Small nuclear ribonucleoprotein Sm D3 OS=Homo sapiens OX=9606 GN=SNRPD3 PE=1 SV=1	SNRPD3	8.843	15	2	12	2	126	13.9	10.32	1.451	0.54	2135578.3488756	1815642.14932008	2159697.9328422	2746828	3615007.67830613	2186617.91249077
Q14982-4	Isoform 4 of Opioid-binding protein/cell adhesion molecule OS=Homo sapiens OX=9606 GN=OPCML	OPCML	23.608	17	4	11	4	354	38.8	6.55	1.449	0.54	3375227.85268925	1507401.44047659	3988575.5018169	2562901.375	6230491.54724267	3795295.7962975
Q765P7	MTSS1-like protein OS=Homo sapiens OX=9606 GN=MTSS1L PE=1 SV=1	MTSS1L	9.104	5	2	4	2	747	79.9	7.47	1.448	0.53	911528.228274424	370328.018257698	1060121.87587414	645468.8125	1534898.88863884	578345.051067345
K7EMC7	Cytoglobin OS=Homo sapiens OX=9606 GN=CYGB PE=1 SV=1	CYGB	9.562	16	2	2	2	226	25	8.59	1.446	0.53		397720.293148744	221274.200814472	395773.125	916664.210734749
E7EV03	Microtubule-associated protein 2 (Fragment) OS=Homo sapiens OX=9606 GN=MAP2 PE=1 SV=1	MAP2	462.636	77	47	242	2	567	61.7	4.65	1.446	0.53	1579893.7327531	2964135.81148627	2031056.71839816	2167653	3265817.46837172	3942875.85199231
P04179	Superoxide dismutase [Mn], mitochondrial OS=Homo sapiens OX=9606 GN=SOD2 PE=1 SV=3	SOD2	144.69	69	15	91	15	222	24.7	8.25	1.445	0.53	118546130.187649	130415196.213157	87203278.4285027	150906417.65625	195614789.59284	159380429.916262
A0A087WX77	Neural cell adhesion molecule 1 OS=Homo sapiens OX=9606 GN=NCAM1 PE=1 SV=1	NCAM1	149.417	29	23	102	1	858	94.5	4.87	1.442	0.53	2168387.31091739		1707986.98283731	2775601.75	3916740.60978002	1962817.17424556
P04271	Protein S100-B OS=Homo sapiens OX=9606 GN=S100B PE=1 SV=2	S100B	128.575	58	7	67	7	92	10.7	4.59	1.441	0.53	380175353.107393	341712871.439646	195187873.3005	477376880.09375	326117658.232468	303491785.650227
P20338	Ras-related protein Rab-4A OS=Homo sapiens OX=9606 GN=RAB4A PE=1 SV=3	RAB4A	12.13	16	3	19	2	218	24.4	6.07	1.44	0.53		382112.852698527	374486.69827073	350564.28125	547984.984717015	552523.337703663
P54289	Voltage-dependent calcium channel subunit alpha-2/delta-1 OS=Homo sapiens OX=9606 GN=CACNA2D1 PE=1 SV=3	CACNA2D1	27.852	8	5	14	5	1103	124.5	5.27	1.44	0.53	3220329.19770402	1995071.53576363	2823154.05951727	4780286.1875	3082628.91557905	4298219.0580837
Q9HAT2	Sialate O-acetylesterase OS=Homo sapiens OX=9606 GN=SIAE PE=1 SV=1	SIAE	16.367	8	3	12	3	523	58.3	7.33	1.437	0.52	2425944.14726324	2416546.46673303	2244163.61492565	3348133.65625	1330397.97992644	3577213.24851367
P53041	Serine/threonine-protein phosphatase 5 OS=Homo sapiens OX=9606 GN=PPP5C PE=1 SV=1	PPP5C	80.169	31	10	37	10	499	56.8	6.28	1.434	0.52	7159744.37199634	10269883.8228594	5995211.36718646	7858010.375	11454398.5034027	15252171.4117219
E9PNQ8	Thy-1 membrane glycoprotein (Fragment) OS=Homo sapiens OX=9606 GN=THY1 PE=1 SV=1	THY1	34.878	18	4	21	4	165	18.2	9.16	1.43	0.52	19974167.4338644	13234499.1848023	33995315.5036784	27434756.75	37283567.9372344	21201810.3825728
Q8WZA0-2	Isoform 2 of Protein LZIC OS=Homo sapiens OX=9606 GN=LZIC	LZIC	22.991	23	3	7	3	211	23.9	5.11	1.429	0.52	1227874.81423358	1188984.70424859	845988.420564558	1616028.1953125	1004103.03663948	1908703.22001695
Q15819	Ubiquitin-conjugating enzyme E2 variant 2 OS=Homo sapiens OX=9606 GN=UBE2V2 PE=1 SV=4	UBE2V2	66.94	79	11	58	5	145	16.4	8.09	1.427	0.51	59908312.4527199	60026313.341908	53080092.8311432	76008470.1875	94053018.9434244	72416635.4059236
Q8N3J6-3	Isoform 3 of Cell adhesion molecule 2 OS=Homo sapiens OX=9606 GN=CADM2	CADM2	10.209	9	4	15	4	437	47.5	5.33	1.424	0.51	4685959.12315799	3642333.39295818	11298137.9485225	4877864.8125	7804923.14463576	5456206.20326427
P07197	Neurofilament medium polypeptide OS=Homo sapiens OX=9606 GN=NEFM PE=1 SV=3	NEFM	464.963	53	51	222	47	916	102.4	4.91	1.423	0.51	277802375.108276	118927296.106094	174874538.918716	288649443.1875	173068904.117718	229830637.838286
P20339	Ras-related protein Rab-5A OS=Homo sapiens OX=9606 GN=RAB5A PE=1 SV=2	RAB5A	41.261	47	8	31	4	215	23.6	8.15	1.422	0.51	5301276.66099166	3725293.82862318	2497731.91073758	7064855	7030425.01712401	4998393.52369188
Q9UKU7	Isobutyryl-CoA dehydrogenase, mitochondrial OS=Homo sapiens OX=9606 GN=ACAD8 PE=1 SV=1	ACAD8	3.021	5	2	3	2	415	45	7.85	1.422	0.51	1156250.75242721		279474.876020315	704417.5625	927148.525922649
Q15818	Neuronal pentraxin-1 OS=Homo sapiens OX=9606 GN=NPTX1 PE=2 SV=2	NPTX1	28.9	14	6	14	6	432	47.1	6.55	1.42	0.51	4176958.39548117	4612375.6910308	4033714.138754	5566416.5625	6568606.23791898	5457303.80797553
Q9BYV8	Centrosomal protein of 41 kDa OS=Homo sapiens OX=9606 GN=CEP41 PE=1 SV=1	CEP41	13.271	16	4	5	4	373	41.3	8.32	1.42	0.51	525033.56760874		335411.336793313	468213.15625	2090350.94117427	1136162.72320915
P00367	Glutamate dehydrogenase 1, mitochondrial OS=Homo sapiens OX=9606 GN=GLUD1 PE=1 SV=2	GLUD1	421.656	58	46	330	46	558	61.4	7.8	1.418	0.5	457965809.323243	486037813.091249	471482696.840124	793493860.03125	685060343.055427	488962494.548017
O75781-2	Isoform 2 of Paralemmin-1 OS=Homo sapiens OX=9606 GN=PALM	PALM	144.881	52	19	70	1	343	37.1	4.97	1.418	0.5	371365.927024105	4008579.94384806	639217.132091389	1057484.75	1029918.38562003	526547.931925566
P51608-2	Isoform B of Methyl-CpG-binding protein 2 OS=Homo sapiens OX=9606 GN=MECP2	MECP2	15.48	9	3	6	3	498	53.3	9.88	1.418	0.5	492403.844068953	655167.960406608	369892.226973211	698162.9375	1289110.48317747
Q16836	Hydroxyacyl-coenzyme A dehydrogenase, mitochondrial OS=Homo sapiens OX=9606 GN=HADH PE=1 SV=3	HADH	106.622	70	16	61	16	314	34.3	8.85	1.417	0.5	20828163.829947	26797385.78805	16154487.1985835	31616092.09375	26818928.8286479	30120866.8057278
Q9BPU6	Dihydropyrimidinase-related protein 5 OS=Homo sapiens OX=9606 GN=DPYSL5 PE=1 SV=1	DPYSL5	224.701	57	32	126	32	564	61.4	7.2	1.417	0.5	94742533.5190549	62804606.662533	75896225.5765025	135979769.96875	99241427.250254	101529027.986418
Q9UQM7-2	Isoform B of Calcium/calmodulin-dependent protein kinase type II subunit alpha OS=Homo sapiens OX=9606 GN=CAMK2A	CAMK2A	33.405	22	11	22	8	489	55.3	7.44	1.415	0.5	2493198.64303785	1711593.74492028	10432211.9662673	3985189.125	15238598.6014258	4197452.88908713
Q9Y376	Calcium-binding protein 39 OS=Homo sapiens OX=9606 GN=CAB39 PE=1 SV=1	CAB39	57.239	45	13	37	11	341	39.8	6.89	1.415	0.5	7274847.01126925	7050115.0544662	10280410.3365247	10467864.7265625	14602917.5281306	12642162.3695202
O43505	Beta-1,4-glucuronyltransferase 1 OS=Homo sapiens OX=9606 GN=B4GAT1 PE=1 SV=1	B4GAT1	22.769	20	3	4	3	415	47.1	7.2	1.414	0.5	1878499.63516198	413165.711934351	475501.754820791	1380389.65625	1176130.32239181	1211848.57994724
P09382	Galectin-1 OS=Homo sapiens OX=9606 GN=LGALS1 PE=1 SV=2	LGALS1	31.141	28	5	23	5	135	14.7	5.5	1.411	0.5	17118512.793641	18554125.7927947	16397991.7882201	21948359.25	20547314.2742882	27712656.8081639
P36957	Dihydrolipoyllysine-residue succinyltransferase component of 2-oxoglutarate dehydrogenase complex, mitochondrial OS=Homo sapiens OX=9606 GN=DLST PE=1 SV=4	DLST	85.406	43	13	47	13	453	48.7	8.95	1.41	0.5	16201732.7277968	10869087.4800711	14689186.3570545	14806527.1328125	22020493.8158561	21782306.9787553
Q9Y2T3-3	Isoform 3 of Guanine deaminase OS=Homo sapiens OX=9606 GN=GDA	GDA	267.867	59	31	181	31	471	52.8	5.85	1.405	0.49	163509740.837303	173993494.23091	131359595.804719	215592228.578125	271329790.785012	209990606.157904
P68036	Ubiquitin-conjugating enzyme E2 L3 OS=Homo sapiens OX=9606 GN=UBE2L3 PE=1 SV=1	UBE2L3	86.963	59	8	30	8	154	17.9	8.51	1.405	0.49	13906941.343588	15048614.0868762	6111732.31640342	17220140.4375	21929214.1879679	26624602.2887773
P25789	Proteasome subunit alpha type-4 OS=Homo sapiens OX=9606 GN=PSMA4 PE=1 SV=1	PSMA4	16.755	20	5	23	5	261	29.5	7.72	1.404	0.49	5298733.86564291	4091991.12693147	6060872.76091962	9024948.5	7435478.92876817	4790520.09737719
P30048	Thioredoxin-dependent peroxide reductase, mitochondrial OS=Homo sapiens OX=9606 GN=PRDX3 PE=1 SV=3	PRDX3	52.52	30	7	29	7	256	27.7	7.78	1.401	0.49	20433078.3200003	7331779.86423889	15807970.8354107	25712288.9375	14856073.9713465	14361406.0855915
P14174	Macrophage migration inhibitory factor OS=Homo sapiens OX=9606 GN=MIF PE=1 SV=4	MIF	27.361	43	5	32	5	115	12.5	7.88	1.399	0.48	22762312.6990173	25893391.9765615	56061539.3367049	40313972	23733983.5295242	39236223.8047284
Q969T9	WW domain-binding protein 2 OS=Homo sapiens OX=9606 GN=WBP2 PE=1 SV=1	WBP2	76.336	54	12	49	12	261	28.1	5.91	1.396	0.48	11963296.4458914	17052219.547461	6594503.63075742	23763466.6640625	17127737.2669242	15895686.3584137
Q01432-4	Isoform 2 of AMP deaminase 3 OS=Homo sapiens OX=9606 GN=AMPD3	AMPD3	15.085	9	6	7	6	776	89.7	6.84	1.387	0.47	672313.695240158	152928.047715246	314296.701010867	990106.03125	140619.782116391
Q14118	Dystroglycan OS=Homo sapiens OX=9606 GN=DAG1 PE=1 SV=2	DAG1	9.787	4	3	4	3	895	97.4	8.56	1.384	0.47	1830101.40728308	1218304.3031481	1272654.27150563	1986968.125	2460526.55706908	1633472.54426563
P10915	Hyaluronan and proteoglycan link protein 1 OS=Homo sapiens OX=9606 GN=HAPLN1 PE=2 SV=2	HAPLN1	66.422	27	11	37	11	354	40.1	7.42	1.382	0.47	15070205.0658792	17219524.501762	22204043.7793709	18849805.375	18471820.2778695	32194355.714291
P51149	Ras-related protein Rab-7a OS=Homo sapiens OX=9606 GN=RAB7A PE=1 SV=1	RAB7A	121.591	71	16	68	16	207	23.5	6.7	1.382	0.47	38490646.2675552	38210188.9061762	38899175.0591608	46518715.65625	54311810.2941867	57122532.8030032
O95848	Uridine diphosphate glucose pyrophosphatase OS=Homo sapiens OX=9606 GN=NUDT14 PE=1 SV=2	NUDT14	28.133	43	6	25	6	222	24.1	5.05	1.381	0.47	8269900.05572642	4676226.79309976	8230368.55212906	11723648.21875	9469662.04311831	11285562.6705039
P49720	Proteasome subunit beta type-3 OS=Homo sapiens OX=9606 GN=PSMB3 PE=1 SV=2	PSMB3	35.576	32	8	30	8	205	22.9	6.55	1.381	0.47	2414771.51816349	3579358.18505871	3120635.68046369	6071118	4363629.00273003	2736429.32994749
P13473-3	Isoform LAMP-2C of Lysosome-associated membrane glycoprotein 2 OS=Homo sapiens OX=9606 GN=LAMP2	LAMP2	8.331	5	2	5	2	411	45.1	5.91	1.38	0.47		1454049.02752708	248172.185435552	2171906.5625	2093197.76561171	1305766.29227451
Q96KN2	Beta-Ala-His dipeptidase OS=Homo sapiens OX=9606 GN=CNDP1 PE=1 SV=4	CNDP1	82.654	39	14	39	14	507	56.7	5.3	1.374	0.46	15904409.2985225	10162930.8040717	3957931.54324867	21162683.171875	13496593.7374571	10280652.4576243
Q16775-2	Isoform 2 of Hydroxyacylglutathione hydrolase, mitochondrial OS=Homo sapiens OX=9606 GN=HAGH	HAGH	107.982	60	15	64	15	260	28.8	7.33	1.374	0.46	54982235.2375432	58449441.462027	33853781.5771339	58744702.09375	76929486.5115685	66159374.0669581
A0A0B4J2A0	Uncharacterized protein OS=Homo sapiens OX=9606 PE=1 SV=1		12.474	8	3	3	3	478	51.5	6.83	1.37	0.45	364338.854152006	462469.870676327	278174.953619396	1072043.234375	206739.695514903	762469.901716704
P62820	Ras-related protein Rab-1A OS=Homo sapiens OX=9606 GN=RAB1A PE=1 SV=3	RAB1A	111.716	68	15	87	6	205	22.7	6.21	1.369	0.45	7233075.66424682	7840282.44311611	7029300.52237626	8660235.59375	11420676.9885758	10132399.068325
Q96HD9	N-acyl-aromatic-L-amino acid amidohydrolase (carboxylate-forming) OS=Homo sapiens OX=9606 GN=ACY3 PE=1 SV=1	ACY3	25.049	25	4	7	4	319	35.2	5.9	1.367	0.45	3201375.16683662	1243512.54283552	842798.957919034	4010370.484375	2052841.15919441
P55084	Trifunctional enzyme subunit beta, mitochondrial OS=Homo sapiens OX=9606 GN=HADHB PE=1 SV=3	HADHB	22.642	20	6	15	6	474	51.3	9.41	1.366	0.45	1692664.06790501	2818320.6319627	1055915.18343776	1620452	2653632.68859477	1628187.03190093
P00492	Hypoxanthine-guanine phosphoribosyltransferase OS=Homo sapiens OX=9606 GN=HPRT1 PE=1 SV=2	HPRT1	123.329	53	14	93	14	218	24.6	6.68	1.364	0.45	95745844.2292275	120347885.896288	100448856.195111	134655313.292969	155716203.144865	134871097.913075
O43143	Pre-mRNA-splicing factor ATP-dependent RNA helicase DHX15 OS=Homo sapiens OX=9606 GN=DHX15 PE=1 SV=2	DHX15	5.438	4	2	4	2	795	90.9	7.46	1.362	0.45	762634.65711873	597660.361512833	621307.488311821	876760.5625		785039.516302415
O95825	Quinone oxidoreductase-like protein 1 OS=Homo sapiens OX=9606 GN=CRYZL1 PE=1 SV=2	CRYZL1	28.459	17	4	9	4	349	38.7	5.78	1.361	0.44	2079797.15794953	1625218.25525667	1311748.64649109	2419852.03125	3486661.21731307	2000513.01436473
F6S8M0	N-acetylglucosamine-6-sulfatase OS=Homo sapiens OX=9606 GN=GNS PE=1 SV=1	GNS	8.902	4	2	5	2	584	65.7	7.97	1.361	0.44	4051430.37575747	248193.639033128	839142.988827833	5475407.9375	460672.975854055	327838.310500697
Q01469	Fatty acid-binding protein, epidermal OS=Homo sapiens OX=9606 GN=FABP5 PE=1 SV=3	FABP5	54.767	24	7	28	7	135	15.2	7.01	1.36	0.44	16670916.045728	12390164.6543162	7863305.11421049	18759182.375	14108896.0816133	19312372.241545
P05091	Aldehyde dehydrogenase, mitochondrial OS=Homo sapiens OX=9606 GN=ALDH2 PE=1 SV=2	ALDH2	281.35	60	39	188	35	517	56.3	7.05	1.358	0.44	151370896.307462	181972177.555342	149297902.092137	208211098.851563	260206950.965594	204134178.390072
P60520	Gamma-aminobutyric acid receptor-associated protein-like 2 OS=Homo sapiens OX=9606 GN=GABARAPL2 PE=1 SV=1	GABARAPL2	63.576	74	12	56	10	117	13.7	8.1	1.355	0.44	29777176.0068512	23509796.185513	20918757.8262011	23821604.65625	38641099.0723829	33798683.7211407
Q9UIJ7	GTP:AMP phosphotransferase AK3, mitochondrial OS=Homo sapiens OX=9606 GN=AK3 PE=1 SV=4	AK3	69.955	74	14	43	14	227	25.6	9.16	1.354	0.44	17761556.9986306	11994284.4251457	7904323.01057554	19150163.875	25230748.2288245	18669028.9287878
Q08209	Serine/threonine-protein phosphatase 2B catalytic subunit alpha isoform OS=Homo sapiens OX=9606 GN=PPP3CA PE=1 SV=1	PPP3CA	277.186	52	35	221	3	521	58.7	5.86	1.353	0.44	229098662.161427	248583195.110593	212944021.328271	247862663.234375	406245554.1641	294736330.403571
Q9BS92	Protein NipSnap homolog 3B OS=Homo sapiens OX=9606 GN=NIPSNAP3B PE=2 SV=1	NIPSNAP3B	15.083	19	3	10	2	247	28.3	9.28	1.351	0.43	7972553.70906395	10169928.6797017	4599419.74430609	7726479.8125	14032883.491948	6021923.54655772
Q96TC7	Regulator of microtubule dynamics protein 3 OS=Homo sapiens OX=9606 GN=RMDN3 PE=1 SV=2	RMDN3	13.554	8	2	8	2	470	52.1	5.1	1.346	0.43	553734.415376355	550036.395247744	328101.816184858	544658.5625	601838.553934641	850493.799890069
O14594	Neurocan core protein OS=Homo sapiens OX=9606 GN=NCAN PE=1 SV=3	NCAN	122.516	14	17	89	16	1321	143	5.38	1.344	0.43	47743135.3361543	68180699.2296853	68166322.0629339	67152567.4824219	90093045.5829621	111348307.456891
Q9P121-4	Isoform 4 of Neurotrimin OS=Homo sapiens OX=9606 GN=NTM	NTM	13.632	12	3	15	3	355	39.2	8	1.344	0.43	5602871.71128998	3443174.91351752	3812964.63681221	4879334.5	8233205.82947319	4182255.18245575
P07093-3	Isoform 3 of Glia-derived nexin OS=Homo sapiens OX=9606 GN=SERPINE2	SERPINE2	15.681	12	4	4	4	409	45.2	9.22	1.34	0.42	959428.137093779	581191.382664073	674757.972015896	1338388.8046875	1374446.45669708	1333345.32054139
P20073	Annexin A7 OS=Homo sapiens OX=9606 GN=ANXA7 PE=1 SV=3	ANXA7	41.114	19	8	22	8	488	52.7	5.68	1.34	0.42	11260397.9632813	9461535.54111341	8305292.75245186	12100963.171875	16198046.4475394	11844014.813282
P49419-2	Isoform 2 of Alpha-aminoadipic semialdehyde dehydrogenase OS=Homo sapiens OX=9606 GN=ALDH7A1	ALDH7A1	267.934	63	34	177	34	511	55.3	6.86	1.339	0.42	231811498.992239	167186463.414522	84891143.285727	274175463.609375	239057419.237215	148481907.356366
P0CG30	Glutathione S-transferase theta-2B OS=Homo sapiens OX=9606 GN=GSTT2B PE=1 SV=1	GSTT2B	70.141	57	11	31	10	244	27.5	6.4	1.339	0.42	391096.610162595	1791804.05314084	14549549.6465518	4562869.0078125		20264910.6180864
P14621	Acylphosphatase-2 OS=Homo sapiens OX=9606 GN=ACYP2 PE=1 SV=2	ACYP2	42.865	55	8	44	8	99	11.1	9.5	1.338	0.42	48687034.413459	40606492.3085439	36282050.4626615	52387378.5625	71895703.2662968	58189379.2560668
Q92823-5	Isoform 5 of Neuronal cell adhesion molecule OS=Homo sapiens OX=9606 GN=NRCAM	NRCAM	208.676	29	28	126	28	1308	144.3	5.67	1.334	0.42	135954406.623389	126843465.343439	136833698.261427	182688429.125	185121157.191139	164024234.149425
P13804	Electron transfer flavoprotein subunit alpha, mitochondrial OS=Homo sapiens OX=9606 GN=ETFA PE=1 SV=1	ETFA	120.713	54	13	50	13	333	35.1	8.38	1.334	0.42	19242601.2915438	20975918.5755596	7099692.93767189	22888164.953125	29933217.2923245	25664733.562195
P56211-2	Isoform ARPP-16 of cAMP-regulated phosphoprotein 19 OS=Homo sapiens OX=9606 GN=ARPP19	ARPP19	40.689	75	8	27	7	96	10.6	9.7	1.334	0.42	17393992.7520424	19871773.4398783	15297032.765186	30434203.875	23983540.4502405	23915311.4657802
Q8IW45	ATP-dependent (S)-NAD(P)H-hydrate dehydratase OS=Homo sapiens OX=9606 GN=NAXD PE=1 SV=1	NAXD	158.984	46	16	66	16	347	36.6	8.06	1.332	0.41	30771409.6540845	27932878.5840758	19308432.2982184	35653709.90625	46786770.5585171	27849054.8981524
P31040	Succinate dehydrogenase [ubiquinone] flavoprotein subunit, mitochondrial OS=Homo sapiens OX=9606 GN=SDHA PE=1 SV=2	SDHA	28.015	14	6	13	6	664	72.6	7.39	1.331	0.41	2079549.37806185	1455302.19757857	337715.654511636	1281182.1171875	1094428.0071739	302300.811632489
V9GZ56	U6 snRNA-associated Sm-like protein LSm4 (Fragment) OS=Homo sapiens OX=9606 GN=LSM4 PE=1 SV=1	LSM4	27.351	11	3	15	3	238	25.7	10.15	1.33	0.41	1795898.35522906	1261591.4815941	1011449.47109837	1772292.8125	1748410.89538779	1512558.1968152
P50579	Methionine aminopeptidase 2 OS=Homo sapiens OX=9606 GN=METAP2 PE=1 SV=1	METAP2	18.259	10	3	5	3	478	52.9	5.82	1.328	0.41	1011040.49033187	1738823.89750078	729830.87537494	2518585.828125	2378045.25946301	611737.193819063
P14415	Sodium/potassium-transporting ATPase subunit beta-2 OS=Homo sapiens OX=9606 GN=ATP1B2 PE=1 SV=3	ATP1B2	15.189	10	2	8	2	290	33.3	8.31	1.327	0.41	2221021.26996412	1316114.97410634	2912544.05531077	3308762.125	2930348.29511765	2310997.748816
Q9Y3D6	Mitochondrial fission 1 protein OS=Homo sapiens OX=9606 GN=FIS1 PE=1 SV=2	FIS1	56.784	44	7	45	7	152	16.9	8.79	1.326	0.41	4611356.83562875	2437312.30212406	4739147.26670781	7523165.4609375	10435967.3346251	3958153.254658
O43707	Alpha-actinin-4 OS=Homo sapiens OX=9606 GN=ACTN4 PE=1 SV=2	ACTN4	360.509	63	52	192	28	911	104.8	5.44	1.326	0.41	36326861.2510453	30380252.819974	26963702.4296114	45227644.34375	51418534.5335535	27412786.7503588
P07108-5	Isoform 5 of Acyl-CoA-binding protein OS=Homo sapiens OX=9606 GN=DBI	DBI	108.726	45	11	87	11	148	16.5	9.38	1.326	0.41	471152128.43961	445629218.959957	267127175.789174	478671528.4375	609401273.894549	533640795.317705
Q96C01	Protein FAM136A OS=Homo sapiens OX=9606 GN=FAM136A PE=1 SV=1	FAM136A	3.918	11	2	2	2	138	15.6	7.61	1.325	0.41	411698.000755741	558789.261587605	621854.855495523	545584.1875	1639196.79536488	748377.531501406
Q9C005	Protein dpy-30 homolog OS=Homo sapiens OX=9606 GN=DPY30 PE=1 SV=1	DPY30	14.865	36	2	12	2	99	11.2	4.88	1.325	0.41	949297.233583203	555669.694920058	833470.222665752	763996.859375	1289126.91088129	1053689.96606706
P51687	Sulfite oxidase, mitochondrial OS=Homo sapiens OX=9606 GN=SUOX PE=1 SV=2	SUOX	29.342	19	5	15	5	545	60.2	6.11	1.323	0.4	1453985.37253056	1684379.42120131	1437866.2692598	2765635.8125	3016355.40314987	2226321.10886455
P61204	ADP-ribosylation factor 3 OS=Homo sapiens OX=9606 GN=ARF3 PE=1 SV=2	ARF3	151.122	72	18	85	10	181	20.6	7.43	1.323	0.4	43110606.7285256	68906714.9051418	51088299.6610227	62380211.21875	75414418.6638064	72222404.8143807
O95777	U6 snRNA-associated Sm-like protein LSm8 OS=Homo sapiens OX=9606 GN=LSM8 PE=1 SV=3	LSM8	9.013	24	2	2	2	96	10.4	4.48	1.322	0.4	637417.066446951	656889.994145765		855584	773904.256355511	919862.829008592
P61018-2	Isoform 2 of Ras-related protein Rab-4B OS=Homo sapiens OX=9606 GN=RAB4B	RAB4B	23.857	26	4	25	3	248	27.5	6.35	1.321	0.4	519231.157035098	341103.291881362	785012.455793423	630866.75	791806.626824326	953602.402855135
Q99747	Gamma-soluble NSF attachment protein OS=Homo sapiens OX=9606 GN=NAPG PE=1 SV=1	NAPG	41.53	33	9	25	9	312	34.7	5.41	1.321	0.4	8138014.79852878	7209533.31053905	7773405.52227095	9315719.28125	12665347.0541281	13618674.6810976
Q16698	2,4-dienoyl-CoA reductase, mitochondrial OS=Homo sapiens OX=9606 GN=DECR1 PE=1 SV=1	DECR1	51.446	29	9	32	9	335	36	9.28	1.321	0.4	12635395.0894202	13714836.5462663	13036993.2265693	18091498.0625	23847195.2243001	15853915.6000902
Q5T4U5	Acyl-Coenzyme A dehydrogenase, C-4 to C-12 straight chain, isoform CRA_a OS=Homo sapiens OX=9606 GN=ACADM PE=1 SV=1	ACADM	78.741	35	11	42	11	454	50.2	7.8	1.32	0.4	11314895.0714904	5510612.6370812	5323720.10641421	11309393.1875	12057002.665642	5514087.48022894
P17050	Alpha-N-acetylgalactosaminidase OS=Homo sapiens OX=9606 GN=NAGA PE=1 SV=2	NAGA	7.855	8	2	4	2	411	46.5	5.19	1.32	0.4	97209.1507799106	115474.472662002		114482.703125		170914.378015165
P22033	Methylmalonyl-CoA mutase, mitochondrial OS=Homo sapiens OX=9606 GN=MUT PE=1 SV=4	MUT	24.356	10	4	5	4	750	83.1	6.93	1.319	0.4	489875.458315396	1172795.33812123	1187625.63599703	441256.84375		2632817.52186035
Q8NHP1	Aflatoxin B1 aldehyde reductase member 4 OS=Homo sapiens OX=9606 GN=AKR7L PE=1 SV=6	AKR7L	19.024	11	4	12	1	331	36.9	6.76	1.318	0.4	369931.214216891	297548.139044513	156100.360641351		399949.57282186	384792.377633423
Q15555	Microtubule-associated protein RP/EB family member 2 OS=Homo sapiens OX=9606 GN=MAPRE2 PE=1 SV=1	MAPRE2	44.168	25	8	14	5	327	37	5.57	1.318	0.4	461334.878970992	2549998.44534506	1035138.06942039		3249382.8069418	392421.563021875
P05937	Calbindin OS=Homo sapiens OX=9606 GN=CALB1 PE=1 SV=2	CALB1	34.183	26	7	25	6	261	30	4.83	1.317	0.4	6853031.63516013	8011093.09680932	7073882.69067479	10400238.3125	9516946.27021419	9266636.9604348
Q6PCE3	Glucose 1,6-bisphosphate synthase OS=Homo sapiens OX=9606 GN=PGM2L1 PE=1 SV=3	PGM2L1	63.531	26	15	53	15	622	70.4	7.15	1.317	0.4	19562553.303851	22161534.1478072	47905817.7033879	39895493.5	26323134.6782753	23178426.8656836
P00338-3	Isoform 3 of L-lactate dehydrogenase A chain OS=Homo sapiens OX=9606 GN=LDHA	LDHA	187.649	59	32	252	30	361	39.8	8.43	1.317	0.4	221822112.882593	267245247.205017	251386529.101528	271401559.125	317888832.932355	298012976.507986
P21399	Cytoplasmic aconitate hydratase OS=Homo sapiens OX=9606 GN=ACO1 PE=1 SV=3	ACO1	156.06	46	28	89	28	889	98.3	6.68	1.317	0.4	24486579.1936298	19309198.2531517	26453250.1068769	29765596.015625	30581432.896897	28452656.5914322
O00399	Dynactin subunit 6 OS=Homo sapiens OX=9606 GN=DCTN6 PE=1 SV=1	DCTN6	11.653	15	2	6	2	190	20.7	6.32	1.316	0.4	182656.392830819	98511.8163264732	150201.101575344	224301.546875	139031.0202271
P60201	Myelin proteolipid protein OS=Homo sapiens OX=9606 GN=PLP1 PE=1 SV=2	PLP1	11.278	12	3	9	3	277	30.1	8.35	1.316	0.4	7452437.99066818	1855912.31016206	11848219.4278207	12056561.6875	9514029.13520442	7582273.36857661
P36871	Phosphoglucomutase-1 OS=Homo sapiens OX=9606 GN=PGM1 PE=1 SV=3	PGM1	320.748	70	42	213	42	562	61.4	6.76	1.315	0.4	108705110.908514	112219157.705518	115996884.914766	99278917.3515625	167021598.04549	141751030.95984
Q9NQR4	Omega-amidase NIT2 OS=Homo sapiens OX=9606 GN=NIT2 PE=1 SV=1	NIT2	94.712	62	15	44	15	276	30.6	7.21	1.315	0.39	22036331.0413046	13835186.3997724	11521655.8286123	16247664.1875	27921504.1845185	22748547.5470107
P38117-2	Isoform 2 of Electron transfer flavoprotein subunit beta OS=Homo sapiens OX=9606 GN=ETFB	ETFB	38.088	26	9	35	9	346	37.4	7.17	1.313	0.39	19682876.5471296	16337888.9754681	7714278.00609783	21782683.5	25647763.4801699	19247868.6107148
P21695	Glycerol-3-phosphate dehydrogenase [NAD(+)], cytoplasmic OS=Homo sapiens OX=9606 GN=GPD1 PE=1 SV=4	GPD1	46.206	22	8	22	8	349	37.5	6.18	1.311	0.39	7733649.46136888	7608855.26488236	3434176.98916321	9513861.5	7914022.11544499	9476778.15524803
O94856-9	Isoform 9 of Neurofascin OS=Homo sapiens OX=9606 GN=NFASC	NFASC	241.715	35	40	173	1	1240	137.5	6.14	1.311	0.39	2435325.67517662	2361767.00414574	2773070.63059667	3104604	3191729.52915866	3497287.59248788
Q13011	Delta(3,5)-Delta(2,4)-dienoyl-CoA isomerase, mitochondrial OS=Homo sapiens OX=9606 GN=ECH1 PE=1 SV=2	ECH1	89.607	33	11	45	11	328	35.8	8	1.31	0.39	14386242.5734	10853735.808404	10028923.6145444	13668812.140625	17100110.5268459	13726363.8483279
Q96HC4	PDZ and LIM domain protein 5 OS=Homo sapiens OX=9606 GN=PDLIM5 PE=1 SV=5	PDLIM5	14.349	8	3	6	3	596	63.9	8.21	1.309	0.39	1818434.19565445	712033.02646792	905184.346969875	530934.75	2153508.62068436	514222.801446098
P00491	Purine nucleoside phosphorylase OS=Homo sapiens OX=9606 GN=PNP PE=1 SV=2	PNP	57.221	56	11	24	11	289	32.1	6.95	1.308	0.39	4554724.67379464	4794275.07981806	4611818.47138884	7609517.1171875	5540423.77742435	5829380.10841394
Q70Z35-2	Isoform 2 of Phosphatidylinositol 3,4,5-trisphosphate-dependent Rac exchanger 2 protein OS=Homo sapiens OX=9606 GN=PREX2	PREX2	2.647	2	2	8	2	1504	171.3	7.77	1.308	0.39	408738.208584179	785915.79304447	1179239.90745917	321032.5078125	534655.139981263	423470.763792439
I3L0A0	HCG2044781 OS=Homo sapiens OX=9606 GN=TMEM189-UBE2V1 PE=4 SV=1	TMEM189-UBE2V1	57.545	24	9	64	3	370	42.2	6.71	1.307	0.39	6592755.40927754	7075290.58422302	6714278.40697099	9190496.875	11660233.264358	8067301.54999324
P35754	Glutaredoxin-1 OS=Homo sapiens OX=9606 GN=GLRX PE=1 SV=2	GLRX	44.871	39	4	23	4	106	11.8	8.09	1.304	0.38	4751068.99404057	3753000.37503761	3053612.79440958	3686283.375	7138721.19503791	5547971.62704319
Q99584	Protein S100-A13 OS=Homo sapiens OX=9606 GN=S100A13 PE=1 SV=1	S100A13	65.606	61	10	37	10	98	11.5	6.16	1.304	0.38	25723453.5856955	16029185.8808756	8669982.26074345	25327299.4375	19603311.8132809	36466069.2491942
Q9GZP4	PITH domain-containing protein 1 OS=Homo sapiens OX=9606 GN=PITHD1 PE=1 SV=1	PITHD1	88.532	59	13	61	13	211	24.2	5.74	1.303	0.38	57710300.1829342	56379015.9996783	45786004.2940233	55454901.96875	78976119.5255313	72617391.5501399
P09104	Gamma-enolase OS=Homo sapiens OX=9606 GN=ENO2 PE=1 SV=3	ENO2	705.186	84	52	1103	45	434	47.2	5.03	1.302	0.38	2381698662.72814	2462067590.54433	2244407106.48883	2785588311.51953	3207010611.85078	2906453289.11974
Q8NCW5	NAD(P)H-hydrate epimerase OS=Homo sapiens OX=9606 GN=NAXE PE=1 SV=2	NAXE	92.537	41	14	57	14	288	31.7	7.66	1.3	0.38	19863259.232305	14997359.0346765	14015505.0302645	22883866.5625	23694166.1383262	23185131.6662861
Q9Y4Y9	U6 snRNA-associated Sm-like protein LSm5 OS=Homo sapiens OX=9606 GN=LSM5 PE=1 SV=3	LSM5	22.697	37	2	11	2	91	9.9	4.54	1.3	0.38	716542.548903592	211479.399907649	788656.059704936	753743.8828125	799029.830211294	1051421.9125858
Q08495	Dematin OS=Homo sapiens OX=9606 GN=DMTN PE=1 SV=3	DMTN	65.792	36	11	31	11	405	45.5	8.88	1.299	0.38	6963310.48998449	12132582.8900674	11813183.9319563	20303731.8125	13506657.1748733	14219126.0887702
P17174	Aspartate aminotransferase, cytoplasmic OS=Homo sapiens OX=9606 GN=GOT1 PE=1 SV=3	GOT1	371.134	74	40	277	40	413	46.2	7.01	1.299	0.38	802378756.161341	795138034.563821	739290939.729823	938025999.3125	1101409913.43165	884207373.004544
P53990-5	Isoform 5 of IST1 homolog OS=Homo sapiens OX=9606 GN=IST1	IST1	11.275	11	3	10	3	379	41.5	5.57	1.297	0.38	1029710.95684478	1051414.76039093	731221.805213949	1036231.65625	1968612.4950504	765551.679958675
P30086	Phosphatidylethanolamine-binding protein 1 OS=Homo sapiens OX=9606 GN=PEBP1 PE=1 SV=3	PEBP1	258.718	75	19	201	19	187	21	7.53	1.297	0.38	1603168650.14985	1592436859.22725	998497260.17074	1811449750	2088483126.07418	1676792341.44735
O95749	Geranylgeranyl pyrophosphate synthase OS=Homo sapiens OX=9606 GN=GGPS1 PE=1 SV=1	GGPS1	13.727	19	3	9	3	300	34.8	6.14	1.297	0.38	971183.645816402	941672.577258339	725948.621362277	1272885.25	2134226.31826347	1095701.03915814
Q15907	Ras-related protein Rab-11B OS=Homo sapiens OX=9606 GN=RAB11B PE=1 SV=4	RAB11B	89.512	61	15	64	3	218	24.5	5.94	1.297	0.37	30913421.8818546	25131187.3880396	25141698.3077892	30703222.453125	38481063.1068912	30018005.6544886
S4R3N1	HSPE1-MOB4 readthrough OS=Homo sapiens OX=9606 GN=HSPE1-MOB4 PE=3 SV=1	HSPE1-MOB4	59.777	23	9	59	1	261	29.7	6.16	1.296	0.37	113473.176570992	337375.402851421	169840.528402301		197692.379223118	245128.918585104
P29218-3	Isoform 3 of Inositol monophosphatase 1 OS=Homo sapiens OX=9606 GN=IMPA1	IMPA1	115.065	39	16	77	16	336	36.7	7.91	1.296	0.37	73797216.0873118	78425266.4995262	60178034.7911102	90290837.125	100470801.69821	90437269.9388446
Q13510-2	Isoform 2 of Acid ceramidase OS=Homo sapiens OX=9606 GN=ASAH1	ASAH1	44.155	24	10	21	10	411	46.5	7.85	1.296	0.37	5398116.61379881	5594282.2789393	2455939.83608951	7008042	4467706.54630444	5752091.0132942
P07195	L-lactate dehydrogenase B chain OS=Homo sapiens OX=9606 GN=LDHB PE=1 SV=2	LDHB	297.155	57	34	423	32	334	36.6	6.05	1.293	0.37	1498822819.60537	1376540772.815	1140712911.38174	1440354109.94531	1783443182.31158	1573940782.03234
E9PR47	Mth938 domain-containing protein OS=Homo sapiens OX=9606 GN=AAMDC PE=1 SV=1	AAMDC	8.915	17	2	4	2	168	17.9	8.05	1.293	0.37	1818989.19501001	640989.985096746	388373.015487302	2351355.625	689964.565184949	573683.972991338
P02686-6	Isoform 6 of Myelin basic protein OS=Homo sapiens OX=9606 GN=MBP	MBP	125.942	77	17	249	2	160	17.3	11.14	1.292	0.37	647493372.940236	356280199.23396	293827740.58045	725753272.875	426540527.988211	539629171.159672
Q96T17-2	Isoform 2 of MAP7 domain-containing protein 2 OS=Homo sapiens OX=9606 GN=MAP7D2	MAP7D2	14.813	4	2	9	2	773	86.3	8.9	1.292	0.37	1765083.62751024	1564983.39842098	1736062.01310819	1288941	2871402.8334792	2320816.81568937
Q8N3V7-2	Isoform 2 of Synaptopodin OS=Homo sapiens OX=9606 GN=SYNPO	SYNPO	46.853	13	8	25	8	903	96.3	9.77	1.292	0.37	7704072.10015281	6078419.04294862	8236293.05884416	7508522.3125	13125525.4208103	5702131.36354037
Q9NUJ1	Mycophenolic acid acyl-glucuronide esterase, mitochondrial OS=Homo sapiens OX=9606 GN=ABHD10 PE=1 SV=1	ABHD10	41.202	33	9	27	9	306	33.9	8.57	1.291	0.37	6867193.81454494	6316038.6913997	4868301.67877202	5472996.4375	10986317.7540777	8065734.29377632
Q92734	Protein TFG OS=Homo sapiens OX=9606 GN=TFG PE=1 SV=2	TFG	43.815	24	9	36	9	400	43.4	5.1	1.291	0.37	18264689.7060876	18250341.0274139	16820144.1139278	19164414.4375	31680850.1523329	22619062.0595823
P10636-4	Isoform Tau-B of Microtubule-associated protein tau OS=Homo sapiens OX=9606 GN=MAPT	MAPT	316.958	78	36	272	1	381	39.7	8.62	1.289	0.37	33411983.3661657	34739161.802419	33925348.9795862	37656880	57681551.0596574	43735860.9103481
Q16531	DNA damage-binding protein 1 OS=Homo sapiens OX=9606 GN=DDB1 PE=1 SV=1	DDB1	160.282	23	27	80	27	1140	126.9	5.26	1.289	0.37	19965108.8380094	16042657.2942358	27189437.0685796	31513031.78125	26263742.8662608	23541897.5804078
Q9Y6V0	Protein piccolo OS=Homo sapiens OX=9606 GN=PCLO PE=1 SV=5	PCLO	38.862	2	7	9	7	5142	560.4	6.47	1.289	0.37	2807355.80406033	1529571.21582507	2970344.09585049	1601081.8125	5434555.26625341	1268710.93220965
Q13825	Methylglutaconyl-CoA hydratase, mitochondrial OS=Homo sapiens OX=9606 GN=AUH PE=1 SV=1	AUH	25.24	24	7	22	7	339	35.6	9.48	1.288	0.37	9241817.74778342	7575052.75855772	6055107.41589639	7627114.28125	12355771.5755067	12225944.4033
Q99497	Protein/nucleic acid deglycase DJ-1 OS=Homo sapiens OX=9606 GN=PARK7 PE=1 SV=2	PARK7	207.561	84	23	166	23	189	19.9	6.79	1.287	0.36	237823603.782068	223079671.726291	70177979.3022746	228698331.625	294699519.475017	246303723.105171
P16298-4	Isoform 4 of Serine/threonine-protein phosphatase 2B catalytic subunit beta isoform OS=Homo sapiens OX=9606 GN=PPP3CB	PPP3CB	184.003	50	27	101	16	525	59.1	5.91	1.286	0.36	24260274.3548997	24547148.2193453	18997124.9416143	25568856.28125	36261430.3305954	22119594.2751044
P27695	DNA-(apurinic or apyrimidinic site) lyase OS=Homo sapiens OX=9606 GN=APEX1 PE=1 SV=2	APEX1	31.265	25	6	16	6	318	35.5	8.12	1.284	0.36	5221588.22707573	4595066.43752579	1685424.53312298	8164673.5625	5401097.09718202	3127150.66134198
H3BP20	Beta-hexosaminidase OS=Homo sapiens OX=9606 GN=HEXA PE=1 SV=1	HEXA	12.475	7	3	9	3	540	62	5.21	1.283	0.36	1883687.8942253	1992747.63930152	2769911.35918345	1064836.30078125	2148632.67526185	4090714.68437812
A0A087WTF6	Neural cell adhesion molecule 1 OS=Homo sapiens OX=9606 GN=NCAM1 PE=1 SV=1	NCAM1	142.901	28	23	97	1	848	93.3	4.87	1.283	0.36	49410634.1574204	35363188.6462498	35187688.0034578	59918668	51847053.6806923	45069269.5094416
Q9UMF0	Intercellular adhesion molecule 5 OS=Homo sapiens OX=9606 GN=ICAM5 PE=1 SV=3	ICAM5	39.337	11	9	44	9	924	97.1	5.95	1.282	0.36	16826007.4769533	12648806.12882	15560685.8711717	16882170.625	31715912.167791	14521260.7183112
P30084	Enoyl-CoA hydratase, mitochondrial OS=Homo sapiens OX=9606 GN=ECHS1 PE=1 SV=4	ECHS1	94.271	50	15	67	15	290	31.4	8.07	1.28	0.36	45227642.2996383	39178346.7462613	36532393.8854801	54042376.6875	53541010.545298	41066193.017725
O43813	LanC-like protein 1 OS=Homo sapiens OX=9606 GN=LANCL1 PE=1 SV=1	LANCL1	106.084	46	15	72	15	399	45.3	7.75	1.279	0.36	43956229.2767411	32480658.3930795	34398799.7784383	41309638.53125	41471649.5693238	48851926.2234379
P10768	S-formylglutathione hydrolase OS=Homo sapiens OX=9606 GN=ESD PE=1 SV=2	ESD	110.656	48	13	82	13	282	31.4	7.02	1.279	0.36	113042163.379728	155826514.649186	93099264.341143	179442025.484375	184482164.118814	158082461.246548
Q8TEA8	D-aminoacyl-tRNA deacylase 1 OS=Homo sapiens OX=9606 GN=DTD1 PE=1 SV=2	DTD1	43.245	34	7	43	7	209	23.4	8.24	1.278	0.35	17293745.5048212	20945879.1568951	16702785.9233004	20238634.46875	28004512.0963287	19364514.5614821
P06132	Uroporphyrinogen decarboxylase OS=Homo sapiens OX=9606 GN=UROD PE=1 SV=2	UROD	71.281	62	12	32	12	367	40.8	6.14	1.278	0.35	4992975.55371006	4843291.4780923	4045290.76270547	5579262.59375	6375044.45986961	5656147.71820945
P13797	Plastin-3 OS=Homo sapiens OX=9606 GN=PLS3 PE=1 SV=4	PLS3	76.854	35	12	39	11	630	70.8	5.6	1.276	0.35	18995924.3893952	15766209.6772197	15110348.2596001	25343715.234375	17099600.0311182	15819053.120024
Q15714	TSC22 domain family protein 1 OS=Homo sapiens OX=9606 GN=TSC22D1 PE=1 SV=3	TSC22D1	27.739	8	5	11	5	1073	109.6	5.64	1.276	0.35	6273180.05842364	7467976.31124863	3608813.4154359	7507404.0390625	6770199.51069975	7882362.04529172
Q9Y2S2	Lambda-crystallin homolog OS=Homo sapiens OX=9606 GN=CRYL1 PE=1 SV=3	CRYL1	42.858	48	10	42	10	319	35.4	6.18	1.275	0.35	16895199.1722635	13292319.4357348	6395563.49002438	18168912.625	13516744.5387569	11859841.5387065
Q9UQB3	Catenin delta-2 OS=Homo sapiens OX=9606 GN=CTNND2 PE=1 SV=3	CTNND2	18.004	5	4	11	4	1225	132.6	7.74	1.275	0.35	2198029.61112035	1165433.1241873	1138982.38431886	2066207.90625	3430280.70004133	1358652.57816124
Q9H492-2	Isoform 2 of Microtubule-associated proteins 1A/1B light chain 3A OS=Homo sapiens OX=9606 GN=MAP1LC3A	MAP1LC3A	29.815	34	7	48	4	125	14.5	7.99	1.275	0.35	18753217.3690477	15419736.7231318	17580646.3233407	21169242.125	21867154.8067547	1596554.47152354
P48637	Glutathione synthetase OS=Homo sapiens OX=9606 GN=GSS PE=1 SV=1	GSS	155.29	58	25	99	25	474	52.4	5.92	1.275	0.35	59974440.7677313	51949448.8367882	37945152.7391523	66152841.140625	78815672.5002368	58514776.0081782
O43488	Aflatoxin B1 aldehyde reductase member 2 OS=Homo sapiens OX=9606 GN=AKR7A2 PE=1 SV=3	AKR7A2	76.632	32	12	60	9	359	39.6	7.17	1.272	0.35	34582778.8037482	34654804.1174642	23001014.0109801	36465306.5625	40311211.5210999	38075333.7699089
Q96CT7	Coiled-coil domain-containing protein 124 OS=Homo sapiens OX=9606 GN=CCDC124 PE=1 SV=1	CCDC124	18.51	22	4	10	4	223	25.8	9.54	1.272	0.35	1846364.47498937	1446081.45571118	388230.734149995	1542615.984375	1645363.83268357	1565147.09704905
O76041-2	Isoform 2 of Nebulette OS=Homo sapiens OX=9606 GN=NEBL	NEBL	38.112	25	7	26	7	270	31.2	8.31	1.27	0.35	6329319.81258134	9206875.96769355	4351211.50857668	7431841.96875	11099015.9768125	10523987.3171225
P50993	Sodium/potassium-transporting ATPase subunit alpha-2 OS=Homo sapiens OX=9606 GN=ATP1A2 PE=1 SV=1	ATP1A2	121.901	18	15	67	2	1020	112.2	5.66	1.269	0.34	1182612.07211453	823547.557160188	1607469.15014308	1818179.96875	1764201.53284806	1310845.37803294
P08133	Annexin A6 OS=Homo sapiens OX=9606 GN=ANXA6 PE=1 SV=3	ANXA6	604.531	81	72	396	72	673	75.8	5.6	1.269	0.34	452555209.032331	477898048.144439	406377766.789496	637166216.269531	566245187.933434	477555237.142084
Q9P1U1	Actin-related protein 3B OS=Homo sapiens OX=9606 GN=ACTR3B PE=2 SV=1	ACTR3B	51.244	25	9	39	8	418	47.6	5.88	1.268	0.34	12694534.4058489	10420243.5508717	10219059.5909076	14408720.46875	16388867.8719987	14133908.9976955
P55290-4	Isoform 4 of Cadherin-13 OS=Homo sapiens OX=9606 GN=CDH13	CDH13	39.593	13	6	17	6	760	83.3	5.12	1.268	0.34	3671682.02121698	2022325.24864379	1598997.2030967	2978533.9375	5585466.39601801	2685431.38905768
P40926	Malate dehydrogenase, mitochondrial OS=Homo sapiens OX=9606 GN=MDH2 PE=1 SV=3	MDH2	196.315	62	26	180	26	338	35.5	8.68	1.267	0.34	372789021.482014	352340786.103589	348682740.222507	366676491.609375	546996089.30346	472268197.294846
Q9BW30	Tubulin polymerization-promoting protein family member 3 OS=Homo sapiens OX=9606 GN=TPPP3 PE=1 SV=1	TPPP3	88.758	43	13	60	13	176	19	9.13	1.267	0.34	91688814.5856138	62177072.0514933	35747947.5970631	125439651.1875	67707465.7836149	73311825.881618
O95861	3'(2'),5'-bisphosphate nucleotidase 1 OS=Homo sapiens OX=9606 GN=BPNT1 PE=1 SV=1	BPNT1	15.694	19	6	10	6	308	33.4	5.69	1.266	0.34	1736609.38595651	1432350.09218655	1084011.68745369	2221686.96875	1767636.97157653	1636969.70339286
E5RJD8	Tubulin-specific chaperone A OS=Homo sapiens OX=9606 GN=TBCA PE=1 SV=1	TBCA	29.094	49	5	26	5	119	14.3	5.12	1.264	0.34	81793395.5540551	76032303.9339258	41760633.9851175	61957944.3671875	113575512.67714	110879048.818499
G3V2N0	Guanine nucleotide-binding protein subunit gamma OS=Homo sapiens OX=9606 GN=GNG2 PE=1 SV=1	GNG2	11.064	15	2	7	2	110	12.4	8.91	1.264	0.34	2695210.6192321	2301204.79181443	1819883.1699773	2506207.625	4811273.53389655	2082797.86877668
P24666	Low molecular weight phosphotyrosine protein phosphatase OS=Homo sapiens OX=9606 GN=ACP1 PE=1 SV=3	ACP1	49.513	29	8	46	8	158	18	6.74	1.264	0.34	19813323.8723552	18589579.4941283	13764124.3473438	21030926.625	24926452.9234364	23683047.8562056
Q08623-4	Isoform 4 of Pseudouridine-5'-phosphatase OS=Homo sapiens OX=9606 GN=PUDP	PUDP	48.008	28	5	19	5	251	27.6	5.47	1.264	0.34	2986852.72068823	1820440.78305991	2078951.64561352	2115096.6171875	4399351.66312872	2641805.15787334
Q5T5H1	Alpha-endosulfine OS=Homo sapiens OX=9606 GN=ENSA PE=1 SV=1	ENSA	25.386	29	5	18	4	187	21	7.87	1.264	0.34	4746238.75210056	5058525.05391956	4320863.02020787	5898578.09375	6414538.6504901	6021717.86338461
Q16143	Beta-synuclein OS=Homo sapiens OX=9606 GN=SNCB PE=1 SV=1	SNCB	122.966	51	13	116	10	134	14.3	4.41	1.262	0.34	137726292.307978	171208222.431873	136588438.043811	206174290.5	212559870.951109	170292238.25857
P55263	Adenosine kinase OS=Homo sapiens OX=9606 GN=ADK PE=1 SV=2	ADK	10.64	9	2	5	2	362	40.5	6.7	1.262	0.34	974178.082333871	1166780.77332782	959464.677152362	1828917.25	1094487.76536236	1229195.94832982
P49006	MARCKS-related protein OS=Homo sapiens OX=9606 GN=MARCKSL1 PE=1 SV=2	MARCKSL1	11.39	24	3	6	3	195	19.5	4.67	1.262	0.34	2769827.18222468	1381073.25471556	714699.223155075	1772501.25	2015339.4944329	443235.392690647
P09543	2',3'-cyclic-nucleotide 3'-phosphodiesterase OS=Homo sapiens OX=9606 GN=CNP PE=1 SV=2	CNP	95.339	40	17	59	16	421	47.5	9.07	1.261	0.33	15287337.7661262	5407978.50943441	13041852.0666885	21985716.6875	20570554.952735	5671667.74028555
Q9NUQ9	Protein FAM49B OS=Homo sapiens OX=9606 GN=FAM49B PE=1 SV=1	FAM49B	106.494	54	17	75	15	324	36.7	6.06	1.26	0.33	41368719.2103623	30307432.8928263	51413023.4437942	44438541.625	47325006.5320689	42835213.1148867
P31948	Stress-induced-phosphoprotein 1 OS=Homo sapiens OX=9606 GN=STIP1 PE=1 SV=1	STIP1	254.068	62	40	156	40	543	62.6	6.8	1.26	0.33	134033031.218547	126640260.787403	91211757.5677593	131467283.117188	155885143.872833	131911843.836319
P28074	Proteasome subunit beta type-5 OS=Homo sapiens OX=9606 GN=PSMB5 PE=1 SV=3	PSMB5	40.349	24	7	24	7	263	28.5	6.92	1.259	0.33	7043010.61253483	8747520.68628554	9401141.64988649	16617985.125	9232413.60847482	11587327.9872342
P02794	Ferritin heavy chain OS=Homo sapiens OX=9606 GN=FTH1 PE=1 SV=2	FTH1	77.83	58	11	40	11	183	21.2	5.55	1.259	0.33	21714095.1273199	11555214.3147045	17961201.4735236	29717425.546875	20300368.3534894	19145194.9657081
Q16352	Alpha-internexin OS=Homo sapiens OX=9606 GN=INA PE=1 SV=2	INA	173.848	60	31	109	27	499	55.4	5.4	1.259	0.33	54471360.2553037	22494912.6075814	57732134.755656	54040434.296875	57215277.2031382	49680456.1085154
Q6P587-3	Isoform 3 of Acylpyruvase FAHD1, mitochondrial OS=Homo sapiens OX=9606 GN=FAHD1	FAHD1	60.506	31	7	32	7	248	27.1	7.69	1.258	0.33	9313456.41080196	10112982.1453266	9069904.55315457	9949972.8125	15579966.6925456	13383649.5395035
Q96JE9	Microtubule-associated protein 6 OS=Homo sapiens OX=9606 GN=MAP6 PE=1 SV=2	MAP6	316.654	67	44	191	44	813	86.5	9.16	1.258	0.33	103079050.91543	129006033.335279	98302313.9175331	112990829.75	187559555.205982	125304736.409484
Q9UK76-2	Isoform 2 of Jupiter microtubule associated homolog 1 OS=Homo sapiens OX=9606 GN=JPT1	JPT1	21.006	32	3	10	3	181	19.9	8.32	1.258	0.33	11475694.3119975	9993420.44102925	6355786.43481929	10664516.25	9675975.37207575	11543433.7112255
Q9NTM9	Copper homeostasis protein cutC homolog OS=Homo sapiens OX=9606 GN=CUTC PE=1 SV=1	CUTC	14.124	13	2	6	2	273	29.3	8.18	1.256	0.33	1374267.39127979	912953.578432715	649822.531262116	408295.53125	983753.600242179	351600.837928254
B0QYN7	SUMO-conjugating enzyme UBC9 OS=Homo sapiens OX=9606 GN=UBE2I PE=1 SV=1	UBE2I	6.32	13	2	5	2	184	20.4	8.46	1.255	0.33	3374308.85776132	318290.07788695	4555040.15448332	4069694.5625	4380616.52403679	3594017.96025471
F6UJY1	Putative hydroxypyruvate isomerase OS=Homo sapiens OX=9606 GN=HYI PE=1 SV=1	HYI	28.056	29	5	14	5	302	33	6.09	1.254	0.33	2298475.60344975	1895354.13661617	1249938.12097234	4521139.3125	2293999.52263265	2742674.34192421
P06703	Protein S100-A6 OS=Homo sapiens OX=9606 GN=S100A6 PE=1 SV=1	S100A6	17.352	49	4	11	4	90	10.2	5.48	1.254	0.33	2946174.26577304	1582367.66060039	1063391.0722416	1403482.90625	2132249.08949575	1767515.27074401
P52209	6-phosphogluconate dehydrogenase, decarboxylating OS=Homo sapiens OX=9606 GN=PGD PE=1 SV=3	PGD	182.392	49	25	126	25	483	53.1	7.23	1.252	0.32	94024190.9683573	83550420.1174816	107306161.113895	106795385.382813	149303255.86537	102416503.199555
P42166	Lamina-associated polypeptide 2, isoform alpha OS=Homo sapiens OX=9606 GN=TMPO PE=1 SV=2	TMPO	18.629	10	4	8	4	694	75.4	7.66	1.251	0.32	2055747.12200297	473473.564525646	475550.220067921	1050998	1898652.16137098	593668.546588699
E7EX59	Propionyl-CoA carboxylase beta chain, mitochondrial OS=Homo sapiens OX=9606 GN=PCCB PE=1 SV=1	PCCB	17.348	13	4	7	4	570	61.6	7.99	1.251	0.32	513647.074822775	553021.444041274		911376.703125		1791320.30396225
Q9UM19	Hippocalcin-like protein 4 OS=Homo sapiens OX=9606 GN=HPCAL4 PE=1 SV=3	HPCAL4	28.677	35	5	11	4	191	22.2	4.89	1.25	0.32	2811265.65226863	1980890.41298073	1132002.69190192	1043683.59375	3663149.31558085	3593544.6907077
B7Z4W5	Cysteine conjugate-beta lyase cytoplasmic (Glutamine transaminase K, kyneurenine aminotransferase), isoform CRA_b OS=Homo sapiens OX=9606 GN=KYAT1 PE=1 SV=1	KYAT1	38.994	21	5	18	5	516	57.6	7.43	1.25	0.32	2437959.91013747	2788981.71819228	3633828.94899245	4241374.9375	2213851.17156201	3520723.72797892
Q13310-3	Isoform 3 of Polyadenylate-binding protein 4 OS=Homo sapiens OX=9606 GN=PABPC4	PABPC4	40.633	13	6	20	2	660	72.3	9.35	1.249	0.32	3228193.33967389	3874395.66537445	2329034.25486627	4175687.5	3753480.15660355	2880993.59948347
P00390	Glutathione reductase, mitochondrial OS=Homo sapiens OX=9606 GN=GSR PE=1 SV=2	GSR	81.316	33	12	45	12	522	56.2	8.5	1.249	0.32	15145649.7973619	18431562.5703681	18763517.8712756	22227224	22201286.3010772	26874576.2355823
P30566	Adenylosuccinate lyase OS=Homo sapiens OX=9606 GN=ADSL PE=1 SV=2	ADSL	28.412	17	5	12	5	484	54.9	7.11	1.248	0.32	1493020.62101756	2247923.23360689	1073222.15447432	3309853.25	2211659.44529925	1824204.23580864
P04406	Glyceraldehyde-3-phosphate dehydrogenase OS=Homo sapiens OX=9606 GN=GAPDH PE=1 SV=3	GAPDH	791.659	93	49	2033	48	335	36	8.46	1.248	0.32	5383842087.53166	4941869775.28146	4871903766.05055	6519274343.72656	7062926240.16054	6679976932.6063
Q12906-7	Isoform 7 of Interleukin enhancer-binding factor 3 OS=Homo sapiens OX=9606 GN=ILF3	ILF3	123.11	24	18	64	18	898	95.7	8.81	1.248	0.32	42771836.3357857	29845628.1271219	34951675.034632	42384362.5	58609673.226595	28811306.2288747
Q9HA64	Ketosamine-3-kinase OS=Homo sapiens OX=9606 GN=FN3KRP PE=1 SV=2	FN3KRP	67.491	34	14	54	14	309	34.4	7.33	1.247	0.32	25345653.9660314	18951809.4233722	14336502.2365644	21449031.3046875	28915243.2195738	13909793.8182018
Q9H008	Phospholysine phosphohistidine inorganic pyrophosphate phosphatase OS=Homo sapiens OX=9606 GN=LHPP PE=1 SV=2	LHPP	95.307	44	11	62	11	270	29.1	6.15	1.247	0.32	59213165.6520874	27452501.0374328	26041107.8456449	44153638.859375	43805249.2316032	48443659.3987248
O14745	Na(+)/H(+) exchange regulatory cofactor NHE-RF1 OS=Homo sapiens OX=9606 GN=SLC9A3R1 PE=1 SV=4	SLC9A3R1	125.555	53	17	73	17	358	38.8	5.77	1.246	0.32	46924953.7302592	27372190.5453283	14342264.0689949	38212061.90625	50348038.6951968	32247753.2715495
A0A286YFF7	Palmitoyl-protein thioesterase 1 OS=Homo sapiens OX=9606 GN=PPT1 PE=1 SV=1	PPT1	37.387	29	6	22	6	335	37.1	6.52	1.245	0.32	6019215.90589811	4547181.59698347	3633377.28929501	3843553.796875	7325800.63981561	6188666.22376226
P63208	S-phase kinase-associated protein 1 OS=Homo sapiens OX=9606 GN=SKP1 PE=1 SV=2	SKP1	98.194	53	10	66	10	163	18.6	4.54	1.244	0.32	25759723.4757376	29355166.6075312	25463291.2896359	28833897.015625	36253267.5012037	32033703.823855
P46926	Glucosamine-6-phosphate isomerase 1 OS=Homo sapiens OX=9606 GN=GNPDA1 PE=1 SV=1	GNPDA1	79.481	63	15	40	10	289	32.6	6.92	1.243	0.31	16097986.4591242	14559805.2193733	14782655.8524527	24101772.765625	23842533.1289278	14664739.6250019
H7BY58	Protein-L-isoaspartate O-methyltransferase OS=Homo sapiens OX=9606 GN=PCMT1 PE=1 SV=1	PCMT1	189.573	60	19	150	19	286	30.3	6.73	1.242	0.31	165544417.317946	150404401.451346	140159592.028167	170763778.355469	232852932.010695	180512702.138673
O43598	2'-deoxynucleoside 5'-phosphate N-hydrolase 1 OS=Homo sapiens OX=9606 GN=DNPH1 PE=1 SV=1	DNPH1	57.763	55	5	26	1	174	19.1	5.05	1.242	0.31	2659391.96796304	1476711.93138448	1262564.96748854	1567579	2805706.78382916	2304892.97311358
O15400	Syntaxin-7 OS=Homo sapiens OX=9606 GN=STX7 PE=1 SV=4	STX7	19.46	13	3	6	3	261	29.8	5.55	1.241	0.31	5433185.85114728	1960280.24712303	4060564.82425185	4328644.9375	8914235.19261321	2969854.18211151
Q9UKY7	Protein CDV3 homolog OS=Homo sapiens OX=9606 GN=CDV3 PE=1 SV=1	CDV3	60.973	50	6	21	6	258	27.3	6.4	1.241	0.31	7493017.19278984	8075918.08559508	6383474.86657395	9504972.4375	7352646.44550798	11660758.0695287
P23526	Adenosylhomocysteinase OS=Homo sapiens OX=9606 GN=AHCY PE=1 SV=4	AHCY	124.806	39	22	99	20	432	47.7	6.34	1.241	0.31	85008314.1787018	68430809.8444943	60789850.770337	92590767.25	92432652.3165863	79054001.9437476
Q4G0N4	NAD kinase 2, mitochondrial OS=Homo sapiens OX=9606 GN=NADK2 PE=1 SV=2	NADK2	46.899	25	8	21	8	442	49.4	8.18	1.241	0.31	6876978.31291984	5353647.42451113	3489778.17509279	6834778.875	8116370.29919615	5925287.04961737
P40939	Trifunctional enzyme subunit alpha, mitochondrial OS=Homo sapiens OX=9606 GN=HADHA PE=1 SV=2	HADHA	16.719	9	4	7	4	763	82.9	9.04	1.241	0.31	2619064.18645125	3213738.54858129	3037625.34945444	5220297.875	969037.972392792	2399714.94796938
A0A0D9SF30	Neural cell adhesion molecule 1 (Fragment) OS=Homo sapiens OX=9606 GN=NCAM1 PE=1 SV=1	NCAM1	90.489	37	8	32	7	468	47.1	4.68	1.241	0.31	18516771.8543421	16909669.9444155	15159197.0335059	10895936.53125	46743467.4404902	17632198.1928932
P49721	Proteasome subunit beta type-2 OS=Homo sapiens OX=9606 GN=PSMB2 PE=1 SV=1	PSMB2	79.03	71	11	50	11	201	22.8	7.02	1.241	0.31	14362093.1074142	17476459.2590088	14300875.6154279	19359914.7890625	18004783.2288846	19872751.6604363
Q01433	AMP deaminase 2 OS=Homo sapiens OX=9606 GN=AMPD2 PE=1 SV=2	AMPD2	34.433	12	9	18	9	879	100.6	6.93	1.24	0.31	5305152.84210054	5374329.90905174	4904064.67952126	8103845.1875	7391002.6794219	8169258.27762666
P25705	ATP synthase subunit alpha, mitochondrial OS=Homo sapiens OX=9606 GN=ATP5F1A PE=1 SV=1	ATP5F1A	196.257	59	33	127	33	553	59.7	9.13	1.239	0.31	61783659.8356382	39645310.2934783	68863984.1180825	76365158.75	73808596.3142036	67312636.2855451
P05026	Sodium/potassium-transporting ATPase subunit beta-1 OS=Homo sapiens OX=9606 GN=ATP1B1 PE=1 SV=1	ATP1B1	38.975	28	6	25	6	303	35	8.53	1.239	0.31	9969755.87211676	12380080.15069	23639224.2946276	14171063.3125	18657734.2253784	20234955.8376551
P08237-3	Isoform 3 of ATP-dependent 6-phosphofructokinase, muscle type OS=Homo sapiens OX=9606 GN=PFKM	PFKM	358.869	51	44	255	41	851	93.2	7.97	1.239	0.31	192121241.2488	244584419.032891	263165457.742062	275551780.359375	286645779.613009	257677351.399034
P09622	Dihydrolipoyl dehydrogenase, mitochondrial OS=Homo sapiens OX=9606 GN=DLD PE=1 SV=2	DLD	87.03	41	16	59	16	509	54.1	7.85	1.238	0.31	29095319.4038961	32264138.9830183	25693966.9235743	33521498.96875	34786987.7111981	35349436.0069761
P00352	Retinal dehydrogenase 1 OS=Homo sapiens OX=9606 GN=ALDH1A1 PE=1 SV=2	ALDH1A1	123.206	36	20	86	16	501	54.8	6.73	1.237	0.31	47362522.6645847	42851597.7120122	36526742.1664324	52019170.84375	60836960.8297005	38166042.5087766
Q86VP6	Cullin-associated NEDD8-dissociated protein 1 OS=Homo sapiens OX=9606 GN=CAND1 PE=1 SV=2	CAND1	347.033	48	48	189	48	1230	136.3	5.78	1.237	0.31	47807292.0947097	58848161.3981036	89501691.5068799	66216141.953125	81820739.6550275	69072614.1787001
H0Y8X4	2'-deoxynucleoside 5'-phosphate N-hydrolase 1 (Fragment) OS=Homo sapiens OX=9606 GN=DNPH1 PE=1 SV=1	DNPH1	47.515	39	5	24	1	243	25.9	5.5	1.236	0.31	11376157.6187779	10859267.4007789	8198927.263452	11380631.328125	14947578.1756091	8562275.28104414
Q2TAA2	Isoamyl acetate-hydrolyzing esterase 1 homolog OS=Homo sapiens OX=9606 GN=IAH1 PE=1 SV=1	IAH1	70.999	48	11	39	11	248	27.6	5.3	1.236	0.31	13441210.8482598	15231763.941999	8747288.38290828	17440265.9375	19394052.3592481	16752249.4226824
A0A1B0GW23	ABHD14A-ACY1 readthrough (Fragment) OS=Homo sapiens OX=9606 GN=ABHD14A-ACY1 PE=4 SV=1	ABHD14A-ACY1	70.398	31	12	46	12	586	65.4	6.67	1.235	0.3	11376586.189265	9548300.11883257	6875117.49696939	10498649.875	12388048.4767136	9835292.64893336
Q9Y237-2	Isoform 2 of Peptidyl-prolyl cis-trans isomerase NIMA-interacting 4 OS=Homo sapiens OX=9606 GN=PIN4	PIN4	15.834	22	3	8	3	156	16.6	9.96	1.235	0.3	3434317.00379857	2432635.72674832	1547614.91124142	3802318.5	2156602.44048033	2222550.11852491
P32119	Peroxiredoxin-2 OS=Homo sapiens OX=9606 GN=PRDX2 PE=1 SV=5	PRDX2	170.429	43	17	203	16	198	21.9	5.97	1.234	0.3	577038169.812628	475226524.932329	453392001.886235	482881053.109375	696565328.865678	579069655.514668
Q15018	BRISC complex subunit Abraxas 2 OS=Homo sapiens OX=9606 GN=ABRAXAS2 PE=1 SV=2	ABRAXAS2	8.811	6	2	4	2	415	46.9	6.21	1.233	0.3	4354016.54560651	1514805.21203423	181845.048721412	3447089.28125	3968339.83419329	1879258.06301396
H3BRN4	4-aminobutyrate aminotransferase, mitochondrial OS=Homo sapiens OX=9606 GN=ABAT PE=1 SV=1	ABAT	256.121	55	33	168	33	515	58.1	8.09	1.233	0.3	94296624.1692309	91133362.4564012	97819935.8713552	103721967.453125	122586494.560164	112416964.690093
P05023	Sodium/potassium-transporting ATPase subunit alpha-1 OS=Homo sapiens OX=9606 GN=ATP1A1 PE=1 SV=1	ATP1A1	232.284	29	31	122	14	1023	112.8	5.49	1.233	0.3	47364349.2532316	46609552.2096178	86516339.2683962	58615056.28125	73868239.9339275	68073769.9157264
X6RKN2	Neurofascin (Fragment) OS=Homo sapiens OX=9606 GN=NFASC PE=1 SV=1	NFASC	268.514	42	47	183	1	1165	131.1	6.84	1.233	0.3	146011455.478319	181829510.493909	161470201.204146	163525051.09375	167851616.738632	112758741.430583
P62310	U6 snRNA-associated Sm-like protein LSm3 OS=Homo sapiens OX=9606 GN=LSM3 PE=1 SV=2	LSM3	25.701	57	4	13	4	102	11.8	4.7	1.232	0.3	3626752.16565726	3039763.73291935	1910998.60251797	3469555.125	3934341.3676068	3680983.58133075
P32004	Neural cell adhesion molecule L1 OS=Homo sapiens OX=9606 GN=L1CAM PE=1 SV=2	L1CAM	46.514	11	11	34	11	1257	139.9	6.24	1.231	0.3	9424416.92379075	5248414.44484297	5031754.33685967	7382115.375	13370483.4541607	9357365.19583692
O14737	Programmed cell death protein 5 OS=Homo sapiens OX=9606 GN=PDCD5 PE=1 SV=3	PDCD5	35.135	61	7	22	7	125	14.3	6.04	1.231	0.3	9834179.93818676	8571974.29341556	9766334.48285287	12118034.40625	10446942.3936427	11956395.861502
Q96CN7	Isochorismatase domain-containing protein 1 OS=Homo sapiens OX=9606 GN=ISOC1 PE=1 SV=3	ISOC1	56.215	46	10	35	10	298	32.2	7.39	1.23	0.3	11563759.6261189	6882855.4731851	6281404.56743797	11911287.1875	9852862.74085306	10621853.9852963
Q8NFZ8	Cell adhesion molecule 4 OS=Homo sapiens OX=9606 GN=CADM4 PE=1 SV=1	CADM4	41.927	17	7	23	7	388	42.8	6.3	1.23	0.3	54922504.216333	41019416.7996083	58694652.4589571	47809384	63481897.2137172	57426827.9236384
P55957-2	Isoform 2 of BH3-interacting domain death agonist OS=Homo sapiens OX=9606 GN=BID	BID	14.473	18	2	3	2	241	26.8	7.08	1.23	0.3	54534.3489647907	76005.8332144374	96730.9804158317	72232.8671875	440913.414815626	93476.8812469631
O75390	Citrate synthase, mitochondrial OS=Homo sapiens OX=9606 GN=CS PE=1 SV=2	CS	273.003	56	24	154	24	466	51.7	8.32	1.23	0.3	138533781.93675	123615511.891637	130481953.896479	140943567.59375	180632870.413693	153181570.864607
Q7Z4W1	L-xylulose reductase OS=Homo sapiens OX=9606 GN=DCXR PE=1 SV=2	DCXR	55.767	53	12	47	12	244	25.9	8.1	1.228	0.3	7382376.28730522	7693719.24466502	8499938.92632902	8437799.65625	10392273.9909892	9654046.91045241
Q9NQ66	1-phosphatidylinositol 4,5-bisphosphate phosphodiesterase beta-1 OS=Homo sapiens OX=9606 GN=PLCB1 PE=1 SV=1	PLCB1	423.461	53	58	212	58	1216	138.5	6.23	1.228	0.3	77890482.1167426	91767029.2049918	50499050.4973644	88828439.4453125	112601392.147128	89820832.0171812
P13073	Cytochrome c oxidase subunit 4 isoform 1, mitochondrial OS=Homo sapiens OX=9606 GN=COX4I1 PE=1 SV=1	COX4I1	7.927	27	4	5	4	169	19.6	9.51	1.228	0.3	3140409.79828842	2531829.65721069	2081236.90716073	2512875.875	3244939.5575744	1885150.96026697
P00505	Aspartate aminotransferase, mitochondrial OS=Homo sapiens OX=9606 GN=GOT2 PE=1 SV=3	GOT2	204.014	55	29	164	29	430	47.5	9.01	1.228	0.3	256011479.505009	210277851.707918	214079018.697464	236376025.125	315313559.158876	300912819.40288
P19174-2	Isoform 2 of 1-phosphatidylinositol 4,5-bisphosphate phosphodiesterase gamma-1 OS=Homo sapiens OX=9606 GN=PLCG1	PLCG1	42.215	11	8	11	8	1291	148.6	6.05	1.228	0.3	863760.228568577	3231549.87893426	2276458.47785836	998164.359375	51890.6615422882	1017660.06052569
P34932	Heat shock 70 kDa protein 4 OS=Homo sapiens OX=9606 GN=HSPA4 PE=1 SV=4	HSPA4	444.067	59	59	237	57	840	94.3	5.19	1.228	0.3	125977467.108184	145012779.426047	113169449.983289	161598643.449219	152068668.178156	159270694.263412
Q7L266	Isoaspartyl peptidase/L-asparaginase OS=Homo sapiens OX=9606 GN=ASRGL1 PE=1 SV=2	ASRGL1	92.143	36	13	60	13	308	32	6.24	1.228	0.3	41843967.9331413	55957253.6605019	54605231.4436289	55838916.125	77140696.8617262	48883015.8793627
P22234-2	Isoform 2 of Multifunctional protein ADE2 OS=Homo sapiens OX=9606 GN=PAICS	PAICS	52.896	23	9	32	9	432	47.9	7.69	1.225	0.29	25156702.285489	20447882.0012657	27571586.3528022	27476944	28187524.5248098	23519423.4474204
P09493-5	Isoform 5 of Tropomyosin alpha-1 chain OS=Homo sapiens OX=9606 GN=TPM1	TPM1	142.233	74	25	114	3	245	28.4	4.77	1.225	0.29	45521130.0364669	46627522.2677683	44463060.4029814	52262283.78125	63645499.092559	61953434.9503499
O95989	Diphosphoinositol polyphosphate phosphohydrolase 1 OS=Homo sapiens OX=9606 GN=NUDT3 PE=1 SV=1	NUDT3	62.712	58	9	37	9	172	19.5	6.34	1.225	0.29	13784839.1284763	20502147.9408167	21615524.979023	23611300.9375	18159197.035003	31680513.1789041
P12036	Neurofilament heavy polypeptide OS=Homo sapiens OX=9606 GN=NEFH PE=1 SV=4	NEFH	85.722	19	15	41	12	1026	112.4	6.18	1.224	0.29	7636995.74108269	1252841.88167249	11426137.1406523	8401307.53125	8702676.1306204	14741132.4618901
P07954	Fumarate hydratase, mitochondrial OS=Homo sapiens OX=9606 GN=FH PE=1 SV=3	FH	194.271	58	23	97	23	510	54.6	8.76	1.224	0.29	55601442.2439241	52866680.9290406	32276570.956722	59623828.9765625	65197357.5464181	57425072.1327732
Q9Y617	Phosphoserine aminotransferase OS=Homo sapiens OX=9606 GN=PSAT1 PE=1 SV=2	PSAT1	183.382	36	22	143	22	370	40.4	7.66	1.224	0.29	173367176.693279	218875008.384164	99212676.6723454	220785961	203514901.153883	189353637.081775
P12814-3	Isoform 3 of Alpha-actinin-1 OS=Homo sapiens OX=9606 GN=ACTN1	ACTN1	480.814	69	57	216	41	914	105.5	5.41	1.224	0.29	104632900.406656	97489779.8598643	88800183.5413211	104678917.792969	209957917.267588	76120047.8265767
P28482	Mitogen-activated protein kinase 1 OS=Homo sapiens OX=9606 GN=MAPK1 PE=1 SV=3	MAPK1	189.966	51	23	142	19	360	41.4	6.98	1.224	0.29	100155450.291317	130499549.039658	110666450.935301	134591410.859375	151131580.495228	138325645.285623
P05198	Eukaryotic translation initiation factor 2 subunit 1 OS=Homo sapiens OX=9606 GN=EIF2S1 PE=1 SV=3	EIF2S1	56.947	41	9	28	9	315	36.1	5.08	1.224	0.29	4791310.27965777	7415472.61806473	6564829.105121	7972094.3125	9051242.12646329	9814187.74635126
P12532	Creatine kinase U-type, mitochondrial OS=Homo sapiens OX=9606 GN=CKMT1A PE=1 SV=1	CKMT1A	217.084	54	28	153	27	417	47	8.34	1.222	0.29	113154010.552283	120983153.994986	146793059.723119	89433293.296875	168408775.774544	205148733.774614
P31937	3-hydroxyisobutyrate dehydrogenase, mitochondrial OS=Homo sapiens OX=9606 GN=HIBADH PE=1 SV=2	HIBADH	79.648	43	11	33	11	336	35.3	8.13	1.221	0.29	12367501.4810951	14279405.7029131	9958687.16121038	13788134.0625	16749196.7222273	11947328.1577381
Q9UJC5	SH3 domain-binding glutamic acid-rich-like protein 2 OS=Homo sapiens OX=9606 GN=SH3BGRL2 PE=1 SV=2	SH3BGRL2	49.181	50	5	27	5	107	12.3	6.71	1.221	0.29	14607145.6151295	18326821.8042458	16415065.6624651	18070778.75	24052756.821531	21868920.6090132
P35241-5	Isoform 5 of Radixin OS=Homo sapiens OX=9606 GN=RDX	RDX	287.51	59	47	234	26	604	71	6.71	1.22	0.29	37040541.0905088	18689767.2277666	10773329.3748591	37668581.53125	21328248.0997195	26864460.6627852
Q14657	EKC/KEOPS complex subunit LAGE3 OS=Homo sapiens OX=9606 GN=LAGE3 PE=1 SV=2	LAGE3	9.335	34	2	4	2	143	14.8	8.63	1.219	0.29	68544.6719108196	59915.4706686154	95566.7123553992	50315.95703125	116517.325654156	90748.543517827
P14618	Pyruvate kinase PKM OS=Homo sapiens OX=9606 GN=PKM PE=1 SV=4	PKM	534.487	69	52	666	3	531	57.9	7.84	1.219	0.29	59841376.1273222	60716019.2376746	60265635.1280157	77979721.25	64468408.0397675	54055974.5706586
Q9HC38	Glyoxalase domain-containing protein 4 OS=Homo sapiens OX=9606 GN=GLOD4 PE=1 SV=1	GLOD4	148.976	58	19	95	19	313	34.8	5.6	1.219	0.29	59238536.1300686	55296088.7025933	40384105.8047641	63116861.4375	67968265.8054949	57965486.5675308
A0A0G2JIW1	Heat shock 70 kDa protein 1B OS=Homo sapiens OX=9606 GN=HSPA1B PE=1 SV=1	HSPA1B	426.335	65	46	354	41	642	70.1	5.66	1.218	0.29	450713207.871871	423153935.938561	365864971.696119	499366878.96875	524852624.941951	480754928.848083
P41250	Glycine--tRNA ligase OS=Homo sapiens OX=9606 GN=GARS PE=1 SV=3	GARS	231.073	48	33	129	33	739	83.1	7.03	1.218	0.28	30954291.0100138	45091099.6436051	44281606.1835306	54280735.484375	40707705.8356518	46807904.452718
A0A087X165	SRC kinase-signaling inhibitor 1 OS=Homo sapiens OX=9606 GN=SRCIN1 PE=1 SV=1	SRCIN1	11.778	3	2	5	2	1217	130.4	9.26	1.217	0.28	414370.003418907	218578.301187699	123921.100406388	123504.390625	535423.405708522	285447.405019751
Q7Z4H3	HD domain-containing protein 2 OS=Homo sapiens OX=9606 GN=HDDC2 PE=1 SV=1	HDDC2	20.281	31	4	15	4	204	23.4	5.49	1.216	0.28	3552305.37528899	2981849.3505838	2035638.44765887	3777377.5625	5397584.27430523	1306148.23105832
Q9BSH5	Haloacid dehalogenase-like hydrolase domain-containing protein 3 OS=Homo sapiens OX=9606 GN=HDHD3 PE=1 SV=1	HDHD3	23.959	26	4	13	4	251	28	6.71	1.216	0.28	3413064.15387348	2796120.69943065	1671537.81771776	3671567	3941226.70144309	1088274.37735189
Q92859	Neogenin OS=Homo sapiens OX=9606 GN=NEO1 PE=1 SV=2	NEO1	43.84	9	8	13	8	1461	159.9	6.54	1.216	0.28	2256203.23556867	798069.467407581	636924.105865502	2271864.109375	1105185.35079919	747041.656463694
P48163	NADP-dependent malic enzyme OS=Homo sapiens OX=9606 GN=ME1 PE=1 SV=1	ME1	139.571	45	20	68	20	572	64.1	6.13	1.214	0.28	13315255.838889	15008240.4848817	17200994.7769732	18577027.625	20423979.0263635	17300531.7592148
P50395	Rab GDP dissociation inhibitor beta OS=Homo sapiens OX=9606 GN=GDI2 PE=1 SV=2	GDI2	321.747	65	40	219	29	445	50.6	6.47	1.214	0.28	86799486.6178433	71138805.0135019	87965114.5414514	102729554.28125	96355736.1073234	83676239.9430797
P30626	Sorcin OS=Homo sapiens OX=9606 GN=SRI PE=1 SV=1	SRI	53.556	40	11	61	11	198	21.7	5.59	1.213	0.28	57016940.5265979	66878787.0446879	39909667.3274073	62853865.5625	79837053.0409771	72673773.6198025
P23468	Receptor-type tyrosine-protein phosphatase delta OS=Homo sapiens OX=9606 GN=PTPRD PE=1 SV=2	PTPRD	15.561	2	4	9	4	1912	214.6	6.57	1.213	0.28	3230107.36313847	1098220.10002657	898523.781424486	3322566.25	1599666.86965693	1127271.23788431
P34913	Bifunctional epoxide hydrolase 2 OS=Homo sapiens OX=9606 GN=EPHX2 PE=1 SV=2	EPHX2	66.672	28	11	32	11	555	62.6	6.28	1.213	0.28	5049817.95766988	1761121.47946899	2325455.9361171	4915341.453125	4771905.9525557	4629043.78913358
Q9NQX3-2	Isoform 2 of Gephyrin OS=Homo sapiens OX=9606 GN=GPHN	GPHN	83.333	33	13	45	13	769	83.4	5.58	1.212	0.28	10965972.1273141	7167893.99892384	10080783.5336855	11391804.703125	17981739.9341307	8914639.62482343
Q9H2U2-2	Isoform 2 of Inorganic pyrophosphatase 2, mitochondrial OS=Homo sapiens OX=9606 GN=PPA2	PPA2	52.414	27	9	40	7	349	39.6	6.92	1.212	0.28	7071164.93041641	6483247.40530761	5525503.89006065	6959875.671875	6730187.4850333	7410860.25842886
P09972	Fructose-bisphosphate aldolase C OS=Homo sapiens OX=9606 GN=ALDOC PE=1 SV=2	ALDOC	387.459	68	39	399	36	364	39.4	6.87	1.212	0.28	1355061779.51733	1617605902.24571	1488011360.60995	1568973701.78906	2022988370.70305	1683085269.49379
P78559	Microtubule-associated protein 1A OS=Homo sapiens OX=9606 GN=MAP1A PE=1 SV=6	MAP1A	862.153	45	101	489	100	2803	305.3	4.92	1.211	0.28	269276300.931953	344892988.232862	294872628.684714	397124026.40625	336950980.99772	332438044.338538
P16949-2	Isoform 2 of Stathmin OS=Homo sapiens OX=9606 GN=STMN1	STMN1	136.386	57	19	109	12	174	19.8	7.02	1.211	0.28	194369765.540188	182444261.277204	162050107.767053	232732797.066406	169355738.565759	207255106.268088
Q14195-2	Isoform LCRMP-4 of Dihydropyrimidinase-related protein 3 OS=Homo sapiens OX=9606 GN=DPYSL3	DPYSL3	404.751	61	41	291	5	684	73.9	6.35	1.211	0.28	296804800.541876	268314060.866997	212095999.884448	372628239.6875	297981496.3828	293082961.754254
Q9UBQ7	Glyoxylate reductase/hydroxypyruvate reductase OS=Homo sapiens OX=9606 GN=GRHPR PE=1 SV=1	GRHPR	105.841	39	13	86	13	328	35.6	7.39	1.211	0.28	54236712.8166418	48826802.1289793	32907066.3850467	61994378.09375	48849466.8325166	44561229.9406769
Q96AT9	Ribulose-phosphate 3-epimerase OS=Homo sapiens OX=9606 GN=RPE PE=1 SV=1	RPE	33.315	38	5	18	5	228	24.9	5.58	1.21	0.28	6923443.73887233	3327193.89898765	4379362.53599564	4346192.15625	4043651.32811314	6799746.43331096
Q9P0R6	GSK3B-interacting protein OS=Homo sapiens OX=9606 GN=GSKIP PE=1 SV=2	GSKIP	12.771	17	2	7	2	139	15.6	4.48	1.21	0.27	296868.319838718	443869.348056619	448368.099402925	560730.671875	423683.435095604	457774.814043652
Q9UHG2	ProSAAS OS=Homo sapiens OX=9606 GN=PCSK1N PE=1 SV=1	PCSK1N	36.04	26	7	25	7	260	27.4	6.62	1.209	0.27	10958539.3055346	13052188.6527741	8313290.25772161	15636496.875	14409368.6796505	13724488.2903813
Q9NP72	Ras-related protein Rab-18 OS=Homo sapiens OX=9606 GN=RAB18 PE=1 SV=1	RAB18	17.809	25	5	21	4	206	23	5.24	1.209	0.27	2694256.67337113	1972842.72699635	2778730.08588102	2858031.25	3147812.74942416	2795117.35579177
Q12905	Interleukin enhancer-binding factor 2 OS=Homo sapiens OX=9606 GN=ILF2 PE=1 SV=2	ILF2	81.83	48	14	34	14	390	43	5.26	1.209	0.27	6869427.03353724	3496988.59596102	8877898.24203859	8019607.3125	13289373.7925162	2011393.14620976
P07686	Beta-hexosaminidase subunit beta OS=Homo sapiens OX=9606 GN=HEXB PE=1 SV=3	HEXB	36.244	18	7	11	7	556	63.1	6.76	1.209	0.27	6724474.89864528	8471996.6238665	7748778.69194205	6303715	8114905.68243092	11297486.4957658
P84085	ADP-ribosylation factor 5 OS=Homo sapiens OX=9606 GN=ARF5 PE=1 SV=2	ARF5	71.609	51	9	38	1	180	20.5	6.79	1.208	0.27	9452264.00304275	10621502.9319694	8400513.59530155	7801695	11780889.762582	12834567.3556293
F5H265	Polyubiquitin-C (Fragment) OS=Homo sapiens OX=9606 GN=UBC PE=1 SV=1	UBC	135.69	98	15	351	2	149	16.8	6.58	1.208	0.27	1037274577.42291	1385889366.1536	1238969451.22436	1416780757.27148	1405470351.60977	1205024280.46925
C9JIF9	Acylamino-acid-releasing enzyme OS=Homo sapiens OX=9606 GN=APEH PE=1 SV=1	APEH	146.344	38	23	102	23	737	81.6	5.54	1.208	0.27	51324622.3069955	40938582.1525963	36989266.3274203	40327138.015625	60101001.6025057	47405649.4539395
Q96A00	Protein phosphatase 1 regulatory subunit 14A OS=Homo sapiens OX=9606 GN=PPP1R14A PE=1 SV=1	PPP1R14A	36.205	44	7	26	7	147	16.7	9.38	1.208	0.27	12357227.8564842	5892224.91347124	1647506.60650434	14206663.1875	5909033.56257173	4163236.90468851
P23434	Glycine cleavage system H protein, mitochondrial OS=Homo sapiens OX=9606 GN=GCSH PE=1 SV=2	GCSH	24.475	13	2	12	2	173	18.9	4.88	1.207	0.27	11957434.05921	7781766.96662661	8658614.24498158	9865688.5	13215270.585202	9722020.8934493
Q8TCD5	5'(3')-deoxyribonucleotidase, cytosolic type OS=Homo sapiens OX=9606 GN=NT5C PE=1 SV=2	NT5C	39.659	44	7	21	7	201	23.4	6.64	1.207	0.27	5943443.9501372	6742176.60368067	4640844.80278693	7890688.296875	6499789.19511819	3681878.22879047
P40925-3	Isoform 3 of Malate dehydrogenase, cytoplasmic OS=Homo sapiens OX=9606 GN=MDH1	MDH1	301.63	69	34	293	34	352	38.6	7.71	1.206	0.27	827929518.521024	816557590.3613	794469122.76008	1001123518.83398	1017955695.43113	865630728.451004
A2A274	Aconitate hydratase, mitochondrial OS=Homo sapiens OX=9606 GN=ACO2 PE=1 SV=1	ACO2	441.146	53	56	296	56	805	87.8	7.37	1.206	0.27	370763665.595092	341099865.655664	321550858.06669	393764115.40625	447302651.429731	412207569.439604
Q8WXD9	Caskin-1 OS=Homo sapiens OX=9606 GN=CASKIN1 PE=1 SV=1	CASKIN1	17.886	6	5	7	5	1431	149.7	9.14	1.205	0.27	548189.882904049	455427.820628097	1121797.68563993	667060.4375	2119306.35393703	318395.928816832
Q9Y2V2	Calcium-regulated heat-stable protein 1 OS=Homo sapiens OX=9606 GN=CARHSP1 PE=1 SV=2	CARHSP1	30.958	45	4	15	4	147	15.9	8.21	1.204	0.27	3601638.54062668	2920356.18160404	3572740.83723221	5789788.625	2186770.43037839	3789471.69139251
P24821	Tenascin OS=Homo sapiens OX=9606 GN=TNC PE=1 SV=3	TNC	208.744	24	33	82	33	2201	240.7	4.89	1.204	0.27	18622000.1173063	16893032.2646715	8482541.17539074	64193293.1875	14289235.5100899	13855175.1410084
Q9H299	SH3 domain-binding glutamic acid-rich-like protein 3 OS=Homo sapiens OX=9606 GN=SH3BGRL3 PE=1 SV=1	SH3BGRL3	29.293	32	3	12	3	93	10.4	4.93	1.203	0.27	27082518.7007454	25137578.6980364	30205900.881317	25746824	36229858.5837431	34802786.3487784
P61086	Ubiquitin-conjugating enzyme E2 K OS=Homo sapiens OX=9606 GN=UBE2K PE=1 SV=3	UBE2K	27.044	38	5	15	5	200	22.4	5.44	1.202	0.27	3241442.27263949	4110984.22361611	2590698.35166044	3634304.4375	4545395.74742094	3952692.63900401
P24752	Acetyl-CoA acetyltransferase, mitochondrial OS=Homo sapiens OX=9606 GN=ACAT1 PE=1 SV=1	ACAT1	194.179	66	23	96	23	427	45.2	8.85	1.202	0.27	73233181.1490941	64969234.9408183	49915162.5599125	84492990.234375	61989748.6605352	70149667.8079161
P28066	Proteasome subunit alpha type-5 OS=Homo sapiens OX=9606 GN=PSMA5 PE=1 SV=3	PSMA5	50.073	42	8	39	8	241	26.4	4.79	1.201	0.26	34417038.0684957	29008624.0979489	27588240.8064094	35913674.125	38918665.3827161	31254426.9057544
Q04837	Single-stranded DNA-binding protein, mitochondrial OS=Homo sapiens OX=9606 GN=SSBP1 PE=1 SV=1	SSBP1	45.494	55	7	32	7	148	17.2	9.6	1.2	0.26	13133712.424413	13117547.4310287	10045689.191227	16063932.125	13157839.1780539	17037551.0404603
Q15847	Adipogenesis regulatory factor OS=Homo sapiens OX=9606 GN=ADIRF PE=1 SV=1	ADIRF	62.205	88	6	23	6	76	7.9	5.31	1.2	0.26	8971107.07796795	9416501.51512915	7210798.54968908	7698331.890625	10368421.8347529	13875231.3319998
P61026	Ras-related protein Rab-10 OS=Homo sapiens OX=9606 GN=RAB10 PE=1 SV=1	RAB10	45	37	8	57	5	200	22.5	8.38	1.2	0.26	2761463.48526588	5653413.04980997	6313560.32032155	8203373.203125	8588848.85112917	5387634.60532979
P58546	Myotrophin OS=Homo sapiens OX=9606 GN=MTPN PE=1 SV=2	MTPN	46.424	42	6	32	6	118	12.9	5.52	1.199	0.26	37662200.5460407	31367750.1526214	29359685.8060844	41603266.8125	45361637.025661	34396143.7272619
O15394	Neural cell adhesion molecule 2 OS=Homo sapiens OX=9606 GN=NCAM2 PE=1 SV=2	NCAM2	32.951	14	7	13	7	837	93	5.6	1.199	0.26	6158839.03907151	1907090.40481599	1755814.2464242	4739552.875	4595707.03985518	2444611.27274769
P61106	Ras-related protein Rab-14 OS=Homo sapiens OX=9606 GN=RAB14 PE=1 SV=4	RAB14	85.676	53	11	53	9	215	23.9	6.21	1.199	0.26	9755644.54015059	7743015.90070963	9771829.34401448	9977538.3125	12157925.0464417	9365260.82766842
P60174	Triosephosphate isomerase OS=Homo sapiens OX=9606 GN=TPI1 PE=1 SV=3	TPI1	263.671	70	24	220	24	286	30.8	5.92	1.199	0.26	1372270702.07533	1332609479.51502	1384760336.97168	1466887512.17969	1550705863.93856	1480305341.13888
P23471	Receptor-type tyrosine-protein phosphatase zeta OS=Homo sapiens OX=9606 GN=PTPRZ1 PE=1 SV=4	PTPRZ1	123.745	8	16	75	16	2315	254.4	4.88	1.198	0.26	65221172.8186701	55617938.9384759	60579477.8513023	70822588.0625	78353206.1989275	65756399.5198514
Q9NZD2	Glycolipid transfer protein OS=Homo sapiens OX=9606 GN=GLTP PE=1 SV=3	GLTP	34.835	27	7	9	7	209	23.8	7.39	1.197	0.26	676654.35585389	253254.702487458	2138032.31773616	6841336.9375	1602110.07507502	3073329.22327908
P10599	Thioredoxin OS=Homo sapiens OX=9606 GN=TXN PE=1 SV=3	TXN	19.368	43	3	20	3	105	11.7	4.92	1.196	0.26	94040037.2404386	61675809.3742837	69600797.1461114	85146796.25	96983422.5129337	81080300.4972577
P00558	Phosphoglycerate kinase 1 OS=Homo sapiens OX=9606 GN=PGK1 PE=1 SV=3	PGK1	450.024	77	42	460	42	417	44.6	8.1	1.195	0.26	1427669531.53288	1471901947.37193	1313707130.91042	1601754710.64063	1860081627.57764	1522071904.88856
E5RIM7	Copper transport protein ATOX1 OS=Homo sapiens OX=9606 GN=ATOX1 PE=1 SV=1	ATOX1	24.503	19	3	18	3	73	7.9	7.24	1.195	0.26	18801970.0116511	18663267.8973823	15581890.5544732	23644646.375	14192325.5476301	19836920.1400325
P05067	Amyloid-beta A4 protein OS=Homo sapiens OX=9606 GN=APP PE=1 SV=3	APP	67.433	22	16	46	15	770	86.9	4.82	1.195	0.26	22826799.9680817	4459553.50454548	6132771.57365229	20360131.84375	16418681.8642063	13042281.2597746
P50502	Hsc70-interacting protein OS=Homo sapiens OX=9606 GN=ST13 PE=1 SV=2	ST13	121.544	31	17	93	17	369	41.3	5.27	1.194	0.26	71504044.8819633	70812535.8169647	60636887.1692291	82503264.421875	83746825.5792737	69563299.8492609
Q9ULC4-3	Isoform 3 of Malignant T-cell-amplified sequence 1 OS=Homo sapiens OX=9606 GN=MCTS1	MCTS1	46.051	53	8	24	8	182	20.5	8.82	1.194	0.26	5191052.17268856	7097992.94128902	5292949.13988761	6116658.296875	4542436.67344967	7305542.91555782
Q14558-2	Isoform 2 of Phosphoribosyl pyrophosphate synthase-associated protein 1 OS=Homo sapiens OX=9606 GN=PRPSAP1	PRPSAP1	55.089	41	10	33	9	385	42.4	8.47	1.193	0.25	1591910.71239501	3462261.69784812	3330591.54666091	3953289.390625	2933719.18746516	2088719.2023479
A0A0U1RRH7	Histone H2A OS=Homo sapiens OX=9606 PE=3 SV=1		24.676	34	3	15	1	170	18.5	11.52	1.193	0.25	2332403.87678678	1875038.75356796	13033667.7824998	2134479.25	14623614.4636121	2586287.32925437
O60888-2	Isoform A of Protein CutA OS=Homo sapiens OX=9606 GN=CUTA	CUTA	35.061	28	3	24	3	198	20.9	5.48	1.192	0.25	25101512.0029363	20775698.2357007	18407662.9887855	25606758.78125	27948236.0012731	23779796.6363336
Q9H3H3-2	Isoform 2 of UPF0696 protein C11orf68 OS=Homo sapiens OX=9606 GN=C11orf68	C11orf68	34.674	27	5	17	5	292	31.4	6.32	1.192	0.25	2026875.19861575	1339799.04997321	448686.010376987	1452500.90625	2276690.63678586	2612451.07143194
Q7Z6L0-2	Isoform 2 of Proline-rich transmembrane protein 2 OS=Homo sapiens OX=9606 GN=PRRT2	PRRT2	50.898	23	5	22	5	394	40.2	4.73	1.191	0.25	22706559.8290775	22496251.2351858	27189833.010308	26599388.75	34695191.1711144	26882038.5697894
Q96GD0	Pyridoxal phosphate phosphatase OS=Homo sapiens OX=9606 GN=PDXP PE=1 SV=2	PDXP	90.415	60	14	77	14	296	31.7	6.55	1.191	0.25	47227629.1169636	49662678.6491321	38525038.3971556	46568342.0703125	57929118.2955411	41852466.385255
P30520	Adenylosuccinate synthetase isozyme 2 OS=Homo sapiens OX=9606 GN=ADSS PE=1 SV=3	ADSS	58.415	27	9	28	9	456	50.1	6.55	1.191	0.25	8050919.18118226	10383865.6064313	8651772.85201545	11391319.9375	1560557.68643372	8324285.12977569
P45381	Aspartoacylase OS=Homo sapiens OX=9606 GN=ASPA PE=1 SV=1	ASPA	56.465	32	10	32	10	313	35.7	6.52	1.191	0.25	13530460.623442	7988272.78270131	631074.060427972	22315992	8755371.21816505	10079858.3177785
Q9H0R4	Haloacid dehalogenase-like hydrolase domain-containing protein 2 OS=Homo sapiens OX=9606 GN=HDHD2 PE=1 SV=1	HDHD2	108.408	60	13	76	13	259	28.5	6.24	1.19	0.25	55763288.7285887	51233876.0011038	31635328.8789134	57460155.75	54329929.9548602	49239214.677892
Q9NPF4	Probable tRNA N6-adenosine threonylcarbamoyltransferase OS=Homo sapiens OX=9606 GN=OSGEP PE=1 SV=1	OSGEP	7.528	9	2	7	2	335	36.4	6.35	1.189	0.25	840078.566641873	1475614.85403676	524047.009427963	1045664.625	1118608.60152616	640901.184402519
A0A1W2PQ11	Contactin-2 OS=Homo sapiens OX=9606 GN=CNTN2 PE=1 SV=1	CNTN2	66.848	17	10	25	10	1085	118.2	7.55	1.189	0.25	11807940.5832648	3089194.10167045	3972338.10815766	12750807.5	7155794.06309766	4029516.14671936
P23381	Tryptophan--tRNA ligase, cytoplasmic OS=Homo sapiens OX=9606 GN=WARS PE=1 SV=2	WARS	101.832	44	17	79	17	471	53.1	6.23	1.189	0.25	30564064.0102987	39236369.6432197	35295479.2922456	53049637.7617188	36023510.9885282	39618627.2466494
Q5JRX3-2	Isoform 2 of Presequence protease, mitochondrial OS=Homo sapiens OX=9606 GN=PITRM1	PITRM1	24.169	9	5	9	5	1038	117.4	6.92	1.188	0.25	1796337.40716366	2889147.33946002	1470128.87891185	917367.5625	3315142.05493475
P10636-8	Isoform Tau-F of Microtubule-associated protein tau OS=Homo sapiens OX=9606 GN=MAPT	MAPT	351.717	79	40	294	2	441	45.8	8.25	1.187	0.25	509797339.594153	459205377.681591	387194256.76594	483716261.570313	575821645.048872	439951635.183451
A6NCE7	Microtubule-associated proteins 1A/1B light chain 3 beta 2 OS=Homo sapiens OX=9606 GN=MAP1LC3B2 PE=2 SV=1	MAP1LC3B2	66.823	40	9	74	6	125	14.6	8.68	1.187	0.25	113587577.949686	116934868.678714	95077350.9051173	132174941.1875	132639962.2928	96494068.3560212
Q92930	Ras-related protein Rab-8B OS=Homo sapiens OX=9606 GN=RAB8B PE=1 SV=2	RAB8B	50.34	34	8	66	3	207	23.6	9.07	1.186	0.25	4206781.06472617	4320514.06591212	4173290.60900234	4510267.4375	5688246.36358492	4847550.78768717
Q9BX68	Histidine triad nucleotide-binding protein 2, mitochondrial OS=Homo sapiens OX=9606 GN=HINT2 PE=1 SV=1	HINT2	23.488	31	3	11	3	163	17.2	9.16	1.185	0.24	6714566.80733283	6342443.28193049	6432936.73723271	8294221.625	4709625.08724166	8226861.63449658
O43464	Serine protease HTRA2, mitochondrial OS=Homo sapiens OX=9606 GN=HTRA2 PE=1 SV=2	HTRA2	44.383	24	7	9	7	458	48.8	10.07	1.184	0.24	2495325.30384011	1612660.33189955	1260315.87711389	1222901.6015625	3617211.17453551	2524019.35061039
O14818	Proteasome subunit alpha type-7 OS=Homo sapiens OX=9606 GN=PSMA7 PE=1 SV=1	PSMA7	101.797	51	15	56	15	248	27.9	8.46	1.184	0.24	44624845.9718893	37232673.0614604	32799292.5241228	52047549.78125	45185155.9816425	36811643.6940558
P29966	Myristoylated alanine-rich C-kinase substrate OS=Homo sapiens OX=9606 GN=MARCKS PE=1 SV=4	MARCKS	84.468	35	9	54	9	332	31.5	4.45	1.184	0.24	78250079.8500015	52681987.5403285	28781237.0687092	55828268.53125	90598802.8470053	32641363.683312
Q9ULP0-6	Isoform 6 of Protein NDRG4 OS=Homo sapiens OX=9606 GN=NDRG4	NDRG4	26.012	31	6	16	6	391	42.9	5.74	1.183	0.24	4893949.97956285	4106199.2594249	6099731.16646681	4270756.34375	8544684.83445227	4305537.4140697
A0A0A0MT83	Isovaleryl-CoA dehydrogenase, mitochondrial OS=Homo sapiens OX=9606 GN=IVD PE=1 SV=1	IVD	49.404	33	9	30	9	426	46.6	8.05	1.183	0.24	8821167.93930308	8655051.58816687	4939562.1168829	8910842.765625	10688907.0867643	6136061.37688722
P20618	Proteasome subunit beta type-1 OS=Homo sapiens OX=9606 GN=PSMB1 PE=1 SV=2	PSMB1	92.52	48	11	44	11	241	26.5	8.13	1.183	0.24	21489717.7444031	21863242.9123366	16814255.6432856	26599379.8125	29404475.8744691	21937929.1473944
O43237	Cytoplasmic dynein 1 light intermediate chain 2 OS=Homo sapiens OX=9606 GN=DYNC1LI2 PE=1 SV=1	DYNC1LI2	18.675	15	5	6	5	492	54.1	6.38	1.183	0.24	2477791.86361016	3217025.46199865	2992940.10717961	2966599.875	7773792.25937366	2577685.01464604
P0C869-6	Isoform 5 of Cytosolic phospholipase A2 beta OS=Homo sapiens OX=9606 GN=PLA2G4B	PLA2G4B	4.541	2	2	5	2	1012	114	5.82	1.179	0.24	994995.731825195	1104904.3080089		1095098.53125	1079912.02424263	461738.799630541
P46821	Microtubule-associated protein 1B OS=Homo sapiens OX=9606 GN=MAP1B PE=1 SV=2	MAP1B	1208.98	53	126	718	125	2468	270.5	4.81	1.178	0.24	653616080.302577	637708762.16425	726908806.200933	846338211.726563	737624766.716727	797151915.001308
Q13907-2	Isoform 2 of Isopentenyl-diphosphate Delta-isomerase 1 OS=Homo sapiens OX=9606 GN=IDI1	IDI1	21.423	21	4	8	4	284	32.5	7.88	1.178	0.24	420325.132707637	1056715.76376692	713702.756058116	23573278.4375	750477.191113853	840602.743906108
P22307	Non-specific lipid-transfer protein OS=Homo sapiens OX=9606 GN=SCP2 PE=1 SV=2	SCP2	4.264	3	2	5	2	547	59	6.89	1.178	0.24	486454.40580386	265374.614712416		488459.03125	470754.870278638	366599.775314877
P51649-2	Isoform 2 of Succinate-semialdehyde dehydrogenase, mitochondrial OS=Homo sapiens OX=9606 GN=ALDH5A1	ALDH5A1	190.914	46	22	82	22	548	58.6	8.09	1.178	0.24	34846406.7886601	26874457.9192537	27709971.2719571	39699628.140625	44899697.7685752	31109029.9167406
P15121	Aldose reductase OS=Homo sapiens OX=9606 GN=AKR1B1 PE=1 SV=3	AKR1B1	136.094	66	16	105	15	316	35.8	6.98	1.178	0.24	82692908.7571806	77165285.2935043	51643392.6004612	80681659.875	95747601.7228722	65639187.2650729
Q13618	Cullin-3 OS=Homo sapiens OX=9606 GN=CUL3 PE=1 SV=2	CUL3	114.108	36	24	64	24	768	88.9	8.48	1.177	0.24	15117265.1271549	13976743.0848688	17507846.5874556	20522309.0625	26295955.757403	18620455.880994
P61328-2	Isoform 2 of Fibroblast growth factor 12 OS=Homo sapiens OX=9606 GN=FGF12	FGF12	21.842	38	5	14	5	181	20.4	8.87	1.177	0.23	2438923.20690597	3397878.823804	3719983.71888771	3915721.25	5113813.78071599	3184508.46224053
P19367	Hexokinase-1 OS=Homo sapiens OX=9606 GN=HK1 PE=1 SV=3	HK1	385.07	48	66	351	66	917	102.4	6.8	1.175	0.23	322137752.4689	354712311.811302	321412674.46034	323681133.84375	673030118.097813	302054753.67027
P52758	2-iminobutanoate/2-iminopropanoate deaminase OS=Homo sapiens OX=9606 GN=RIDA PE=1 SV=1	RIDA	63.585	58	8	45	8	137	14.5	8.68	1.175	0.23	53164726.2535893	36517888.1187952	40152030.6514886	48038979.375	59593827.5951668	44284968.4700739
P61970	Nuclear transport factor 2 OS=Homo sapiens OX=9606 GN=NUTF2 PE=1 SV=1	NUTF2	18.053	24	3	18	3	127	14.5	5.38	1.175	0.23	32554432.7916905	29393768.8089529	27657853.2554656	33125648	39185596.3976001	27086509.6494854
A0A0C4DGQ5	Calpain small subunit 1 OS=Homo sapiens OX=9606 GN=CAPNS1 PE=1 SV=1	CAPNS1	57.71	34	10	27	10	322	33.8	6.23	1.173	0.23	2401184.96569971	7159968.33241762	3434501.74044944	7223536.453125	5064398.8611087	7206944.59764365
Q16864	V-type proton ATPase subunit F OS=Homo sapiens OX=9606 GN=ATP6V1F PE=1 SV=2	ATP6V1F	106.232	92	8	35	8	119	13.4	5.52	1.173	0.23	12003419.6763011	13860174.115055	12084830.0778104	16184131.5078125	14654803.2710251	20811557.785783
P07384	Calpain-1 catalytic subunit OS=Homo sapiens OX=9606 GN=CAPN1 PE=1 SV=1	CAPN1	67.898	28	15	33	15	714	81.8	5.67	1.173	0.23	11040030.0885523	9295206.41325106	8680090.26540607	15605438.375	14557754.5234581	9160967.30459121
Q15637-5	Isoform 5 of Splicing factor 1 OS=Homo sapiens OX=9606 GN=SF1	SF1	16.926	12	4	10	4	673	71.7	9.58	1.173	0.23	2914502.0665409	2115923.6674096	7538707.07372634	5230121.8125	910691.484162117	4864320.55806988
A0A1C7CYX9	Dihydropyrimidinase-related protein 2 OS=Homo sapiens OX=9606 GN=DPYSL2 PE=1 SV=1	DPYSL2	793.357	78	68	757	8	677	73.5	6.35	1.173	0.23	4991375567.39081	4565234268.91751	4221319852.07015	5229944127.5625	5835390801.83783	5213578656.50029
P00441	Superoxide dismutase [Cu-Zn] OS=Homo sapiens OX=9606 GN=SOD1 PE=1 SV=2	SOD1	101.087	65	9	68	9	154	15.9	6.13	1.173	0.23	242154413.981192	170170549.35579	90745850.5595416	91558626.5625	216308415.993567	269344561.582431
Q8TDQ7	Glucosamine-6-phosphate isomerase 2 OS=Homo sapiens OX=9606 GN=GNPDA2 PE=1 SV=1	GNPDA2	58.819	51	9	33	4	276	31.1	6.95	1.172	0.23	2390554.64133208	2272042.28292846	1832981.69939163	3278199.375	4117374.82354876	2999524.20286303
P07814	Bifunctional glutamate/proline--tRNA ligase OS=Homo sapiens OX=9606 GN=EPRS PE=1 SV=5	EPRS	57.829	12	10	34	10	1512	170.5	7.33	1.172	0.23	3934245.78949932	7148590.85784531	7400171.80991401	5029564.546875	9296443.27050337	6994733.95751674
O14639	Actin-binding LIM protein 1 OS=Homo sapiens OX=9606 GN=ABLIM1 PE=1 SV=3	ABLIM1	9.978	4	2	5	2	778	87.6	8.59	1.172	0.23	1237000.74428742	539529.65445307	682809.972246618	1029177.875	1239425.26019895	1506692.28618575
Q9GZT8	NIF3-like protein 1 OS=Homo sapiens OX=9606 GN=NIF3L1 PE=1 SV=2	NIF3L1	51.657	36	10	32	10	377	41.9	6.65	1.171	0.23	12987244.5227408	11404796.1205506	12072405.4826864	16089986.75	14424533.6728427	14244648.4463831
P49789	Bis(5'-adenosyl)-triphosphatase OS=Homo sapiens OX=9606 GN=FHIT PE=1 SV=3	FHIT	15.776	39	3	7	3	147	16.8	7.08	1.17	0.23	2135352.24086581	2432096.59389507	2914195.62806334	2690864.625	3425707.88440761	4031641.7212363
Q16799	Reticulon-1 OS=Homo sapiens OX=9606 GN=RTN1 PE=1 SV=1	RTN1	170.294	34	21	85	18	776	83.6	4.69	1.17	0.23	46091527.8456971	43632086.008033	54295797.2517612	47341742.8125	64214056.3554756	40786512.9440982
P15259	Phosphoglycerate mutase 2 OS=Homo sapiens OX=9606 GN=PGAM2 PE=1 SV=3	PGAM2	133.484	59	16	139	7	253	28.7	8.88	1.169	0.23	21830701.8255769	8396869.38853748	4478053.99111989	17047370.375	12047874.9695617	8758290.35377681
P07339	Cathepsin D OS=Homo sapiens OX=9606 GN=CTSD PE=1 SV=1	CTSD	131.776	32	18	92	18	412	44.5	6.54	1.168	0.22	104327121.754583	115255500.876361	116470218.503945	119579544.21875	127327866.561898	165449743.931492
O94760	N(G),N(G)-dimethylarginine dimethylaminohydrolase 1 OS=Homo sapiens OX=9606 GN=DDAH1 PE=1 SV=3	DDAH1	210.36	79	27	150	26	285	31.1	5.81	1.167	0.22	399012110.229166	382552217.811368	293839438.696381	388042324.050781	492186553.898277	390468289.227805
Q3LXA3	Triokinase/FMN cyclase OS=Homo sapiens OX=9606 GN=TKFC PE=1 SV=2	TKFC	108.509	35	16	40	16	575	58.9	7.49	1.167	0.22	7216511.95911513	6506681.56358029	4176389.66860326	7768675.765625	8179224.95521436	8300915.37047491
P29401	Transketolase OS=Homo sapiens OX=9606 GN=TKT PE=1 SV=3	TKT	430.138	68	50	350	50	623	67.8	7.66	1.166	0.22	642276711.223459	355708630.833813	557495629.166887	722176575.185547	589898882.56805	529831669.00074
Q9Y2J8	Protein-arginine deiminase type-2 OS=Homo sapiens OX=9606 GN=PADI2 PE=1 SV=2	PADI2	129.16	34	22	76	22	665	75.5	5.59	1.166	0.22	21657825.6101586	20399157.5448405	30130637.7229058	26791950.40625	27337173.5815474	25427837.9551713
P25786-2	Isoform Long of Proteasome subunit alpha type-1 OS=Homo sapiens OX=9606 GN=PSMA1	PSMA1	94.593	63	16	72	16	269	30.2	6.99	1.166	0.22	44123712.3275026	36687925.6012254	28945340.7652398	42675768.25	48347367.2849057	31856807.918964
O95817	BAG family molecular chaperone regulator 3 OS=Homo sapiens OX=9606 GN=BAG3 PE=1 SV=3	BAG3	49.431	21	12	28	12	575	61.6	6.95	1.165	0.22	31047033.8090367	27174664.7534807	18882905.9494258	23012370.59375	43390082.3868376	22114917.2937541
Q96GK7	Fumarylacetoacetate hydrolase domain-containing protein 2A OS=Homo sapiens OX=9606 GN=FAHD2A PE=1 SV=1	FAHD2A	44.638	28	6	26	6	314	34.6	8.24	1.165	0.22	7237784.05696359	6717386.52042628	1765939.98470277	9554805.875	6447925.05948588	6135090.23015576
Q05682-3	Isoform 3 of Caldesmon OS=Homo sapiens OX=9606 GN=CALD1	CALD1	23.007	9	5	6	5	558	64.2	7.02	1.164	0.22	2086069.50911132	3088264.9200504	1908694.19947351	2321882.96875	3163108.06262437	2883371.12349692
Q15717-2	Isoform 2 of ELAV-like protein 1 OS=Homo sapiens OX=9606 GN=ELAVL1	ELAVL1	19.448	18	5	7	4	353	39	9.45	1.161	0.22	1914859.94924636		963651.744576703	975098.5625	1107116.53367946
Q08722	Leukocyte surface antigen CD47 OS=Homo sapiens OX=9606 GN=CD47 PE=1 SV=1	CD47	5.222	6	2	7	2	323	35.2	7.21	1.159	0.21	1607486.3446856	2977565.12739444	3070148.71578823	1252491.25	3026442.86366704	3223638.1742779
P55327-4	Isoform 4 of Tumor protein D52 OS=Homo sapiens OX=9606 GN=TPD52	TPD52	101.327	77	15	71	2	207	22.5	5.35	1.159	0.21	19589309.3161473	21588101.3273648	22665521.0881765	17052342.09375	29349619.6645075	25406888.5168526
P62491	Ras-related protein Rab-11A OS=Homo sapiens OX=9606 GN=RAB11A PE=1 SV=3	RAB11A	68.129	60	13	60	1	216	24.4	6.57	1.159	0.21	533561.825210592	541070.013120367	507026.179599586	467794.34375	900083.246107328	618332.883215384
O43399-3	Isoform 3 of Tumor protein D54 OS=Homo sapiens OX=9606 GN=TPD52L2	TPD52L2	38.895	38	6	20	6	209	22.5	6.7	1.159	0.21	5600817.11762542	5563823.66993349	4227223.32760377	4255946.25	8435324.72113253	7439040.26566836
P28072	Proteasome subunit beta type-6 OS=Homo sapiens OX=9606 GN=PSMB6 PE=1 SV=4	PSMB6	28.959	34	6	26	6	239	25.3	4.92	1.159	0.21	19936733.7582312	18188841.3255977	11830857.9831547	16716782	22242798.0649733	17872710.019864
P55072	Transitional endoplasmic reticulum ATPase OS=Homo sapiens OX=9606 GN=VCP PE=1 SV=4	VCP	568.643	65	68	322	68	806	89.3	5.26	1.158	0.21	259649567.370587	235374218.592545	210739013.075189	243368003.875	281980501.489084	243018952.905721
P62304	Small nuclear ribonucleoprotein E OS=Homo sapiens OX=9606 GN=SNRPE PE=1 SV=1	SNRPE	7.619	29	2	9	2	92	10.8	9.44	1.157	0.21	1067090.53901094		1234422.92775626	1437691	1391376.72745604	1227496.65838443
P10809	60 kDa heat shock protein, mitochondrial OS=Homo sapiens OX=9606 GN=HSPD1 PE=1 SV=2	HSPD1	390.041	75	44	254	44	573	61	5.87	1.157	0.21	188702691.618801	210376502.058806	172474209.050037	238459934.195313	214836918.373464	218528691.895907
Q9BWD1	Acetyl-CoA acetyltransferase, cytosolic OS=Homo sapiens OX=9606 GN=ACAT2 PE=1 SV=2	ACAT2	161.156	54	19	80	19	397	41.3	6.92	1.157	0.21	30341571.5777636	36022811.2691708	30987009.1756115	33508434.171875	33999638.0363788	46991007.9005545
Q5T5C7	Serine--tRNA ligase, cytoplasmic OS=Homo sapiens OX=9606 GN=SARS PE=1 SV=1	SARS	134.968	45	21	87	21	536	61.3	7.06	1.155	0.21	26713352.4884886	24067654.0421202	21374708.7316157	33294231.5625	25679010.3836743	25378578.5079353
O43396	Thioredoxin-like protein 1 OS=Homo sapiens OX=9606 GN=TXNL1 PE=1 SV=3	TXNL1	96.445	37	9	38	9	289	32.2	4.96	1.155	0.21	19697194.7985263	23771504.8724962	14222842.0310413	20617706.03125	23044219.169732	25800357.3045989
Q6YN16	Hydroxysteroid dehydrogenase-like protein 2 OS=Homo sapiens OX=9606 GN=HSDL2 PE=1 SV=1	HSDL2	27.365	18	6	15	6	418	45.4	7.99	1.155	0.21	1914016.08732745	2677843.5118204	1452227.59709393	3810202.5625	6084282.74139797	1134154.25180481
Q3ZCW2	Galectin-related protein OS=Homo sapiens OX=9606 GN=LGALSL PE=1 SV=2	LGALSL	25.42	16	3	15	3	172	19	5.35	1.154	0.21	7077547.53797551	10787566.2447538	12314278.3805609	10170191.6875	14398579.1957059	11881991.2870269
O00533-2	Isoform 2 of Neural cell adhesion molecule L1-like protein OS=Homo sapiens OX=9606 GN=CHL1	CHL1	135.994	23	28	104	28	1224	136.6	5.8	1.154	0.21	45474921.3580757	39917351.6952758	32608411.9918679	37304448.0351563	55034248.7190839	44262165.3679151
Q9NZL9	Methionine adenosyltransferase 2 subunit beta OS=Homo sapiens OX=9606 GN=MAT2B PE=1 SV=1	MAT2B	73.163	40	12	49	12	334	37.5	7.36	1.154	0.21	16299497.7689511	17354728.1589174	17233575.710009	19855250.1875	21095943.6115289	21172578.6900099
P06753-4	Isoform 4 of Tropomyosin alpha-3 chain OS=Homo sapiens OX=9606 GN=TPM3	TPM3	180.462	68	27	124	2	247	28.8	4.77	1.154	0.21	208952212.630102	210359756.331071	174799301.983871	220974371.851563	240895126.337512	219304201.70191
Q15631	Translin OS=Homo sapiens OX=9606 GN=TSN PE=1 SV=1	TSN	76.079	60	13	47	13	228	26.2	6.44	1.154	0.21	8906101.84910583	12335414.5986427	6470804.27876608	12593491.640625	11015845.3920811	5202975.2758036
Q16851	UTP--glucose-1-phosphate uridylyltransferase OS=Homo sapiens OX=9606 GN=UGP2 PE=1 SV=5	UGP2	257.309	59	36	140	36	508	56.9	8.15	1.153	0.21	71788348.0347873	77057426.9004361	75499415.9958746	75675306.90625	99485023.3061662	75872114.2754349
Q96EQ0	Small glutamine-rich tetratricopeptide repeat-containing protein beta OS=Homo sapiens OX=9606 GN=SGTB PE=1 SV=1	SGTB	18.696	12	2	8	2	304	33.4	4.92	1.152	0.2	2002647.74452829	5829085.37820016	6570428.54768737	4774657.5	5499075.28557745	1666572.54256821
Q9H0U4	Ras-related protein Rab-1B OS=Homo sapiens OX=9606 GN=RAB1B PE=1 SV=1	RAB1B	119.854	78	18	97	9	201	22.2	5.73	1.152	0.2	31714164.7446202	43882218.3806644	37342173.5331016	42269073	47017671.5361689	44623793.5331248
Q14194-2	Isoform LCRMP-1 of Dihydropyrimidinase-related protein 1 OS=Homo sapiens OX=9606 GN=CRMP1	CRMP1	439.978	69	45	306	4	686	74.2	6.86	1.152	0.2	394113066.107998	393325057.569587	388605012.609823	428699055.054688	503432899.881383	440735468.082961
B1AKR6	Dynein light chain roadblock-type 1 OS=Homo sapiens OX=9606 GN=DYNLRB1 PE=1 SV=1	DYNLRB1	29.959	36	4	11	4	148	16.2	7.02	1.152	0.2	524287.334529645	1916965.30869677	2534608.1331844	1991269.9375	915237.783549208	2995887.52611355
A0A087WZQ7	Beta-soluble NSF attachment protein OS=Homo sapiens OX=9606 GN=NAPB PE=1 SV=1	NAPB	87.723	54	12	39	12	302	33.9	5.47	1.152	0.2	7734384.10162206	13671732.1591471	19163369.8691689	13885955.5625	10489870.7281021	19740619.1792565
Q15843	NEDD8 OS=Homo sapiens OX=9606 GN=NEDD8 PE=1 SV=1	NEDD8	88.653	81	9	35	9	81	9.1	8.43	1.151	0.2	37920167.2702202	36812339.4920524	40249438.2895207	48365067.484375	40718900.4460992	42841719.0347294
Q96SZ5	2-aminoethanethiol dioxygenase OS=Homo sapiens OX=9606 GN=ADO PE=1 SV=2	ADO	17.239	16	3	12	3	270	29.7	6.04	1.151	0.2	4619404.72867997	3787860.17611466	3541839.4070386	2319171.203125	5492864.1447057	4557612.06755255
Q9BY11	Protein kinase C and casein kinase substrate in neurons protein 1 OS=Homo sapiens OX=9606 GN=PACSIN1 PE=1 SV=1	PACSIN1	384.844	57	43	257	42	444	50.9	5.24	1.151	0.2	470150471.60414	504567222.103057	463785277.245549	465406848.6875	627825927.123167	548429260.049842
Q6VY07-2	Isoform 2 of Phosphofurin acidic cluster sorting protein 1 OS=Homo sapiens OX=9606 GN=PACS1	PACS1	12.555	4	3	6	3	1008	109.3	7.36	1.15	0.2	504082.629361813	771090.618590367	1184946.19612824	542816	1623505.90305682	320869.764595622
P11142	Heat shock cognate 71 kDa protein OS=Homo sapiens OX=9606 GN=HSPA8 PE=1 SV=1	HSPA8	604.034	74	57	669	38	646	70.9	5.52	1.15	0.2	1884370624.90098	1711656047.19341	1764038795.86429	1919250465.65039	2506951456.40925	1917893403.82019
O15145	Actin-related protein 2/3 complex subunit 3 OS=Homo sapiens OX=9606 GN=ARPC3 PE=1 SV=3	ARPC3	21.282	43	4	21	4	178	20.5	8.59	1.15	0.2	8871293.34495135	15145786.5253285	8911278.25436905	12242144.125	9683944.77975009	12269721.5142433
Q15008-4	Isoform 4 of 26S proteasome non-ATPase regulatory subunit 6 OS=Homo sapiens OX=9606 GN=PSMD6	PSMD6	6.251	8	3	3	3	442	51.9	6.74	1.15	0.2	314651.254928117	1361607.63449088	921354.894709473	617197.25	626742.952916954	1477598.62437884
P10636-6	Isoform Tau-D of Microtubule-associated protein tau OS=Homo sapiens OX=9606 GN=MAPT	MAPT	340.658	76	39	287	0	383	40	9.44	1.149	0.2	18770823.211745	21368731.4550063	18403229.1012822	26451866.5	31549180.5214719	24380658.394327
P14618-2	Isoform M1 of Pyruvate kinase PKM OS=Homo sapiens OX=9606 GN=PKM	PKM	541.797	72	55	744	6	531	58	7.71	1.149	0.2	2518127859.6523	2409438096.09277	2560372853.64482	2851186844.98828	3099874033.24453	2341261358.81457
Q99598	Translin-associated protein X OS=Homo sapiens OX=9606 GN=TSNAX PE=1 SV=1	TSNAX	70.308	46	10	31	10	290	33.1	6.55	1.149	0.2	9763936.06458236	7664918.65858034	7548974.29696492	9341612.78125	9865576.72063617	6182333.02822271
P25787	Proteasome subunit alpha type-2 OS=Homo sapiens OX=9606 GN=PSMA2 PE=1 SV=2	PSMA2	93.459	48	9	41	9	234	25.9	7.43	1.149	0.2	17101997.0598146	17878744.5409218	13234935.2718983	21317171.6875	21443963.8017443	15846675.6515211
P42765	3-ketoacyl-CoA thiolase, mitochondrial OS=Homo sapiens OX=9606 GN=ACAA2 PE=1 SV=2	ACAA2	144.472	53	18	82	18	397	41.9	8.09	1.148	0.2	27139028.1319183	25297957.6973813	21300759.4606502	31035732.34375	23059101.2971912	23620701.3896062
A0A087WW87	Immunoglobulin kappa variable 2-40 OS=Homo sapiens OX=9606 GN=IGKV2-40 PE=3 SV=2	IGKV2-40	12.672	17	2	7	2	121	13.3	4.61	1.148	0.2	713943.399007648	463579.226828764	432680.376733149	988413.4375	411859.078285837
G3V180	Dipeptidyl peptidase 3 OS=Homo sapiens OX=9606 GN=DPP3 PE=1 SV=1	DPP3	85.873	29	10	28	10	757	84.3	5.03	1.148	0.2	8476108.20376764	6493961.4813141	5161815.71956647	12014066.828125	5220072.34355562	5027464.08950875
P62993	Growth factor receptor-bound protein 2 OS=Homo sapiens OX=9606 GN=GRB2 PE=1 SV=1	GRB2	89.838	73	16	61	16	217	25.2	6.32	1.147	0.2	34234888.5600024	25095369.0350272	18285901.2512078	25067365.3125	31103266.5039519	24839298.7132507
O00154	Cytosolic acyl coenzyme A thioester hydrolase OS=Homo sapiens OX=9606 GN=ACOT7 PE=1 SV=3	ACOT7	109.415	39	17	78	17	380	41.8	8.54	1.147	0.2	63754073.0666014	63107417.6509925	82565888.4242125	96055809.1875	70028342.4791908	84699875.0626127
P61601	Neurocalcin-delta OS=Homo sapiens OX=9606 GN=NCALD PE=1 SV=2	NCALD	13.549	32	5	15	3	193	22.2	5.35	1.147	0.2	7159572.0891899	11619301.7334413	8640521.24954965	4049100.1875	6563327.95870335	9736798.01516332
O75368	SH3 domain-binding glutamic acid-rich-like protein OS=Homo sapiens OX=9606 GN=SH3BGRL PE=1 SV=1	SH3BGRL	101.347	91	11	52	11	114	12.8	5.25	1.147	0.2	59639242.8863365	50378969.5478523	35347318.7046712	44911750.6875	64933847.1756658	34675554.3559319
P35914	Hydroxymethylglutaryl-CoA lyase, mitochondrial OS=Homo sapiens OX=9606 GN=HMGCL PE=1 SV=2	HMGCL	10.133	11	2	6	2	325	34.3	8.54	1.146	0.2	764681.57652415	820455.585779543	547334.845094653	712839.484375	983550.437862773	796919.119682145
O75223	Gamma-glutamylcyclotransferase OS=Homo sapiens OX=9606 GN=GGCT PE=1 SV=1	GGCT	42.33	45	8	21	8	188	21	5.14	1.146	0.2	5747822.08330594	5445475.53608497	8104776.83702001	6481897.75	7571366.9233947	11698917.7995465
Q3YEC7	Rab-like protein 6 OS=Homo sapiens OX=9606 GN=RABL6 PE=1 SV=2	RABL6	32.546	16	9	17	9	729	79.5	5.22	1.146	0.2	4776975.56836447	6941857.6551426	3765966.34511081	4267835.1875	4539809.28448176	3841136.28118371
Q96GW7	Brevican core protein OS=Homo sapiens OX=9606 GN=BCAN PE=1 SV=2	BCAN	84.452	14	17	101	16	911	99.1	4.64	1.145	0.2	118052647.176038	95106556.2392037	131304460.975914	145311616.515625	126520955.637415	123647963.551868
P02671	Fibrinogen alpha chain OS=Homo sapiens OX=9606 GN=FGA PE=1 SV=2	FGA	75.109	20	15	50	15	866	94.9	6.01	1.145	0.2	21106068.9596277	17611906.9002228	21873858.1282117	22406136.375	29349976.9477388	21243293.927887
Q14103	Heterogeneous nuclear ribonucleoprotein D0 OS=Homo sapiens OX=9606 GN=HNRNPD PE=1 SV=1	HNRNPD	67.855	30	13	47	11	355	38.4	7.81	0.873	-0.2	18725940.8867716	17250104.1420858	16182402.0432488	23055989.21875	10147822.6025195	14529314.9306301
A0A087WVQ6	Clathrin heavy chain OS=Homo sapiens OX=9606 GN=CLTC PE=1 SV=1	CLTC	866.377	56	103	509	103	1679	191.9	5.69	0.873	-0.2	255087316.356357	642208266.297076	740607966.103783	529126278.195313	190123277.960316	645414339.935567
P13639	Elongation factor 2 OS=Homo sapiens OX=9606 GN=EEF2 PE=1 SV=4	EEF2	201.357	36	27	121	27	858	95.3	6.83	0.873	-0.2	38996203.6959918	57574443.4256999	59533061.756755	56357984.390625	33184560.107935	47173325.081095
C9JC84	Fibrinogen gamma chain OS=Homo sapiens OX=9606 GN=FGG PE=1 SV=1	FGG	102.363	36	16	57	16	461	52.3	5.63	0.873	-0.2	35960675.3052319	18731644.8094959	23995775.1539939	18397975.1875	23093694.9684769	22709807.9515219
P13861	cAMP-dependent protein kinase type II-alpha regulatory subunit OS=Homo sapiens OX=9606 GN=PRKAR2A PE=1 SV=2	PRKAR2A	94.431	46	16	67	14	404	45.5	5.07	0.873	-0.2	22301141.5950598	26242393.9435378	32099937.2161802	20254698.03125	23061658.762121	19276930.8252992
Q9NUB1	Acetyl-coenzyme A synthetase 2-like, mitochondrial OS=Homo sapiens OX=9606 GN=ACSS1 PE=1 SV=2	ACSS1	19.698	12	6	8	6	689	74.8	7.11	0.872	-0.2	447406.280657316	1754076.84465002	2363803.97402775	1739076.75		983152.929117412
Q13564	NEDD8-activating enzyme E1 regulatory subunit OS=Homo sapiens OX=9606 GN=NAE1 PE=1 SV=1	NAE1	32.684	25	7	15	7	534	60.2	5.4	0.87	-0.2	3015672.54342473	4604213.08568187	2281248.69442997	3805276.078125	1891672.74510861	2512410.23299386
O15116	U6 snRNA-associated Sm-like protein LSm1 OS=Homo sapiens OX=9606 GN=LSM1 PE=1 SV=1	LSM1	12.515	17	2	9	2	133	15.2	5.22	0.869	-0.2	1553090.85094903	1373561.5541114	1423188.18235448	1563373.75	1138412.97154258	1225556.54565877
A0A0A0MQT0	Retinol binding protein 1, cellular OS=Homo sapiens OX=9606 GN=RBP1 PE=1 SV=1	RBP1	58.113	42	7	26	7	197	22.3	6.13	0.869	-0.2	20575253.4269747	18741062.4148225	17540007.0190558	20130241	12100143.0527675	16554213.7234133
P04899-4	Isoform sGi2 of Guanine nucleotide-binding protein G(i) subunit alpha-2 OS=Homo sapiens OX=9606 GN=GNAI2	GNAI2	30.277	13	6	22	2	366	41.5	5.99	0.868	-0.2		658597.53486952	2412996.02921297	867245.375	1050400.29212188	673725.641596444
P35573	Glycogen debranching enzyme OS=Homo sapiens OX=9606 GN=AGL PE=1 SV=3	AGL	128.313	25	28	75	28	1532	174.7	6.76	0.867	-0.21	16843229.4150764	18251662.7830989	22614527.9261796	20923302.375	14955146.2061625	11169305.3865904
Q14697-2	Isoform 2 of Neutral alpha-glucosidase AB OS=Homo sapiens OX=9606 GN=GANAB	GANAB	72.151	23	14	39	14	966	109.4	6.24	0.866	-0.21	7768830.10481643	13420024.1514464	16479388.5379403	11263190.734375	1004049.2552362	12874413.8859155
Q9NZR1	Tropomodulin-2 OS=Homo sapiens OX=9606 GN=TMOD2 PE=1 SV=1	TMOD2	179.583	76	20	88	20	351	39.6	5.27	0.865	-0.21	35162257.6471791	50077342.0275558	44074785.007708	29512716.359375	30051638.6951476	44567256.1726664
P54750-5	Isoform 5 of Calcium/calmodulin-dependent 3',5'-cyclic nucleotide phosphodiesterase 1A OS=Homo sapiens OX=9606 GN=PDE1A	PDE1A	22.771	16	5	6	5	552	63	6.13	0.864	-0.21	819664.663660746	2664286.66835624	2142503.89095102	2148974.5	877447.261774519	1291124.83472087
P11177	Pyruvate dehydrogenase E1 component subunit beta, mitochondrial OS=Homo sapiens OX=9606 GN=PDHB PE=1 SV=3	PDHB	88.181	46	14	58	14	359	39.2	6.65	0.861	-0.22	20323799.6673704	29166978.4440862	32694481.4071818	24547520.03125	15325337.6119797	32385525.6348982
P00325	Alcohol dehydrogenase 1B OS=Homo sapiens OX=9606 GN=ADH1B PE=1 SV=2	ADH1B	6.219	13	3	3	3	375	39.8	8.29	0.861	-0.22	843867.303352213	869256.405024481	871790.078063634	579768.796875	478300.28858089	1505121.26324085
B1AK88	Capping protein (Actin filament) muscle Z-line, beta, isoform CRA_d OS=Homo sapiens OX=9606 GN=CAPZB PE=1 SV=1	CAPZB	55.852	36	11	43	3	301	33.8	6.43	0.861	-0.22	43117503.0180338	55010982.981965	58736427.9803341	44385063.59375	45084392.601689	48319145.5709638
Q93009	Ubiquitin carboxyl-terminal hydrolase 7 OS=Homo sapiens OX=9606 GN=USP7 PE=1 SV=2	USP7	31.664	12	7	11	7	1102	128.2	5.55	0.859	-0.22	2311343.83184429	3021723.13111439	3598810.39036669	2273428.5546875	2006474.17777267	1228014.45957747
Q15942	Zyxin OS=Homo sapiens OX=9606 GN=ZYX PE=1 SV=1	ZYX	42.445	25	8	23	8	572	61.2	6.67	0.859	-0.22	5633647.80903018	5119721.81145553	4792211.84517056	3891001.703125	6226138.28303875	3516489.38053436
Q9C0C9	(E3-independent) E2 ubiquitin-conjugating enzyme OS=Homo sapiens OX=9606 GN=UBE2O PE=1 SV=3	UBE2O	70.441	17	14	31	14	1292	141.2	5.12	0.859	-0.22	10250801.4791791	11470498.7236364	12354408.4015623	10466896.3125	3230896.46059245	9817285.47123443
Q99536	Synaptic vesicle membrane protein VAT-1 homolog OS=Homo sapiens OX=9606 GN=VAT1 PE=1 SV=2	VAT1	84.035	52	11	40	11	393	41.9	6.29	0.858	-0.22	13375983.0754633	19045126.2073482	15047297.888393	13372045.6796875	14028083.7517445	15494025.0859768
O00468	Agrin OS=Homo sapiens OX=9606 GN=AGRN PE=1 SV=5	AGRN	13.807	4	4	9	4	2067	217.1	6.39	0.858	-0.22	276829.056751949	1948997.32483681	2550379.13416614	875279.6875	1433982.61507959	1239617.02259168
P62136	Serine/threonine-protein phosphatase PP1-alpha catalytic subunit OS=Homo sapiens OX=9606 GN=PPP1CA PE=1 SV=1	PPP1CA	25.215	19	6	20	1	330	37.5	6.33	0.854	-0.23	1349648.82782048	1445425.7565598	1120704.45870099	750972.515625	1354803.86574148	1208877.52368328
O15144	Actin-related protein 2/3 complex subunit 2 OS=Homo sapiens OX=9606 GN=ARPC2 PE=1 SV=1	ARPC2	104.145	68	18	62	18	300	34.3	7.36	0.854	-0.23	19279173.1699109	28812722.4113406	29337227.1698395	23865928.40625	18280753.5201488	19472317.3748608
P01834	Immunoglobulin kappa constant OS=Homo sapiens OX=9606 GN=IGKC PE=1 SV=2	IGKC	76.949	53	6	35	6	107	11.8	6.52	0.854	-0.23	29909726.2323763	19739758.5754981	42532078.9590349	31416904.0625	21423428.5535218	30116506.5826594
O94811	Tubulin polymerization-promoting protein OS=Homo sapiens OX=9606 GN=TPPP PE=1 SV=1	TPPP	206.651	59	19	132	19	219	23.7	9.44	0.853	-0.23	318812982.539555	363160820.646335	332246185.022535	409427397.71875	197667420.433941	282582282.082592
K7ELL7	Glucosidase 2 subunit beta OS=Homo sapiens OX=9606 GN=PRKCSH PE=1 SV=1	PRKCSH	33.282	17	8	26	8	535	60.2	4.41	0.852	-0.23	56235614.1430648	60652945.7078411	60294276.5887519	48510226.1679688	60409507.0916292	56826866.785351
P17900	Ganglioside GM2 activator OS=Homo sapiens OX=9606 GN=GM2A PE=1 SV=4	GM2A	12.721	16	2	5	2	193	20.8	5.31	0.852	-0.23	1954875.8933216	754816.590927957		2855056.3125	1662035.16900868	234855.837083467
P61077-2	Isoform 2 of Ubiquitin-conjugating enzyme E2 D3 OS=Homo sapiens OX=9606 GN=UBE2D3	UBE2D3	10.887	15	3	12	2	148	16.8	7.3	0.852	-0.23	7524836.89396539	10527128.5147046	14256594.9186006	7625585.53125	10564631.5074099	11997962.2996131
Q14019	Coactosin-like protein OS=Homo sapiens OX=9606 GN=COTL1 PE=1 SV=3	COTL1	72.973	51	11	42	11	142	15.9	5.67	0.852	-0.23	31663995.9568928	20226661.2729393	13462008.3437982	28177630.046875	21366448.6376546	15574089.0701318
Q9UDT6	CAP-Gly domain-containing linker protein 2 OS=Homo sapiens OX=9606 GN=CLIP2 PE=1 SV=1	CLIP2	52.015	17	10	18	10	1046	115.8	6.73	0.852	-0.23	5563660.48178926	5488104.46263256	3280330.02075603	2370248.25	4722503.19911258	4099171.7569289
Q9NTJ4-4	Isoform 4 of Alpha-mannosidase 2C1 OS=Homo sapiens OX=9606 GN=MAN2C1	MAN2C1	12.377	4	2	3	2	1057	117.1	6.73	0.851	-0.23	48555.3825265539	737630.152919001	393676.091929781	860909.78515625	213819.311107181	77190.4353446907
P49840	Glycogen synthase kinase-3 alpha OS=Homo sapiens OX=9606 GN=GSK3A PE=1 SV=2	GSK3A	22.614	12	6	12	3	483	50.9	8.75	0.85	-0.24	1908351.37269943	3239122.44288341	5193276.94611808	3700069.96875	1538647.69064924	4130965.87772161
G5E9Q6	Profilin OS=Homo sapiens OX=9606 GN=PFN2 PE=1 SV=1	PFN2	78.107	45	11	45	4	188	20.8	7.52	0.848	-0.24	49501146.6883522	68492281.420345	50617391.0833863	57097180.65625	39817943.9419105	40008702.2000865
K7EMP8	Glial fibrillary acidic protein OS=Homo sapiens OX=9606 GN=GFAP PE=1 SV=2	GFAP	680.372	84	79	884	77	432	49.9	5.52	0.848	-0.24	2908469459.82645	2909192347.79864	4552545606.89433	1630137704.49414	3645291567.83369	3580205505.63885
Q9UBR2	Cathepsin Z OS=Homo sapiens OX=9606 GN=CTSZ PE=1 SV=1	CTSZ	9.598	7	2	7	2	303	33.8	7.11	0.847	-0.24	2828118.67026352	2273647.71377097	1146926.09145777	932407	462014.752048178	2149811.57775201
O60925	Prefoldin subunit 1 OS=Homo sapiens OX=9606 GN=PFDN1 PE=1 SV=2	PFDN1	46.313	76	9	35	9	122	14.2	6.81	0.846	-0.24	7449046.44716809	7877510.20527786	7422200.26020646	7282673.3125	6010670.08464632	3964364.11827176
P26196	Probable ATP-dependent RNA helicase DDX6 OS=Homo sapiens OX=9606 GN=DDX6 PE=1 SV=2	DDX6	37.278	24	5	12	5	483	54.4	8.66	0.845	-0.24	909832.85891999	1379197.28758554	2323928.79376245	1018553.421875	2184518.11487862	904846.074007334
Q9Y696	Chloride intracellular channel protein 4 OS=Homo sapiens OX=9606 GN=CLIC4 PE=1 SV=4	CLIC4	14.699	23	4	9	3	253	28.8	5.59	0.845	-0.24	2171234.89219867	2959170.92895234	2297579.22868079	2059915.9375		1314458.90923017
P13667	Protein disulfide-isomerase A4 OS=Homo sapiens OX=9606 GN=PDIA4 PE=1 SV=2	PDIA4	26.365	10	5	13	5	645	72.9	5.07	0.845	-0.24	2688996.07890638	4504410.13748516	3636868.28029585	4701027.125	264093.293327049	3012063.2810142
P10645	Chromogranin-A OS=Homo sapiens OX=9606 GN=CHGA PE=1 SV=7	CHGA	58.037	27	7	16	7	457	50.7	4.6	0.843	-0.25	6512282.0356571	6873443.24784148	2285063.66167128	4941509.6875	5189649.43434778	3851835.82072464
P16219	Short-chain specific acyl-CoA dehydrogenase, mitochondrial OS=Homo sapiens OX=9606 GN=ACADS PE=1 SV=1	ACADS	21.069	13	3	7	3	412	44.3	7.99	0.843	-0.25	1335427.70705956	293931.271636346	1310845.00001268	327115.09375	3732986.73138232	1108214.89014422
P63167	Dynein light chain 1, cytoplasmic OS=Homo sapiens OX=9606 GN=DYNLL1 PE=1 SV=1	DYNLL1	12.244	45	3	12	1	89	10.4	7.4	0.842	-0.25	431037.440390509	903652.393010137	743922.373514516	463579.84375	362917.508468918	1073031.96560673
P10114	Ras-related protein Rap-2a OS=Homo sapiens OX=9606 GN=RAP2A PE=1 SV=1	RAP2A	23.184	28	4	12	4	183	20.6	4.82	0.841	-0.25	1789962.64631896	3417237.19205485	1282536.03390985	2050361.296875	2192666.27529717	2090348.75826327
P04040	Catalase OS=Homo sapiens OX=9606 GN=CAT PE=1 SV=3	CAT	156.796	53	19	76	19	527	59.7	7.39	0.841	-0.25	45328633.2889181	30469800.9624639	24682039.6474274	26017920.671875	28864506.7974916	24526361.1821789
O75116	Rho-associated protein kinase 2 OS=Homo sapiens OX=9606 GN=ROCK2 PE=1 SV=4	ROCK2	113.328	18	16	40	16	1388	160.8	6.02	0.84	-0.25	5811561.23186425	12337330.0372806	14330723.6233265	7554882.109375	380171.390497989	9373884.68944771
P00738	Haptoglobin OS=Homo sapiens OX=9606 GN=HP PE=1 SV=1	HP	117.176	26	18	124	18	406	45.2	6.58	0.84	-0.25	105515371.312556	145155792.691216	175698238.118085	92652322.7734375	100655270.664892	243200041.891321
Q2M2I8	AP2-associated protein kinase 1 OS=Homo sapiens OX=9606 GN=AAK1 PE=1 SV=3	AAK1	72.458	25	14	24	13	961	103.8	6.6	0.839	-0.25	4115970.72271912	7849791.06897127	6369151.69374511	3863245.0625	5552207.96849829	3872887.86520935
P50990	T-complex protein 1 subunit theta OS=Homo sapiens OX=9606 GN=CCT8 PE=1 SV=4	CCT8	159.058	49	26	96	26	548	59.6	5.6	0.839	-0.25	23050959.6358115	45027596.2092125	44789447.732607	34733690.359375	21708657.0348146	36828224.0624515
Q10567	AP-1 complex subunit beta-1 OS=Homo sapiens OX=9606 GN=AP1B1 PE=1 SV=2	AP1B1	131.931	26	21	90	10	949	104.6	5.06	0.838	-0.25	9153873.07569844	11719217.4645638	14054378.8229588	8333811.25	10075429.6786177	8463367.6825466
P39687	Acidic leucine-rich nuclear phosphoprotein 32 family member A OS=Homo sapiens OX=9606 GN=ANP32A PE=1 SV=1	ANP32A	52.37	28	6	36	4	249	28.6	4.09	0.837	-0.26	22206795.1345583	20156609.4476859	18538175.7467693	18936100.890625	14310873.0379116	17217633.9441659
P41227	N-alpha-acetyltransferase 10 OS=Homo sapiens OX=9606 GN=NAA10 PE=1 SV=1	NAA10	8.168	13	2	3	2	235	26.4	5.64	0.837	-0.26	642706.767527543	1654753.06262542	1641313.30822937	590614.9375		622327.597372715
P49593	Protein phosphatase 1F OS=Homo sapiens OX=9606 GN=PPM1F PE=1 SV=3	PPM1F	51.87	27	9	20	9	454	49.8	5.1	0.836	-0.26	2379016.12923292	5559587.77509473	6005350.16036435	3696170.78125	796266.80639001	2800815.2257469
P53999	Activated RNA polymerase II transcriptional coactivator p15 OS=Homo sapiens OX=9606 GN=SUB1 PE=1 SV=3	SUB1	51.97	59	8	22	8	127	14.4	9.6	0.836	-0.26	9841893.70874928	14581574.7898646	22723953.4380717	13914898.4375	8804919.685341	12348360.6839741
Q13616	Cullin-1 OS=Homo sapiens OX=9606 GN=CUL1 PE=1 SV=2	CUL1	31.339	13	6	11	6	776	89.6	8	0.835	-0.26	1707086.23317769	2928446.9257516	3929212.00198448	2866828.453125	1533333.19317837	3677062.51661805
Q16555	Dihydropyrimidinase-related protein 2 OS=Homo sapiens OX=9606 GN=DPYSL2 PE=1 SV=1	DPYSL2	739.375	83	62	753	1	572	62.3	6.38	0.835	-0.26	161981676.09992	63388721.8829596	167117148.472848	153196844.5625	154337327.697081	88790020.6117384
O00584	Ribonuclease T2 OS=Homo sapiens OX=9606 GN=RNASET2 PE=1 SV=2	RNASET2	24.27	21	4	11	4	256	29.5	7.08	0.834	-0.26	3190201.73294564	3019626.27359432	1822421.0111179	2721475.359375	2162799.8207343	1837905.01499966
P02042	Hemoglobin subunit delta OS=Homo sapiens OX=9606 GN=HBD PE=1 SV=2	HBD	135.284	83	15	568	7	147	16	8.05	0.834	-0.26	331632884.691914	175200242.897872	146023375.045232	205361614.28125	153851596.288363	164647028.548477
Q9UQ80	Proliferation-associated protein 2G4 OS=Homo sapiens OX=9606 GN=PA2G4 PE=1 SV=3	PA2G4	38.952	31	8	33	8	394	43.8	6.55	0.831	-0.27	7103765.64314883	7931476.08268235	11288215.570876	7711303.9375	6792471.69869992	7473390.19813584
Q13617-2	Isoform 2 of Cullin-2 OS=Homo sapiens OX=9606 GN=CUL2	CUL2	40.703	16	8	13	8	764	89.4	7.11	0.83	-0.27	3058417.79321426	3228189.47568123	10706619.1806636	2574602.421875	264049.112467144	3091632.57235674
Q9Y2S6	Translation machinery-associated protein 7 OS=Homo sapiens OX=9606 GN=TMA7 PE=1 SV=1	TMA7	3.752	22	2	3	2	64	7.1	9.99	0.829	-0.27	709676.827090514	480410.704905567	233642.757996456	25231.77734375	406161.283831568	268492.928669478
P35520-2	Isoform 2 of Cystathionine beta-synthase OS=Homo sapiens OX=9606 GN=CBS	CBS	72.109	31	14	43	14	565	61.8	6.44	0.829	-0.27	11903750.1733683	15911055.8925279	9495208.59891219	13834880.6796875	10364568.5911997	12284396.0297913
P02766	Transthyretin OS=Homo sapiens OX=9606 GN=TTR PE=1 SV=1	TTR	82.813	69	9	38	9	147	15.9	5.76	0.829	-0.27	43461684.1706577	11731090.8262587	11906107.8804617	11369449.1875	10344683.1842867	18099286.6879509
Q96DG6	Carboxymethylenebutenolidase homolog OS=Homo sapiens OX=9606 GN=CMBL PE=1 SV=1	CMBL	41.1	39	6	27	6	245	28	7.18	0.829	-0.27	5739756.60939887	6550176.64909005	6346105.75768338	4802039.34375	4182310.0772451	6463536.42116687
Q99719	Septin-5 OS=Homo sapiens OX=9606 GN=SEPT5 PE=1 SV=1	SEPT5	145.444	49	20	85	1	369	42.8	6.67	0.827	-0.27		2773047.59931913	2690138.17391057	2469877.5	2067373.26060212
Q8N6N7	Acyl-CoA-binding domain-containing protein 7 OS=Homo sapiens OX=9606 GN=ACBD7 PE=1 SV=1	ACBD7	40.167	59	7	41	7	88	9.8	6.71	0.827	-0.27	31462843.7180824	30809481.1756473	39572965.8878296	32914099.4375	24840880.1252396	30749199.8189616
P05141	ADP/ATP translocase 2 OS=Homo sapiens OX=9606 GN=SLC25A5 PE=1 SV=7	SLC25A5	14.363	19	5	9	2	298	32.8	9.69	0.827	-0.27	1330604.71782138	228091.790071695	3363701.2955556	1427511.84375	2587356.89561377	1992798.81739491
Q9NQ88	Fructose-2,6-bisphosphatase TIGAR OS=Homo sapiens OX=9606 GN=TIGAR PE=1 SV=1	TIGAR	5.317	7	2	6	2	270	30	7.69	0.826	-0.28	1434127.53237911	2010979.23050264	1773417.51247954	1749386.5625	635719.069607738	1622855.60014831
Q969E4	Transcription elongation factor A protein-like 3 OS=Homo sapiens OX=9606 GN=TCEAL3 PE=1 SV=1	TCEAL3	36.745	41	7	34	4	200	22.5	4.92	0.826	-0.28	19826688.0245973	21808908.7805862	12970114.4279225	13232231.75	15972324.6852175	18320406.69297
Q16881	Thioredoxin reductase 1, cytoplasmic OS=Homo sapiens OX=9606 GN=TXNRD1 PE=1 SV=3	TXNRD1	83.554	25	13	28	13	649	70.9	7.39	0.826	-0.28	5897551.8612831	8859018.56464951	7163244.37241107	7155566.578125	1643558.8145686	5758219.35582766
Q9HB07	UPF0160 protein MYG1, mitochondrial OS=Homo sapiens OX=9606 GN=C12orf10 PE=1 SV=2	C12orf10	31.253	21	5	16	5	376	42.4	6.67	0.825	-0.28	4033542.70283913	2854795.01351319	3263430.85178129	3924849.84375	1992538.73056748	2439955.91910698
P33316	Deoxyuridine 5'-triphosphate nucleotidohydrolase, mitochondrial OS=Homo sapiens OX=9606 GN=DUT PE=1 SV=4	DUT	6.613	12	2	3	2	252	26.5	9.36	0.825	-0.28	1347361.99440348	1385221.73398036		1011550.25	1228453.64133579	311802.655578268
P06748	Nucleophosmin OS=Homo sapiens OX=9606 GN=NPM1 PE=1 SV=2	NPM1	61.559	33	8	28	8	294	32.6	4.78	0.825	-0.28	5700855.60775226	7513439.61961713	15325609.2856197	4221414.25	3272521.4403579	8401375.67868062
P46108	Adapter molecule crk OS=Homo sapiens OX=9606 GN=CRK PE=1 SV=2	CRK	94.748	58	16	47	16	304	33.8	5.55	0.824	-0.28	17809251.8916768	18971134.9078495	16035558.2106153	15906880.4375	8573409.11908572	13589983.7246407
F8W9U4	Microtubule-associated protein OS=Homo sapiens OX=9606 GN=MAP4 PE=1 SV=1	MAP4	82.866	20	14	48	2	828	88.2	9.22	0.823	-0.28	2385404.39907312	2944711.80378308	2861235.62745009	2797159.6875	2098733.70852999	1917248.24071007
Q9UMS4	Pre-mRNA-processing factor 19 OS=Homo sapiens OX=9606 GN=PRPF19 PE=1 SV=1	PRPF19	19.287	9	3	8	3	504	55.1	6.61	0.821	-0.28	903490.050202946	1725293.42327298	884281.341344462	1085376.0625	914331.206219189	549503.066164785
Q14194	Dihydropyrimidinase-related protein 1 OS=Homo sapiens OX=9606 GN=CRMP1 PE=1 SV=1	CRMP1	428.573	72	45	313	4	572	62.1	7.03	0.821	-0.29	23466296.8066614	17542454.2477009	26405324.6329036	15908709.890625	26562176.1098199	18248550.3719326
O60664	Perilipin-3 OS=Homo sapiens OX=9606 GN=PLIN3 PE=1 SV=3	PLIN3	59.817	41	10	20	10	434	47	5.44	0.82	-0.29	5361271.56629716	7641868.95407513	5653677.055078	5765139.59375	2468994.05272307	3074078.55433795
Q13630	GDP-L-fucose synthase OS=Homo sapiens OX=9606 GN=TSTA3 PE=1 SV=1	TSTA3	30.322	26	7	18	7	321	35.9	6.6	0.82	-0.29	4367162.31200222	6823776.63561962	7176756.12209707	7109090.4375	3194800.15690219	4799941.70010435
P02774-3	Isoform 3 of Vitamin D-binding protein OS=Homo sapiens OX=9606 GN=GC	GC	12.636	7	5	11	5	493	55.1	5.74	0.819	-0.29	6520028.49607256	4555223.39975515	6300941.06783175	5694186	4141733.47488365	4426176.49300362
P63151-2	Isoform 2 of Serine/threonine-protein phosphatase 2A 55 kDa regulatory subunit B alpha isoform OS=Homo sapiens OX=9606 GN=PPP2R2A	PPP2R2A	60.234	27	9	14	9	457	53	6.49	0.819	-0.29	2289597.56825377	6203456.25238313	6760686.35555652	1431959.9375	1367271.37198725	4753342.07084161
P15559	NAD(P)H dehydrogenase [quinone] 1 OS=Homo sapiens OX=9606 GN=NQO1 PE=1 SV=1	NQO1	102.323	61	16	54	16	274	30.8	8.88	0.818	-0.29	8207252.12262697	17817829.3632779	23674054.8797684	14722745.609375	12401967.4044131	7235197.93217343
P61081	NEDD8-conjugating enzyme Ubc12 OS=Homo sapiens OX=9606 GN=UBE2M PE=1 SV=1	UBE2M	26.571	52	8	30	8	183	20.9	7.69	0.818	-0.29	13944179.4549544	16368028.7381351	14651704.1057032	12200558.921875	12026557.878598	13286080.5047935
P78357	Contactin-associated protein 1 OS=Homo sapiens OX=9606 GN=CNTNAP1 PE=1 SV=1	CNTNAP1	20.464	6	4	5	4	1384	156.2	7.05	0.818	-0.29	1730660.52254228	796077.839792902	2059496.40414641	2499666.15625	2037164.22077123	914396.389794873
P33176	Kinesin-1 heavy chain OS=Homo sapiens OX=9606 GN=KIF5B PE=1 SV=1	KIF5B	71.554	22	16	26	11	963	109.6	6.51	0.816	-0.29	3888953.79705171	5788687.89109407	6205485.92651401	4828689.1328125	3309482.227803	3394553.14703959
P60953	Cell division control protein 42 homolog OS=Homo sapiens OX=9606 GN=CDC42 PE=1 SV=2	CDC42	60.144	32	8	35	4	191	21.2	6.55	0.816	-0.29	12242006.89374	16668221.5597023	20555305.6464768	15518250.703125	8471498.63122828	12614602.1253311
Q01105	Protein SET OS=Homo sapiens OX=9606 GN=SET PE=1 SV=3	SET	74.167	41	11	27	11	290	33.5	4.32	0.815	-0.3	9672289.86066437	16643960.398313	25224708.8805558	8982623.6875	10141374.6949507	20726427.7755121
B4E1Z4	cDNA FLJ55673, highly similar to Complement factor B (EC 3.4.21.47) OS=Homo sapiens OX=9606 PE=1 SV=1		11.043	3	3	8	3	1266	140.9	7.18	0.814	-0.3	207132.814831092	605497.633434583	1172635.82426276	480136.6875	251102.632358284	928949.812472312
Q9H9Q2	COP9 signalosome complex subunit 7b OS=Homo sapiens OX=9606 GN=COPS7B PE=1 SV=1	COPS7B	12.97	13	2	4	2	264	29.6	6.15	0.814	-0.3	2149534.46338437	2280708.44736557	1568784.9947934	1448899.390625	1366662.34869008	2194636.43382293
Q14353	Guanidinoacetate N-methyltransferase OS=Homo sapiens OX=9606 GN=GAMT PE=1 SV=1	GAMT	33.289	28	6	17	6	236	26.3	6.14	0.813	-0.3	4413835.14414945	6110241.64233581	5204057.66206305	6469888.78125	1854862.47408387	2661137.41843867
Q9UHY7	Enolase-phosphatase E1 OS=Homo sapiens OX=9606 GN=ENOPH1 PE=1 SV=1	ENOPH1	59.558	27	10	50	10	261	28.9	4.78	0.812	-0.3	33989814.4570561	33615035.9131417	20008222.1295255	31500719.1875	15380435.1352469	26887877.2707654
C9J084	Tripartite motif-containing protein 2 (Fragment) OS=Homo sapiens OX=9606 GN=TRIM2 PE=1 SV=1	TRIM2	10.534	17	3	9	1	110	12.1	4.78	0.811	-0.3	1175130.00477696	1051544.02637679	939576.234875956	868467.75	576727.088577427	953520.823456835
Q15404	Ras suppressor protein 1 OS=Homo sapiens OX=9606 GN=RSU1 PE=1 SV=3	RSU1	19.244	22	3	13	3	277	31.5	8.65	0.81	-0.3	1275637.79357514	1852531.97901285	1035583.89849831	766403.75	1450221.70952728	1158227.68297813
P09668	Pro-cathepsin H OS=Homo sapiens OX=9606 GN=CTSH PE=1 SV=4	CTSH	6.676	8	2	4	2	335	37.4	8.07	0.81	-0.3	638591.64007273	449230.775595307	514278.389484469	439833.8125	517281.876862238	301663.193795838
P36405	ADP-ribosylation factor-like protein 3 OS=Homo sapiens OX=9606 GN=ARL3 PE=1 SV=2	ARL3	42.846	40	7	17	7	182	20.4	7.24	0.809	-0.31	8114508.26012992	11620075.2249414	9870338.72737846	8414696.9453125	3150083.03393289	9484392.03830403
P08559-4	Isoform 4 of Pyruvate dehydrogenase E1 component subunit alpha, somatic form, mitochondrial OS=Homo sapiens OX=9606 GN=PDHA1	PDHA1	61.288	32	15	42	15	428	47.5	8.54	0.808	-0.31	8787233.70667867	14158792.2759886	16512206.2012391	11612980.84375	8448037.52198631	13806934.9901913
Q9UHQ9	NADH-cytochrome b5 reductase 1 OS=Homo sapiens OX=9606 GN=CYB5R1 PE=1 SV=1	CYB5R1	4.904	7	2	2	2	305	34.1	9.38	0.807	-0.31		685185.92318655	1847308.18571887		661117.845841306	782227.480390485
E9PHY5	Band 4.1-like protein 2 OS=Homo sapiens OX=9606 GN=EPB41L2 PE=1 SV=1	EPB41L2	142.648	34	25	72	1	935	104.3	5.39	0.807	-0.31	22130677.2910275	26166712.2954719	31488282.645567	16171394.625	8946309.16336121	19074550.3539808
P04350	Tubulin beta-4A chain OS=Homo sapiens OX=9606 GN=TUBB4A PE=1 SV=2	TUBB4A	262.597	54	25	192	6	444	49.6	4.88	0.807	-0.31	35500269.7110195	72464011.0060082	249467950.9745	50332360.59375	34934114.2072313	125985049.562712
P51884	Lumican OS=Homo sapiens OX=9606 GN=LUM PE=1 SV=2	LUM	13.583	13	3	5	3	338	38.4	6.61	0.806	-0.31	613700.022449054	2857694.12897297	2318156.25290146	1114795	950396.41323247	1639836.90204496
A1Z1Q3	O-acetyl-ADP-ribose deacetylase MACROD2 OS=Homo sapiens OX=9606 GN=MACROD2 PE=1 SV=1	MACROD2	9.699	6	2	5	2	448	50	4.61	0.806	-0.31	11190084.9446978	3847088.95783191	8100157.62114209	5940041.125	7169827.88325862
Q9BY67-3	Isoform 3 of Cell adhesion molecule 1 OS=Homo sapiens OX=9606 GN=CADM1	CADM1	6.089	4	2	4	2	471	51.5	4.87	0.805	-0.31	1296880.81355031	935889.928160261	547986.935893339	168813.921875	1046102.41826988	286390.177385765
P02743	Serum amyloid P-component OS=Homo sapiens OX=9606 GN=APCS PE=1 SV=2	APCS	13.163	19	4	11	4	223	25.4	6.54	0.805	-0.31	2757643.6587042	3118586.87016856	4126147.00688568	1400972.6875	2827352.56415618	4054578.07139778
Q9H444	Charged multivesicular body protein 4b OS=Homo sapiens OX=9606 GN=CHMP4B PE=1 SV=1	CHMP4B	16.238	20	4	10	4	224	24.9	4.82	0.804	-0.31	2129027.80821499	1679272.02401592		2396749.75	3510187.10002485	1160630.62001496
P35080	Profilin-2 OS=Homo sapiens OX=9606 GN=PFN2 PE=1 SV=3	PFN2	80.911	54	10	55	3	140	15	6.99	0.804	-0.32	41382067.5158821	42197219.5111495	34155828.9891292	32671713.5	37442550.6936444	33907514.4052007
Q14141	Septin-6 OS=Homo sapiens OX=9606 GN=SEPT6 PE=1 SV=4	SEPT6	148.029	44	27	146	9	434	49.7	6.67	0.803	-0.32	13577645.111189	11895478.4756335	16748999.7478085	10995472.0625	11199914.3924913	10144621.6050289
P48643	T-complex protein 1 subunit epsilon OS=Homo sapiens OX=9606 GN=CCT5 PE=1 SV=1	CCT5	169.015	52	22	94	22	541	59.6	5.66	0.803	-0.32	17040672.6298307	25116812.0734897	37516636.1500285	23204644.765625	14473920.1725224	21878946.152055
P14866	Heterogeneous nuclear ribonucleoprotein L OS=Homo sapiens OX=9606 GN=HNRNPL PE=1 SV=2	HNRNPL	36.622	18	4	22	4	589	64.1	8.22	0.803	-0.32	6920913.13036207	2922279.47062526	5466564.05584146	4929069.921875	4379511.46139127	3333384.9910158
P18206	Vinculin OS=Homo sapiens OX=9606 GN=VCL PE=1 SV=4	VCL	76.486	21	15	33	15	1134	123.7	5.66	0.802	-0.32	7813347.36116252	9892585.17657258	5713300.48677281	7506999.546875	5861637.00863518	3708095.84509074
P17987	T-complex protein 1 subunit alpha OS=Homo sapiens OX=9606 GN=TCP1 PE=1 SV=1	TCP1	121.466	46	18	63	18	556	60.3	6.11	0.8	-0.32	12414941.231372	25736971.2219299	40324125.7382489	20463613.7773438	10160211.4635491	23890817.2514407
P49915	GMP synthase [glutamine-hydrolyzing] OS=Homo sapiens OX=9606 GN=GMPS PE=1 SV=1	GMPS	67.44	25	12	32	12	693	76.7	6.87	0.8	-0.32	5360460.39423118	6369462.88320389	5593112.09209892	6131973.40625	3030086.1031854	5744810.27502588
P43155	Carnitine O-acetyltransferase OS=Homo sapiens OX=9606 GN=CRAT PE=1 SV=5	CRAT	39.37	15	8	34	8	626	70.8	8.44	0.799	-0.32	5781768.21534341	7215303.87297466	8090300.34733985	7122118.65625	3773171.67795812	7437879.54348216
P49753	Acyl-coenzyme A thioesterase 2, mitochondrial OS=Homo sapiens OX=9606 GN=ACOT2 PE=1 SV=6	ACOT2	64.215	30	11	40	2	483	53.2	8.47	0.798	-0.33	9823473.93470179	15789923.5442849	8244371.92969826	11659890.328125	5940178.84140137	6797306.07680529
O14556	Glyceraldehyde-3-phosphate dehydrogenase, testis-specific OS=Homo sapiens OX=9606 GN=GAPDHS PE=1 SV=2	GAPDHS	6.659	6	2	41	1	408	44.5	8.19	0.796	-0.33	1199949.53610125	459564.624963819	2956367.33292624	844199.625	1321712.1310987	955303.9726622
A0A096LPE2	SAA2-SAA4 readthrough OS=Homo sapiens OX=9606 GN=SAA2-SAA4 PE=4 SV=1	SAA2-SAA4	24.357	21	3	9	1	208	23.3	8.98	0.795	-0.33	840741.781674153		1547454.6118677	1375077.28125	324873.111026813	1101697.4594781
Q6ZVM7	TOM1-like protein 2 OS=Homo sapiens OX=9606 GN=TOM1L2 PE=1 SV=1	TOM1L2	103.931	33	12	47	6	507	55.5	4.79	0.793	-0.33	10231578.9354692	19142449.9898459	14533910.9864121	12935390.3828125	11424622.2852506	13118607.4540756
P60709	Actin, cytoplasmic 1 OS=Homo sapiens OX=9606 GN=ACTB PE=1 SV=1	ACTB	531.501	77	44	779	22	375	41.7	5.48	0.793	-0.33	3316111681.40928	4217087674.85635	4791670489.66845	3294802864.97266	3023780207.15377	2909459867.86204
Q99832	T-complex protein 1 subunit eta OS=Homo sapiens OX=9606 GN=CCT7 PE=1 SV=2	CCT7	136.923	48	23	84	23	543	59.3	7.65	0.792	-0.34	18954514.7577034	39689956.8325925	48949012.665071	31968018.34375	14826900.8576864	29775292.89366
Q15121-2	Isoform 2 of Astrocytic phosphoprotein PEA-15 OS=Homo sapiens OX=9606 GN=PEA15	PEA15	124.506	60	15	108	15	151	17.3	4.89	0.792	-0.34	59850555.4801838	94771767.5834119	64169568.7634925	73713531.9140625	30159483.7393247	90018956.0115281
Q9BZZ5	Apoptosis inhibitor 5 OS=Homo sapiens OX=9606 GN=API5 PE=1 SV=3	API5	15.645	9	2	7	2	524	59	7.34	0.79	-0.34	223576.596489958	296435.342630844	273873.214974329	792222.390625	867356.438409746	164077.283482594
P17980	26S proteasome regulatory subunit 6A OS=Homo sapiens OX=9606 GN=PSMC3 PE=1 SV=3	PSMC3	14.615	17	3	5	3	439	49.2	5.24	0.788	-0.34	226050.658836078	820130.316399777	667065.422368058	283614.46875		259928.120263861
Q8WW12	PEST proteolytic signal-containing nuclear protein OS=Homo sapiens OX=9606 GN=PCNP PE=1 SV=2	PCNP	17.526	14	3	8	3	178	18.9	7.49	0.786	-0.35	3190945.37919581	2760929.68171372	1041241.47660759	2495828.25	2593360.66088326	553411.542076039
P51178	1-phosphatidylinositol 4,5-bisphosphate phosphodiesterase delta-1 OS=Homo sapiens OX=9606 GN=PLCD1 PE=1 SV=2	PLCD1	109.295	35	17	41	17	756	85.6	6.7	0.786	-0.35	13324594.7990953	13548903.3915568	9191744.53480206	10601944.03125	9265201.43059704	8369001.89066576
Q562R1	Beta-actin-like protein 2 OS=Homo sapiens OX=9606 GN=ACTBL2 PE=1 SV=2	ACTBL2	141.436	33	15	294	3	376	42	5.59	0.785	-0.35	318071.291869778	297343.379453802	277475.115735252	256414.4375	216906.337564457	237428.264489273
Q9Y4I1-3	Isoform 3 of Unconventional myosin-Va OS=Homo sapiens OX=9606 GN=MYO5A	MYO5A	17.693	2	4	5	4	1880	218.5	8.51	0.785	-0.35	543645.667596418	2229227.66462102	3454330.85261697	993511.6875	1626395.71009813	497865.785151509
Q9Y3C8	Ubiquitin-fold modifier-conjugating enzyme 1 OS=Homo sapiens OX=9606 GN=UFC1 PE=1 SV=3	UFC1	16.364	26	3	18	3	167	19.4	7.4	0.784	-0.35	4505234.13344979	5948591.70893105	5791099.35317116	4101358.5	3228835.46019863	5198210.86051893
Q8NFW8	N-acylneuraminate cytidylyltransferase OS=Homo sapiens OX=9606 GN=CMAS PE=1 SV=2	CMAS	26.563	12	3	8	3	434	48.3	7.93	0.784	-0.35	3195778.11215627	3983682.11453976	5904204.95300979	3889135.5	625924.350772537	1551273.19705714
P11217	Glycogen phosphorylase, muscle form OS=Homo sapiens OX=9606 GN=PYGM PE=1 SV=6	PYGM	244.635	53	41	151	28	842	97	7.03	0.783	-0.35	12318051.5683356	31293174.0727607	51878654.0877571	35823838.5234375	14788542.3287257	24751206.4935703
A0A087X1Z3	Proteasome activator complex subunit 2 OS=Homo sapiens OX=9606 GN=PSME2 PE=1 SV=1	PSME2	40.357	29	5	17	5	254	29.1	6.71	0.782	-0.35	3070559.05561477	4066422.41008445	4766827.39694017	2505535.87890625	3113571.36058337	3477256.07108673
P62873	Guanine nucleotide-binding protein G(I)/G(S)/G(T) subunit beta-1 OS=Homo sapiens OX=9606 GN=GNB1 PE=1 SV=3	GNB1	7.301	9	3	7	3	340	37.4	6	0.782	-0.35	2637662.87325191	4527290.89405514	4883219.50368677	2606146.1328125	3924209.75521979	4428552.00974756
P46940	Ras GTPase-activating-like protein IQGAP1 OS=Homo sapiens OX=9606 GN=IQGAP1 PE=1 SV=1	IQGAP1	48.701	7	7	14	7	1657	189.1	6.48	0.781	-0.36	1204585.5167698	2193793.80654943	1532977.2404841	1163158.7734375	185103.288642413	794758.108184776
O75369-8	Isoform 8 of Filamin-B OS=Homo sapiens OX=9606 GN=FLNB	FLNB	94.017	11	18	39	15	2633	281.5	5.71	0.78	-0.36	5900723.59618087	7800970.39045238	2634476.21443826	6376152.94140625	2401621.82647273	2850940.98324885
Q8N0Y7	Probable phosphoglycerate mutase 4 OS=Homo sapiens OX=9606 GN=PGAM4 PE=3 SV=1	PGAM4	168.372	46	17	201	2	254	28.8	6.65	0.78	-0.36	255030.749995786	1502537.8992549	3286473.4032395	1073763.75	367493.223109191	873870.981131853
Q9UJY5-6	Isoform 6 of ADP-ribosylation factor-binding protein GGA1 OS=Homo sapiens OX=9606 GN=GGA1	GGA1	18.015	10	5	9	5	656	72.2	5.35	0.778	-0.36	1667587.03213246	1979854.49176618	1399514.18191279	1569256.23242188	807824.681685522	1202700.23846706
A0A087WZE9	High mobility group nucleosome-binding domain-containing protein 3 OS=Homo sapiens OX=9606 GN=HMGN3 PE=1 SV=1	HMGN3	19.318	12	2	18	2	130	13.9	9.91	0.778	-0.36	20344535.0269594	871359.484293589	13088420.1155534	10181734.1015625	12341715.152758	8557668.75857122
Q9UEY8-2	Isoform 1 of Gamma-adducin OS=Homo sapiens OX=9606 GN=ADD3	ADD3	115.627	36	23	79	20	674	75.6	6.81	0.778	-0.36	25263785.6401224	33155220.7712829	34117164.0463819	25215838.875	15773459.7641396	21479270.8373884
P30039	Phenazine biosynthesis-like domain-containing protein OS=Homo sapiens OX=9606 GN=PBLD PE=1 SV=2	PBLD	10.574	13	3	4	3	288	31.8	6.52	0.777	-0.36	2565630.26493055	1002183.81699571	1453930.16643576	924142.09375	1878039.33573308
Q9NWV4	UPF0587 protein C1orf123 OS=Homo sapiens OX=9606 GN=C1orf123 PE=1 SV=1	C1orf123	31.397	44	5	15	5	160	18	5.01	0.775	-0.37	9105847.14040616	9274485.77474944	10426873.1097305	12785539.25	4480811.98860609	7875340.22001047
P43034	Platelet-activating factor acetylhydrolase IB subunit alpha OS=Homo sapiens OX=9606 GN=PAFAH1B1 PE=1 SV=2	PAFAH1B1	90.536	45	19	59	18	410	46.6	7.37	0.775	-0.37	20744266.7882435	29659934.500756	32284476.0111198	30951540	6984718.95121678	17443951.5010168
P62937	Peptidyl-prolyl cis-trans isomerase A OS=Homo sapiens OX=9606 GN=PPIA PE=1 SV=2	PPIA	100.302	55	14	140	14	165	18	7.81	0.775	-0.37	1301919046.27009	1268597400.99412	1344405648.97464	1190236527.71875	606347715.250372	1296713451.17672
Q68DU8	BTB/POZ domain-containing protein KCTD16 OS=Homo sapiens OX=9606 GN=KCTD16 PE=1 SV=1	KCTD16	7.97	7	3	10	2	428	49.1	8.09	0.775	-0.37	262135.983424829	1108369.05365313	722724.914492842	262515.625	203151.67240807	1134664.35846468
P14868	Aspartate--tRNA ligase, cytoplasmic OS=Homo sapiens OX=9606 GN=DARS PE=1 SV=2	DARS	24.208	16	6	14	6	501	57.1	6.55	0.775	-0.37	1131606.32067864	5790281.7934016	6934921.50721705	4962149.09375	1727915.84672288	4073743.20818968
Q96C19	EF-hand domain-containing protein D2 OS=Homo sapiens OX=9606 GN=EFHD2 PE=1 SV=1	EFHD2	103.414	52	18	61	16	240	26.7	5.2	0.775	-0.37	95142733.4293087	44183570.0212889	48958517.8263383	45374174.53125	37633014.9411694	41777131.7015587
Q01082	Spectrin beta chain, non-erythrocytic 1 OS=Homo sapiens OX=9606 GN=SPTBN1 PE=1 SV=2	SPTBN1	1809.73	76	214	1000	198	2364	274.4	5.57	0.774	-0.37	703999923.707832	1046835505.54957	1035506449.57574	761467009.957031	635048769.634552	695968806.064251
Q14894	Ketimine reductase mu-crystallin OS=Homo sapiens OX=9606 GN=CRYM PE=1 SV=1	CRYM	238.981	67	22	133	22	314	33.8	5.14	0.774	-0.37	78970464.8410582	153703820.813011	140633444.570925	118351110.40625	82995189.7325465	147961072.150668
Q9P2U7	Vesicular glutamate transporter 1 OS=Homo sapiens OX=9606 GN=SLC17A7 PE=2 SV=1	SLC17A7	3.719	3	2	4	2	560	61.6	7.47	0.772	-0.37	811138.571330512	1378230.20819416	2587004.46932134	428696.53125	1061938.22225229	1246098.1985009
P07741	Adenine phosphoribosyltransferase OS=Homo sapiens OX=9606 GN=APRT PE=1 SV=2	APRT	30.745	28	5	20	5	180	19.6	6.02	0.772	-0.37	7038980.78336863	6645709.40963126	6127852.3866211	5061638.359375	4342738.64553123	5300699.51457535
P78371	T-complex protein 1 subunit beta OS=Homo sapiens OX=9606 GN=CCT2 PE=1 SV=4	CCT2	184.507	63	28	108	28	535	57.5	6.46	0.772	-0.37	20305113.8140158	49852002.1902799	52031806.316517	36398633.9140625	15599499.8315087	36113339.4088944
Q99961	Endophilin-A2 OS=Homo sapiens OX=9606 GN=SH3GL1 PE=1 SV=1	SH3GL1	69.257	42	18	68	8	368	41.5	5.43	0.772	-0.37	5236280.94591148	10190340.9390423	9409238.98673924	6537417.5625	5311344.9171945	7460876.92950574
P50991	T-complex protein 1 subunit delta OS=Homo sapiens OX=9606 GN=CCT4 PE=1 SV=4	CCT4	163.634	47	21	83	21	539	57.9	7.83	0.772	-0.37	16866625.4815088	38028815.6806403	45068534.4884616	22924689.765625	16435347.586122	38376643.8143699
Q96KP4	Cytosolic non-specific dipeptidase OS=Homo sapiens OX=9606 GN=CNDP2 PE=1 SV=2	CNDP2	372.656	69	41	227	41	475	52.8	5.97	0.772	-0.37	249720275.854968	450608694.862444	192881938.737163	338968725.90625	104490463.317058	256880288.059515
P26583	High mobility group protein B2 OS=Homo sapiens OX=9606 GN=HMGB2 PE=1 SV=2	HMGB2	39.22	29	9	32	7	209	24	7.81	0.771	-0.37	10761723.8566754	8139343.10765062	6778397.75827242	9206595.1875	4860471.66579363	5894532.68204586
Q99963-3	Isoform 3 of Endophilin-A3 OS=Homo sapiens OX=9606 GN=SH3GL3	SH3GL3	66.616	43	11	38	11	355	40.2	5.12	0.771	-0.38	9548987.95094385	17214029.5994072	11133245.5540442	9939760.75	11599880.5089773	11052521.4670199
O43175	D-3-phosphoglycerate dehydrogenase OS=Homo sapiens OX=9606 GN=PHGDH PE=1 SV=4	PHGDH	119.69	47	21	80	21	533	56.6	6.71	0.771	-0.38	39747404.0231511	59340628.1965583	48796162.5477284	51349244.71875	18351882.4047172	36531383.4947564
P61201	COP9 signalosome complex subunit 2 OS=Homo sapiens OX=9606 GN=COPS2 PE=1 SV=1	COPS2	102.392	53	16	42	16	443	51.6	5.53	0.769	-0.38	5974639.80398439	13564432.5706388	15341956.6931146	11348110.59375	2828954.43921846	9387832.87080244
P61978-3	Isoform 3 of Heterogeneous nuclear ribonucleoprotein K OS=Homo sapiens OX=9606 GN=HNRNPK	HNRNPK	150.482	60	22	88	22	440	48.5	5.54	0.769	-0.38	37121189.1134051	41000962.1724286	37790377.3654653	30889588.7421875	29251252.9802436	19255631.1122539
P48147	Prolyl endopeptidase OS=Homo sapiens OX=9606 GN=PREP PE=1 SV=2	PREP	86.09	29	17	45	17	710	80.6	5.86	0.768	-0.38	12494535.3178885	18146319.2209913	25372790.0630881	24824732.0625	2725362.59520234	9315086.57354361
P61163	Alpha-centractin OS=Homo sapiens OX=9606 GN=ACTR1A PE=1 SV=1	ACTR1A	147.945	74	16	63	11	376	42.6	6.64	0.765	-0.39	17399126.8122493	24832420.975636	34721173.2811444	21982747.625	6458005.75565442	14812009.7681951
Q32Q12	Nucleoside diphosphate kinase OS=Homo sapiens OX=9606 GN=NME1-NME2 PE=1 SV=1	NME1-NME2	106.56	66	15	82	6	292	32.6	8.48	0.764	-0.39	98780966.6890438	137714633.595979	186002712.303071	31910476.59375	136197672.652674	117968859.934302
A0A0A0MSS8	Aldo-keto reductase family 1 member C3 OS=Homo sapiens OX=9606 GN=AKR1C3 PE=1 SV=1	AKR1C3	14.409	12	3	8	3	323	36.8	7.94	0.764	-0.39	785509.228420652	4451852.479778	3234890.85093525	2370850.3125		2846072.61122789
E9PCR7	2-oxoglutarate dehydrogenase, mitochondrial OS=Homo sapiens OX=9606 GN=OGDH PE=1 SV=1	OGDH	36.825	14	10	18	6	1038	117.6	6.92	0.764	-0.39	943238.003591915	2777428.64390306	4672214.40328594	1843934.82421875	951802.322699116	2005962.81306631
B7Z6Z4	Myosin light polypeptide 6 OS=Homo sapiens OX=9606 GN=MYL6 PE=1 SV=1	MYL6	21.977	22	4	14	4	238	26.7	5.08	0.762	-0.39	4386612.31462143	5278018.40512233	4969955.40147485	4791874.4921875	3347820.13999549	4166655.0058949
O00273	DNA fragmentation factor subunit alpha OS=Homo sapiens OX=9606 GN=DFFA PE=1 SV=1	DFFA	10.931	10	2	2	2	331	36.5	4.79	0.762	-0.39		1030583.24666164	603936.081819048	716770.125		504076.425735319
Q71U36	Tubulin alpha-1A chain OS=Homo sapiens OX=9606 GN=TUBA1A PE=1 SV=1	TUBA1A	340.036	61	32	227	12	451	50.1	5.06	0.761	-0.39	219505299.977034	468316768.080252	1553079392.08802	329234628.46875	194158749.615809	769713727.686273
O00232	26S proteasome non-ATPase regulatory subunit 12 OS=Homo sapiens OX=9606 GN=PSMD12 PE=1 SV=3	PSMD12	16.315	11	3	5	3	456	52.9	7.65	0.76	-0.4		634699.659576567	351249.31168391	333527.34375		89258.2016561618
Q01484	Ankyrin-2 OS=Homo sapiens OX=9606 GN=ANK2 PE=1 SV=4	ANK2	412.732	25	69	186	4	3957	433.4	5.14	0.76	-0.4	46813278.5195521	91759849.8876054	133638481.462826	45281632.578125	54957017.6769634	51661425.244067
Q02790	Peptidyl-prolyl cis-trans isomerase FKBP4 OS=Homo sapiens OX=9606 GN=FKBP4 PE=1 SV=3	FKBP4	99.012	54	19	49	19	459	51.8	5.43	0.759	-0.4	18888300.6749418	29375953.01358	22893086.1150432	21416237.75	3833969.10229104	16384156.0653764
O14964	Hepatocyte growth factor-regulated tyrosine kinase substrate OS=Homo sapiens OX=9606 GN=HGS PE=1 SV=1	HGS	43.919	15	10	27	10	777	86.1	6.16	0.756	-0.4	4360013.21745161	10598472.5057365	5688025.14934307	3690388	1251316.28932781	4782533.14717304
P30044	Peroxiredoxin-5, mitochondrial OS=Homo sapiens OX=9606 GN=PRDX5 PE=1 SV=4	PRDX5	120.862	40	13	74	13	214	22.1	8.7	0.755	-0.4	54341719.7620201	88436650.4841687	99628290.1146929	67257615.125	31028847.6624672	100375525.576969
P17677	Neuromodulin OS=Homo sapiens OX=9606 GN=GAP43 PE=1 SV=1	GAP43	178.155	80	17	108	16	238	24.8	4.72	0.755	-0.4	265477846.338874	262224006.970357	210637887.528399	147228578.953125	338968078.870084	187069526.93122
Q7L0J3	Synaptic vesicle glycoprotein 2A OS=Homo sapiens OX=9606 GN=SV2A PE=1 SV=1	SV2A	24.499	8	5	10	5	742	82.6	5.57	0.754	-0.41	1993439.38085936	5609345.7189326	8630956.0613433	1598940.703125	4299326.91139211	3699227.18316378
Q14011	Cold-inducible RNA-binding protein OS=Homo sapiens OX=9606 GN=CIRBP PE=1 SV=1	CIRBP	21.002	34	4	6	4	172	18.6	9.51	0.754	-0.41	635155.928863949	441299.326522335	1588711.44986487	1165375.78125		200350.675773049
P14625	Endoplasmin OS=Homo sapiens OX=9606 GN=HSP90B1 PE=1 SV=1	HSP90B1	145.979	36	27	85	25	803	92.4	4.84	0.754	-0.41	22359923.354246	40450977.8065572	67815376.8340566	26055953.09375	12511037.5542655	36091849.5814054
P16152	Carbonyl reductase [NADPH] 1 OS=Homo sapiens OX=9606 GN=CBR1 PE=1 SV=3	CBR1	197.112	70	22	122	18	277	30.4	8.32	0.753	-0.41	268002328.98914	264539554.430839	205671999.112029	182257260.6875	47503580.755454	228822557.347643
Q8TBC4	NEDD8-activating enzyme E1 catalytic subunit OS=Homo sapiens OX=9606 GN=UBA3 PE=1 SV=2	UBA3	56.538	32	9	19	9	463	51.8	5.45	0.753	-0.41	3440237.891137	3828543.24150151	2896412.12475972	3511441	1845352.56331603	2097980.21112285
P68371	Tubulin beta-4B chain OS=Homo sapiens OX=9606 GN=TUBB4B PE=1 SV=1	TUBB4B	322.513	54	28	209	3	445	49.8	4.89	0.753	-0.41	242502757.973893	487563438.295417	1673701929.96998	349669045.125	207117981.932686	853770764.42549
P35222	Catenin beta-1 OS=Homo sapiens OX=9606 GN=CTNNB1 PE=1 SV=1	CTNNB1	12.08	6	4	11	3	781	85.4	5.86	0.753	-0.41	1398905.38469858	2098634.90907789	2869089.95545807	1279280	882540.584371913	1413988.8232319
Q9BXJ9	N-alpha-acetyltransferase 15, NatA auxiliary subunit OS=Homo sapiens OX=9606 GN=NAA15 PE=1 SV=1	NAA15	23.252	9	5	7	5	866	101.2	7.42	0.752	-0.41	1934768.45292137	1974660.53907214	2385061.67330378	1231160.5078125		1291356.94694267
P13796	Plastin-2 OS=Homo sapiens OX=9606 GN=LCP1 PE=1 SV=6	LCP1	52.924	26	10	24	9	627	70.2	5.43	0.752	-0.41	3866412.74464508	5306305.33092628	7857268.17608582	4548320.125	2580089.29877309	693494.817827456
Q9UK45	U6 snRNA-associated Sm-like protein LSm7 OS=Homo sapiens OX=9606 GN=LSM7 PE=1 SV=1	LSM7	21.969	43	3	6	3	103	11.6	5.27	0.751	-0.41	83538.21020807	73099.9927759189	97334.492199202	62769.5859375	115453.709139029	52721.5720757791
Q9Y266	Nuclear migration protein nudC OS=Homo sapiens OX=9606 GN=NUDC PE=1 SV=1	NUDC	57.198	31	11	26	11	331	38.2	5.38	0.749	-0.42	9757397.04968174	13860262.7566795	13307964.3573354	10059832.5625	5945849.57362945	10868444.5058563
P23246	Splicing factor, proline- and glutamine-rich OS=Homo sapiens OX=9606 GN=SFPQ PE=1 SV=2	SFPQ	59.48	26	11	36	11	707	76.1	9.44	0.748	-0.42	9225795.11145449	8620002.12896496	14097387.7265691	10140012.03125	3933606.96227611	3919646.83697848
Q16643-3	Isoform 3 of Drebrin OS=Homo sapiens OX=9606 GN=DBN1	DBN1	74.727	23	12	28	12	695	76.3	4.51	0.747	-0.42	6274359.84403066	20563801.6766698	20077579.2116677	13056700.625	9139562.40980624	10058348.4175942
E7EVH7	Uncharacterized protein OS=Homo sapiens OX=9606 PE=4 SV=1		41.41	14	6	10	6	732	83.6	7.31	0.747	-0.42	1003429.53184787	2673966.08122245	1762770.71591022	383542.625	143803.345491964	317188.977478893
O95197	Reticulon-3 OS=Homo sapiens OX=9606 GN=RTN3 PE=1 SV=2	RTN3	53.492	15	11	33	10	1032	112.5	4.96	0.746	-0.42	7491895.75454636	17551776.4040775	27067906.7354917	13086275.6875	9215400.22802959	8096943.6176581
P84103	Serine/arginine-rich splicing factor 3 OS=Homo sapiens OX=9606 GN=SRSF3 PE=1 SV=1	SRSF3	7.124	18	2	6	2	164	19.3	11.65	0.746	-0.42	1422330.67271706	815671.811040353	2112594.88908377	798940.875	2640575.73700944	746510.027413959
Q5JUW8	Discs, large homolog 3 (Neuroendocrine-dlg, Drosophila), isoform CRA_b OS=Homo sapiens OX=9606 GN=DLG3 PE=1 SV=1	DLG3	14.966	7	4	8	4	849	93.5	7.05	0.744	-0.43	1949606.61860867	1288632.48385426	2866219.41347925	1750742.8125	1467399.81152499	518122.703094956
P09936	Ubiquitin carboxyl-terminal hydrolase isozyme L1 OS=Homo sapiens OX=9606 GN=UCHL1 PE=1 SV=2	UCHL1	269.092	91	20	216	20	223	24.8	5.48	0.744	-0.43	1054716423.19511	1490450139.67481	1397559727.83453	1061479022.92188	243939699.201643	1020385938.53189
A0A0A0MRI2	Sorting nexin OS=Homo sapiens OX=9606 GN=SNX6 PE=1 SV=1	SNX6	34.983	14	5	9	5	418	47.8	6.43	0.743	-0.43	1873281.17726617	3875213.38619044	3009422.10243822	2386417.1875	419776.033268234	1645790.19085132
Q9ULV4-3	Isoform 3 of Coronin-1C OS=Homo sapiens OX=9606 GN=CORO1C	CORO1C	84.628	24	13	47	13	527	58.9	7.75	0.74	-0.43	15810000.9457437	20232868.3825661	17117527.9795606	11685859.953125	9586020.89941079	14853614.2205216
P35268	60S ribosomal protein L22 OS=Homo sapiens OX=9606 GN=RPL22 PE=1 SV=2	RPL22	17.418	35	4	14	4	128	14.8	9.19	0.74	-0.44	2082948.18384463	3888202.56825208	9038269.94388788	1952103.734375	3214158.64038367	2328353.98883423
O14773	Tripeptidyl-peptidase 1 OS=Homo sapiens OX=9606 GN=TPP1 PE=1 SV=2	TPP1	54.292	17	6	25	6	563	61.2	6.48	0.739	-0.44	15106095.9375795	22183252.5718616	23840610.9917532	14456310.90625	13263334.2392004	18732548.8984284
Q14376	UDP-glucose 4-epimerase OS=Homo sapiens OX=9606 GN=GALE PE=1 SV=2	GALE	24.053	28	5	10	5	348	38.3	6.73	0.739	-0.44	2201167.28131351	2299316.0152011	1793157.4019474	3929177.8125	1090258.84921296	1458579.20048548
Q16537	Serine/threonine-protein phosphatase 2A 56 kDa regulatory subunit epsilon isoform OS=Homo sapiens OX=9606 GN=PPP2R5E PE=1 SV=1	PPP2R5E	18.895	13	5	16	5	467	54.7	6.95	0.739	-0.44	3290388.70226238	3966479.41763664	4197199.05012231	5026335.40625	1991928.38822233	2703298.60307447
O60749	Sorting nexin-2 OS=Homo sapiens OX=9606 GN=SNX2 PE=1 SV=2	SNX2	43.926	19	6	13	6	519	58.4	5.12	0.738	-0.44	4229783.99064705	5678097.87571008	5863835.62062967	3313110.40625	1442354.32755698	3218223.15585746
P02750	Leucine-rich alpha-2-glycoprotein OS=Homo sapiens OX=9606 GN=LRG1 PE=1 SV=2	LRG1	21.452	25	5	7	5	347	38.2	6.95	0.737	-0.44	1765226.20968828	6212746.1654604	2811323.76095361	1836581.21875	1052875.65718602	1115629.84287826
P68402	Platelet-activating factor acetylhydrolase IB subunit beta OS=Homo sapiens OX=9606 GN=PAFAH1B2 PE=1 SV=1	PAFAH1B2	70.323	48	9	61	9	229	25.6	5.92	0.737	-0.44	53955439.8752211	48487282.2539285	41264318.0278507	36835842.15625	32724995.2580101	33503656.6347238
Q96EY8	Cob(I)yrinic acid a,c-diamide adenosyltransferase, mitochondrial OS=Homo sapiens OX=9606 GN=MMAB PE=1 SV=1	MMAB	5.937	16	2	4	2	250	27.4	8.6	0.737	-0.44		491183.919551615	335322.398514101	321374.21875	213612.48631616	407311.909605536
P10451-5	Isoform 5 of Osteopontin OS=Homo sapiens OX=9606 GN=SPP1	SPP1	45.412	41	8	20	8	300	33.8	4.61	0.736	-0.44	19319169.6265416	9535102.76436788	313268.236611664	10322973.6875	3476184.2269484	1856137.6883653
Q9Y315	Deoxyribose-phosphate aldolase OS=Homo sapiens OX=9606 GN=DERA PE=1 SV=2	DERA	15.399	11	2	2	2	318	35.2	8.94	0.735	-0.44	116591.665906714	491990.587613435	544866.047021778	851882.1875	220201.174474983
Q96GY0	Zinc finger C2HC domain-containing protein 1A OS=Homo sapiens OX=9606 GN=ZC2HC1A PE=1 SV=2	ZC2HC1A	19.165	19	5	11	5	325	35.1	9.82	0.735	-0.44	1678395.34949186	3331874.81357586	4986545.67560425	3151680.078125	1139148.21758517	2488860.6867749
P28676	Grancalcin OS=Homo sapiens OX=9606 GN=GCA PE=1 SV=2	GCA	11.678	26	4	5	4	217	24	5.21	0.734	-0.45	851341.035352129	968400.460848616	783663.705509282	770395.5625	531957.440441028	797637.115033494
Q13409	Cytoplasmic dynein 1 intermediate chain 2 OS=Homo sapiens OX=9606 GN=DYNC1I2 PE=1 SV=3	DYNC1I2	9.994	6	2	2	2	638	71.4	5.2	0.733	-0.45	305790.84849222	398787.835487805		280684.96875	233722.836811154
P17600	Synapsin-1 OS=Homo sapiens OX=9606 GN=SYN1 PE=1 SV=3	SYN1	456.872	83	47	328	3	705	74.1	9.83	0.732	-0.45	526417022.47744	948635083.269899	1053253892.21926	530517270.5	622025241.804667	548843589.070124
Q9Y6X4	Soluble lamin-associated protein of 75 kDa OS=Homo sapiens OX=9606 GN=FAM169A PE=1 SV=2	FAM169A	15.229	13	4	6	4	670	74.9	4.6	0.731	-0.45	2536651.2659875	2791234.13773752	1007136.50495547	2124149.0625	596868.458442564	1391709.04845255
P40227	T-complex protein 1 subunit zeta OS=Homo sapiens OX=9606 GN=CCT6A PE=1 SV=3	CCT6A	192.754	45	27	109	27	531	58	6.68	0.73	-0.45	21829114.1736951	47254512.0731835	67674910.1419758	33140898.65625	10426795.2257645	39220932.0352169
Q9BV79	Enoyl-[acyl-carrier-protein] reductase, mitochondrial OS=Homo sapiens OX=9606 GN=MECR PE=1 SV=2	MECR	10.566	15	2	7	2	373	40.4	8.76	0.73	-0.45	1397338.45619073		1367616.5192691	1572466.5		647018.251533116
P07099	Epoxide hydrolase 1 OS=Homo sapiens OX=9606 GN=EPHX1 PE=1 SV=1	EPHX1	48.927	31	7	22	7	455	52.9	7.25	0.729	-0.46	3132070.60913848	6376431.2238253	8649541.94321898	4360187.64453125	3411714.56336822	4496594.41337588
O14618	Copper chaperone for superoxide dismutase OS=Homo sapiens OX=9606 GN=CCS PE=1 SV=1	CCS	28.333	24	4	11	4	274	29	5.58	0.729	-0.46	2591358.09895654	3142952.46544532	3690077.76031943	1939976.6875	1268175.94511876	2520223.82697662
Q07021	Complement component 1 Q subcomponent-binding protein, mitochondrial OS=Homo sapiens OX=9606 GN=C1QBP PE=1 SV=1	C1QBP	48.613	40	5	18	5	282	31.3	4.84	0.729	-0.46	1669290.97634574	4799290.09775471	3788921.09597166	976532.25	2757769.97103094	3473150.4490931
A0A0R4J2E6	ELAV-like protein OS=Homo sapiens OX=9606 GN=ELAVL4 PE=1 SV=1	ELAVL4	10.601	10	4	10	1	402	44.5	9.38	0.727	-0.46	2823544.33277018	1641179.50278554	2347007.42395656	1916213.1796875	5698292.71618913	431706.541073838
L7N2F9	Uncharacterized protein (Fragment) OS=Homo sapiens OX=9606 PE=4 SV=1		66.765	44	6	29	2	121	13.1	7.96	0.727	-0.46	28594926.0524628	39645912.3757924	49141373.7907163	24186732.0625	35970394.346777	28778491.7956379
Q9BT78	COP9 signalosome complex subunit 4 OS=Homo sapiens OX=9606 GN=COPS4 PE=1 SV=1	COPS4	81.794	44	12	42	12	406	46.2	5.83	0.727	-0.46	12723301.3997903	19238937.3496818	13052671.2505013	10871600.90625	12991031.5391096	9400751.73178126
P40123	Adenylyl cyclase-associated protein 2 OS=Homo sapiens OX=9606 GN=CAP2 PE=1 SV=1	CAP2	15.18	8	4	11	3	477	52.8	6.37	0.726	-0.46	2050669.4642475	3191087.35625149	2970957.42013988	2020449.84375	2043151.82891085
O75936	Gamma-butyrobetaine dioxygenase OS=Homo sapiens OX=9606 GN=BBOX1 PE=1 SV=1	BBOX1	34.603	21	7	15	7	387	44.7	6.74	0.726	-0.46	3100982.98054887	3964671.21267333	3550659.65538566	3128945.34375	2342074.21218265	2058588.40172639
P04792	Heat shock protein beta-1 OS=Homo sapiens OX=9606 GN=HSPB1 PE=1 SV=2	HSPB1	34.42	43	6	19	6	205	22.8	6.4	0.726	-0.46	4183958.718626	9903874.10101669	12160806.6338514	3669733.125	6149430.56958167	9863415.78353644
P12081	Histidine--tRNA ligase, cytoplasmic OS=Homo sapiens OX=9606 GN=HARS PE=1 SV=2	HARS	44.605	17	10	23	10	509	57.4	5.88	0.725	-0.46	7309777.92033615	15555758.3206943	12660275.5910601	5122090.625	1111487.38518981	4734596.84987723
Q86UP2	Kinectin OS=Homo sapiens OX=9606 GN=KTN1 PE=1 SV=1	KTN1	25.038	8	8	12	8	1357	156.2	5.64	0.724	-0.47	4901423.11755019	7250681.32357153	4278508.40454433	3188944.34375	2978689.69327075	4887771.33919409
P62753	40S ribosomal protein S6 OS=Homo sapiens OX=9606 GN=RPS6 PE=1 SV=1	RPS6	41.925	31	9	9	9	249	28.7	10.84	0.724	-0.47	1455148.75572602	5336321.59187486	23791951.8836341	2286918	3180227.6626698	2158789.62347729
O94826	Mitochondrial import receptor subunit TOM70 OS=Homo sapiens OX=9606 GN=TOMM70 PE=1 SV=1	TOMM70	15.564	12	5	6	5	608	67.4	7.12	0.723	-0.47	496547.024246337	1855933.20791912	1894166.45722566	885522.3125	885766.869440757	936358.371681218
Q13885	Tubulin beta-2A chain OS=Homo sapiens OX=9606 GN=TUBB2A PE=1 SV=1	TUBB2A	311.454	55	28	218	2	445	49.9	4.89	0.723	-0.47	67713931.0780355	147883957.338682	603946642.862847	120864948.75	61146174.5123037	282111407.133785
P49368	T-complex protein 1 subunit gamma OS=Homo sapiens OX=9606 GN=CCT3 PE=1 SV=4	CCT3	139.191	49	20	84	20	545	60.5	6.49	0.723	-0.47	20285045.6838344	44311182.4858466	63436199.2282469	29297223.8671875	10277820.811151	37547825.0559492
Q9UBB4	Ataxin-10 OS=Homo sapiens OX=9606 GN=ATXN10 PE=1 SV=1	ATXN10	9.094	4	2	5	2	475	53.5	5.25	0.721	-0.47		1195833.15725585	960242.993753141	812015.9375	276193.282848429	748931.438764711
Q96I99-2	Isoform 2 of Succinate--CoA ligase [GDP-forming] subunit beta, mitochondrial OS=Homo sapiens OX=9606 GN=SUCLG2	SUCLG2	13.773	11	4	5	4	440	47.7	6.43	0.72	-0.47	534326.41519421	1613272.22261801		1278452.1875		835892.871833972
A0A0C4DFN3	Monoglyceride lipase OS=Homo sapiens OX=9606 GN=MGLL PE=1 SV=1	MGLL	15.042	16	3	5	3	313	34.3	6.58	0.719	-0.48	990610.36697529	2710323.60368663	2150619.3169453	1486252.15625	1093153.38163496	622105.434764647
P63244	Receptor of activated protein C kinase 1 OS=Homo sapiens OX=9606 GN=RACK1 PE=1 SV=3	RACK1	14.503	12	3	4	3	317	35.1	7.69	0.718	-0.48	405397.213637466	1760715.30447767	3095436.08420361	379047.25	814737.034262905	614602.385201635
Q9BXW6	Oxysterol-binding protein-related protein 1 OS=Homo sapiens OX=9606 GN=OSBPL1A PE=1 SV=2	OSBPL1A	64.108	18	8	24	8	950	108.4	6.38	0.717	-0.48	4940148.02321291	7265543.28869163	7963104.17372816	5338879.3359375	283504.287480607	4436689.00954365
P26447	Protein S100-A4 OS=Homo sapiens OX=9606 GN=S100A4 PE=1 SV=1	S100A4	4.86	19	2	7	2	101	11.7	6.11	0.715	-0.48	2071759.86131606	1793518.70770265	1728266.56013634	1722917.125	1064758.53044311	1506001.14116188
A0A087WW66	26S proteasome non-ATPase regulatory subunit 1 OS=Homo sapiens OX=9606 GN=PSMD1 PE=1 SV=1	PSMD1	10.097	8	4	6	4	953	105.8	5.41	0.714	-0.49	240802.424437266	2069352.44853035	2384491.69469316	1559061.15625	1057453.34315075	967409.146051962
P36542	ATP synthase subunit gamma, mitochondrial OS=Homo sapiens OX=9606 GN=ATP5F1C PE=1 SV=1	ATP5F1C	14.723	19	3	4	3	298	33	9.22	0.714	-0.49	835275.869639489		1059918.34458983	624901.375	842933.235862216	569431.733588827
P06737	Glycogen phosphorylase, liver form OS=Homo sapiens OX=9606 GN=PYGL PE=1 SV=4	PYGL	72.705	13	14	70	2	847	97.1	7.17	0.714	-0.49	2685531.62515398	1821477.19835453	1196724.59506765	1174219.125	1358150.09237488	1097028.3027618
Q15365	Poly(rC)-binding protein 1 OS=Homo sapiens OX=9606 GN=PCBP1 PE=1 SV=2	PCBP1	56.22	36	8	26	5	356	37.5	7.09	0.714	-0.49	9856467.94123939	16534641.9437387	18732996.9956633	9976157.34375	11791012.4170387	8814795.58553225
Q6NV74	Uncharacterized protein KIAA1211-like OS=Homo sapiens OX=9606 GN=KIAA1211L PE=1 SV=3	KIAA1211L	16.809	6	3	5	3	962	102.1	7.96	0.712	-0.49	2878478.97913993	2753254.16611728	3510485.63453843	1987100.25	2511959.41715949	2042340.93030731
P25098	Beta-adrenergic receptor kinase 1 OS=Homo sapiens OX=9606 GN=GRK2 PE=1 SV=2	GRK2	17.092	10	5	8	5	689	79.5	7.28	0.711	-0.49		481896.861159201	1327760.22452263	348956.71875		464015.885824641
P27361	Mitogen-activated protein kinase 3 OS=Homo sapiens OX=9606 GN=MAPK3 PE=1 SV=4	MAPK3	128.588	57	20	80	16	379	43.1	6.74	0.711	-0.49	17636497.6835657	39566205.7684793	31263383.0793033	22569942	4852273.00468088	28286459.2844003
Q12765-2	Isoform 2 of Secernin-1 OS=Homo sapiens OX=9606 GN=SCRN1	SCRN1	159.798	32	17	146	17	434	48.7	4.78	0.711	-0.49	131075786.948926	176789448.52829	150673018.309758	120126740.734375	47115034.304126	124525585.583842
P31323	cAMP-dependent protein kinase type II-beta regulatory subunit OS=Homo sapiens OX=9606 GN=PRKAR2B PE=1 SV=3	PRKAR2B	87.501	29	10	57	8	418	46.3	4.92	0.711	-0.49	8340199.63238036	18561312.2057198	17930026.4877273	11941149.9023438	3393696.7689534	13182629.9225768
A0A0J9YXJ0	CUGBP Elav-like family member 2 OS=Homo sapiens OX=9606 GN=CELF2 PE=1 SV=1	CELF2	27.947	17	5	14	5	533	57.1	8.94	0.711	-0.49	2262492.54483119	2638650.93961225	2662357.34816805	1194447.375	4709758.40288979	1074984.44410389
Q9NRN7	L-aminoadipate-semialdehyde dehydrogenase-phosphopantetheinyl transferase OS=Homo sapiens OX=9606 GN=AASDHPPT PE=1 SV=2	AASDHPPT	24.072	31	7	25	7	309	35.8	6.8	0.711	-0.49	5018973.03111857	7984564.73007123	5700298.66031637	4357389.15625	880681.915308954	4629757.98058528
Q8NI08	Nuclear receptor coactivator 7 OS=Homo sapiens OX=9606 GN=NCOA7 PE=1 SV=2	NCOA7	5.41	3	2	2	2	942	106.1	5.59	0.708	-0.5	850028.459193594	2334291.90679546	1937520.497959	1099846.875	601401.692973445	828533.80049214
P78362-2	Isoform 2 of SRSF protein kinase 2 OS=Homo sapiens OX=9606 GN=SRPK2	SRPK2	12.643	10	3	6	3	699	79	5.22	0.707	-0.5	1072937.11729327	1799855.30290647	1154854.71009104	1395744.40625	589982.003657076	567265.220686105
Q99627	COP9 signalosome complex subunit 8 OS=Homo sapiens OX=9606 GN=COPS8 PE=1 SV=1	COPS8	53.91	53	6	20	6	209	23.2	5.38	0.706	-0.5	7358062.23193384	9583645.14313741	9322746.32533229	6030103.96875	3745248.54344963	7160358.59798878
Q05639	Elongation factor 1-alpha 2 OS=Homo sapiens OX=9606 GN=EEF1A2 PE=1 SV=1	EEF1A2	219.267	50	25	131	17	463	50.4	9.03	0.704	-0.51	130113565.237791	206492472.911713	198811589.281693	148869028.765625	75417458.794001	167734361.314099
B7Z2T4	Disks large homolog 2 OS=Homo sapiens OX=9606 GN=DLG2 PE=1 SV=1	DLG2	75.617	24	13	36	11	852	94.9	6.24	0.703	-0.51	24337679.9027079	50945801.9206088	46206103.8576924	18011573.90625	36664231.8301063	47537517.210963
Q9BVA1	Tubulin beta-2B chain OS=Homo sapiens OX=9606 GN=TUBB2B PE=1 SV=1	TUBB2B	311.185	55	28	210	2	445	49.9	4.89	0.702	-0.51	4073574.35950487	3451575.5922634	8355453.88504332	1914469.5	1829548.96729645	4951940.6481341
P05155-3	Isoform 3 of Plasma protease C1 inhibitor OS=Homo sapiens OX=9606 GN=SERPING1	SERPING1	36.554	19	6	21	6	505	55.7	6.4	0.701	-0.51	2155891.92121781	2699596.63127533	3110434.03036317	2273261.046875	1660881.65430027	2180792.53755414
F5GYQ1	V-type proton ATPase subunit OS=Homo sapiens OX=9606 GN=ATP6V0D1 PE=1 SV=1	ATP6V0D1	6.029	5	2	10	2	392	44.6	5.14	0.7	-0.51	513333.321216645	2226173.35312131	3857132.85956689	1322908.5625	2068638.30975608	2160647.4133715
Q9Y5X3	Sorting nexin-5 OS=Homo sapiens OX=9606 GN=SNX5 PE=1 SV=1	SNX5	22.414	20	5	7	5	404	46.8	6.76	0.699	-0.52	986240.868009461	1663249.33671531	2032533.31568104	620013.5	717373.783138008	794922.295397241
Q6UWR7	Ectonucleotide pyrophosphatase/phosphodiesterase family member 6 OS=Homo sapiens OX=9606 GN=ENPP6 PE=1 SV=2	ENPP6	43.858	29	8	23	8	440	50.2	7.99	0.696	-0.52	8878293.39983245	3775217.41737951	4240759.52322869	4178246.21875	3814118.83133749	2991411.43898782
Q9NQ48	Leucine zipper transcription factor-like protein 1 OS=Homo sapiens OX=9606 GN=LZTFL1 PE=1 SV=1	LZTFL1	40.782	42	6	10	6	299	34.6	5.36	0.696	-0.52	1277445.58459851	4884271.21111261	2393648.18491321	1933583.75		1283169.14588093
J3KQ32	Obg-like ATPase 1 OS=Homo sapiens OX=9606 GN=OLA1 PE=1 SV=1	OLA1	91.424	41	15	53	15	416	46.9	8.06	0.696	-0.52	18867659.8112554	30465913.540469	36540015.3584539	20367830.4375	7895407.21748162	23759453.7217598
P14550	Alcohol dehydrogenase [NADP(+)] OS=Homo sapiens OX=9606 GN=AKR1A1 PE=1 SV=3	AKR1A1	148.657	60	22	85	21	325	36.6	6.79	0.694	-0.53	52046225.8190271	96097758.4312599	80464288.3201362	72815915.2929688	47936865.8886966	67204605.8081529
Q13185	Chromobox protein homolog 3 OS=Homo sapiens OX=9606 GN=CBX3 PE=1 SV=4	CBX3	9.786	16	2	7	1	183	20.8	5.33	0.692	-0.53	657015.380591235	1008191.46466812	1302018.52285745	638692.5625		761841.056391292
Q5T9B7	Adenylate kinase isoenzyme 1 OS=Homo sapiens OX=9606 GN=AK1 PE=1 SV=1	AK1	140.085	61	18	91	18	210	23.4	8.6	0.69	-0.53	63013828.774314	81292707.9636507	59309849.0882655	53763372.890625	26202602.5087791	60538403.5364602
I6L894	Ankyrin-2 OS=Homo sapiens OX=9606 GN=ANK2 PE=1 SV=1	ANK2	399.294	24	66	180	1	3924	430	5.12	0.69	-0.54	759700.991919317	1089125.22048233	1014567.04647152	523958.21875	539510.028952826	961573.394027532
P39019	40S ribosomal protein S19 OS=Homo sapiens OX=9606 GN=RPS19 PE=1 SV=2	RPS19	31.936	42	7	16	3	145	16.1	10.32	0.69	-0.54	2237817.01365043	10852819.3264717	21882040.1370367	1534916.8125	2382261.72921093	3208001.74296015
Q96IU4	Protein ABHD14B OS=Homo sapiens OX=9606 GN=ABHD14B PE=1 SV=1	ABHD14B	34.804	35	5	22	5	210	22.3	6.4	0.689	-0.54	8874020.74407692	8544971.64640828	14020242.3944033	7004351.0625	6893729.4752314	9590630.08596691
Q9Y490	Talin-1 OS=Homo sapiens OX=9606 GN=TLN1 PE=1 SV=3	TLN1	164.885	18	26	61	23	2541	269.6	6.07	0.689	-0.54	12142736.7397083	15741413.353917	14326942.509231	9329772.859375	3931796.73561269	8722391.51550081
P01034	Cystatin-C OS=Homo sapiens OX=9606 GN=CST3 PE=1 SV=1	CST3	18.944	25	3	14	3	146	15.8	8.75	0.688	-0.54	24484973.9417305	23570816.0623837	21358057.3781916	34176513.625	8146875.11500254	16115096.950406
Q00765	Receptor expression-enhancing protein 5 OS=Homo sapiens OX=9606 GN=REEP5 PE=1 SV=3	REEP5	20.134	16	5	16	5	189	21.5	8.1	0.688	-0.54	4662423.50209541	9859133.86968178	7137420.65810498	3238895.09375	4273238.48082571	5552058.57647405
Q9H0Q0	Protein FAM49A OS=Homo sapiens OX=9606 GN=FAM49A PE=2 SV=1	FAM49A	23.788	28	6	16	4	323	37.3	6.01	0.688	-0.54	444476.227437551	2696715.21120178	3490564.6545609	716935.1875	645771.64541269	2204180.57911528
P06396	Gelsolin OS=Homo sapiens OX=9606 GN=GSN PE=1 SV=1	GSN	423.017	71	43	211	43	782	85.6	6.28	0.687	-0.54	278936321.228293	218153442.375523	170278427.603025	224052697.125	70888824.0201879	145770584.873046
P36959	GMP reductase 1 OS=Homo sapiens OX=9606 GN=GMPR PE=1 SV=1	GMPR	30.388	19	3	14	2	345	37.4	7.06	0.686	-0.54	1247290.45993233	794717.728855039	534629.12878368	398600.953125	611996.788865183	293516.578930928
Q6ZN40	Tropomyosin 1 (Alpha), isoform CRA_f OS=Homo sapiens OX=9606 GN=TPM1 PE=1 SV=1	TPM1	99.667	50	19	75	1	326	37.4	4.72	0.684	-0.55	814346.852372495	2675137.76466082	950536.889427718	1336514.875	714375.727191918	1153324.92717372
P15170-3	Isoform 3 of Eukaryotic peptide chain release factor GTP-binding subunit ERF3A OS=Homo sapiens OX=9606 GN=GSPT1	GSPT1	10.495	7	3	5	3	637	68.7	5.33	0.681	-0.55	574209.271711648	2718854.82936671	1686254.75645851	1014768.34375		865761.46358142
Q9H993	Protein-glutamate O-methyltransferase OS=Homo sapiens OX=9606 GN=ARMT1 PE=1 SV=1	ARMT1	13.921	17	3	7	3	441	51.1	5.76	0.679	-0.56	1497432.25655233	3298906.31441028	2891111.70764859	2264364.53125	515186.639201	2225291.55306814
Q9NZN4	EH domain-containing protein 2 OS=Homo sapiens OX=9606 GN=EHD2 PE=1 SV=2	EHD2	15.986	10	4	5	3	543	61.1	6.46	0.678	-0.56	345937.360362261	1490884.5999084	522321.601122841	532308.796875		351609.164379599
O95741-2	Isoform 2 of Copine-6 OS=Homo sapiens OX=9606 GN=CPNE6	CPNE6	75.932	24	11	31	10	612	67.6	5.91	0.678	-0.56	5117712.94270562	13608563.9489327	12108084.9918083	7311074	3268377.47476393	8069242.77786864
Q1KMD3	Heterogeneous nuclear ribonucleoprotein U-like protein 2 OS=Homo sapiens OX=9606 GN=HNRNPUL2 PE=1 SV=1	HNRNPUL2	7.105	6	3	5	3	747	85.1	4.91	0.678	-0.56	1701667.15232743	3004253.1368931	2739788.17448549	1796895.75	1480333.55533172	1816841.47208214
Q9BR76	Coronin-1B OS=Homo sapiens OX=9606 GN=CORO1B PE=1 SV=1	CORO1B	43.335	20	7	24	6	489	54.2	5.88	0.676	-0.56	6621199.18373503	8795115.63907094	7730478.70951717	6018931	1940582.98632802	5570802.43447765
P40121	Macrophage-capping protein OS=Homo sapiens OX=9606 GN=CAPG PE=1 SV=2	CAPG	81.101	43	12	45	12	348	38.5	6.19	0.675	-0.57	31023758.7103895	40044611.167072	39174314.0874119	17973413.4375	13285362.533779	26006969.6700325
P23763	Vesicle-associated membrane protein 1 OS=Homo sapiens OX=9606 GN=VAMP1 PE=1 SV=1	VAMP1	29.358	25	4	17	2	118	12.9	6.65	0.673	-0.57		1924562.86943763	2870372.1229115	576291.875	1460953.27132094	2120771.29444568
P55010	Eukaryotic translation initiation factor 5 OS=Homo sapiens OX=9606 GN=EIF5 PE=1 SV=2	EIF5	21.462	13	6	8	6	431	49.2	5.58	0.673	-0.57	1123727.29965202	4846626.90285288	4344542.40330685	925783.5625	2093888.77764595	2217081.07729515
P54578	Ubiquitin carboxyl-terminal hydrolase 14 OS=Homo sapiens OX=9606 GN=USP14 PE=1 SV=3	USP14	90.683	35	15	40	15	494	56	5.3	0.672	-0.57	13610001.3206838	28107350.9017703	29461768.2926373	18168764.4375	3879656.26667552	15795478.1112195
Q15257-2	Isoform 1 of Serine/threonine-protein phosphatase 2A activator OS=Homo sapiens OX=9606 GN=PTPA	PTPA	167.223	67	20	76	20	323	36.8	6.29	0.671	-0.58	20595010.7065469	40011477.2974768	44393258.7361008	29390070.7890625	3357961.79260853	25745205.7654958
Q12904-2	Isoform 2 of Aminoacyl tRNA synthase complex-interacting multifunctional protein 1 OS=Homo sapiens OX=9606 GN=AIMP1	AIMP1	20.792	21	4	8	4	336	37	8.65	0.67	-0.58	386861.223905287	2258410.50398694	3159484.04596848	334459.25	1349740.19031779	551634.786395814
P49821	NADH dehydrogenase [ubiquinone] flavoprotein 1, mitochondrial OS=Homo sapiens OX=9606 GN=NDUFV1 PE=1 SV=4	NDUFV1	7.863	8	2	5	2	464	50.8	8.21	0.67	-0.58	1574784.34322947	516601.338101486	173582.022727142	229418.28125	522557.643605521
O60784	Target of Myb protein 1 OS=Homo sapiens OX=9606 GN=TOM1 PE=1 SV=2	TOM1	117.234	46	14	44	14	492	53.8	4.7	0.67	-0.58	8129545.71224339	19140917.1155767	11433921.3874579	8439184.76171875	1831268.40673791	10551532.1846358
P60981	Destrin OS=Homo sapiens OX=9606 GN=DSTN PE=1 SV=3	DSTN	58.427	24	6	52	4	165	18.5	7.85	0.669	-0.58	2627098.79086647	12361917.328115	5701651.90444385	6030421.875	701177.574660625	5419163.80371742
Q13509	Tubulin beta-3 chain OS=Homo sapiens OX=9606 GN=TUBB3 PE=1 SV=2	TUBB3	286.623	59	28	203	12	450	50.4	4.93	0.669	-0.58	52304798.6515952	126508432.502297	420316030.79433	127447505.09375	25284493.7520678	222285428.379256
Q5VWC4	26S proteasome non-ATPase regulatory subunit 4 OS=Homo sapiens OX=9606 GN=PSMD4 PE=1 SV=1	PSMD4	12.752	8	2	3	2	380	41.1	4.81	0.668	-0.58	824536.122408311	2028893.62229847	1527315.53827808	1054589.875	225072.239903126	1153372.70514453
Q93050	V-type proton ATPase 116 kDa subunit a isoform 1 OS=Homo sapiens OX=9606 GN=ATP6V0A1 PE=1 SV=3	ATP6V0A1	61.158	23	15	33	15	837	96.4	6.43	0.666	-0.59	2431895.82744674	7226732.71357504	19406860.9772756	1536072.375	3224567.523421	6674485.52957166
Q8IZ83	Aldehyde dehydrogenase family 16 member A1 OS=Homo sapiens OX=9606 GN=ALDH16A1 PE=1 SV=2	ALDH16A1	16.18	7	4	9	4	802	85.1	6.79	0.665	-0.59	208980.002300914	579715.638690445	655057.474782352	1399679.96875	358164.61621133	243245.604152543
V9GYM3	Apolipoprotein A-II OS=Homo sapiens OX=9606 GN=APOA2 PE=1 SV=1	APOA2	10.054	25	4	9	4	133	14.9	8.27	0.665	-0.59	3206063.21941336	2640306.76662195	2543901.9700467	2837641.875	731022.943782488	2094065.19299982
Q10713	Mitochondrial-processing peptidase subunit alpha OS=Homo sapiens OX=9606 GN=PMPCA PE=1 SV=2	PMPCA	11.531	8	2	4	2	525	58.2	6.92	0.665	-0.59	118834.101674669	190702.628420239	175954.430704638	116944.421875	50700.7304798625	189679.374301491
F6SYF8	Dickkopf-related protein 3 OS=Homo sapiens OX=9606 GN=DKK3 PE=1 SV=1	DKK3	10.747	9	2	6	2	364	39.9	4.7	0.665	-0.59	285261.21844964	199878.518796784		209881.875	119982.575833366
Q99733-2	Isoform 2 of Nucleosome assembly protein 1-like 4 OS=Homo sapiens OX=9606 GN=NAP1L4	NAP1L4	99.851	38	14	44	12	386	44.1	4.7	0.663	-0.59	19422657.7680109	38615917.2308088	24082355.1040414	18863466.703125	11468988.3626844	26779497.2992514
Q9NSD9	Phenylalanine--tRNA ligase beta subunit OS=Homo sapiens OX=9606 GN=FARSB PE=1 SV=3	FARSB	76.528	33	20	59	20	589	66.1	6.84	0.66	-0.6	13440249.8700565	25828566.7041372	47342710.8191768	17801914.125	6073598.97455906	18187306.7140765
Q9UKG1	DCC-interacting protein 13-alpha OS=Homo sapiens OX=9606 GN=APPL1 PE=1 SV=1	APPL1	36.645	16	6	12	6	709	79.6	5.41	0.659	-0.6	3876497.67685235	5502197.63001328	4726899.85486738	4454153.15625	4067918.0422868	4998911.22576049
P35609	Alpha-actinin-2 OS=Homo sapiens OX=9606 GN=ACTN2 PE=1 SV=1	ACTN2	54.515	15	11	31	5	894	103.8	5.45	0.658	-0.6	2119120.13845984	1027619.49820892	1945812.32152528	1790021.5625	3856304.82685154	498276.308940159
P26641-2	Isoform 2 of Elongation factor 1-gamma OS=Homo sapiens OX=9606 GN=EEF1G	EEF1G	98.37	32	16	73	16	487	56.1	7.72	0.658	-0.6	45239358.8334718	73335027.3608424	78076278.9700237	50063722.984375	23425614.5014709	43847318.5030736
O95671	N-acetylserotonin O-methyltransferase-like protein OS=Homo sapiens OX=9606 GN=ASMTL PE=1 SV=3	ASMTL	39.166	18	6	8	6	621	68.8	6.07	0.657	-0.61	1938228.40367527	4770780.34183896	2509024.04311955	2674885.1796875	134386.608794818	1158337.19068199
Q13098-7	Isoform 2 of COP9 signalosome complex subunit 1 OS=Homo sapiens OX=9606 GN=GPS1	GPS1	59.589	30	10	31	10	527	59	6.32	0.656	-0.61	5406024.45880625	9949819.00935913	13310488.3329783	5349912	1516803.24140297	4742863.09552747
Q9UNS2	COP9 signalosome complex subunit 3 OS=Homo sapiens OX=9606 GN=COPS3 PE=1 SV=3	COPS3	51.647	32	8	19	8	423	47.8	6.65	0.656	-0.61	3411035.58179174	8356962.50464217	6588873.95429569	3160099.359375	1477151.52842962	5185846.82370431
O43242	26S proteasome non-ATPase regulatory subunit 3 OS=Homo sapiens OX=9606 GN=PSMD3 PE=1 SV=2	PSMD3	27.014	15	6	10	6	534	60.9	8.44	0.656	-0.61	1942187.59325011	4162634.47582485	3785781.8335381	3627141.625	1414420.09468505	2356539.13815306
P27449	V-type proton ATPase 16 kDa proteolipid subunit OS=Homo sapiens OX=9606 GN=ATP6V0C PE=1 SV=1	ATP6V0C	26.244	55	3	9	3	155	15.7	8.44	0.656	-0.61	419309.102952452	1770863.19674705	5391520.39892362	386187.6015625	1557540.36175739	1950730.43799806
P05455	Lupus La protein OS=Homo sapiens OX=9606 GN=SSB PE=1 SV=2	SSB	92.135	33	13	38	13	408	46.8	7.12	0.655	-0.61	13039301.0249246	18300857.6769482	15586897.9474009	12517528.40625	5750371.03042575	9847113.27328273
O00487	26S proteasome non-ATPase regulatory subunit 14 OS=Homo sapiens OX=9606 GN=PSMD14 PE=1 SV=1	PSMD14	15.827	21	3	9	3	310	34.6	6.52	0.653	-0.61	97185.3998580347	1132736.86314058	402920.773825327	188542.78125		160644.010044546
Q9UJU6-3	Isoform 3 of Drebrin-like protein OS=Homo sapiens OX=9606 GN=DBNL	DBNL	63.305	36	12	29	12	439	49	5.05	0.65	-0.62	6579982.52948102	17962588.4283515	15306757.4990519	4912809.078125	1566593.92057663	6399029.5192308
P54577	Tyrosine--tRNA ligase, cytoplasmic OS=Homo sapiens OX=9606 GN=YARS PE=1 SV=4	YARS	75.159	43	14	41	14	528	59.1	7.05	0.65	-0.62	12675712.1020589	22967211.3594949	17570669.4080701	13964410.40625	9862610.82433614	11765911.2127967
Q92783	Signal transducing adapter molecule 1 OS=Homo sapiens OX=9606 GN=STAM PE=1 SV=3	STAM	27.913	16	6	11	6	540	59.1	4.82	0.649	-0.62	4071093.43727168	6094149.05185485	1377415.94194889	3831568.5625	814167.997929492	1242695.01551983
P49758-3	Isoform 3 of Regulator of G-protein signaling 6 OS=Homo sapiens OX=9606 GN=RGS6	RGS6	43.052	30	8	15	8	490	56.5	7.71	0.649	-0.62	1466660.66181064	4237948.30872717	4441016.67292204	1291303.8828125	1595823.22181539	4326093.77449776
O00410-3	Isoform 3 of Importin-5 OS=Homo sapiens OX=9606 GN=IPO5	IPO5	78.1	16	14	43	14	1115	125.5	4.92	0.648	-0.63	8466044.13625182	13245114.0193368	13746551.9195773	7463372.34375	4364139.28103224	8189904.09784447
Q7L5N1	COP9 signalosome complex subunit 6 OS=Homo sapiens OX=9606 GN=COPS6 PE=1 SV=1	COPS6	55.674	38	8	25	8	327	36.1	5.73	0.645	-0.63	6510992.30023989	14432004.3456154	11925131.1156855	7383527.75	3851310.41835782	10824670.4925512
P27348	14-3-3 protein theta OS=Homo sapiens OX=9606 GN=YWHAQ PE=1 SV=1	YWHAQ	146.626	48	18	95	13	245	27.7	4.78	0.645	-0.63	31165198.8513619	57001953.6165446	53819266.2361639	34101660.9375	6482521.03065015	38046732.2918276
Q9NR45	Sialic acid synthase OS=Homo sapiens OX=9606 GN=NANS PE=1 SV=2	NANS	90.237	46	13	43	13	359	40.3	6.74	0.643	-0.64	18472692.8643011	33139639.7229431	25206893.2732923	22932081.1601563	7679399.712068	20324364.8447269
A0A0A0MTS2	Glucose-6-phosphate isomerase (Fragment) OS=Homo sapiens OX=9606 GN=GPI PE=1 SV=1	GPI	513.544	88	56	349	56	573	64.8	9.04	0.641	-0.64	439250891.393566	839720012.335779	960631037.068426	554485712.505859	205663606.22217	620222115.629872
P22694	cAMP-dependent protein kinase catalytic subunit beta OS=Homo sapiens OX=9606 GN=PRKACB PE=1 SV=2	PRKACB	105.997	63	17	63	5	351	40.6	8.78	0.641	-0.64	806689.378872081	5602122.10360808	5754301.17569976	3141621.5		2449596.53724185
Q15366-2	Isoform 2 of Poly(rC)-binding protein 2 OS=Homo sapiens OX=9606 GN=PCBP2	PCBP2	35.943	22	5	13	2	366	38.6	6.79	0.64	-0.64	1001649.74564283	2248120.11536537	2813121.76758227	1089727.625	1146532.19987571	1516376.34559802
Q9Y2J2	Band 4.1-like protein 3 OS=Homo sapiens OX=9606 GN=EPB41L3 PE=1 SV=2	EPB41L3	298.005	46	45	166	41	1087	120.6	5.19	0.632	-0.66	78780916.4988433	136682123.528538	164501417.678834	83242044.9140625	42007744.1433667	82375914.912416
Q92905	COP9 signalosome complex subunit 5 OS=Homo sapiens OX=9606 GN=COPS5 PE=1 SV=4	COPS5	32.91	24	8	29	8	334	37.6	6.54	0.631	-0.67	5381543.89308927	10515390.8923594	6809733.15721058	5973737.125	2694968.64706999	4446326.45569705
Q15370-2	Isoform 2 of Elongin-B OS=Homo sapiens OX=9606 GN=ELOB	ELOB	23.183	21	5	16	5	161	17.9	6.1	0.63	-0.67	29686741.6173146	33624573.2322395	72836649.4519845	30675195.9375	46500596.9817605	76046659.2712193
O43236-4	Isoform 4 of Septin-4 OS=Homo sapiens OX=9606 GN=SEPT4	SEPT4	23.742	10	5	24	2	493	56.6	6.55	0.63	-0.67	603115.140042887	547900.359008006	529286.631664838	583621.53125	559935.772034342	345257.742337179
P04083	Annexin A1 OS=Homo sapiens OX=9606 GN=ANXA1 PE=1 SV=2	ANXA1	83.079	40	11	30	11	346	38.7	7.02	0.63	-0.67	26696150.5360142	21327391.7023079	20411880.6118198	16632672.4375	12120426.8556564	14445281.8745664
P68366	Tubulin alpha-4A chain OS=Homo sapiens OX=9606 GN=TUBA4A PE=1 SV=1	TUBA4A	285.243	54	30	174	8	448	49.9	5.06	0.628	-0.67	8093486.7158246	21057326.9959275	71244006.8704501	14926789.328125	11800919.9845358	56019536.9994712
O95757	Heat shock 70 kDa protein 4L OS=Homo sapiens OX=9606 GN=HSPA4L PE=1 SV=3	HSPA4L	143.548	31	29	74	25	839	94.5	5.88	0.626	-0.68	25992816.4026705	39848885.7023554	69832276.9220288	19889283.1328125	16001607.7340378	19087380.8207574
Q96FC7	Phytanoyl-CoA hydroxylase-interacting protein-like OS=Homo sapiens OX=9606 GN=PHYHIPL PE=1 SV=3	PHYHIPL	45.918	31	13	42	9	376	42.5	6.42	0.625	-0.68	13920660.7045673	33913596.0837144	44350954.1002233	20867375.2148438	3895630.12799366	15848137.9969292
Q14240-2	Isoform 2 of Eukaryotic initiation factor 4A-II OS=Homo sapiens OX=9606 GN=EIF4A2	EIF4A2	120.891	66	20	81	20	408	46.5	5.48	0.623	-0.68	25513149.4910569	54559641.6793009	71286390.6249903	34568360.3125	20242349.8781871	34748980.1263141
Q9UPY8	Microtubule-associated protein RP/EB family member 3 OS=Homo sapiens OX=9606 GN=MAPRE3 PE=1 SV=1	MAPRE3	110.41	46	19	73	17	281	32	5.54	0.623	-0.68	41893700.1599546	63762659.1378333	56115381.0976418	33915706.3125	33932897.2427463	41820246.5622468
P21333	Filamin-A OS=Homo sapiens OX=9606 GN=FLNA PE=1 SV=4	FLNA	243.511	25	41	97	39	2647	280.6	6.06	0.621	-0.69	151484164.988021	172084064.35696	146710339.66097	151500347.585938	181781396.386001	152422212.862566
P01009	Alpha-1-antitrypsin OS=Homo sapiens OX=9606 GN=SERPINA1 PE=1 SV=3	SERPINA1	327.968	68	38	212	38	418	46.7	5.59	0.62	-0.69	178365754.571136	257471878.809954	264673214.680476	144230458.59375	117232570.46486	192915325.674146
Q99574	Neuroserpin OS=Homo sapiens OX=9606 GN=SERPINI1 PE=1 SV=1	SERPINI1	15.402	12	2	5	2	410	46.4	4.91	0.617	-0.7	799084.408418007	293769.98194221		134544.296875	170975.830569706	523042.297660351
P61313	60S ribosomal protein L15 OS=Homo sapiens OX=9606 GN=RPL15 PE=1 SV=2	RPL15	18.322	27	3	4	3	204	24.1	11.62	0.616	-0.7	82148.3261880516	6113302.87095651	7922951.27110041	4099493.71875		243330.999841043
E7ESC6	Exportin-7 OS=Homo sapiens OX=9606 GN=XPO7 PE=1 SV=1	XPO7	15.526	5	2	4	2	1088	124	6.48	0.616	-0.7	440921.847847021	703323.931962456	721856.408162808	290691.53125		439077.470174506
I3L504	Eukaryotic translation initiation factor 5A-1 OS=Homo sapiens OX=9606 GN=EIF5A PE=1 SV=1	EIF5A	31.335	24	5	16	5	186	20.5	5.25	0.616	-0.7	8203316.43966239	14080992.0766276	13192263.1932229	8623325.53125	2389938.53049028	7613583.62589985
Q5T0D9	Tumor protein p63-regulated gene 1-like protein OS=Homo sapiens OX=9606 GN=TPRG1L PE=1 SV=1	TPRG1L	6.315	8	2	3	2	272	30.2	7.34	0.616	-0.7	496029.351874089	1420311.44698357	1472518.90673711		662527.13023475	672211.466506859
O43390-2	Isoform 2 of Heterogeneous nuclear ribonucleoprotein R OS=Homo sapiens OX=9606 GN=HNRNPR	HNRNPR	40.472	12	7	13	3	636	71.2	8.13	0.615	-0.7	3646138.78138695	4021719.25305409	7161326.3119044	2961092.8125	1865337.7057179	1880234.19074757
Q9UBQ0	Vacuolar protein sorting-associated protein 29 OS=Homo sapiens OX=9606 GN=VPS29 PE=1 SV=1	VPS29	41.642	41	6	14	6	182	20.5	6.79	0.615	-0.7	2289560.58618098	14731296.0200317	11630321.5681178	3317554.34375	137180.671312956	7800591.8820441
Q8WUM4	Programmed cell death 6-interacting protein OS=Homo sapiens OX=9606 GN=PDCD6IP PE=1 SV=1	PDCD6IP	136.23	37	25	69	25	868	96	6.52	0.614	-0.7	32899328.713889	40319824.1237399	36670967.7309284	15814737.140625	19122894.583143	25209203.2471921
Q9BRK0-2	Isoform 2 of Receptor expression-enhancing protein 2 OS=Homo sapiens OX=9606 GN=REEP2	REEP2	21.4	19	2	7	2	254	28.4	9.54	0.614	-0.7	1895475.93950729	994067.874764545	1010203.24017061	486037.96875	1908164.57494781	992525.638724023
E9PRY8	Elongation factor 1-delta OS=Homo sapiens OX=9606 GN=EEF1D PE=1 SV=1	EEF1D	80.29	19	14	45	3	697	76.5	7.05	0.613	-0.71	13322325.7285702	26828371.8092318	23959071.1196963	14468669.7265625	4914779.20011112	11999596.5639385
Q16799-3	Isoform RTN1-C of Reticulon-1 OS=Homo sapiens OX=9606 GN=RTN1	RTN1	10.736	19	4	9	1	208	23.6	8.91	0.613	-0.71		497286.284203481	1463248.17903754	547118.75	499125.012271276
O75891-3	Isoform 3 of Cytosolic 10-formyltetrahydrofolate dehydrogenase OS=Homo sapiens OX=9606 GN=ALDH1L1	ALDH1L1	231.284	46	36	121	36	912	99.7	5.94	0.611	-0.71	49488856.8461629	88322188.2443268	145924531.994	45186375.96875	46284646.5287959	62786116.3520278
H3BN98	Uncharacterized protein (Fragment) OS=Homo sapiens OX=9606 PE=4 SV=2		19.205	24	5	8	2	237	27.2	9.55	0.611	-0.71	464408.414968496	2549680.44077226	6769597.27714763		669188.196923907	1301771.65246049
Q9UBB6-3	Isoform 3 of Neurochondrin OS=Homo sapiens OX=9606 GN=NCDN	NCDN	162.989	35	21	71	21	731	79.1	5.55	0.609	-0.72	23019610.16744	45909704.3871412	62989686.7377272	28213700.8398438	11001499.6581414	33692115.508618
Q6IBS0	Twinfilin-2 OS=Homo sapiens OX=9606 GN=TWF2 PE=1 SV=2	TWF2	40.197	30	6	8	6	349	39.5	6.84	0.602	-0.73		2223859.81404142	2608874.81027764	1356942.5	1839439.29536785	786229.480192743
Q15369	Elongin-C OS=Homo sapiens OX=9606 GN=ELOC PE=1 SV=1	ELOC	29.91	46	6	12	6	112	12.5	4.78	0.602	-0.73	1298863.93408975	9801266.18706253	11926809.7652663	2504486.84375	927134.378770659	3651567.69081299
Q9Y4G6	Talin-2 OS=Homo sapiens OX=9606 GN=TLN2 PE=1 SV=4	TLN2	87.95	11	18	26	15	2542	271.4	5.57	0.602	-0.73	2105872.16357903	9628406.36372568	10548104.2609319	1661679.53125	2972996.91409782	1085945.20127467
Q9H6K5	Proline-rich protein 36 OS=Homo sapiens OX=9606 GN=PRR36 PE=1 SV=2	PRR36	13.916	4	4	7	4	1346	132.7	10.48	0.601	-0.73	57557.2789238321	490784.977343554	327163.029558075	286618.796875	2075058.02448614	34583.3302091147
P62258	14-3-3 protein epsilon OS=Homo sapiens OX=9606 GN=YWHAE PE=1 SV=1	YWHAE	233.371	91	30	271	19	255	29.2	4.74	0.598	-0.74	513832784.672541	808938476.790977	702822063.200177	561457227.216797	245407719.202472	574843179.656523
O75122-3	Isoform 3 of CLIP-associating protein 2 OS=Homo sapiens OX=9606 GN=CLASP2	CLASP2	46.68	10	10	32	10	1515	165.8	8.37	0.598	-0.74	4727694.67613277	5739536.84227617	7628222.4136185	605635.18359375	6027301.53064123	1139873.36536236
Q05193-2	Isoform 2 of Dynamin-1 OS=Homo sapiens OX=9606 GN=DNM1	DNM1	147.708	47	29	49	1	864	97.2	6.87	0.597	-0.74	1594588.03242875	1633244.40300982	3188736.80449827	1040401.0625	1836396.18885989	951500.56863697
Q9NUP9	Protein lin-7 homolog C OS=Homo sapiens OX=9606 GN=LIN7C PE=1 SV=1	LIN7C	12.148	14	2	6	2	197	21.8	8.43	0.593	-0.75	1512446.59487032	1565358.09410706	1641265.92378001	919103.75	933169.80119173	927670.017075654
P36873-2	Isoform 2 of Serine/threonine-protein phosphatase PP1-gamma catalytic subunit OS=Homo sapiens OX=9606 GN=PPP1CC	PPP1CC	26.46	19	6	22	1	337	38.5	6.13	0.592	-0.76	132169.3580796	330609.214175903	436593.319713919	258675.65625	159449.12925802	155716.188152227
P07437	Tubulin beta chain OS=Homo sapiens OX=9606 GN=TUBB PE=1 SV=2	TUBB	281.454	54	27	195	6	444	49.6	4.89	0.591	-0.76	6684844.25794809	17130270.4924578	35342493.1417464	8052850.0625	7241633.37663045	21816058.6086095
Q13938	Calcyphosin OS=Homo sapiens OX=9606 GN=CAPS PE=1 SV=1	CAPS	26.147	30	5	14	5	189	21	4.89	0.59	-0.76	26789963.1420914	8756776.37974311	10113179.6929666	16322851.53125	11577708.9454946	8464690.8572679
O75629	Protein CREG1 OS=Homo sapiens OX=9606 GN=CREG1 PE=1 SV=1	CREG1	15.635	20	3	5	3	220	24.1	7.59	0.589	-0.76	3618178.4565131	4361600.63002324	694272.372939595	779338.65625	791748.182852168	1279903.28119902
P02511	Alpha-crystallin B chain OS=Homo sapiens OX=9606 GN=CRYAB PE=1 SV=2	CRYAB	76.085	75	10	33	10	175	20.1	7.33	0.588	-0.77	13611299.0273664	37123042.5495734	24403532.9884414	15505499.40625	5808516.51120523	22682711.7830897
Q9UNZ2-5	Isoform 3 of NSFL1 cofactor p47 OS=Homo sapiens OX=9606 GN=NSFL1C	NSFL1C	90.198	51	15	34	15	372	40.8	5.15	0.587	-0.77	13945458.1340732	22630948.6615608	21150261.9325116	9202140.2890625	14269900.576205	11266719.1676763
P35659	Protein DEK OS=Homo sapiens OX=9606 GN=DEK PE=1 SV=1	DEK	5.202	7	2	3	2	375	42.6	8.56	0.587	-0.77		612743.354267443	1598362.51883044	829229.34375		455982.644515995
P12956	X-ray repair cross-complementing protein 6 OS=Homo sapiens OX=9606 GN=XRCC6 PE=1 SV=2	XRCC6	102.941	34	21	29	21	609	69.8	6.64	0.586	-0.77	1354568.80398167	27647352.3281104	22246541.1172234		229765.847476654	2968703.39714849
P01011	Alpha-1-antichymotrypsin OS=Homo sapiens OX=9606 GN=SERPINA3 PE=1 SV=2	SERPINA3	118.064	47	17	73	17	423	47.6	5.52	0.586	-0.77	20021241.3442557	40835313.9189272	41223098.4347134	23337251.7910156	9510735.57385678	24111210.439035
Q9Y3I0	tRNA-splicing ligase RtcB homolog OS=Homo sapiens OX=9606 GN=RTCB PE=1 SV=1	RTCB	81.7	40	12	38	12	505	55.2	7.23	0.585	-0.77	10560595.6849549	15566444.8517369	21484682.1937534	10808997.046875	8501890.08621499	5924923.95686406
Q96CX2	BTB/POZ domain-containing protein KCTD12 OS=Homo sapiens OX=9606 GN=KCTD12 PE=1 SV=1	KCTD12	32.711	22	6	22	5	325	35.7	5.64	0.585	-0.77	4098608.48265981	4474548.15761341	5070403.40894508	3148567.0625	2283802.58596459	3184513.91408368
P30740	Leukocyte elastase inhibitor OS=Homo sapiens OX=9606 GN=SERPINB1 PE=1 SV=1	SERPINB1	8.228	6	2	8	1	379	42.7	6.28	0.584	-0.77	927165.704938034	757474.375722176	2586802.64455981	1642869.625	532080.532259372	442724.45586375
F8W727	60S ribosomal protein L32 OS=Homo sapiens OX=9606 GN=RPL32 PE=1 SV=1	RPL32	4.642	16	2	3	2	153	18	10.59	0.584	-0.78		628142.732110181	5232421.16578992		2903265.54395615	2266482.65656
O15020	Spectrin beta chain, non-erythrocytic 2 OS=Homo sapiens OX=9606 GN=SPTBN2 PE=1 SV=3	SPTBN2	242.736	23	43	99	27	2390	271.2	6.11	0.584	-0.78	5048078.31521743	15171599.1896356	17018558.204791	3973436.8359375	6069804.2136314	3113109.47649946
Q96FQ6	Protein S100-A16 OS=Homo sapiens OX=9606 GN=S100A16 PE=1 SV=1	S100A16	30.8	57	5	11	5	103	11.8	6.79	0.584	-0.78	1271172.48613059	1059899.37785102	326236.302358982	30879.5859375	1155663.10418984	601753.741484385
P48506	Glutamate--cysteine ligase catalytic subunit OS=Homo sapiens OX=9606 GN=GCLC PE=1 SV=2	GCLC	38.133	18	6	13	6	637	72.7	6.09	0.584	-0.78	2088141.96147632	5160926.62539686	6303984.02549607	2013011.4375		1913230.72793596
Q01995	Transgelin OS=Homo sapiens OX=9606 GN=TAGLN PE=1 SV=4	TAGLN	59.959	62	11	33	11	201	22.6	8.84	0.582	-0.78	21246297.5065782	34179137.9445307	25266580.0809771	22778160	20919097.3313379	18859469.2564865
O00231-2	Isoform 2 of 26S proteasome non-ATPase regulatory subunit 11 OS=Homo sapiens OX=9606 GN=PSMD11	PSMD11	21.222	18	6	9	6	423	47.5	6.48	0.58	-0.79	1410518.38788995	2729791.14533381	4764064.17391308	2063735.1875	482101.697896914	1265601.80801809
P67775	Serine/threonine-protein phosphatase 2A catalytic subunit alpha isoform OS=Homo sapiens OX=9606 GN=PPP2CA PE=1 SV=1	PPP2CA	28.204	24	4	12	4	309	35.6	5.54	0.577	-0.79	6022511.39181743	11000143.4265307	13912118.5896506	5745201.875	4696593.27970651	5679620.00933297
Q9Y2Z0	Protein SGT1 homolog OS=Homo sapiens OX=9606 GN=SUGT1 PE=1 SV=3	SUGT1	23.121	16	5	9	5	365	41	5.16	0.574	-0.8	1455566.74895701	3667631.79310884	3235360.7704265	1645060.390625	1462416.96040407	2468972.10278851
Q14204	Cytoplasmic dynein 1 heavy chain 1 OS=Homo sapiens OX=9606 GN=DYNC1H1 PE=1 SV=5	DYNC1H1	238.853	15	46	66	46	4646	532.1	6.4	0.574	-0.8	4081816.57131264	21722318.1099023	53868247.7917635	7467856.1640625	5255981.75795661	9701393.06431385
Q9UBW8	COP9 signalosome complex subunit 7a OS=Homo sapiens OX=9606 GN=COPS7A PE=1 SV=1	COPS7A	65.045	45	7	29	7	275	30.3	8.22	0.573	-0.8	4194954.29365708	12147494.5925812	9432323.43333185	4228976.75	1642731.22067218	7024432.24111874
Q8WXC6	COP9 signalosome complex subunit 9 OS=Homo sapiens OX=9606 GN=COPS9 PE=1 SV=3	COPS9	13.068	100	2	8	2	57	6.2	3.83	0.572	-0.81	566064.133054521	915864.606711974	1003534.26288999	523788.1875	281996.127636913	885399.969044741
P08708	40S ribosomal protein S17 OS=Homo sapiens OX=9606 GN=RPS17 PE=1 SV=2	RPS17	22.249	50	4	6	4	135	15.5	9.85	0.572	-0.81	1512501.32067336	3830049.12435944	8872849.75035378	941409.15625	1400942.27015968	1944550.69325716
P21266	Glutathione S-transferase Mu 3 OS=Homo sapiens OX=9606 GN=GSTM3 PE=1 SV=3	GSTM3	84.806	51	15	52	14	225	26.5	5.54	0.571	-0.81	5881468.95663062	23156007.2597259	16346612.2836854	8826852.6875	5022291.04213809	7542023.57536556
Q8IYB5	Stromal membrane-associated protein 1 OS=Homo sapiens OX=9606 GN=SMAP1 PE=1 SV=2	SMAP1	17.934	8	3	8	3	467	50.4	8.75	0.568	-0.82	559697.171019991	3182558.03369465	1528410.44329776	857572.984375	288434.47331577	759298.837152718
P63104	14-3-3 protein zeta/delta OS=Homo sapiens OX=9606 GN=YWHAZ PE=1 SV=1	YWHAZ	270.415	75	26	235	20	245	27.7	4.79	0.566	-0.82	342844943.392645	622388600.874592	563042397.484545	415928886.4375	128576792.145608	432352891.171018
Q86X76	Deaminated glutathione amidase OS=Homo sapiens OX=9606 GN=NIT1 PE=1 SV=2	NIT1	21.969	14	5	26	5	327	35.9	7.74	0.564	-0.83	6960610.99028793	12721131.2713757	11304382.4851441	5004686.34375	1122038.64810243	7244453.37759026
O75935	Dynactin subunit 3 OS=Homo sapiens OX=9606 GN=DCTN3 PE=1 SV=1	DCTN3	12.125	37	4	9	4	186	21.1	5.47	0.563	-0.83	2227676.98917268	4275429.03988503	8144683.90081937	1167333.375	1169484.17592306	1691171.01101729
P16402	Histone H1.3 OS=Homo sapiens OX=9606 GN=HIST1H1D PE=1 SV=2	HIST1H1D	36.185	17	5	16	5	221	22.3	11.02	0.562	-0.83	4173918.56490648	8277046.44397769	28592999.8691452	4975187.5	9604247.57207961	2995982.05363932
Q14203	Dynactin subunit 1 OS=Homo sapiens OX=9606 GN=DCTN1 PE=1 SV=3	DCTN1	97.87	21	18	29	18	1278	141.6	5.81	0.561	-0.83	6573133.10469018	13890510.2288019	19742849.0618866	4823839.78125	1115084.12464302	3883385.7113351
Q06828	Fibromodulin OS=Homo sapiens OX=9606 GN=FMOD PE=1 SV=2	FMOD	12.155	9	3	3	3	376	43.2	6.04	0.561	-0.83	203060.475442878	4751297.94119114	422696.336729933		497753.936784233	280940.440636948
P09874	Poly [ADP-ribose] polymerase 1 OS=Homo sapiens OX=9606 GN=PARP1 PE=1 SV=4	PARP1	36.153	14	8	13	8	1014	113	8.88	0.561	-0.83	1165435.02984459	2789973.31859458	2274071.50755308	697860.6875	878250.769758137
P42025	Beta-centractin OS=Homo sapiens OX=9606 GN=ACTR1B PE=1 SV=1	ACTR1B	75.261	52	9	36	4	376	42.3	6.4	0.56	-0.84	291777.862070483	3258789.09879902	1473420.07875748	653687.59375	789024.121678988	728281.988114985
P18669	Phosphoglycerate mutase 1 OS=Homo sapiens OX=9606 GN=PGAM1 PE=1 SV=2	PGAM1	291.657	77	28	310	10	254	28.8	7.18	0.56	-0.84	499078216.747602	986184318.574641	921983944.265035	719378550.523438	178265888.072473	491294045.925144
P24534	Elongation factor 1-beta OS=Homo sapiens OX=9606 GN=EEF1B2 PE=1 SV=3	EEF1B2	27.57	28	6	18	6	225	24.7	4.67	0.559	-0.84	12091811.0075139	24342690.2004696	24235812.7150539	11933883.90625	4489460.84611019	15795702.3554404
P46109	Crk-like protein OS=Homo sapiens OX=9606 GN=CRKL PE=1 SV=1	CRKL	63.177	49	12	36	12	303	33.8	6.74	0.556	-0.85	7557428.21746691	23976423.1544065	19058490.4486534	8762694.0625	1253289.87501063	10023633.2859795
P17858	ATP-dependent 6-phosphofructokinase, liver type OS=Homo sapiens OX=9606 GN=PFKL PE=1 SV=6	PFKL	61.896	20	11	40	8	780	85	7.5	0.555	-0.85	64434.114520442	3586886.08050963	6826732.57017799	3061134.5859375	751051.455322421	1506185.35150734
P21796	Voltage-dependent anion-selective channel protein 1 OS=Homo sapiens OX=9606 GN=VDAC1 PE=1 SV=2	VDAC1	7.003	10	2	4	2	283	30.8	8.54	0.551	-0.86	241217.428443712		2950920.51038106	1131318.359375	2399985.32760883	1514469.24130448
Q01813	ATP-dependent 6-phosphofructokinase, platelet type OS=Homo sapiens OX=9606 GN=PFKP PE=1 SV=2	PFKP	95.04	32	20	51	17	784	85.5	7.55	0.549	-0.87	1849369.64205646	16288196.8174767	25420261.8295365	10980077.71875	9012855.90715824	7705199.64439556
O75083	WD repeat-containing protein 1 OS=Homo sapiens OX=9606 GN=WDR1 PE=1 SV=4	WDR1	96.361	36	15	21	15	606	66.2	6.65	0.548	-0.87	1861205.17002051	38239372.0749288	27249976.2204015	2755728.984375	1793652.07660378	4223726.13896856
K7ER00	Phenylalanine--tRNA ligase alpha subunit OS=Homo sapiens OX=9606 GN=FARSA PE=1 SV=1	FARSA	77.07	36	10	20	10	548	62.4	7.84	0.545	-0.88	1013221.70448191	9173283.46369815	15693681.8615669	2482175.1875	725847.695259837	7147817.12846096
F5GYR0	Actin-binding LIM protein 2 OS=Homo sapiens OX=9606 GN=ABLIM2 PE=1 SV=2	ABLIM2	13.529	6	2	4	2	646	71.3	8	0.544	-0.88	657300.966504619	1207363.88814633	1265344.29582443	201334.0625	492024.436861603	491932.04863714
E9PM13	Heat shock cognate 71 kDa protein (Fragment) OS=Homo sapiens OX=9606 GN=HSPA8 PE=1 SV=8	HSPA8	25.631	35	5	30	1	150	17.1	5.03	0.542	-0.88	291225.334573674	394215.911303301		136632.453125	280430.838037365	182579.104431755
Q00577	Transcriptional activator protein Pur-alpha OS=Homo sapiens OX=9606 GN=PURA PE=1 SV=2	PURA	119.607	55	14	54	11	322	34.9	6.44	0.537	-0.9	20704765.0674353	31184587.0579826	52200441.0301395	24474249.625	9710562.25968615	14956399.9504671
O60282	Kinesin heavy chain isoform 5C OS=Homo sapiens OX=9606 GN=KIF5C PE=1 SV=1	KIF5C	90.022	25	18	31	13	957	109.4	6.19	0.537	-0.9	5644754.58896251	20487933.0833445	16820002.5009786	4258546.60546875	3277412.25768404	5037835.7626374
A0A1W2PQ51	Probable ATP-dependent RNA helicase DDX17 OS=Homo sapiens OX=9606 GN=DDX17 PE=1 SV=1	DDX17	12.673	6	4	4	4	731	80.4	8.37	0.537	-0.9	1005210.75518009	3030139.56552474	3746961.96696384	1196112.21875	1040473.01138025	605410.478538522
Q9NRX4	14 kDa phosphohistidine phosphatase OS=Homo sapiens OX=9606 GN=PHPT1 PE=1 SV=1	PHPT1	50.916	58	7	23	7	125	13.8	6.07	0.535	-0.9	10121850.6823913	21029653.3058377	17853811.6442212	8099081.5		9735796.75938905
Q5TCU8	Tropomyosin beta chain OS=Homo sapiens OX=9606 GN=TPM2 PE=1 SV=1	TPM2	79.023	34	16	53	1	322	36.7	4.78	0.534	-0.9	1457363.00463954	1487193.16300811	52813.2289878613	133006.421875	794718.65958256	722666.19318026
P53602	Diphosphomevalonate decarboxylase OS=Homo sapiens OX=9606 GN=MVD PE=1 SV=1	MVD	26.533	18	5	12	5	400	43.4	7.23	0.533	-0.91	3298576.0876682	3641136.1820495	3968343.82092408	3113997.125	1066644.79804848	1939830.44409722
P52788	Spermine synthase OS=Homo sapiens OX=9606 GN=SMS PE=1 SV=2	SMS	40.151	40	7	14	7	366	41.2	5.02	0.533	-0.91	721852.331441325	4718358.75744307	4254747.43543514	817697.359375	425615.560152999	2290936.6759469
O75915	PRA1 family protein 3 OS=Homo sapiens OX=9606 GN=ARL6IP5 PE=1 SV=1	ARL6IP5	19.199	24	4	6	4	188	21.6	9.77	0.533	-0.91	1070421.50280993	1697245.94331062	960622.837283322	738746.5		597355.058140728
Q15149	Plectin OS=Homo sapiens OX=9606 GN=PLEC PE=1 SV=3	PLEC	753.387	37	148	365	148	4684	531.5	5.96	0.531	-0.91	261000962.50434	326665185.742947	317659458.421559	196497442.699219	208970211.722283	241500460.117443
Q13200	26S proteasome non-ATPase regulatory subunit 2 OS=Homo sapiens OX=9606 GN=PSMD2 PE=1 SV=3	PSMD2	48.15	18	10	14	10	908	100.1	5.2	0.529	-0.92	1441447.93248967	7784215.67320432	9767205.70539834	3938342.6875	1915202.3772022	3842525.23734875
P21964	Catechol O-methyltransferase OS=Homo sapiens OX=9606 GN=COMT PE=1 SV=2	COMT	11.351	11	2	5	2	271	30	5.47	0.529	-0.92	777707.773938409	2342254.86719738	953507.206105436	1467212.8125	777138.465375607	689229.741812455
P43490	Nicotinamide phosphoribosyltransferase OS=Homo sapiens OX=9606 GN=NAMPT PE=1 SV=1	NAMPT	31.19	23	7	7	7	491	55.5	7.15	0.528	-0.92	2239234.95997387	2141648.31226704	241069.239410376	615834.28125	918030.686464724	349513.475875523
P39023	60S ribosomal protein L3 OS=Homo sapiens OX=9606 GN=RPL3 PE=1 SV=2	RPL3	35.96	23	7	9	7	403	46.1	10.18	0.527	-0.92	451249.733589855	3874000.5111136	8189405.12228294	308107.34375	807357.767689702	2159643.18386461
Q9UIW2	Plexin-A1 OS=Homo sapiens OX=9606 GN=PLXNA1 PE=1 SV=3	PLXNA1	13.814	2	3	5	3	1896	210.9	6.92	0.525	-0.93	482627.891810359	1297357.82810427	2121883.09442088	503410.3125	507879.93476188	585777.524042764
O75832	26S proteasome non-ATPase regulatory subunit 10 OS=Homo sapiens OX=9606 GN=PSMD10 PE=1 SV=1	PSMD10	20.438	21	4	7	4	226	24.4	6.1	0.525	-0.93	328947.451212966	3769862.88866255	3939951.37741496	230574.53125	367129.107885827	509828.169813141
O60313-2	Isoform 2 of Dynamin-like 120 kDa protein, mitochondrial OS=Homo sapiens OX=9606 GN=OPA1	OPA1	31.514	12	6	8	6	997	115.8	7.87	0.524	-0.93	88350.0185967808	257159.394410787	910988.138529385	32556.927734375		247547.542061521
O00299	Chloride intracellular channel protein 1 OS=Homo sapiens OX=9606 GN=CLIC1 PE=1 SV=4	CLIC1	17.317	19	4	14	3	241	26.9	5.17	0.523	-0.93	6986639.01143946	7530354.79851773	5277728.54938853	4541849.34375	2178584.98873554	3670904.75891273
Q9NR46-2	Isoform 2 of Endophilin-B2 OS=Homo sapiens OX=9606 GN=SH3GLB2	SH3GLB2	103.79	54	14	44	1	404	44.7	5.57	0.521	-0.94	4068660.55340971	28000432.0660037	16057195.3339014	7062927.375	3755828.41472527	14053769.6789808
Q7L576	Cytoplasmic FMR1-interacting protein 1 OS=Homo sapiens OX=9606 GN=CYFIP1 PE=1 SV=1	CYFIP1	117.856	18	23	83	6	1253	145.1	6.9	0.519	-0.95	1432519.75113592	1856714.62299956	2525074.75740699	993364.046875	1101816.66652834	1038049.49542917
Q8N1G4	Leucine-rich repeat-containing protein 47 OS=Homo sapiens OX=9606 GN=LRRC47 PE=1 SV=1	LRRC47	25.708	19	8	12	8	583	63.4	8.28	0.517	-0.95	1665592.84571373	6508123.92055064	5600645.93512763	2240202.8125	439460.287779709	1394987.7869186
P68104	Elongation factor 1-alpha 1 OS=Homo sapiens OX=9606 GN=EEF1A1 PE=1 SV=1	EEF1A1	74.219	35	12	68	4	462	50.1	9.01	0.516	-0.95	2803392.87795482	13140413.749481	10408013.4162737	6717411.375	1511119.30420004	4792398.70339976
Q9P2R7	Succinate--CoA ligase [ADP-forming] subunit beta, mitochondrial OS=Homo sapiens OX=9606 GN=SUCLA2 PE=1 SV=3	SUCLA2	11.059	8	3	4	3	463	50.3	7.42	0.516	-0.95	2323827.29338826	4099467.54655875	6124609.76579078	1854222.75	941283.656699373	1873632.15738832
P51665	26S proteasome non-ATPase regulatory subunit 7 OS=Homo sapiens OX=9606 GN=PSMD7 PE=1 SV=2	PSMD7	31.667	24	5	9	5	324	37	6.77	0.516	-0.96	444999.368078722	2170545.46355661	2894937.17711554	1527239.75	174160.080043497	1358701.050003
P13010	X-ray repair cross-complementing protein 5 OS=Homo sapiens OX=9606 GN=XRCC5 PE=1 SV=3	XRCC5	141.328	37	19	32	19	732	82.7	5.81	0.516	-0.96	2292319.776955	14989174.9276949	16294684.3880533	1113846.95703125	2093514.23083066	1459316.16577286
P30622	CAP-Gly domain-containing linker protein 1 OS=Homo sapiens OX=9606 GN=CLIP1 PE=1 SV=2	CLIP1	15.226	4	4	5	4	1438	162.1	5.36	0.513	-0.96	1566611.30514334	804283.375210185		765290.59375	810096.154786943	711484.648752749
P15531-2	Isoform 2 of Nucleoside diphosphate kinase A OS=Homo sapiens OX=9606 GN=NME1	NME1	69.408	58	10	56	1	177	19.6	5.58	0.512	-0.96	3237323.35116892	4980970.11041584	4871033.82175287	832631.5625	2773384.90936724	2495930.71130574
O75061-2	Isoform 2 of Putative tyrosine-protein phosphatase auxilin OS=Homo sapiens OX=9606 GN=DNAJC6	DNAJC6	62.117	18	12	30	12	970	105.6	7.47	0.512	-0.97	4064089.28178769	14668250.2684777	16084174.1365974	6205621.078125	2664855.46772254	7404930.75948348
P02747	Complement C1q subcomponent subunit C OS=Homo sapiens OX=9606 GN=C1QC PE=1 SV=3	C1QC	7.048	9	2	4	2	245	25.8	8.41	0.509	-0.97		818284.726044463	1498204.93309639	424998.875	748352.799110022
O75436	Vacuolar protein sorting-associated protein 26A OS=Homo sapiens OX=9606 GN=VPS26A PE=1 SV=2	VPS26A	12.871	15	4	7	4	327	38.1	6.57	0.504	-0.99	752891.385132228	2097634.79951883	2827537.94590296	1083812.03125	760308.302144679
P05387	60S acidic ribosomal protein P2 OS=Homo sapiens OX=9606 GN=RPLP2 PE=1 SV=1	RPLP2	44.34	73	5	10	5	115	11.7	4.54	0.504	-0.99	1068274.50186763	4391829.21730733	11188472.3288744	1732677.75	1071165.18031696	1728154.35719045
Q86V88	Magnesium-dependent phosphatase 1 OS=Homo sapiens OX=9606 GN=MDP1 PE=1 SV=1	MDP1	29.308	34	3	8	3	176	20.1	6.39	0.503	-0.99	777528.420466236	1022112.9575236	835614.468546721	834921.921875	359420.306405789	61807.6014669492
P46783	40S ribosomal protein S10 OS=Homo sapiens OX=9606 GN=RPS10 PE=1 SV=1	RPS10	28.186	35	6	8	6	165	18.9	10.15	0.502	-0.99		3843327.69094832	8365728.17613044	634663.6875	152491.17530752	1397266.55822785
Q13561-2	Isoform 2 of Dynactin subunit 2 OS=Homo sapiens OX=9606 GN=DCTN2	DCTN2	132.346	61	20	60	20	406	44.8	5.17	0.5	-1	15864806.576416	36307929.6345891	39665103.7266136	16701066.203125	3555235.86451241	17758901.0843626
P08247	Synaptophysin OS=Homo sapiens OX=9606 GN=SYP PE=1 SV=3	SYP	53.347	42	6	15	6	313	33.8	4.81	0.498	-1.01	2169104.85893795	6488064.48927822	12766277.7329167	2286738	2717950.9273992	6515010.0849331
Q9H3K6	BolA-like protein 2 OS=Homo sapiens OX=9606 GN=BOLA2 PE=1 SV=1	BOLA2	13.004	34	4	10	4	86	10.1	6.52	0.495	-1.01	57832810.9637224	903260.349623801	56203897.9226097	2189741.5625	1166131.30090129	2665877.54824025
Q9BV57	1,2-dihydroxy-3-keto-5-methylthiopentene dioxygenase OS=Homo sapiens OX=9606 GN=ADI1 PE=1 SV=1	ADI1	7.804	16	2	3	2	179	21.5	5.68	0.494	-1.02	1321969.29843607	1233069.00769135	1478178.40468453	724968.984375	199095.981563712	170932.294754221
P35998	26S proteasome regulatory subunit 7 OS=Homo sapiens OX=9606 GN=PSMC2 PE=1 SV=3	PSMC2	7.153	5	2	2	2	433	48.6	5.95	0.494	-1.02		677346.00702146	1087521.23688983	360353.53125		497975.714134151
Q9BXS5-2	Isoform 2 of AP-1 complex subunit mu-1 OS=Homo sapiens OX=9606 GN=AP1M1	AP1M1	10.928	10	4	5	4	435	49.8	7.61	0.493	-1.02	1084410.50836944	2012659.35893211	3091722.51996838	420281.125		812433.6899151
Q96A49	Synapse-associated protein 1 OS=Homo sapiens OX=9606 GN=SYAP1 PE=1 SV=1	SYAP1	17.103	18	4	5	4	352	39.9	4.53	0.493	-1.02	606197.567067217	1719287.31273856	2250233.74491851	804315.46875	277631.306060192	1034710.29106644
P22626	Heterogeneous nuclear ribonucleoproteins A2/B1 OS=Homo sapiens OX=9606 GN=HNRNPA2B1 PE=1 SV=2	HNRNPA2B1	44.671	29	7	11	7	353	37.4	8.95	0.492	-1.02	4522705.32691111	8479600.55846901	12522136.2974183		713423.248924772	403318.731876727
O95433	Activator of 90 kDa heat shock protein ATPase homolog 1 OS=Homo sapiens OX=9606 GN=AHSA1 PE=1 SV=1	AHSA1	57.627	43	9	17	9	338	38.3	5.53	0.488	-1.03	878124.103962798	9509358.11841722	9082334.77980375	2170385.75		3115210.05927181
P50453	Serpin B9 OS=Homo sapiens OX=9606 GN=SERPINB9 PE=1 SV=1	SERPINB9	29.338	25	7	15	6	376	42.4	5.86	0.488	-1.03	2250132.40796103	3199464.09956284	5097322.1847021	1279622.78125	372250.183639311	1214749.30743466
P83731	60S ribosomal protein L24 OS=Homo sapiens OX=9606 GN=RPL24 PE=1 SV=1	RPL24	10.053	14	2	8	2	157	17.8	11.25	0.488	-1.04	2104854.10268409	4464648.34843723	11423176.6080386	2175656.9375	538900.657774872	3435176.03217989
P08670	Vimentin OS=Homo sapiens OX=9606 GN=VIM PE=1 SV=4	VIM	386.476	80	50	216	46	466	53.6	5.12	0.484	-1.05	120213607.356199	439510647.347223	179956751.095595	73228442.6875	93614209.6952102	113116477.67366
Q92530	Proteasome inhibitor PI31 subunit OS=Homo sapiens OX=9606 GN=PSMF1 PE=1 SV=2	PSMF1	14.533	21	2	6	2	271	29.8	5.74	0.483	-1.05	809872.136535331	1940548.00665288	2706727.32457913	845573.5625		1040298.50463108
A0A1B0GTW1	Tight junction protein ZO-2 OS=Homo sapiens OX=9606 GN=TJP2 PE=1 SV=1	TJP2	13.624	5	4	6	4	1249	140.6	8.19	0.48	-1.06	707363.7325695	815777.818664374		413137.859375	372005.97132708	148868.673164921
O43681	ATPase ASNA1 OS=Homo sapiens OX=9606 GN=ASNA1 PE=1 SV=2	ASNA1	14.936	10	3	5	3	348	38.8	4.91	0.48	-1.06	250015.463559958	1980244.74182485	2851414.24751045	303648.65625	594645.790116504	1188574.36419754
Q8N987	N-terminal EF-hand calcium-binding protein 1 OS=Homo sapiens OX=9606 GN=NECAB1 PE=1 SV=1	NECAB1	88.64	49	11	30	11	351	40.5	4.88	0.477	-1.07	3303600.47590951	20301915.1574597	13506691.6377929	7139907.9140625	1656478.12132268	6178433.87000701
P54136	Arginine--tRNA ligase, cytoplasmic OS=Homo sapiens OX=9606 GN=RARS PE=1 SV=2	RARS	23.484	8	4	9	4	660	75.3	6.68	0.477	-1.07	1117075.4702677	3235245.37827069	4237031.56731795	909958.40625	223818.342261054	1424431.68008523
Q13838-2	Isoform 2 of Spliceosome RNA helicase DDX39B OS=Homo sapiens OX=9606 GN=DDX39B	DDX39B	58.095	31	11	26	11	443	50.6	5.88	0.476	-1.07	3864233.9065453	10664732.5592368	10936102.1400477	4724816.515625	1716246.84284275	2430507.42888069
P31939	Bifunctional purine biosynthesis protein PURH OS=Homo sapiens OX=9606 GN=ATIC PE=1 SV=3	ATIC	111.01	37	18	43	18	592	64.6	6.71	0.473	-1.08	6849283.07094492	27224644.5118213	23968061.3377128	8143689.6484375	1470311.3321254	10776768.7153349
A0MZ66-3	Isoform 3 of Shootin-1 OS=Homo sapiens OX=9606 GN=SHTN1	SHTN1	14.45	5	2	4	2	649	73.6	5.45	0.473	-1.08	1562227.22412705	2598451.04793585	1647542.85589253	865463.4375	448884.185023047
P31946-2	Isoform Short of 14-3-3 protein beta/alpha OS=Homo sapiens OX=9606 GN=YWHAB	YWHAB	213.013	82	24	150	15	244	27.8	4.83	0.471	-1.09	131485577.163349	261778645.029282	293948669.110055	119600388.71875	40396564.5069563	143702099.814805
Q4G0F5	Vacuolar protein sorting-associated protein 26B OS=Homo sapiens OX=9606 GN=VPS26B PE=1 SV=2	VPS26B	19.079	15	5	8	5	336	39.1	7.36	0.47	-1.09	524741.581688977	3923942.83831408	3234291.46324861	1822981.21875	672197.278758263	1894363.93706477
A0A096LPI6	Uncharacterized protein (Fragment) OS=Homo sapiens OX=9606 PE=4 SV=2		37.018	30	5	13	5	279	30.5	7.87	0.47	-1.09	4752762.73465087	8338404.78399598	10528025.0862921	2500242.5625	1484376.54852736	12564803.416465
P07900-2	Isoform 2 of Heat shock protein HSP 90-alpha OS=Homo sapiens OX=9606 GN=HSP90AA1	HSP90AA1	615.324	46	68	469	50	854	98.1	5.16	0.469	-1.09	548034383.443675	1227214271.1627	1286856041.54262	552356068.507813	234824456.707612	585102037.009773
P30085	UMP-CMP kinase OS=Homo sapiens OX=9606 GN=CMPK1 PE=1 SV=3	CMPK1	60.538	51	11	41	11	196	22.2	5.57	0.468	-1.1	4257411.74512955	14082299.119706	15897965.4806694	5344421.78125	1236252.74203835	5761814.62335036
P30153	Serine/threonine-protein phosphatase 2A 65 kDa regulatory subunit A alpha isoform OS=Homo sapiens OX=9606 GN=PPP2R1A PE=1 SV=4	PPP2R1A	165.289	42	25	89	25	589	65.3	5.11	0.466	-1.1	45261594.7694067	119941054.656843	136833230.183558	53678113.96875	18566974.4183557	53503329.9666167
A0A087X0R6	Sorting nexin-12 OS=Homo sapiens OX=9606 GN=SNX12 PE=1 SV=1	SNX12	16.023	47	5	9	5	172	19.8	7.78	0.465	-1.11	2161751.27077036	6596943.92626099	3952007.96090007	1813824.5625	804839.168774462	1874536.51904128
O94903	Pyridoxal phosphate homeostasis protein OS=Homo sapiens OX=9606 GN=PLPBP PE=1 SV=1	PLPBP	28.489	21	4	9	4	275	30.3	7.5	0.458	-1.13	700754.71041347	6635645.98675468	4222499.44499496	432518.5625	451188.489373708	1799448.506466
Q9UJW0-3	Isoform 3 of Dynactin subunit 4 OS=Homo sapiens OX=9606 GN=DCTN4	DCTN4	8.413	5	2	3	2	467	53.1	7.39	0.458	-1.13		2269314.52175684	3005323.60354649	783498.6875		701570.286139353
P55209	Nucleosome assembly protein 1-like 1 OS=Homo sapiens OX=9606 GN=NAP1L1 PE=1 SV=1	NAP1L1	58.955	36	10	26	8	391	45.3	4.46	0.457	-1.13	506216.52370422	5123951.63093935	4729345.64332468	497991.44921875	52252.9117381015	1849494.51837143
Q9H4G0	Band 4.1-like protein 1 OS=Homo sapiens OX=9606 GN=EPB41L1 PE=1 SV=2	EPB41L1	76.083	17	14	26	12	881	98.4	5.62	0.456	-1.13	3106373.75957451	18904053.867115	27258124.3547492	2455098.5	3371798.96349149	4323161.33958625
P51452	Dual specificity protein phosphatase 3 OS=Homo sapiens OX=9606 GN=DUSP3 PE=1 SV=1	DUSP3	40.066	35	5	16	5	185	20.5	7.8	0.453	-1.14	3961901.64460863	13666970.1788288	14128503.5457983	5043829.875		4745531.33907651
Q96QK1	Vacuolar protein sorting-associated protein 35 OS=Homo sapiens OX=9606 GN=VPS35 PE=1 SV=2	VPS35	94.226	26	16	37	15	796	91.6	5.49	0.453	-1.14	2204768.15675876	14766209.6346631	22330717.355266	4069049.63671875	66343.5765859423	6330610.73398151
P62857	40S ribosomal protein S28 OS=Homo sapiens OX=9606 GN=RPS28 PE=1 SV=1	RPS28	4.942	39	3	7	3	69	7.8	10.7	0.448	-1.16	234994.2653549	2819041.47648634	4711966.15929072	2216921.734375	1650836.55793223	1825964.61117833
E9PR30	40S ribosomal protein S30 OS=Homo sapiens OX=9606 GN=FAU PE=1 SV=1	FAU	8.17	12	3	4	3	98	10.9	11.56	0.448	-1.16	362036.806348588	2015914.23034193	5298743.75177663	140678.015625	397014.579931707	1017051.99415699
P17252	Protein kinase C alpha type OS=Homo sapiens OX=9606 GN=PRKCA PE=1 SV=4	PRKCA	34.265	14	6	12	6	672	76.7	7.05	0.446	-1.16	1460556.79943954	8422430.67588419	9840638.98786788	3007678.3125		2644146.16073302
H0YHG0	Uncharacterized protein (Fragment) OS=Homo sapiens OX=9606 PE=1 SV=1		5.109	4	2	4	2	523	59.1	8.59	0.438	-1.19	1838598.43132086	1558939.37181596	396730.682391095	1028527.890625	926781.125158522	73041.3410972752
Q86WG3-3	Isoform 2 of Caytaxin OS=Homo sapiens OX=9606 GN=ATCAY	ATCAY	20.188	16	5	9	5	377	42.8	4.7	0.437	-1.19	1641636.43381259	6112518.18030819	9190250.81540723	3117819.125	1526979.73041146	3052135.23262382
A0A0U1RRM4	Polypyrimidine tract-binding protein 1 OS=Homo sapiens OX=9606 GN=PTBP1 PE=1 SV=1	PTBP1	13.587	10	4	5	3	588	62.4	9.1	0.436	-1.2	336142.361378096	1787063.78489675	1536888.10719547	240908.296875	347287.186071157	657984.980950249
Q05329	Glutamate decarboxylase 2 OS=Homo sapiens OX=9606 GN=GAD2 PE=1 SV=1	GAD2	43.771	14	4	11	4	585	65.4	6.9	0.434	-1.2	984400.597911804	3348226.11902115	4909207.78367355	1193679.109375	250857.318423562	520330.402194511
Q13347	Eukaryotic translation initiation factor 3 subunit I OS=Homo sapiens OX=9606 GN=EIF3I PE=1 SV=1	EIF3I	28.976	18	6	12	6	325	36.5	5.64	0.434	-1.21	1975214.9411383	4026562.73828477	3062134.05996448	755823.8125	1249254.7477861	1112035.88875413
Q13362-5	Isoform 5 of Serine/threonine-protein phosphatase 2A 56 kDa regulatory subunit gamma isoform OS=Homo sapiens OX=9606 GN=PPP2R5C	PPP2R5C	14.136	10	3	4	3	555	64.3	6.74	0.433	-1.21	117318.837888966	1154538.49393873	1761426.42391686	74695.7890625		158033.834820253
P0DJI8	Serum amyloid A-1 protein OS=Homo sapiens OX=9606 GN=SAA1 PE=1 SV=1	SAA1	41.654	70	5	20	3	122	13.5	6.79	0.429	-1.22	1087406.53530766	43247180.2853892	30353766.0749486	1969922.875	595356.413930085	13704737.6256358
P62917	60S ribosomal protein L8 OS=Homo sapiens OX=9606 GN=RPL8 PE=1 SV=2	RPL8	21.037	20	5	5	5	257	28	11.03	0.427	-1.23	369003.864789614	3755270.58146539	11137975.0681782	373460.875	589602.214471602	1254982.19993197
O00764	Pyridoxal kinase OS=Homo sapiens OX=9606 GN=PDXK PE=1 SV=1	PDXK	144.025	74	19	48	19	312	35.1	6.13	0.426	-1.23	407177.684873127	40898709.5249193	29592829.1075243	952761.984375	196122.63481683	11160481.9377899
Q15813-2	Isoform 2 of Tubulin-specific chaperone E OS=Homo sapiens OX=9606 GN=TBCE	TBCE	17.799	9	3	4	3	578	64.8	7.27	0.424	-1.24	508716.042363138	996747.508877439	554288.953890817	261332.5546875		275923.914778585
A0A087WX97	Bcl-2-like protein 13 OS=Homo sapiens OX=9606 GN=BCL2L13 PE=1 SV=1	BCL2L13	28.396	9	4	11	4	509	54.4	4.54	0.423	-1.24	3129372.87231793	9115357.68092246		6825138.125	3340110.11610102	8961325.07105346
Q99426	Tubulin-folding cofactor B OS=Homo sapiens OX=9606 GN=TBCB PE=1 SV=2	TBCB	72.974	55	11	29	11	244	27.3	5.15	0.423	-1.24	4719245.51801096	18052130.9987161	18832804.5166898	2806560.7734375	368201.295797003	6757178.09511682
Q9UQ03	Coronin-2B OS=Homo sapiens OX=9606 GN=CORO2B PE=1 SV=4	CORO2B	53.449	33	8	19	8	480	54.9	8.27	0.423	-1.24	2880751.80535734	11676905.9066896	8021134.80815937	3433681.984375	835673.002498179	2800083.3653672
F5H6Q1	Ubiquitin thioesterase OS=Homo sapiens OX=9606 GN=OTUB1 PE=1 SV=1	OTUB1	78.511	55	12	35	12	280	32.3	4.87	0.418	-1.26	14994179.7062729	52709557.684045	45158023.661671	18353409.46875	1483805.27029555	22301304.5292069
O00303	Eukaryotic translation initiation factor 3 subunit F OS=Homo sapiens OX=9606 GN=EIF3F PE=1 SV=1	EIF3F	26.856	25	5	7	5	357	37.5	5.45	0.418	-1.26	460756.904742235	2172273.31646104	2384744.94267465	288987.46875	60358.7176708754	625298.442997283
Q9BYK1	40S ribosomal protein S21 OS=Homo sapiens OX=9606 GN=RPS21 PE=1 SV=1	RPS21	22.08	38	2	5	2	90	9.9	7.83	0.417	-1.26		1883810.12046157	5967417.79940714	595108.4375		1130528.63981879
P26640	Valine--tRNA ligase OS=Homo sapiens OX=9606 GN=VARS PE=1 SV=4	VARS	86.485	20	15	29	15	1264	140.4	7.59	0.417	-1.26	7620567.89716426	13748681.3055866	19307796.8175748	4594462.640625	1105730.5186453	4728897.85238181
P27797	Calreticulin OS=Homo sapiens OX=9606 GN=CALR PE=1 SV=1	CALR	100.435	52	19	43	19	417	48.1	4.44	0.415	-1.27	7148770.06644755	24844888.9764203	25721433.3509355	5445645.1875	399410.550869651	8603490.17439698
P26232-5	Isoform 5 of Catenin alpha-2 OS=Homo sapiens OX=9606 GN=CTNNA2	CTNNA2	30.156	13	5	9	5	939	104.2	6.27	0.412	-1.28	544441.448030286	1107532.95580341	1282604.5365787	227602.3984375	557526.112953778	739946.937561522
K7ELC2	40S ribosomal protein S15 OS=Homo sapiens OX=9606 GN=RPS15 PE=1 SV=1	RPS15	51.122	59	7	17	7	152	17.7	10.39	0.412	-1.28	916227.212598588	5750555.78856026	12418724.9415717	112420.921875	732619.36871244	2242047.46461777
Q02750	Dual specificity mitogen-activated protein kinase kinase 1 OS=Homo sapiens OX=9606 GN=MAP2K1 PE=1 SV=2	MAP2K1	77.138	37	16	34	14	393	43.4	6.62	0.411	-1.28	5490283.39308595	37413881.6119387	31998265.0914733	11580201.78125	4650551.14163267	10463872.5439277
G8JLB6	Heterogeneous nuclear ribonucleoprotein H OS=Homo sapiens OX=9606 GN=HNRNPH1 PE=1 SV=1	HNRNPH1	12.498	7	2	2	2	472	51.2	6.8	0.411	-1.28	767257.981487244	1698562.46540671	2397304.40998283	574530.625	1003151.6648265	615199.870038424
P53597	Succinate--CoA ligase [ADP/GDP-forming] subunit alpha, mitochondrial OS=Homo sapiens OX=9606 GN=SUCLG1 PE=1 SV=4	SUCLG1	24.523	20	4	7	4	346	36.2	8.79	0.41	-1.29	770515.891321207	3337432.92158114	3968621.81348597	766708.8125		690547.600986691
O76054	SEC14-like protein 2 OS=Homo sapiens OX=9606 GN=SEC14L2 PE=1 SV=1	SEC14L2	44.696	26	9	16	9	403	46.1	7.84	0.407	-1.3	3648340.01950905	11317051.1415774	10551198.6987003	4186984.96875	1488850.93322517	3957806.56699633
A0A0C4DG17	40S ribosomal protein SA OS=Homo sapiens OX=9606 GN=RPSA PE=1 SV=1	RPSA	55.68	41	9	24	9	300	33.3	4.87	0.407	-1.3	4991749.60757799	15200639.5509485	33609261.9370782	2374094.90625	6808081.57343811	6439339.05968647
O14617-5	Isoform 5 of AP-3 complex subunit delta-1 OS=Homo sapiens OX=9606 GN=AP3D1	AP3D1	36.49	10	9	21	9	1215	136.6	7.64	0.404	-1.31	913877.413849374	6740752.70151592	8262552.03600792		855740.57331977	982141.686557746
P62851	40S ribosomal protein S25 OS=Homo sapiens OX=9606 GN=RPS25 PE=1 SV=1	RPS25	8.937	24	3	6	3	125	13.7	10.11	0.402	-1.31	943591.340471029	2690411.35337745	7248138.00774624		890763.751753406	1315800.06264329
P19338	Nucleolin OS=Homo sapiens OX=9606 GN=NCL PE=1 SV=3	NCL	113.598	28	21	57	21	710	76.6	4.7	0.4	-1.32	24946404.8782822	31254060.7363564	34207027.9435532	16607707.8125	2965281.86525866	5240555.20230322
P62913	60S ribosomal protein L11 OS=Homo sapiens OX=9606 GN=RPL11 PE=1 SV=2	RPL11	9.387	21	4	5	4	178	20.2	9.6	0.395	-1.34	384443.554429744	1618718.28653026	5277553.77301317		300317.194375014	646204.886098427
Q8NC51	Plasminogen activator inhibitor 1 RNA-binding protein OS=Homo sapiens OX=9606 GN=SERBP1 PE=1 SV=2	SERBP1	15.375	10	3	5	3	408	44.9	8.65	0.395	-1.34		1592048.95829057	2557496.52875091	974329.25	1049789.33615368	601913.368973494
P49588	Alanine--tRNA ligase, cytoplasmic OS=Homo sapiens OX=9606 GN=AARS PE=1 SV=2	AARS	145.141	38	26	46	26	968	106.7	5.53	0.395	-1.34	7497426.54808281	24634659.7729341	25569788.8492784	3953825.890625	4694868.7863303	6060976.53009813
Q52LJ0-2	Isoform 2 of Protein FAM98B OS=Homo sapiens OX=9606 GN=FAM98B	FAM98B	6.075	6	2	3	2	433	45.5	8.69	0.394	-1.34	585063.787919491	1475708.12537452	1718606.81634661	382015.34375		521827.924381406
O75689	Arf-GAP with dual PH domain-containing protein 1 OS=Homo sapiens OX=9606 GN=ADAP1 PE=1 SV=2	ADAP1	33.962	32	8	21	8	374	43.4	8.97	0.392	-1.35	3354048.27708869	7781844.07971614	8968024.57397233	2963976.6875	576553.689331991	1836326.94183033
Q8NHP8	Putative phospholipase B-like 2 OS=Homo sapiens OX=9606 GN=PLBD2 PE=1 SV=2	PLBD2	7.969	5	3	4	3	589	65.4	6.8	0.392	-1.35	571598.78767267	1169381.24483386		576954.171875	932622.507407483	641465.400605584
Q9NZN3	EH domain-containing protein 3 OS=Homo sapiens OX=9606 GN=EHD3 PE=1 SV=2	EHD3	147.743	60	26	48	17	535	60.8	6.57	0.392	-1.35	3969735.03205683	38014484.5771071	36087875.089979	3092028.23242188	4392292.11832516	5138922.6734785
P62854	40S ribosomal protein S26 OS=Homo sapiens OX=9606 GN=RPS26 PE=1 SV=3	RPS26	16.846	34	3	6	3	115	13	11	0.388	-1.36	802139.5300259	3574839.60322256	8152909.08467086	781877	924032.267815939	801627.170343048
P62269	40S ribosomal protein S18 OS=Homo sapiens OX=9606 GN=RPS18 PE=1 SV=3	RPS18	35.798	46	8	20	5	152	17.7	10.99	0.388	-1.37	548910.573442716	4522337.06427538	20215417.9582048		930034.390315043	2526069.93750302
M0R2L9	40S ribosomal protein S19 (Fragment) OS=Homo sapiens OX=9606 GN=RPS19 PE=1 SV=1	RPS19	31.5	73	5	13	1	71	8.2	8.88	0.384	-1.38	1366395.07684668	4571804.14134579	10911053.443065		1332985.16933678	2313797.12158317
P49327	Fatty acid synthase OS=Homo sapiens OX=9606 GN=FASN PE=1 SV=3	FASN	360.313	39	60	131	60	2511	273.3	6.44	0.384	-1.38	19556865.0442893	86513345.6066381	78483114.7844307	13685388.0703125	1318241.04425296	23859739.8249913
Q9BQ69	O-acetyl-ADP-ribose deacetylase MACROD1 OS=Homo sapiens OX=9606 GN=MACROD1 PE=1 SV=2	MACROD1	8.683	7	2	6	2	325	35.5	9.51	0.383	-1.39	1384397.48999914	2675724.58539051	1898708.19696909	131630.21875	1021152.72714182	811495.551615757
P31146	Coronin-1A OS=Homo sapiens OX=9606 GN=CORO1A PE=1 SV=4	CORO1A	103.636	35	16	50	15	461	51	6.68	0.38	-1.39	22841226.4495264	59035420.3753537	54696409.0202635	23212811.1025391	2850256.84188234	18698190.8780277
P29692-3	Isoform 3 of Elongation factor 1-delta OS=Homo sapiens OX=9606 GN=EEF1D	EEF1D	71.347	44	12	42	1	257	28.5	4.92	0.38	-1.4	1230827.99562011	1213322.16441022	1393563.11743682	613294.125	338263.042505105	467621.883565893
A0A0G2JQH2	40S ribosomal protein S18 OS=Homo sapiens OX=9606 GN=RPS18 PE=1 SV=1	RPS18	15.387	97	4	7	1	33	3.8	11	0.376	-1.41	414693.701945128	3075731.44450715	8778236.71403647		925899.247364356	1447694.91780533
Q04917	14-3-3 protein eta OS=Homo sapiens OX=9606 GN=YWHAH PE=1 SV=4	YWHAH	177.231	61	20	99	17	246	28.2	4.84	0.376	-1.41	38833329.6462312	118748694.516498	147984332.614275	40895782.484375	4905559.9727306	48397839.8414819
P30043	Flavin reductase (NADPH) OS=Homo sapiens OX=9606 GN=BLVRB PE=1 SV=3	BLVRB	64.866	71	10	34	10	206	22.1	7.65	0.374	-1.42	27874148.366404	39359906.4229763	25664403.4072452	20226401.6875	8616935.47994404	7935412.14667433
Q6FI13	Histone H2A type 2-A OS=Homo sapiens OX=9606 GN=HIST2H2AA3 PE=1 SV=3	HIST2H2AA3	24.259	44	3	14	1	130	14.1	10.9	0.373	-1.42	304697.424647921		1659428.78709901	245766.171875		286486.451979446
Q9ULU8-4	Isoform 4 of Calcium-dependent secretion activator 1 OS=Homo sapiens OX=9606 GN=CADPS	CADPS	101.334	18	16	28	16	1358	153.4	5.74	0.371	-1.43	2552076.81429617	16117277.2831753	15430381.408515	2998443.859375	2715835.60928589	3721921.86798741
Q9BS26	Endoplasmic reticulum resident protein 44 OS=Homo sapiens OX=9606 GN=ERP44 PE=1 SV=1	ERP44	10.982	18	4	11	3	406	46.9	5.26	0.371	-1.43		643303.908461138	392716.912355702	169529.015625		130882.831997564
Q16204	Coiled-coil domain-containing protein 6 OS=Homo sapiens OX=9606 GN=CCDC6 PE=1 SV=2	CCDC6	5.25	4	2	2	2	474	53.3	7.34	0.361	-1.47	491660.676861178	1719233.82399611	1320496.4102828	489910.90625	335042.284875425	477203.20051603
Q14974	Importin subunit beta-1 OS=Homo sapiens OX=9606 GN=KPNB1 PE=1 SV=2	KPNB1	60.608	19	11	32	11	876	97.1	4.78	0.361	-1.47	4531280.85641637	19657461.4789263	11519243.8079746	5018972.40625	2199284.32556073	3825248.1233994
Q9Y570-4	Isoform 4 of Protein phosphatase methylesterase 1 OS=Homo sapiens OX=9606 GN=PPME1	PPME1	39.679	26	6	10	6	400	43.8	5.85	0.361	-1.47	1024158.26149009	6595602.80995695	8690177.49315376	751110.46875		667395.407398966
P62241	40S ribosomal protein S8 OS=Homo sapiens OX=9606 GN=RPS8 PE=1 SV=2	RPS8	36.085	33	7	11	7	208	24.2	10.32	0.359	-1.48	2405718.51752366	6407965.61898764	11525995.8573624	941236.8125	1199119.15447584	1943910.776973
Q66K74	Microtubule-associated protein 1S OS=Homo sapiens OX=9606 GN=MAP1S PE=1 SV=2	MAP1S	34.414	9	6	10	6	1059	112.1	7.3	0.357	-1.49	1628461.96319665	4387726.94367876	3587308.76809167	834920.6640625	321074.600717344	493611.191544005
P25398	40S ribosomal protein S12 OS=Homo sapiens OX=9606 GN=RPS12 PE=1 SV=3	RPS12	5.612	14	2	4	2	132	14.5	7.21	0.356	-1.49	167985.96862807	771435.907362621	1863803.43497112		238793.179949918	316329.742218489
P21980	Protein-glutamine gamma-glutamyltransferase 2 OS=Homo sapiens OX=9606 GN=TGM2 PE=1 SV=2	TGM2	13.671	3	2	6	2	687	77.3	5.22	0.354	-1.5		2636274.74385971	2985951.32752884	1024063.46875		1136153.30638918
Q8N9R8-2	Isoform 2 of Protein SCAI OS=Homo sapiens OX=9606 GN=SCAI	SCAI	22.302	11	5	6	5	629	72.9	8.5	0.35	-1.51	447001.355702832	1547768.23972051	1741557.41466868	26858.44921875	700995.246474998	86728.9057639468
P61981	14-3-3 protein gamma OS=Homo sapiens OX=9606 GN=YWHAG PE=1 SV=2	YWHAG	165.278	60	19	115	14	247	28.3	4.89	0.349	-1.52	36289956.4813284	150160360.6834	128638257.367143	26846735.828125	6133309.6772946	35592168.0103329
P61764	Syntaxin-binding protein 1 OS=Homo sapiens OX=9606 GN=STXBP1 PE=1 SV=1	STXBP1	328.486	68	45	214	2	594	67.5	6.96	0.345	-1.54	78543579.2143866	322564283.785873	411398690.899919	110739817.535156	46522385.1347153	120971689.509124
O95373	Importin-7 OS=Homo sapiens OX=9606 GN=IPO7 PE=1 SV=1	IPO7	20.342	6	4	10	4	1038	119.4	4.82	0.338	-1.57	286123.590566645	598171.899079189	788762.539616288	86646.35546875	62936.7413888243	392239.037791566
P51991	Heterogeneous nuclear ribonucleoprotein A3 OS=Homo sapiens OX=9606 GN=HNRNPA3 PE=1 SV=2	HNRNPA3	12.313	13	4	6	2	378	39.6	9.01	0.337	-1.57	779567.148246725	3562123.18995838	4658136.20180307	572695.6875	826424.591784997	320793.983975938
P62263	40S ribosomal protein S14 OS=Homo sapiens OX=9606 GN=RPS14 PE=1 SV=3	RPS14	18.493	34	4	4	4	151	16.3	10.05	0.337	-1.57	346183.128271887	5522735.4588888	10965238.9545752		776407.374575745	1725399.26825826
P15880	40S ribosomal protein S2 OS=Homo sapiens OX=9606 GN=RPS2 PE=1 SV=2	RPS2	40.165	35	8	16	8	293	31.3	10.24	0.336	-1.57	1382621.33493545	12587320.6821288	22328809.1677047	1237230.9375	652730.498055223	4564842.1904135
Q9Y4P1	Cysteine protease ATG4B OS=Homo sapiens OX=9606 GN=ATG4B PE=1 SV=2	ATG4B	8.069	10	2	2	2	393	44.3	5.07	0.336	-1.57	293881.375544286	1036973.37635606	429216.711428428	299142.6875	33113.9217062857	217201.331683111
P36578	60S ribosomal protein L4 OS=Homo sapiens OX=9606 GN=RPL4 PE=1 SV=5	RPL4	64.559	23	9	12	9	427	47.7	11.06	0.331	-1.59	210961.283317559	5188480.84875547	17379187.3265331	455089.875	253253.811182687	604090.178425424
P62280	40S ribosomal protein S11 OS=Homo sapiens OX=9606 GN=RPS11 PE=1 SV=3	RPS11	13.692	28	5	7	5	158	18.4	10.3	0.327	-1.61	502492.400231933	2342462.45402405	6554179.60655727	361539	364889.026193724	994870.228648672
P26368	Splicing factor U2AF 65 kDa subunit OS=Homo sapiens OX=9606 GN=U2AF2 PE=1 SV=4	U2AF2	38.22	21	4	8	4	475	53.5	9.09	0.326	-1.62	1202178.30958014	908893.448004234	1115057.46103298	324179.15625	993868.89122228	152826.599771591
O00429-6	Isoform 6 of Dynamin-1-like protein OS=Homo sapiens OX=9606 GN=DNM1L	DNM1L	262.61	58	37	96	37	749	83.3	7.08	0.325	-1.62	15252704.2944815	64396468.1906339	73568369.2205475	12410380.671875	1694330.99106502	20553176.7313306
P78356	Phosphatidylinositol 5-phosphate 4-kinase type-2 beta OS=Homo sapiens OX=9606 GN=PIP4K2B PE=1 SV=1	PIP4K2B	63.074	35	10	24	6	416	47.3	7.33	0.325	-1.62	104233.061972212	6820436.94713102	4234658.74693078	87408.09375		84676.0761813038
Q15056	Eukaryotic translation initiation factor 4H OS=Homo sapiens OX=9606 GN=EIF4H PE=1 SV=5	EIF4H	49.153	40	7	21	7	248	27.4	7.23	0.323	-1.63	3531753.25899645	15677282.1450466	13424518.782841	1972132.8359375	291103.424374331	2006132.0370384
P60866-2	Isoform 2 of 40S ribosomal protein S20 OS=Homo sapiens OX=9606 GN=RPS20	RPS20	13.447	22	3	10	3	142	16	9.32	0.319	-1.65	1162743.99961755	6670003.14370665	12372955.9720015	425044.703125	2139017.95574367	2710334.90052114
D6REX3	Protein transport protein Sec31A OS=Homo sapiens OX=9606 GN=SEC31A PE=1 SV=1	SEC31A	14.207	3	3	9	3	1251	136.1	6.98	0.318	-1.65	683586.597493746	460593.812049997	1323303.24207759	383956.125	442538.839474488	263370.779545501
Q96HU8	GTP-binding protein Di-Ras2 OS=Homo sapiens OX=9606 GN=DIRAS2 PE=1 SV=1	DIRAS2	11.067	17	3	6	2	199	22.5	8.76	0.318	-1.66	168393.365441305	1638184.32535056	1378970.24290264	214627.328125	172425.778361767	236263.89948061
Q9Y224	RNA transcription, translation and transport factor protein OS=Homo sapiens OX=9606 GN=RTRAF PE=1 SV=1	RTRAF	23.938	36	4	7	4	244	28.1	6.65	0.317	-1.66	936853.973276899	3033894.4642652	1747469.20778903	237388.71875	444275.112480676	253783.917823076
P00488	Coagulation factor XIII A chain OS=Homo sapiens OX=9606 GN=F13A1 PE=1 SV=4	F13A1	54.392	21	11	14	11	732	83.2	6.09	0.317	-1.66	1316817.54719357	7595179.05533301	3903139.34866695	1148711.484375		295163.060341147
P22314	Ubiquitin-like modifier-activating enzyme 1 OS=Homo sapiens OX=9606 GN=UBA1 PE=1 SV=3	UBA1	432.073	54	47	205	47	1058	117.8	5.76	0.311	-1.69	101576533.269378	280693290.248403	260974593.782668	76141093.75	20183992.4075532	87167334.8860661
M0QYS1	60S ribosomal protein L13a (Fragment) OS=Homo sapiens OX=9606 GN=RPL13A PE=1 SV=2	RPL13A	14.777	23	6	7	6	210	24.2	10.86	0.31	-1.69		1575714.63456029	2446752.23027065		168685.673371035	250092.877524074
O60763-2	Isoform 2 of General vesicular transport factor p115 OS=Homo sapiens OX=9606 GN=USO1	USO1	19.101	6	4	4	4	973	109.1	4.89	0.307	-1.71		909547.399576106	563701.607402115	29444.748046875	357084.359398575
P26373	60S ribosomal protein L13 OS=Homo sapiens OX=9606 GN=RPL13 PE=1 SV=4	RPL13	16.632	19	5	5	5	211	24.2	11.65	0.301	-1.73	1609837.139843	2718921.16419099	5106964.09532871	134210.03125	322192.26437802	1040687.71666926
P52306-5	Isoform 5 of Rap1 GTPase-GDP dissociation stimulator 1 OS=Homo sapiens OX=9606 GN=RAP1GDS1	RAP1GDS1	88.383	32	14	31	14	608	66.3	5.31	0.288	-1.8	6285884.64593652	27879051.3601786	15832383.3833617	5273167.53125	4175555.5659113	6382602.96715503
Q13526	Peptidyl-prolyl cis-trans isomerase NIMA-interacting 1 OS=Homo sapiens OX=9606 GN=PIN1 PE=1 SV=1	PIN1	25.424	37	5	11	5	163	18.2	8.82	0.287	-1.8	881856.878940714	8521451.49532925	10993204.0847786	1732725.28125	702490.283482352	3807415.52858656
P62277	40S ribosomal protein S13 OS=Homo sapiens OX=9606 GN=RPS13 PE=1 SV=2	RPS13	56.993	52	10	14	10	151	17.2	10.54	0.281	-1.83	2324423.38500035	10887386.7419426	27296811.5107348	818229	1753756.85674313	5235209.97986556
Q8N3F0	Maturin OS=Homo sapiens OX=9606 GN=MTURN PE=1 SV=2	MTURN	23.598	48	4	8	4	131	14.9	4.17	0.281	-1.83	469941.871980661	4371187.28393102	3931097.19770649	467356.125	368086.127929911	137461.558727379
Q15102	Platelet-activating factor acetylhydrolase IB subunit gamma OS=Homo sapiens OX=9606 GN=PAFAH1B3 PE=1 SV=1	PAFAH1B3	49.17	56	10	41	10	231	25.7	6.84	0.279	-1.84	9645839.74567896	36232205.8616223	34334195.7817761	10268196.9140625	1652804.48572059	7713615.52455423
P61247	40S ribosomal protein S3a OS=Homo sapiens OX=9606 GN=RPS3A PE=1 SV=2	RPS3A	44.695	27	7	10	7	264	29.9	9.73	0.278	-1.85		7521600.21204726	14802684.3433658	1661923.28125	674126.21007677	1190537.42422662
O14974	Protein phosphatase 1 regulatory subunit 12A OS=Homo sapiens OX=9606 GN=PPP1R12A PE=1 SV=1	PPP1R12A	13.581	5	3	3	3	1030	115.2	5.4	0.275	-1.86		1796056.85192276	801351.984841422	37218.16796875		82791.7519187061
O60268	Uncharacterized protein KIAA0513 OS=Homo sapiens OX=9606 GN=KIAA0513 PE=1 SV=1	KIAA0513	31.144	14	7	9	7	411	46.6	5.06	0.274	-1.87	1013668.42109482	16242167.549537	11208417.3708233	1091107.9140625		2293993.7969892
P43686	26S proteasome regulatory subunit 6B OS=Homo sapiens OX=9606 GN=PSMC4 PE=1 SV=2	PSMC4	16.234	18	4	7	4	418	47.3	5.21	0.272	-1.88	323331.388130444	519348.459892162	187525.480015008	27953.15625		258286.322482524
P62701	40S ribosomal protein S4, X isoform OS=Homo sapiens OX=9606 GN=RPS4X PE=1 SV=2	RPS4X	47.754	37	10	23	10	263	29.6	10.15	0.272	-1.88	1256831.48980109	9566751.15478205	22011658.1651236	145000.0859375	2074404.60773525	3847391.05691587
P08238	Heat shock protein HSP 90-beta OS=Homo sapiens OX=9606 GN=HSP90AB1 PE=1 SV=4	HSP90AB1	395.415	54	55	261	35	724	83.2	5.03	0.27	-1.89	43185074.390771	198326006.930905	243335085.129684	37910414.0546875	3702546.44746186	53364628.0454263
P01871-2	Isoform 2 of Immunoglobulin heavy constant mu OS=Homo sapiens OX=9606 GN=IGHM	IGHM	102.603	30	16	35	16	474	51.9	6.15	0.266	-1.91	21293199.4742831	1797449.11466373	153285093.618195	10442298.3125	2316826.93803167	3254114.20047587
P30101	Protein disulfide-isomerase A3 OS=Homo sapiens OX=9606 GN=PDIA3 PE=1 SV=4	PDIA3	86.025	41	18	47	15	505	56.7	6.35	0.258	-1.96	8136491.19461501	45593330.4432641	37040777.3764198	4616216.640625	1236059.95810241	6814846.30413904
P46782	40S ribosomal protein S5 OS=Homo sapiens OX=9606 GN=RPS5 PE=1 SV=4	RPS5	22.046	34	4	7	4	204	22.9	9.72	0.249	-2	190237.583620473	2433062.46553517	2727772.60443134		502566.480933376	118229.178406535
P62906	60S ribosomal protein L10a OS=Homo sapiens OX=9606 GN=RPL10A PE=1 SV=2	RPL10A	15.223	18	3	5	3	217	24.8	9.94	0.249	-2.01		1713975.98857887	4319231.81196055		231678.128834178	614621.045373847
P23396-2	Isoform 2 of 40S ribosomal protein S3 OS=Homo sapiens OX=9606 GN=RPS3	RPS3	52.278	37	11	16	11	259	28.5	9.73	0.244	-2.04	501583.254415614	6849716.73598633	20521676.1120729		279815.939420245	1001103.20939882
Q9UK22	F-box only protein 2 OS=Homo sapiens OX=9606 GN=FBXO2 PE=1 SV=2	FBXO2	101.1	46	11	27	11	296	33.3	4.37	0.243	-2.04	9334847.35906828	34522998.8802783	33317843.7053596	7025549.375	72162.8200881742	7036374.45396074
P62266	40S ribosomal protein S23 OS=Homo sapiens OX=9606 GN=RPS23 PE=1 SV=3	RPS23	9.648	17	3	5	3	143	15.8	10.49	0.242	-2.04	115786.558517443	1927770.51045257	5190500.71796525		375989.699165377	796001.401013482
P18621-3	Isoform 3 of 60S ribosomal protein L17 OS=Homo sapiens OX=9606 GN=RPL17	RPL17	14.4	9	3	6	3	228	26.4	10.1	0.24	-2.06		2132865.3436414	5092002.78252497		367324.964768713	567576.793521714
P78352-2	Isoform 2 of Disks large homolog 4 OS=Homo sapiens OX=9606 GN=DLG4	DLG4	41.142	17	8	13	7	767	85.4	5.87	0.218	-2.2	3347166.92891273	7792099.3886527	11948405.0431915	820837.890625	668733.226835095	1737124.84467866
Q05193-5	Isoform 4 of Dynamin-1 OS=Homo sapiens OX=9606 GN=DNM1	DNM1	148.403	47	29	44	1	851	95.8	6.76	0.203	-2.3	2292679.32461874	34543887.7438943	46835595.6159719	2255469.71875	2845707.77877566	4246743.01533137
P46777	60S ribosomal protein L5 OS=Homo sapiens OX=9606 GN=RPL5 PE=1 SV=3	RPL5	17.852	30	6	6	6	297	34.3	9.72	0.195	-2.36		1837738.03224913	9778060.17156973	170299.890625	209382.217297033	383770.751790681
Q13367-4	Isoform 4 of AP-3 complex subunit beta-2 OS=Homo sapiens OX=9606 GN=AP3B2	AP3B2	40.679	10	9	13	9	1101	121.1	5.43	0.193	-2.37		9419176.20844134	7717241.41135827	404133.953125		639977.419144189
P62979	Ubiquitin-40S ribosomal protein S27a OS=Homo sapiens OX=9606 GN=RPS27A PE=1 SV=2	RPS27A	124.56	54	14	338	1	156	18	9.64	0.188	-2.41		406207.45420623	1209722.2618748		154713.418445952	112656.46542319
Q92499	ATP-dependent RNA helicase DDX1 OS=Homo sapiens OX=9606 GN=DDX1 PE=1 SV=2	DDX1	59.255	25	9	13	9	740	82.4	7.23	0.188	-2.41	681479.90317845	7660268.46845281	5857559.65554672		372724.171211126	370815.28911949
P30050	60S ribosomal protein L12 OS=Homo sapiens OX=9606 GN=RPL12 PE=1 SV=1	RPL12	15.486	24	3	5	3	165	17.8	9.42	0.176	-2.5		3146272.53712519	10857340.7521348	520767.734375	1482146.94191228	1643252.28352505
P46778	60S ribosomal protein L21 OS=Homo sapiens OX=9606 GN=RPL21 PE=1 SV=2	RPL21	11.159	24	3	3	3	160	18.6	10.49	0.175	-2.51		542552.948703911	5808302.69561153		98582.6699156688	324329.28122407
Q9NYI0	PH and SEC7 domain-containing protein 3 OS=Homo sapiens OX=9606 GN=PSD3 PE=1 SV=2	PSD3	49.024	9	9	15	9	1048	116	5.99	0.172	-2.54	268601.139569204	18562955.9918152	14618281.5085187	110058.2578125	84152.5555585733	436432.384568271
P69892	Hemoglobin subunit gamma-2 OS=Homo sapiens OX=9606 GN=HBG2 PE=1 SV=2	HBG2	60.816	75	11	396	2	147	16.1	7.2	0.14	-2.83	53188533.0892935	90088372.2740651	10334207.7278691	3237908.1875	1939857.24902693	4564638.09323112
P51888	Prolargin OS=Homo sapiens OX=9606 GN=PRELP PE=1 SV=1	PRELP	48.722	27	10	11	10	382	43.8	9.38	0.134	-2.9	72279.54509442	23220113.8560891	1511421.01348865	240042.8125	249444.381281859	723610.898472479
J3QQ67	60S ribosomal protein L18 (Fragment) OS=Homo sapiens OX=9606 GN=RPL18 PE=1 SV=1	RPL18	20.962	36	5	10	5	190	21.8	11.72	0.133	-2.91	443654.090091186	4935801.05417823	13898988.8308693	398574.359375	358502.065406062	962806.551384214
P84098	60S ribosomal protein L19 OS=Homo sapiens OX=9606 GN=RPL19 PE=1 SV=1	RPL19	22.321	28	5	7	5	196	23.5	11.47	0.128	-2.96		1654637.77727562	6809029.50098171	282498.3125		797956.010685688
P05388	60S acidic ribosomal protein P0 OS=Homo sapiens OX=9606 GN=RPLP0 PE=1 SV=1	RPLP0	24.985	22	5	5	5	317	34.3	5.97	0.125	-3		272653.658501144	4812961.84680716	238843.25	95770.2566860345
P12277	Creatine kinase B-type OS=Homo sapiens OX=9606 GN=CKB PE=1 SV=1	CKB	461.042	80	39	250	39	381	42.6	5.59	0.071	-3.82	66093570.5648296	1978734479.17584	1786322449.88178	81599220.5429688	54749624.7483014	140807375.965202

## Sheet: Matched vs Unmatched
Additional file 9: Proteomic changes involved in hemispheric asymmetry and symptom lateralization in PD
Proteomic analysis of the PD prefrontal cortex matched and unmatched to the side of symptom predominance
Accession	Description	geneID	Coverage [%]	# Peptides	# PSMs	# Unique Peptides	# AAs	MW [kDa]	calc. pI	Abundance Ratio: PFC Matched / PFC Unmatched.	Abundance Ratio (log2): PFC Matched / PFC Unmatched.	Abundances..Normalized...F1..Sample 1 PFC PD-Matched	Abundances..Normalized...F3..Sample 2 PFC PD-Matched	Abundances..Normalized...F10..Sample 3 PFC PD-Matched 4	Abundances..Normalized...F12..Sample 4 PFC PD-Matched	Abundances..Normalized...F14..Sample 5 PFC PD-Matched	Abundances..Normalized...F4..Sample..PFC PD-Unmatched 1	Abundances..Normalized...F6..Sample 2 PFC PD-Unmatched	Abundances..Normalized...F7..Sample 3 PFC PD-Unmatched	Abundances..Normalized...F16..Sample 4 PFC PD-Unmatched	Abundances..Normalized...F17..Sample 5 PFC PD-Unmatched
Q16555	Dihydropyrimidinase-related protein 2 OS=Homo sapiens OX=9606 GN=DPYSL2 PE=1 SV=1	DPYSL2	83	67	4701	1	572	62.3	6.38	1.22	0.29	92574817.667109	50747712.6496292	150150873.174218	101791640.883513	118911621.309689	62378283.7272825	28986438.0078405	112762569.620358	124374889.515524	93214879.8426225
P60709	Actin, cytoplasmic 1 OS=Homo sapiens OX=9606 GN=ACTB PE=1 SV=1	ACTB	87	49	4206	23	375	41.7	5.48	1.2	0.26	2002154375.70543	2470284668.25701	2370067421.33191	2465704561.922	2334238806.28027	1857158700.36469	1430332487.9995	2294340273.38008	2258158889.25074	2201686177.28125
P11142	Heat shock cognate 71 kDa protein OS=Homo sapiens OX=9606 GN=HSPA8 PE=1 SV=1	HSPA8	74	71	2949	50	646	70.9	5.52	1.178	0.24	987816082.185645	731320771.609398	1179378999.1283	755255841.79726	974309975.040341	717317860.042664	607989922.760637	938936581.004411	1164927813.89772	836566195.256605
P02686-6	Isoform 6 of Myelin basic protein OS=Homo sapiens OX=9606 GN=MBP	MBP	93	32	2709	1	160	17.3	11.14	1.352	0.44	202523.683606759		1169814.63691283	1625595.7743906	958652.36371546	928746.497969866		134507.059664704	660641.750030192	2105417.72882613
H7BYR8	Myelin basic protein OS=Homo sapiens OX=9606 GN=MBP PE=1 SV=1	MBP	64	32	2691	1	236	25.7	11.27	1.163	0.22	272472276.320093	193769175.604067	203226418.916275	453225947.651484	242187331.390762	686651999.636639	90425827.918221	245216216.090605	150697929.187899	338788643.386826
P02042	Hemoglobin subunit delta OS=Homo sapiens OX=9606 GN=HBD PE=1 SV=2	HBD	80	15	2261	8	147	16	8.05	0.824	-0.28	51278624.5088818	39755613.8041577	34941750.6522882	60492013.8479753	46946660.8774788	45171668.4299606	307784173.350237	65204896.1457921	49422115.2219526	43049571.3260367
P46821	Microtubule-associated protein 1B OS=Homo sapiens OX=9606 GN=MAP1B PE=1 SV=2	MAP1B	57	136	2083	135	2468	270.5	4.81	1.165	0.22	308157127.748982	254217743.266005	297041496.71126	293632488.124244	302790489.237464	249816883.269644	189000147.751483	274256931.60771	304835074.072569	231053830.056694
P12277	Creatine kinase B-type OS=Homo sapiens OX=9606 GN=CKB PE=1 SV=1	CKB	80	44	2053	44	381	42.6	5.59	0.795	-0.33	272958890.268531	1489826306.64671	130190570.974833	1400480102.83673	1126833711.46989	1599457525.3399	471857389.839666	972171107.466115	324776820.209431	1727424308.23187
P07195	L-lactate dehydrogenase B chain OS=Homo sapiens OX=9606 GN=LDHB PE=1 SV=2	LDHB	61	35	1585	33	334	36.6	6.05	1.162	0.22	438057018.028504	414885567.799074	338794872.444737	297726880.481493	417818645.226274	400583527.264876	186829702.351748	338942399.330971	391671563.856649	302139028.561297
P54652	Heat shock-related 70 kDa protein 2 OS=Homo sapiens OX=9606 GN=HSPA2 PE=1 SV=1	HSPA2	67	54	1510	32	639	70	5.74	0.872	-0.2	48921225.2769068	27391896.7325466	59837498.5556073	27122126.0243035	52545782.2613424	87162610.0983418	26365962.1111454	50289833.188263	48122259.360034	72060383.1892218
Q13885	Tubulin beta-2A chain OS=Homo sapiens OX=9606 GN=TUBB2A PE=1 SV=1	TUBB2A	67	37	1464	3	445	49.9	4.89	1.424	0.51	459627653.452816	358276737.621533	63649939.4080273	567228434.828046	130225890.354322	213146492.628523	401881537.905044	152288459.143498	91872550.1471508	221620135.970618
P02768	Serum albumin OS=Homo sapiens OX=9606 GN=ALB PE=1 SV=2	ALB	40	38	1460	38	609	69.3	6.28	0.839	-0.25	395421883.87526	353872002.903884	442127860.928895	275636647.739433	212169034.775828	288187084.600499	959430716.723099	328119627.288085	349644424.987467	326707516.823121
P68371	Tubulin beta-4B chain OS=Homo sapiens OX=9606 GN=TUBB4B PE=1 SV=1	TUBB4B	67	37	1413	4	445	49.8	4.89	1.408	0.49	1105908689.72802	1046234576.41514	140064123.905711	1448331190.51333	367261549.878293	609633831.311692	1171409764.1365	390284756.016922	213209108.477264	556173426.354145
P17600	Synapsin-1 OS=Homo sapiens OX=9606 GN=SYN1 PE=1 SV=3	SYN1	90	53	1385	3	705	74.1	9.83	1.208	0.27	377603675.319349	418439314.834426	592241758.90862	468106189.173593	434839760.078135	275831689.992805	264012210.759156	416627297.781625	504339024.750243	406991589.636851
A0A087WVQ6	Clathrin heavy chain OS=Homo sapiens OX=9606 GN=CLTC PE=1 SV=1	CLTC	57	113	1359	113	1679	191.9	5.69	1.175	0.23	406422423.603567	384023890.570064	293949709.067184	430019884.618106	486104616.230328	351179655.614988	299881392.380826	437470286.434079	406294035.494325	282186580.428073
P40925-3	Isoform 3 of Malate dehydrogenase, cytoplasmic OS=Homo sapiens OX=9606 GN=MDH1	MDH1	67	42	1341	42	352	38.6	7.71	1.178	0.24	345928615.698487	324189250.768441	368809010.228119	327536697.125363	351875814.208279	307688059.571286	182926542.687359	312076755.011484	381446061.117644	375625851.592269
Q14195	Dihydropyrimidinase-related protein 3 OS=Homo sapiens OX=9606 GN=DPYSL3 PE=1 SV=1	DPYSL3	74	46	1334	1	570	61.9	6.49	1.732	0.79	535596.04224158		1524100.54682084	1031948.39895749	1148712.17982888	164233.012199245	101098.040879059	828385.534712284	934504.596662178	736078.337384934
P17600-2	Isoform IB of Synapsin-1 OS=Homo sapiens OX=9606 GN=SYN1	SYN1	90	51	1331	1	669	70	9.88	0.799	-0.32	1337172.94614762	1661465.17528966	5196011.19238345	3588639.89841501	4042295.75137327			2631611.41941497	5060260.62550976	3773255.98393691
P61764-2	Isoform 2 of Syntaxin-binding protein 1 OS=Homo sapiens OX=9606 GN=STXBP1	STXBP1	71	54	1309	2	603	68.7	6.77	1.219	0.29	241013396.274982	334841514.491884	197381473.58907	382720387.658679	324078658.784343	267031496.839214	192570024.826822	284970357.890156	235010840.626247	269538319.202703
P61764	Syntaxin-binding protein 1 OS=Homo sapiens OX=9606 GN=STXBP1 PE=1 SV=1	STXBP1	74	54	1304	2	594	67.5	6.96	1.398	0.48	1119243.93750852	2950565.67206407	165785.140253453	1213182.80521432	1082047.48877139	253230.318106975	1268093.87612344	1414539.12169794	738051.938902093	197434.08908266
A2A274	Aconitate hydratase, mitochondrial OS=Homo sapiens OX=9606 GN=ACO2 PE=1 SV=1	ACO2	55	69	1300	69	805	87.8	7.37	1.154	0.21	240048805.155386	271738805.825463	439097942.969856	304037462.295459	272089396.057462	205362582.248411	155220293.174331	350209257.213388	297665505.052899	303221882.805268
P04350	Tubulin beta-4A chain OS=Homo sapiens OX=9606 GN=TUBB4A PE=1 SV=2	TUBB4A	67	32	1270	9	444	49.6	4.88	1.324	0.4	115241758.614028	104992911.983451	10248235.2396145	161127249.783773	32675302.6236382	68849424.4242504	147676652.085635	32091462.7694667	19017165.4775688	56435185.5998234
P07437	Tubulin beta chain OS=Homo sapiens OX=9606 GN=TUBB PE=1 SV=2	TUBB	67	37	1239	8	444	49.6	4.89	1.787	0.84	8389178.53070854	15096686.6946723	1026895.44907799	13427218.6927325	5543861.73215509	4111699.86480205	18945440.3684468	5073689.06851039	3161874.49920403	4159139.82973421
P11137	Microtubule-associated protein 2 OS=Homo sapiens OX=9606 GN=MAP2 PE=1 SV=4	MAP2	68	119	1230	84	1827	199.4	4.91	1.169	0.22	215449966.208853	262801965.234337	229748850.963893	291197145.533071	314428254.749687	247085069.087342	150422549.334526	249079986.917478	235957894.851557	228603083.251969
Q14194	Dihydropyrimidinase-related protein 1 OS=Homo sapiens OX=9606 GN=CRMP1 PE=1 SV=1	CRMP1	77	47	1217	4	572	62.1	7.03	1.202	0.27	9031045.27690139	7439799.91955552	16477597.8347284	14447610.8028905	12573935.1758167	7679082.73255782	5902534.50537827	12301479.2031615	14749695.331944	13050072.1603062
Q71U36	Tubulin alpha-1A chain OS=Homo sapiens OX=9606 GN=TUBA1A PE=1 SV=1	TUBA1A	61	36	1203	15	451	50.1	5.06	1.504	0.59	909733191.700157	871317918.975167	136456334.359187	1182373721.36858	333957150.822971	537156844.525282	807753849.954366	330384259.841363	214085160.481032	503995647.766586
Q13509	Tubulin beta-3 chain OS=Homo sapiens OX=9606 GN=TUBB3 PE=1 SV=2	TUBB3	73	36	1144	17	450	50.4	4.93	1.355	0.44	246298427.784541	208270263.084133	65723771.1852748	328465750.817454	149666496.063098	143295937.595179	175078810.374115	156830817.074741	88567099.1076146	206449031.554353
P10636-4	Isoform Tau-B of Microtubule-associated protein tau OS=Homo sapiens OX=9606 GN=MAPT	MAPT	84	44	1071	1	381	39.7	8.62	1.165	0.22	25475446.4181304	14262450.1901913	39160172.9030398	25271237.4243084	24832800.8337929	18336570.1584435	12283619.299678	21324753.8829529	37622299.8331283	27383218.5503065
P40926	Malate dehydrogenase, mitochondrial OS=Homo sapiens OX=9606 GN=MDH2 PE=1 SV=3	MDH2	73	36	1052	36	338	35.5	8.68	1.251	0.32	293262378.187748	320831750.974133	431318791.771939	349706531.473098	269776866.717509	216281472.180016	162997646.136319	383885681.66908	306885790.88382	326882574.895648
P10636-2	Isoform Fetal-tau of Microtubule-associated protein tau OS=Homo sapiens OX=9606 GN=MAPT	MAPT	83	44	1049	0	352	36.7	9.38	1.252	0.32	51650654.9131542	36128001.1711754	66217395.7576127	51358138.7163328	51225464.9266757	39946478.2129306	32946547.1138331	45752133.9165298	51427071.2851868	42304199.5078553
P06396	Gelsolin OS=Homo sapiens OX=9606 GN=GSN PE=1 SV=1	GSN	66	53	1020	1	782	85.6	6.28	0.839	-0.25	95098535.6426888	75574599.1339365	108010142.137298	99313853.9150273	124543995.144751	204212302.244646	69251416.8662711	136843725.462851	97686892.2614731	147566656.66336
P19367	Hexokinase-1 OS=Homo sapiens OX=9606 GN=HK1 PE=1 SV=3	HK1	50	69	951	69	917	102.4	6.8	1.206	0.27	131776630.578591	136444079.776424	236000934.810045	100332685.901896	148412141.150483	76169868.2908037	60944486.0575952	135228119.622842	217871480.351012	137521227.696883
P99999	Cytochrome c OS=Homo sapiens OX=9606 GN=CYCS PE=1 SV=2	CYCS	78	25	827	25	105	11.7	9.57	1.2	0.26	181157595.798016	178920155.475882	224493095.406822	158927305.293525	180331799.575829	128761240.48624	129946902.23727	163023323.677697	206256700.003306	147917003.146666
P68366	Tubulin alpha-4A chain OS=Homo sapiens OX=9606 GN=TUBA4A PE=1 SV=1	TUBA4A	54	33	816	10	448	49.9	5.06	1.951	0.96	27011540.2274865	31172170.5124221	3266228.69699509	37767438.744969	9417448.59077198	8916945.88127966	28444323.3061951	7721505.24149452	4847790.47932248	10114540.5725117
Q9BY11	Protein kinase C and casein kinase substrate in neurons protein 1 OS=Homo sapiens OX=9606 GN=PACSIN1 PE=1 SV=1	PACSIN1	68	44	735	42	444	50.9	5.24	1.154	0.21	276784490.36057	451674765.596611	304903871.620488	229221218.57122	297092272.343366	194039357.738608	169733952.473277	256994115.38582	303536036.331966	255638432.271186
I6L894	Ankyrin-2 OS=Homo sapiens OX=9606 GN=ANK2 PE=1 SV=1	ANK2	31	100	732	55	3924	430	5.12	1.164	0.22	70608351.4961307	81673191.193895	28413380.375172	108554394.989031	39212251.2809647	69922095.6441852	60748609.028741	53090022.7870909	33102531.4553189	65368766.842669
P31946-2	Isoform Short of 14-3-3 protein beta/alpha OS=Homo sapiens OX=9606 GN=YWHAB	YWHAB	73	26	726	16	244	27.8	4.83	1.241	0.31	81252551.813579	66092646.4614686	52723784.5079673	87203342.3995885	59716432.2087561	80899043.746868	43658620.1236202	59071551.0082466	50204678.5320813	85629461.481507
P38606	V-type proton ATPase catalytic subunit A OS=Homo sapiens OX=9606 GN=ATP6V1A PE=1 SV=2	ATP6V1A	73	42	715	42	617	68.3	5.52	1.193	0.25	111489087.567224	183503400.452668	103362600.524974	134159256.881052	132350499.844781	140631951.186672	77958272.092035	100270252.890393	108032922.058525	128155829.882951
P61981	14-3-3 protein gamma OS=Homo sapiens OX=9606 GN=YWHAG PE=1 SV=2	YWHAG	78	30	696	23	247	28.3	4.89	1.175	0.23	208673195.687392	310848865.545781	101725404.126326	277632424.634999	179050546.137344	307456179.657364	168253449.173466	179638917.676103	109389277.530875	265997756.386681
P00505	Aspartate aminotransferase, mitochondrial OS=Homo sapiens OX=9606 GN=GOT2 PE=1 SV=3	GOT2	60	33	694	33	430	47.5	9.01	1.247	0.32	131300688.297019	179207994.486126	221824354.069391	170540954.167916	147102503.762573	104730322.789953	85244179.0145678	185258407.344693	143884508.535967	172536830.216121
P21281	V-type proton ATPase subunit B, brain isoform OS=Homo sapiens OX=9606 GN=ATP6V1B2 PE=1 SV=3	ATP6V1B2	65	36	629	36	511	56.5	5.81	1.163	0.22	69642171.6568079	126786612.388629	88986425.4894022	99443242.7580203	93650904.4879312	94487740.3947723	55190741.883093	76325359.357854	83696893.6474956	105164513.250948
P06576	ATP synthase subunit beta, mitochondrial OS=Homo sapiens OX=9606 GN=ATP5F1B PE=1 SV=3	ATP5F1B	79	40	628	40	529	56.5	5.4	1.213	0.28	52230224.0386965	80727945.6158106	146056194.663137	104937983.599546	56458177.9597142	34921066.8385883	32131655.5596409	104793743.840233	94807000.6468213	104554070.594565
P61604	10 kDa heat shock protein, mitochondrial OS=Homo sapiens OX=9606 GN=HSPE1 PE=1 SV=2	HSPE1	93	21	597	21	102	10.9	8.92	1.229	0.3	78263365.1172876	75796696.5988871	148188097.704422	106027312.539726	95682678.2603685	70082139.7633506	50875764.3690131	119003250.363563	82888415.162531	83093196.6469196
O75390	Citrate synthase, mitochondrial OS=Homo sapiens OX=9606 GN=CS PE=1 SV=2	CS	60	31	595	30	466	51.7	8.32	1.333	0.41	84648980.1719789	102630885.374185	151539854.967136	118794224.446802	87504600.5513009	66658467.7543571	53100693.3379844	113684850.774813	91623322.1369285	92161377.7207193
P07197	Neurofilament medium polypeptide OS=Homo sapiens OX=9606 GN=NEFM PE=1 SV=3	NEFM	53	56	572	52	916	102.4	4.91	1.22	0.29	38083783.1908997	13100075.5872032	32812388.2116558	34089029.4173545	26460872.5927184	19023063.8980541	30144209.5323718	25274183.582886	30627009.96271	19205979.8356512
C9JFZ1	Synaptojanin-1 OS=Homo sapiens OX=9606 GN=SYNJ1 PE=1 SV=1	SYNJ1	51	55	571	55	1350	149.2	8.25	1.159	0.21	64086895.4627931	44912062.8940279	66154504.5087693	57116972.2849412	64935044.1717976	50440730.4006202	30188688.2390141	54924558.2937612	71024314.2240405	48251843.4431055
Q08209	Serine/threonine-protein phosphatase 2B catalytic subunit alpha isoform OS=Homo sapiens OX=9606 GN=PPP3CA PE=1 SV=1	PPP3CA	51	36	567	25	521	58.7	5.86	1.326	0.41	145851082.559592	117112043.98156	139249799.764997	114655450.784783	150829518.034963	110678770.377164	82489004.2072133	95169534.8760808	151515476.572473	104942184.891703
P16152	Carbonyl reductase [NADPH] 1 OS=Homo sapiens OX=9606 GN=CBR1 PE=1 SV=3	CBR1	69	24	563	20	277	30.4	8.32	0.864	-0.21	130992936.047406	126801682.226634	163870263.352692	109514197.853994	164179058.046048	272541416.764035	60003855.9952202	144954983.41589	175411303.917768	195464950.345077
Q9Y2J2	Band 4.1-like protein 3 OS=Homo sapiens OX=9606 GN=EPB41L3 PE=1 SV=2	EPB41L3	51	61	552	1	1087	120.6	5.19	1.22	0.29	152307971.639794	145105457.783079	90992737.8490518	141336176.104237	131080680.370651	118695280.197934	102802947.969473	131714634.288374	103140169.376426	128584348.921801
A0A0A0MRA8	Band 4.1-like protein 3 OS=Homo sapiens OX=9606 GN=EPB41L3 PE=1 SV=1	EPB41L3	61	61	547	1	918	102.2	5.31	1.495	0.58	466838.465786085	657834.302254502		376348.610802646	470448.921720708	252724.830071449	438571.731392985	428311.826193807	221661.724911282	407073.00834826
P49418	Amphiphysin OS=Homo sapiens OX=9606 GN=AMPH PE=1 SV=1	AMPH	77	50	535	49	695	76.2	4.64	1.188	0.25	116505545.056879	79797046.5511821	117152719.431584	94766313.4691004	116210868.154947	82454675.0261106	60271508.4852541	68239589.7281865	132163705.396295	96739348.8072542
Q04917	14-3-3 protein eta OS=Homo sapiens OX=9606 GN=YWHAH PE=1 SV=4	YWHAH	64	24	514	19	246	28.2	4.84	1.159	0.21	60320371.8350613	93504209.5969904	44287337.4640024	97613228.0421983	77510251.6389807	77971851.8331211	45264207.6223062	70317394.0968338	51823319.2792066	91068990.5981006
Q96JE9	Microtubule-associated protein 6 OS=Homo sapiens OX=9606 GN=MAP6 PE=1 SV=2	MAP6	50	33	514	33	813	86.5	9.16	1.161	0.21	65534334.8546777	53156973.1009769	89040672.9026187	63051542.8738008	74197148.5649453	65160559.0441065	37176794.4015088	58909391.172441	78507537.7101542	61905725.375896
P01009	Alpha-1-antitrypsin OS=Homo sapiens OX=9606 GN=SERPINA1 PE=1 SV=3	SERPINA1	69	39	514	2	418	46.7	5.59	0.735	-0.44	48205599.4643435	12199179.7170432	50905749.2571317	24016119.7704185	43947900.2162936	35277575.0705575	129428068.576134	73792412.8286186	56417512.203427	12538226.4554412
H3BRN4	4-aminobutyrate aminotransferase, mitochondrial OS=Homo sapiens OX=9606 GN=ABAT PE=1 SV=1	ABAT	64	38	513	38	515	58.1	8.09	1.203	0.27	40736281.3636262	65388257.4677907	63033996.3036737	67902393.1024023	58437362.821246	39502068.5309206	26868862.0671902	72636918.103737	60322969.7287628	55388612.1526691
Q9NVA2-2	Isoform 2 of Septin-11 OS=Homo sapiens OX=9606 GN=SEPT11	SEPT11	57	31	512	18	439	50.8	7.01	1.173	0.23	89583834.6636035	98395498.5513022	84917833.3590683	57658331.7151746	74674559.1668118	56904367.6431476	57810953.9526647	92290602.6911662	81728594.1577495	65443222.1848613
P15104	Glutamine synthetase OS=Homo sapiens OX=9606 GN=GLUL PE=1 SV=4	GLUL	43	21	511	21	373	42	6.89	1.189	0.25	126235505.377236	126594386.956998	163166261.681095	91602882.8167144	102144311.810823	57486983.824869	83090816.4141462	134222466.005552	121511317.048609	90277295.1426134
Q99962	Endophilin-A1 OS=Homo sapiens OX=9606 GN=SH3GL2 PE=1 SV=1	SH3GL2	70	27	486	21	352	39.9	5.45	1.352	0.44	97770629.1696426	74344376.1019385	111325971.150347	86625786.5968267	93127456.9739441	72406687.4413778	54036900.4065735	70409236.2618908	135413552.252413	73343791.924025
Q92777	Synapsin-2 OS=Homo sapiens OX=9606 GN=SYN2 PE=2 SV=4	SYN2	54	30	453	27	582	63	8.41	1.237	0.31	86219089.3737988	63937563.2307095	101420077.844327	63171145.9600637	101010395.673984	50948888.1647571	58521437.8714786	84650740.3329289	91556546.3016559	65299240.2105025
A0A0U1RQN6	Ankyrin-2 (Fragment) OS=Homo sapiens OX=9606 GN=ANK2 PE=1 SV=2	ANK2	49	52	447	7	1194	128.5	8.05	1.446	0.53	5612987.93861612	8999750.37210009	1422056.39260162	7964126.39360131	2529781.39352709	4922350.31415474	6134345.60312582	3772070.14294431	1569919.83512599	3657311.33976443
O60641	Clathrin coat assembly protein AP180 OS=Homo sapiens OX=9606 GN=SNAP91 PE=1 SV=2	SNAP91	26	26	443	24	907	92.4	4.86	1.286	0.36	77282369.4465004	49910497.2831145	76732544.6062386	61307573.0264733	67682373.3321819	50268082.8743036	38226662.2548466	49294291.5181029	67300660.2523581	47113226.4273256
Q05193-2	Isoform 2 of Dynamin-1 OS=Homo sapiens OX=9606 GN=DNM1	DNM1	69	69	423	3	864	97.2	6.87	1.237	0.31	5172007.79789885	217688481.778292	4776694.65500707	153692791.905164	43072490.5905062	173661194.214944	18196155.1095572	20003192.0174698	3755486.7524617	131567638.025699
P01023	Alpha-2-macroglobulin OS=Homo sapiens OX=9606 GN=A2M PE=1 SV=3	A2M	40	51	423	51	1474	163.2	6.46	0.705	-0.5	27143656.964042	18196307.9145309	30376273.7125137	15255637.1451608	20184502.9078237	31857550.2813839	54668077.1969069	30569660.7634611	27514644.1121015	26441876.9600565
P17677-2	Isoform 2 of Neuromodulin OS=Homo sapiens OX=9606 GN=GAP43	GAP43	59	14	422	14	274	28.7	4.87	1.298	0.38	107054737.990428	58330769.6792617	148923072.762025	142480379.606351	102160419.92857	71976561.989584	57981486.3787419	101009907.155689	119183695.724949	113881820.400229
E9PFW3	AP-2 complex subunit mu OS=Homo sapiens OX=9606 GN=AP2M1 PE=1 SV=1	AP2M1	56	33	412	33	460	52.3	9.5	1.195	0.26	73326872.8158123	48662235.0596903	73858707.4659923	71543088.8427671	67446860.6874032	47450918.5450745	45391680.5095337	57409125.1817392	73338204.8128493	54361822.5914562
P04264	Keratin, type II cytoskeletal 1 OS=Homo sapiens OX=9606 GN=KRT1 PE=1 SV=6	KRT1	57	39	409	35	644	66	8.12	0.864	-0.21	6041348.42604193	125975558.893048	14974221.4301202	3799260.23196145	15344486.5346865	30396248.6868842	26178557.9874166	32429029.9385826	15026869.7145409	31319035.8478908
Q05193-3	Isoform 3 of Dynamin-1 OS=Homo sapiens OX=9606 GN=DNM1	DNM1	67	67	407	1	851	96	7.01	1.314	0.39		3390317.98791101		5741394.08192816		3190266.53553103				3535801.20786642
P37840	Alpha-synuclein OS=Homo sapiens OX=9606 GN=SNCA PE=1 SV=1	SNCA	100	19	405	15	140	14.5	4.7	1.187	0.25	106727752.283632	53932583.5651301	124272544.000577	90145708.3583835	96887375.1459631	65243661.0862061	55861721.0079053	75602589.3357959	127889486.486547	89068682.8805819
E7EV03	Microtubule-associated protein 2 (Fragment) OS=Homo sapiens OX=9606 GN=MAP2 PE=1 SV=1	MAP2	73	38	401	3	567	61.7	4.65	1.52	0.6	1303813.53564814	725727.862305716	1035483.28026248	1227286.34431307	1358071.62663049	637676.498282479	288026.288184982	845287.032318059	1350785.83922157	651667.046192147
Q13153	Serine/threonine-protein kinase PAK 1 OS=Homo sapiens OX=9606 GN=PAK1 PE=1 SV=2	PAK1	65	30	396	20	545	60.6	5.76	1.166	0.22	47261405.5400877	32926958.1816162	62929438.3185018	39217377.028153	50630925.5922014	35887567.9558258	24952706.5578214	44819165.6085324	62210134.143414	37912287.0462912
O94856-5	Isoform 5 of Neurofascin OS=Homo sapiens OX=9606 GN=NFASC	NFASC	33	41	389	2	1332	148.4	6.73	0.853	-0.23	2307101.39375077	1069849.71402662	1502337.58410562	1555384.53865515	1323462.73586899	2758885.59563607	360088.452346817	1256312.4334005	1355349.07920181	2158942.84890634
P00738	Haptoglobin OS=Homo sapiens OX=9606 GN=HP PE=1 SV=1	HP	33	22	373	22	406	45.2	6.58	0.767	-0.38	61752943.0165004	21134115.3368427	5369551.80462729	19099524.7130028	47657870.1564135	21851514.0103871	167775188.35724	87955216.4100841	4093715.82062429	15199478.3657766
O95782	AP-2 complex subunit alpha-1 OS=Homo sapiens OX=9606 GN=AP2A1 PE=1 SV=3	AP2A1	40	33	370	25	977	107.5	7.03	1.193	0.26	45679419.9871166	33855903.2414354	30760814.5919507	33119078.741872	33971525.6080515	34516246.6713944	31399778.2199682	30431039.8305359	31125044.784621	22488753.368575
P00915	Carbonic anhydrase 1 OS=Homo sapiens OX=9606 GN=CA1 PE=1 SV=2	CA1	72	22	361	22	261	28.9	7.12	0.766	-0.38	46942002.2045056	72537815.8458221	63206721.0870129	69638235.9067018	43104568.4501067	55234199.6344206	286041543.143184	53576988.4844616	78951218.0468969	78557686.5624533
Q14204	Cytoplasmic dynein 1 heavy chain 1 OS=Homo sapiens OX=9606 GN=DYNC1H1 PE=1 SV=5	DYNC1H1	27	88	340	88	4646	532.1	6.4	1.225	0.29	16430382.1685523	54403655.1445219	10093106.1073464	42513406.7014691	33394377.0551024	42385868.3107891	15664950.1023709	23162234.5180647	15736965.3243556	26091354.621285
Q8N573	Oxidation resistance protein 1 OS=Homo sapiens OX=9606 GN=OXR1 PE=1 SV=2	OXR1	56	42	337	42	874	97.9	5.47	1.153	0.21	38031100.8756215	30289522.6949952	46278481.6824063	38816600.6105508	46597065.1869869	33493025.1933969	20467189.755698	38533009.8884673	52200009.5805658	33944315.4746462
P35612	Beta-adducin OS=Homo sapiens OX=9606 GN=ADD2 PE=1 SV=3	ADD2	63	38	335	33	726	80.8	5.92	1.149	0.2	62214985.3480087	54073879.3304163	66374285.1537886	65267561.6290185	68245795.0547456	45251300.4903515	28770880.497608	60482605.9856153	66476199.6909336	52188618.1512755
Q16143	Beta-synuclein OS=Homo sapiens OX=9606 GN=SNCB PE=1 SV=1	SNCB	64	17	330	13	134	14.3	4.41	1.199	0.26	97539041.3848464	66441170.5190592	118367929.388978	103497685.019196	93462020.5372203	52711701.7755945	57620914.5608635	77974015.6664103	118178366.010584	97423256.9865409
P12814-3	Isoform 3 of Alpha-actinin-1 OS=Homo sapiens OX=9606 GN=ACTN1	ACTN1	66	54	325	38	914	105.5	5.41	1.169	0.23	58288514.2963348	36857776.0118665	50342029.1911146	23234180.8905303	47695562.4793722	10721199.8469855	37605860.6541831	51401019.2200688	54694466.3918323	20366981.5775357
P09543	2',3'-cyclic-nucleotide 3'-phosphodiesterase OS=Homo sapiens OX=9606 GN=CNP PE=1 SV=2	CNP	54	35	314	34	421	47.5	9.07	1.148	0.2	10418578.6462246	54995069.9431609	6213673.62705354	73796317.2281975	13068046.9019426	75351807.8965877	7734810.93231874	11954518.2034834	4737147.11499534	50750435.5340268
P04271	Protein S100-B OS=Homo sapiens OX=9606 GN=S100B PE=1 SV=2	S100B	58	6	307	6	92	10.7	4.59	0.738	-0.44	74772605.3692471	92425313.711267	62847245.6310181	41682695.4681211	100916193.079762	165568829.384077	43025516.5936519	104220107.51889	76417984.9945773	101566947.401981
O15020	Spectrin beta chain, non-erythrocytic 2 OS=Homo sapiens OX=9606 GN=SPTBN2 PE=1 SV=3	SPTBN2	34	61	306	43	2390	271.2	6.11	1.228	0.3	12109402.4272129	16067161.8320378	13426004.0051247	20203812.7318446	25890360.0797087	13765191.0560118	9790787.67615258	20700348.9142086	13414269.2171805	13282591.2160563
P25705	ATP synthase subunit alpha, mitochondrial OS=Homo sapiens OX=9606 GN=ATP5F1A PE=1 SV=1	ATP5F1A	61	31	303	31	553	59.7	9.13	1.219	0.29	27238759.7963304	47109978.0454098	52573667.9294553	47744801.3211189	35239097.9789322	22947089.8960259	22172747.6556899	42630400.3330424	41639462.3924421	39135239.8210486
P01024	Complement C3 OS=Homo sapiens OX=9606 GN=C3 PE=1 SV=2	C3	33	48	296	48	1663	187	6.4	0.775	-0.37	17078604.7053017	9939240.72920616	22382557.8758392	10450352.7919544	16728564.805359	21564433.4125799	40936839.4209651	26192492.5517336	20641343.8878034	14939297.902252
Q86VP6	Cullin-associated NEDD8-dissociated protein 1 OS=Homo sapiens OX=9606 GN=CAND1 PE=1 SV=2	CAND1	43	37	285	37	1230	136.3	5.78	1.236	0.31	27894171.5923908	25124710.9596347	19213419.561106	12572638.5154559	22695109.5592095	21647376.8801082	12202555.9213045	15514381.3877543	21335160.4346343	13791596.8243177
Q9UBB6-3	Isoform 3 of Neurochondrin OS=Homo sapiens OX=9606 GN=NCDN	NCDN	33	21	283	21	731	79.1	5.55	1.278	0.35	33222742.2388829	20348015.9953574	20848203.7644279	17069975.3401069	26559890.7476682	23086753.1814429	11639546.4224882	18649903.0973762	23435550.2022436	21146885.8194947
P28838	Cytosol aminopeptidase OS=Homo sapiens OX=9606 GN=LAP3 PE=1 SV=3	LAP3	56	31	279	31	519	56.1	7.93	1.188	0.25	12069127.8904408	12742762.19437	13741416.0893527	11025072.088285	23639907.4037626	19538991.0246926	6809824.41312482	15346240.2558983	10499640.3571775	11129722.2101909
P55809	Succinyl-CoA:3-ketoacid coenzyme A transferase 1, mitochondrial OS=Homo sapiens OX=9606 GN=OXCT1 PE=1 SV=1	OXCT1	54	28	279	28	520	56.1	7.46	1.173	0.23	26296606.8713769	37816596.5904027	55380401.4970795	43103073.0609827	43257033.4396498	30538295.5820106	19319786.6929048	47373321.4741606	29765414.3971099	46109775.7897513
Q02952	A-kinase anchor protein 12 OS=Homo sapiens OX=9606 GN=AKAP12 PE=1 SV=4	AKAP12	29	35	269	35	1782	191.4	4.41	1.184	0.24	14659182.9001876	12893798.7386345	17809640.253434	22212499.5335391	20935575.143994	15536080.2093348	7391172.14839644	16763231.3478792	19224304.3723739	11562488.8222443
P02787	Serotransferrin OS=Homo sapiens OX=9606 GN=TF PE=1 SV=3	TF	28	24	267	24	698	77	7.12	0.728	-0.46	21529026.3779001	17339981.987292	23425868.5939679	13288400.3423311	19229261.1729089	40412680.8632324	33793873.9254545	19592757.864528	18898493.0082469	32545853.6131961
O00429-6	Isoform 6 of Dynamin-1-like protein OS=Homo sapiens OX=9606 GN=DNM1L	DNM1L	59	36	256	2	749	83.3	7.08	1.218	0.28	37529928.837217	30411187.8821042	26227033.3446317	23703081.8210115	34239970.3881125	21969428.6651198	17092529.3619281	20327678.5542523	39592320.0716702	23699532.3541034
P50213	Isocitrate dehydrogenase [NAD] subunit alpha, mitochondrial OS=Homo sapiens OX=9606 GN=IDH3A PE=1 SV=1	IDH3A	37	21	245	21	366	39.6	6.92	1.205	0.27	21822377.721237	32038511.3521812	36027330.6146059	26978337.8345474	32996723.7782383	19751983.8877175	25887519.302952	35809958.4192874	28743661.8267856	25807864.9328269
Q96E17	Ras-related protein Rab-3C OS=Homo sapiens OX=9606 GN=RAB3C PE=2 SV=1	RAB3C	56	15	241	5	227	25.9	5.24	1.235	0.3	1520772.74002733	1441161.11613417	2979447.31403948	1396677.03736141	1864044.40357194	636021.508402361	1030755.4778784	2977548.96655377	2679727.74067567	2233525.42887308
P07205	Phosphoglycerate kinase 2 OS=Homo sapiens OX=9606 GN=PGK2 PE=1 SV=3	PGK2	22	9	240	2	417	44.8	8.54	0.325	-1.62		158324.002791247		1476113.37165911		1178649.10876153			1882904.17849134
Q6ZN40	Tropomyosin 1 (Alpha), isoform CRA_f OS=Homo sapiens OX=9606 GN=TPM1 PE=1 SV=1	TPM1	50	25	233	2	326	37.4	4.72	0.869	-0.2	304370.776839453	635645.986645848	347857.278080206	600856.329718279	430159.691547164	204602.080805997	4835804.50297769	1254293.40853909	374270.372775701	432225.982491573
P48426	Phosphatidylinositol 5-phosphate 4-kinase type-2 alpha OS=Homo sapiens OX=9606 GN=PIP4K2A PE=1 SV=2	PIP4K2A	50	23	232	15	406	46.2	6.99	0.729	-0.46	15443655.7269236	19191197.107509	13540963.0670861	16614031.716792	25856476.5427232	44247292.2844281	5225557.18764694	18503145.8066481	15499718.388319	40629639.1405918
P50990	T-complex protein 1 subunit theta OS=Homo sapiens OX=9606 GN=CCT8 PE=1 SV=4	CCT8	46	26	231	26	548	59.6	5.6	1.158	0.21	21643204.4000377	26549607.3713627	17330321.8435906	27836467.7922588	24151900.9578683	25496191.2084671	13758021.3529337	20857239.8476403	19818333.8138566	23017243.001135
O75363-2	Isoform 2 of Breast carcinoma-amplified sequence 1 OS=Homo sapiens OX=9606 GN=BCAS1	BCAS1	32	21	230	21	614	65.6	6.16	0.769	-0.38	6356333.5827057	6536827.54018551	15649500.677973	7001023.93305162	16587256.4490841	21890384.2124282	657288.091723177	9449838.91498757	9886861.22629575	19944918.9829276
Q9HCJ6	Synaptic vesicle membrane protein VAT-1 homolog-like OS=Homo sapiens OX=9606 GN=VAT1L PE=1 SV=2	VAT1L	47	24	229	24	419	45.9	5.06	1.173	0.23	11358952.0039004	9899139.59893191	8769548.76879488	8610762.46799422	10897702.8771074	6154742.55592791	5595242.35605733	12123987.78293	8399790.80907813	10893928.6444387
P09429	High mobility group protein B1 OS=Homo sapiens OX=9606 GN=HMGB1 PE=1 SV=3	HMGB1	39	16	228	13	215	24.9	5.74	0.822	-0.28	28686289.0253086	27224261.5953915	55336487.7400486	24205188.950595	49087240.0198762	52694976.3702541	17043234.5609456	49972044.9963356	55194874.1333437	58338195.7693664
Q9UPY8	Microtubule-associated protein RP/EB family member 3 OS=Homo sapiens OX=9606 GN=MAPRE3 PE=1 SV=1	MAPRE3	49	22	227	5	281	32	5.54	1.209	0.27	36140696.3883522	28301789.9925144	36859557.1536871	37004867.8283151	35256692.1496424	25318260.720981	20441787.1501651	30210628.5692849	38965810.920973	33792283.5493163
A0A0A0MS08	Immunoglobulin heavy constant gamma 1 (Fragment) OS=Homo sapiens OX=9606 GN=IGHG1 PE=1 SV=1	IGHG1	33	13	226	8	399	43.9	6.96	0.851	-0.23	26918625.7516633	17336751.2796632	28296521.8161911	19188809.4781006	14567332.2923201	24914606.3136904	67749772.7138368	23493727.2817838	23797030.0198325	17122035.5734502
O75914-3	Isoform 3 of Serine/threonine-protein kinase PAK 3 OS=Homo sapiens OX=9606 GN=PAK3	PAK3	43	20	225	7	580	64.5	5.53	1.152	0.2	2546058.31385006	1772754.3468537	2882752.7496718	3003602.10014814	3462109.66816279	2043020.55508164	697610.905653093	2203395.92373622	4204817.75599352	3296261.25861101
P0C0L5	Complement C4-B OS=Homo sapiens OX=9606 GN=C4B PE=1 SV=2	C4B	40	43	223	2	1744	192.6	7.27	0.855	-0.23	15589774.4845359	8854092.60675936	33374902.1967408	16795466.7071323	22883474.5253908	19479161.6729019	23887392.1245637	30942979.7515158	26098676.467492	17324805.7022031
P35080	Profilin-2 OS=Homo sapiens OX=9606 GN=PFN2 PE=1 SV=3	PFN2	36	8	223	3	140	15	6.99	1.209	0.27	20203195.160538	16630189.7389696	22387188.0300129	14879955.5521504	17843514.6502079	14355720.8595012	11112004.9308215	16999762.0501226	19736042.053762	15606281.5797841
Q99961	Endophilin-A2 OS=Homo sapiens OX=9606 GN=SH3GL1 PE=1 SV=1	SH3GL1	32	13	219	7	368	41.5	5.43	1.276	0.35	3789869.95686166	2809235.56419672	5995881.56359482	2589293.9012323	3628341.53052449	2330811.22851611	2058652.53183199	2795963.27256343	3636796.89372736	2571887.16444593
Q96F85	CB1 cannabinoid receptor-interacting protein 1 OS=Homo sapiens OX=9606 GN=CNRIP1 PE=1 SV=1	CNRIP1	73	12	218	12	164	18.6	7.94	1.227	0.3	49352557.5560251	38642938.9625462	58375797.2444932	44049497.3784141	50467991.5359165	33188147.0101221	32138209.0035439	43212477.0461288	56418754.433531	41902562.5935144
P40227	T-complex protein 1 subunit zeta OS=Homo sapiens OX=9606 GN=CCT6A PE=1 SV=3	CCT6A	53	29	216	25	531	58	6.68	1.169	0.22	24079925.2174826	33820236.1382027	18340260.5450954	34406917.7060253	24409355.4687385	30488764.5661595	21974312.3231787	23865960.4554726	19822211.7066196	28022143.5468542
P21579	Synaptotagmin-1 OS=Homo sapiens OX=9606 GN=SYT1 PE=1 SV=1	SYT1	50	25	213	25	422	47.5	8.12	1.199	0.26	26493644.7246058	49642642.9531958	22005611.660576	31001715.758505	21900479.6164154	9580279.78638258	31269853.471169	30727830.9909898	26715280.6567553	14862269.8143938
Q96F07-2	Isoform 2 of Cytoplasmic FMR1-interacting protein 2 OS=Homo sapiens OX=9606 GN=CYFIP2	CYFIP2	28	31	212	17	1253	145.6	7.05	1.219	0.29	28948642.459066	23103984.5589598	25342720.2536428	26456462.8901136	28503552.4947128	21001274.6171691	16503168.3852355	23993168.0175871	27005793.7087715	19966719.2836749
P14621	Acylphosphatase-2 OS=Homo sapiens OX=9606 GN=ACYP2 PE=1 SV=2	ACYP2	78	11	211	11	99	11.1	9.5	1.209	0.27	21331420.0301128	14499139.5329127	33097669.5321841	23625352.2194004	19312277.9742338	19332680.2074103	9203580.25591571	18118409.0460326	25214475.8243944	20586744.8435566
Q9BWD1	Acetyl-CoA acetyltransferase, cytosolic OS=Homo sapiens OX=9606 GN=ACAT2 PE=1 SV=2	ACAT2	55	15	210	15	397	41.3	6.92	1.153	0.2	12859165.6861609	10926009.1433052	19315275.585684	25197746.9463502	19065933.9711779	24468461.3202512	5683948.53848194	11550679.2773089	19102511.3890559	15586977.8248403
P07355-2	Isoform 2 of Annexin A2 OS=Homo sapiens OX=9606 GN=ANXA2	ANXA2	62	28	208	28	357	40.4	8.37	0.741	-0.43	6326726.76437126	6704409.00440956	10341321.4213585	12167377.5298144	14538815.3319686	6345601.13906675	43141221.6152361	20614559.0841482	9793612.42147787	8938316.12657113
Q8WUM4-2	Isoform 2 of Programmed cell death 6-interacting protein OS=Homo sapiens OX=9606 GN=PDCD6IP	PDCD6IP	31	24	207	24	873	96.7	6.52	1.176	0.23	15472791.2826057	11241577.5043348	13908683.7634573	7163565.7694787	16312663.0587754	11071291.1298913	6513051.18629518	8644170.14965492	16957435.8671821	9991892.04202518
P68402	Platelet-activating factor acetylhydrolase IB subunit beta OS=Homo sapiens OX=9606 GN=PAFAH1B2 PE=1 SV=1	PAFAH1B2	53	12	207	12	229	25.6	5.92	1.225	0.29	14059498.490303	14373867.9426982	20322445.3800378	15989314.0068084	16962698.8249597	12936988.9605986	7884270.08679366	14823240.5744553	17540491.1752105	16334345.8058655
Q9H4G0	Band 4.1-like protein 1 OS=Homo sapiens OX=9606 GN=EPB41L1 PE=1 SV=2	EPB41L1	34	30	204	5	881	98.4	5.62	1.21	0.27	9106597.27483859	50740033.9788391	11083829.5240276	42902806.9167498	30250645.2523955	26256303.6391538	15133977.3980656	26267977.5615602	11583792.512453	40175972.0793143
P02511	Alpha-crystallin B chain OS=Homo sapiens OX=9606 GN=CRYAB PE=1 SV=2	CRYAB	95	20	203	20	175	20.1	7.33	0.845	-0.24	10944735.1707707	94549466.4732542	2984268.35847973	84837111.9608739	37315272.9780513	153511862.502333	11219986.2252267	34350520.4592767	7859909.42148005	102149104.711187
Q16352	Alpha-internexin OS=Homo sapiens OX=9606 GN=INA PE=1 SV=2	INA	47	24	202	20	499	55.4	5.4	1.568	0.65	10945090.5790082	4723806.26261087	12287339.7172696	13528968.5154409	9930631.63035929	3884463.74430244	4145013.0010308	8206551.9927879	9783553.44756559	4060322.48512459
Q9UIJ7	GTP:AMP phosphotransferase AK3, mitochondrial OS=Homo sapiens OX=9606 GN=AK3 PE=1 SV=4	AK3	91	23	192	23	227	25.6	9.16	1.232	0.3	12408149.1245498	8836738.75739204	16122971.9830971	13706290.9622582	11225805.0251869	9832856.08032138	7085139.64321515	7522369.05190501	14893841.6636879	8816972.15766473
Q15819	Ubiquitin-conjugating enzyme E2 variant 2 OS=Homo sapiens OX=9606 GN=UBE2V2 PE=1 SV=4	UBE2V2	81	14	190	7	145	16.4	8.09	1.188	0.25	26292643.1982399	20445818.3939225	26264622.8660864	16702588.2366724	25159255.7272875	21978737.6813403	15130380.4971821	18516512.0108476	25735842.3364981	21055954.6019476
P02675	Fibrinogen beta chain OS=Homo sapiens OX=9606 GN=FGB PE=1 SV=2	FGB	43	20	189	20	491	55.9	8.27	0.858	-0.22	19049493.9594707	22946357.2418353	3925070.64656518	18579325.0458351	10305247.6502301	18955249.3631806	48294699.6855989	22721182.7001344	6893602.34564281	6796687.5555087
P16298-4	Isoform 4 of Serine/threonine-protein phosphatase 2B catalytic subunit beta isoform OS=Homo sapiens OX=9606 GN=PPP3CB	PPP3CB	34	21	187	11	525	59.1	5.91	1.193	0.26	14107770.2176356	7380759.93052389	12259759.2972774	8714966.56024099	12686400.2751629	9057204.21913268	6840406.25711739	8776247.99559187	15057311.1467569	9731322.37732962
P06737	Glycogen phosphorylase, liver form OS=Homo sapiens OX=9606 GN=PYGL PE=1 SV=4	PYGL	13	13	187	1	847	97.1	7.17	0.806	-0.31	793551.579188631		353113.107058756	809992.436796106	949931.676685271			995078.793453629	700858.793194768	1086375.71153695
P29966	Myristoylated alanine-rich C-kinase substrate OS=Homo sapiens OX=9606 GN=MARCKS PE=1 SV=4	MARCKS	30	10	186	10	332	31.5	4.45	1.285	0.36	22035338.223083	12895166.2012552	25391861.2128048	18448105.3800241	15966162.8684446	13600512.9174469	8966273.16236252	19534547.3741264	21541719.2195192	7402609.29515449
A0A286YEY1	Immunoglobulin heavy constant alpha 1 (Fragment) OS=Homo sapiens OX=9606 GN=IGHA1 PE=1 SV=1	IGHA1	41	12	184	4	398	42.8	5.64	0.823	-0.28	16724628.9954609	11798102.7892873	30428173.3003774	13934845.6885595	20618954.2216443	15421369.2345509	33274721.0169506	27233677.7968829	28565671.9655091	13467122.0789922
Q9Y2A7-2	Isoform 2 of Nck-associated protein 1 OS=Homo sapiens OX=9606 GN=NCKAP1	NCKAP1	34	28	184	28	1134	129.4	6.68	1.175	0.23	29044163.5667881	26778916.0837355	26330579.8088176	30536159.9134056	27899111.1443601	23483243.5505178	16921710.5583101	24555750.1706624	30489978.1948936	25852920.7245068
A0A087WZN1	Isocitrate dehydrogenase [NAD] subunit, mitochondrial OS=Homo sapiens OX=9606 GN=IDH3B PE=1 SV=1	IDH3B	52	17	182	17	387	42.4	8.46	1.173	0.23	10277366.2338212	12945181.6884907	17348553.1746418	13837006.2251349	14017535.2131542	6033043.30686329	6207893.86126099	17291043.5115065	10299233.2612157	12613031.0883442
P07951-2	Isoform 2 of Tropomyosin beta chain OS=Homo sapiens OX=9606 GN=TPM2	TPM2	57	23	182	5	284	33	4.67	0.852	-0.23	4385222.74523741	5471464.34063147	5228740.02235736	4789331.42948241	5239345.85742328	5089990.55495118	16768250.3156283	6653351.55549745	5555213.14441875	4751654.25575927
P61088	Ubiquitin-conjugating enzyme E2 N OS=Homo sapiens OX=9606 GN=UBE2N PE=1 SV=1	UBE2N	74	10	182	10	152	17.1	6.57	1.325	0.41	30017942.5694763	26135901.3381492	33420882.9259361	19707796.0710552	32060087.8506545	22719473.3456107	14940323.3149148	19553204.1516134	38666860.8785288	22647685.2505553
Q9NSD9	Phenylalanine--tRNA ligase beta subunit OS=Homo sapiens OX=9606 GN=FARSB PE=1 SV=3	FARSB	34	20	181	20	589	66.1	6.84	1.217	0.28	17039331.1326101	25195298.6880665	11762559.8100175	23571790.822076	15075049.0002898	17572435.0773509	12989192.416751	12492222.0010957	13288340.9773059	17147798.9717783
Q10567	AP-1 complex subunit beta-1 OS=Homo sapiens OX=9606 GN=AP1B1 PE=1 SV=2	AP1B1	20	17	179	8	949	104.6	5.06	1.192	0.25	7986321.81178765	7334426.83872112	7223580.61204132	6344509.71716083	6874634.66120321	5812619.78094801	4509989.80460865	6140263.31283297	8016077.00872328	4896366.71487097
P30084	Enoyl-CoA hydratase, mitochondrial OS=Homo sapiens OX=9606 GN=ECHS1 PE=1 SV=4	ECHS1	42	13	179	13	290	31.4	8.07	1.19	0.25	20941117.7440715	23212682.0279024	38457117.6044606	28869441.1859781	24747664.1470083	19287046.8201145	16251170.7734371	28763280.7892484	25412472.0439965	26574904.5238051
Q9NZR1	Tropomodulin-2 OS=Homo sapiens OX=9606 GN=TMOD2 PE=1 SV=1	TMOD2	69	21	178	21	351	39.6	5.27	1.173	0.23	27497835.7433374	21058224.7192625	20629765.1011825	23797124.6793179	24632708.7354424	15071073.9818034	12269129.6598824	21871077.7413945	23631716.1223182	19823977.3525399
Q7L266	Isoaspartyl peptidase/L-asparaginase OS=Homo sapiens OX=9606 GN=ASRGL1 PE=1 SV=2	ASRGL1	34	12	176	12	308	32	6.24	1.17	0.23	26813411.7269068	20543638.5134564	24338938.0086217	14974573.7900582	22699247.7511419	15922443.5019774	14742139.9126164	20386454.0074411	24267866.2458849	18309468.6876373
P61106	Ras-related protein Rab-14 OS=Homo sapiens OX=9606 GN=RAB14 PE=1 SV=4	RAB14	60	14	176	11	215	23.9	6.21	1.297	0.38	18167969.7729923	10431199.1010921	17565170.6896438	19423753.1477867	7841074.06216261	9964755.38456526	8031000.19364964	12471176.7291527	5785103.80772778	17014594.240452
P61163	Alpha-centractin OS=Homo sapiens OX=9606 GN=ACTR1A PE=1 SV=1	ACTR1A	81	20	175	13	376	42.6	6.64	1.149	0.2	18804799.0430642	19078413.7109685	5979110.43600355	19925625.2027741	15933427.0018849	23026876.4922131	12782802.7229806	12561413.1406728	8823638.65472978	15648666.0342573
C9JC84	Fibrinogen gamma chain OS=Homo sapiens OX=9606 GN=FGG PE=1 SV=1	FGG	42	21	175	21	461	52.3	5.63	0.782	-0.35	14559632.6526581	20160565.9505005	3303652.91555455	16903684.286753	7360966.47054779	17404510.3111675	32602939.6939537	20005693.4920302	4736943.46807105	5739132.83422106
Q9UPY8-2	Isoform 2 of Microtubule-associated protein RP/EB family member 3 OS=Homo sapiens OX=9606 GN=MAPRE3	MAPRE3	44	18	175	1	266	30.4	5.3	1.227	0.3	577006.044008722	317481.678713311	698706.025478863	576576.465778944	567818.725971012	295795.432057712	442264.947100488	437632.942802102	664437.201063919	569374.904003657
Q16798	NADP-dependent malic enzyme, mitochondrial OS=Homo sapiens OX=9606 GN=ME3 PE=2 SV=2	ME3	40	19	174	19	604	67	7.97	1.209	0.27	8844895.70086088	14879471.2855154	16907183.6081236	8259006.71681018	6926583.15864369	6171387.08280818	4659193.48759366	11955856.0174311	7721557.77439993	10573879.7364119
Q13162	Peroxiredoxin-4 OS=Homo sapiens OX=9606 GN=PRDX4 PE=1 SV=1	PRDX4	11	3	171	1	271	30.5	6.29	0.581	-0.78		137695.712194472			239787.414291642	399539.686384605	117538.25567637	500926.312929262	244982.541679202	386343.103549979
P17987	T-complex protein 1 subunit alpha OS=Homo sapiens OX=9606 GN=TCP1 PE=1 SV=1	TCP1	42	20	170	20	556	60.3	6.11	1.15	0.2	8170649.65600684	19150013.1139195	7194061.60569109	21313922.9188849	15294249.4081072	16532090.8169199	5059934.23434254	13091507.2801004	9331066.55596112	14445866.7993886
Q9UHD8	Septin-9 OS=Homo sapiens OX=9606 GN=SEPT9 PE=1 SV=2	SEPT9	43	22	169	22	586	65.4	8.97	1.162	0.22	18599500.2217964	15483700.7381366	25126723.0650828	16764735.6758633	18878442.9764859	13604244.1699962	10394574.8894372	22915474.5207434	19050110.0281344	15107987.9984151
P09471	Guanine nucleotide-binding protein G(o) subunit alpha OS=Homo sapiens OX=9606 GN=GNAO1 PE=1 SV=4	GNAO1	53	19	167	16	354	40	5.53	1.146	0.2	31734464.4839959	56940561.7958993	37225977.0880447	38713914.8189847	39475101.1586015	21497985.4818466	48726797.71711	57655152.3998555	37555039.4484225	24941928.510142
P78356	Phosphatidylinositol 5-phosphate 4-kinase type-2 beta OS=Homo sapiens OX=9606 GN=PIP4K2B PE=1 SV=1	PIP4K2B	53	21	165	13	416	47.3	7.33	1.157	0.21	3726032.20562438	13275926.8778742	1736089.39671361	12560840.8034745	10230050.1358931	10982010.6510949	3932495.92449655	6782299.13316062	2474684.21690485	14360236.7091319
P55327-2	Isoform 2 of Tumor protein D52 OS=Homo sapiens OX=9606 GN=TPD52	TPD52	89	15	164	2	184	19.9	4.96	0.867	-0.21	465794.069882942	257202.556409844	500031.464938774	376087.402930117	479030.076799313	1085984.81971151	68942.3742023433	474189.209330093	470415.976009818	136635.908894535
P30085	UMP-CMP kinase OS=Homo sapiens OX=9606 GN=CMPK1 PE=1 SV=3	CMPK1	59	17	162	17	196	22.2	5.57	0.817	-0.29	4067178.16976399	12448569.806614	5132276.58646096	10700483.6366581	11717766.3287881	14033785.9134917	3188597.85221106	9894333.7942454	8356938.86229196	16473653.0079206
Q16799	Reticulon-1 OS=Homo sapiens OX=9606 GN=RTN1 PE=1 SV=1	RTN1	36	22	158	17	776	83.6	4.69	1.167	0.22	28753094.8270842	29236531.2995425	28548446.3955553	25266448.7177125	39282670.3520735	23642534.4872687	18522995.4033241	28837674.2833946	34453161.8458802	24048957.2572182
P02647	Apolipoprotein A-I OS=Homo sapiens OX=9606 GN=APOA1 PE=1 SV=1	APOA1	69	32	154	32	267	30.8	5.76	0.873	-0.2	26584124.376556	5906233.48177415	17001273.7037972	15970550.4991773	6889522.83775565	17368567.1971844	114083379.915458	10003640.9401155	23423054.7158195	4139166.2439226
P02671	Fibrinogen alpha chain OS=Homo sapiens OX=9606 GN=FGA PE=1 SV=2	FGA	26	25	153	25	866	94.9	6.01	0.836	-0.26	14333383.0461312	4258050.35477841	5621462.55298005	10434545.2976752	9563267.16154139	9466311.36122403	30437433.2069488	17348620.7811682	3818099.50713983	6215994.05794449
P78417	Glutathione S-transferase omega-1 OS=Homo sapiens OX=9606 GN=GSTO1 PE=1 SV=2	GSTO1	41	12	153	12	241	27.5	6.6	1.156	0.21	17948894.6474412	8211263.61138323	21802056.1807008	13375671.3933071	8586875.24208394	24793790.6203848	9331694.36654268	8335128.44249397	20238725.445636	9048926.71083247
P38117-2	Isoform 2 of Electron transfer flavoprotein subunit beta OS=Homo sapiens OX=9606 GN=ETFB	ETFB	27	12	151	12	346	37.4	7.17	1.22	0.29	12251180.3790722	11096295.9157812	18598375.5561538	11754098.8841531	10228972.0558936	6267507.08447613	6021244.19178355	13685737.311767	10349175.878752	9358146.62853964
Q13363	C-terminal-binding protein 1 OS=Homo sapiens OX=9606 GN=CTBP1 PE=1 SV=2	CTBP1	29	14	148	14	440	47.5	6.77	1.275	0.35	17484030.8336834	14203509.7339343	20687603.3684464	15982306.9869822	19434607.2135641	11391791.7070347	6292887.32127846	13861217.1987433	19032843.450154	15469304.3826712
P07737	Profilin-1 OS=Homo sapiens OX=9606 GN=PFN1 PE=1 SV=2	PFN1	69	14	148	14	140	15	8.27	0.873	-0.2	39674178.7681861	43200574.1258003	46089311.6925688	28535195.7030005	40778788.3103106	50837961.9715021	18092686.0016405	49292018.5874676	47154449.3559126	41054375.8287692
P11940	Polyadenylate-binding protein 1 OS=Homo sapiens OX=9606 GN=PABPC1 PE=1 SV=2	PABPC1	28	16	148	12	636	70.6	9.5	1.187	0.25	9333677.08737078	9441280.77932461	13815833.3056496	8321002.97640285	10028352.0157028	6588874.56152627	5936116.47977448	10827253.9172575	11546561.2217548	6917972.22668833
P07196	Neurofilament light polypeptide OS=Homo sapiens OX=9606 GN=NEFL PE=1 SV=3	NEFL	44	24	142	21	543	61.5	4.65	1.268	0.34	4204681.13534656	3214794.23160866	5830537.48760504	13332683.7045567	4773973.23466814	3544855.16999297	2657821.67889374	5131856.06912686	4946486.21355629	7712838.24555064
Q9UII2	ATPase inhibitor, mitochondrial OS=Homo sapiens OX=9606 GN=ATPIF1 PE=1 SV=1	ATPIF1	63	10	142	10	106	12.2	9.35	1.157	0.21	2425535.18270864	2590768.32242399	9682725.05032047	3368327.96755054	3071121.54035725	2066051.67703313	810777.669879643	6353680.11165699	3198555.94369555	2665391.77212383
Q9UPA5	Protein bassoon OS=Homo sapiens OX=9606 GN=BSN PE=1 SV=4	BSN	13	26	140	26	3926	416.2	7.55	1.22	0.29	12750657.1425943	4475621.7103086	25042682.3592696	10762342.4077417	12531777.8582383	4591893.2999965	7899463.43968117	9791912.06576394	22368566.7225684	8715709.37702842
Q92686	Neurogranin OS=Homo sapiens OX=9606 GN=NRGN PE=1 SV=1	NRGN	36	4	135	4	78	7.6	7.87	1.222	0.29	12404610.6587776	5967161.50055768	15008992.8662548	4768933.17926361	12014161.330901	7313829.49018317	2571833.49589698	13201113.5230464	11724622.0194158	4927601.06394906
Q9GZV7	Hyaluronan and proteoglycan link protein 2 OS=Homo sapiens OX=9606 GN=HAPLN2 PE=2 SV=1	HAPLN2	17	8	134	8	340	37.8	8.85	0.736	-0.44	13483175.032649	7289017.2008215	10737316.4083365	5596864.13799716	25312845.6814155	34089400.4943743	1718910.38229025	28482283.7890788	11413883.1849278	9426144.05673902
O00764	Pyridoxal kinase OS=Homo sapiens OX=9606 GN=PDXK PE=1 SV=1	PDXK	74	20	133	20	312	35.1	6.13	1.157	0.21	2998278.0199254	38800915.6070024	1085931.96155987	31404561.3154631	13979907.8007266	30563841.3936846	5271061.22705895	13419861.6378563	1707409.00059328	33575895.1953675
B1AK88	Capping protein (Actin filament) muscle Z-line, beta, isoform CRA_d OS=Homo sapiens OX=9606 GN=CAPZB PE=1 SV=1	CAPZB	36	12	133	3	301	33.8	6.43	1.204	0.27	22638180.6920845	26394454.9844266	22691449.0452769	21847664.4678619	25283798.6126848	21439030.5506018	15806509.3313466	23340295.9316551	21047079.8298185	18160447.9063904
P59998-3	Isoform 3 of Actin-related protein 2/3 complex subunit 4 OS=Homo sapiens OX=9606 GN=ARPC4	ARPC4	55	14	133	14	187	21.6	8.59	1.146	0.2	14634021.1304719	17757108.2057643	14537371.3194907	15934256.3220037	15278446.8387021	12841120.3785296	8678032.45677257	15249854.8786351	13930787.2843606	12793699.5478648
A0A096LPI6	Uncharacterized protein (Fragment) OS=Homo sapiens OX=9606 PE=4 SV=2		37	10	133	10	279	30.5	7.87	1.568	0.65	19128782.7989046	16845918.5995018	4484173.98229743	35056874.4887923	4287670.93478135	12042033.4102425	17605709.016314	4812593.61146188	3740297.44473481	7518044.92331918
A0A286YEY4	Immunoglobulin heavy constant gamma 2 (Fragment) OS=Homo sapiens OX=9606 GN=IGHG2 PE=1 SV=1	IGHG2	22	9	132	6	395	43.8	6.52	0.701	-0.51	2512668.30801939	1827316.64087638	3020494.06412424	2749013.17974079	5644784.9512475	4544297.90337515	8706519.35442407	7996688.30151211	4125919.66802257	2240826.17779012
P17612	cAMP-dependent protein kinase catalytic subunit alpha OS=Homo sapiens OX=9606 GN=PRKACA PE=1 SV=2	PRKACA	45	17	132	6	351	40.6	8.79	1.168	0.22	16190525.3914989	12630315.6151964	22641085.3382563	20117404.2975435	23705045.9865785	17235776.718264	12671447.3234816	22919622.3331007	21898460.5413803	17184340.8835231
P24821	Tenascin OS=Homo sapiens OX=9606 GN=TNC PE=1 SV=3	TNC	18	28	128	28	2201	240.7	4.89	0.66	-0.6	5825655.1430049	2848732.15784189	5094984.50983134	3427524.04554972	4558558.6629265	27355576.9812651	894828.371202742	6426071.65036187	4061641.56450095	12251050.1680326
P04040	Catalase OS=Homo sapiens OX=9606 GN=CAT PE=1 SV=3	CAT	56	19	128	19	527	59.7	7.39	0.84	-0.25	5845069.39912032	7709545.68394937	8951423.06390162	11124211.488039	9689317.66467045	8126059.54518758	30910304.3137809	14628994.1470493	8970939.22813194	10639461.0308742
Q8TAM6-2	Isoform 2 of Ermin OS=Homo sapiens OX=9606 GN=ERMN	ERMN	58	19	128	19	297	34.3	4.92	0.768	-0.38	6719311.64840068	5501727.44264188	8188337.25276249	9281173.18380021	11598175.0850212	35288231.4418026	571596.81884636	6773473.71527275	8580621.81702843	21764411.8963893
P42025	Beta-centractin OS=Homo sapiens OX=9606 GN=ACTR1B PE=1 SV=1	ACTR1B	70	16	127	9	376	42.3	6.4	1.24	0.31	4569053.96852451	4658263.31522967	3414235.55547858	3574269.86442487	3156769.97346215	5218955.61655578	2893679.70064636	2725132.00510952	1721256.25807498	2571014.24367415
Q14974	Importin subunit beta-1 OS=Homo sapiens OX=9606 GN=KPNB1 PE=1 SV=2	KPNB1	18	13	126	13	876	97.1	4.78	1.228	0.3	10228436.9834679	9640923.41951671	3041771.50814332	8740446.02586219	9088014.91618472	8009366.40698207	5121673.46492849	6105432.52744708	6399774.98662434	7089098.26577082
P61266	Syntaxin-1B OS=Homo sapiens OX=9606 GN=STX1B PE=1 SV=1	STX1B	49	14	124	12	288	33.2	5.38	1.302	0.38	20066753.5989274	22611882.6417575	11257068.2521379	23742783.710803	16215831.8235382	10040505.5374383	16831578.2966674	16031269.2359776	16926956.0638531	13852844.4747374
Q9BQI5-3	Isoform 3 of SH3-containing GRB2-like protein 3-interacting protein 1 OS=Homo sapiens OX=9606 GN=SGIP1	SGIP1	27	16	124	16	859	92.6	8.4	1.179	0.24	13254415.1074226	9300148.73063043	12320907.6044395	9217324.79199767	9699605.00975644	7664084.0416248	6292953.31169155	8974392.21070437	14382239.4429751	6149579.44484755
P47756	F-actin-capping protein subunit beta OS=Homo sapiens OX=9606 GN=CAPZB PE=1 SV=4	CAPZB	40	11	122	2	277	31.3	5.59	0.794	-0.33		287820.649351595	569342.388914699	1044909.4216075	1056441.39751171	742921.810403569		720787.95956843		1197350.19592584
Q02750	Dual specificity mitogen-activated protein kinase kinase 1 OS=Homo sapiens OX=9606 GN=MAP2K1 PE=1 SV=2	MAP2K1	38	17	122	11	393	43.4	6.62	1.149	0.2	15321720.5859672	23396148.7955137	10452840.21441	15539172.4033888	24999547.6259169	20832804.6584683	8712658.41845648	13051228.7844937	16272129.9435189	17928979.3191777
Q8IVF2	Protein AHNAK2 OS=Homo sapiens OX=9606 GN=AHNAK2 PE=1 SV=2	AHNAK2	20	31	120	31	5795	616.2	5.36	1.145	0.2	4070940.44715772	2002138.05611646	4827270.11314033	4354232.73662701	5273260.42386906	5292345.68219142	2027328.42824286	3378599.4937192	4492195.66329264	2848166.24561917
P30043	Flavin reductase (NADPH) OS=Homo sapiens OX=9606 GN=BLVRB PE=1 SV=3	BLVRB	59	13	120	13	206	22.1	7.65	0.831	-0.27	10033063.5077883	14780505.210001	11960865.4506344	15842788.543698	16947193.0949241	16248648.8606305	31748752.2217585	14259885.2915654	14492853.3747407	16769667.380526
P41222	Prostaglandin-H2 D-isomerase OS=Homo sapiens OX=9606 GN=PTGDS PE=1 SV=1	PTGDS	40	5	118	5	190	21	7.8	0.789	-0.34	25422344.6194109	15896166.4888134	32743549.2040224	13521791.2624538	21226340.0438492	39145071.5697265	16301554.2441174	19569175.4225431	30229132.7150699	28555522.4843514
P01011	Alpha-1-antichymotrypsin OS=Homo sapiens OX=9606 GN=SERPINA3 PE=1 SV=2	SERPINA3	46	19	117	19	423	47.6	5.52	0.747	-0.42	8008181.08645657	405548.231730337	8464450.06270495	2238513.17051332	7043294.16029956	4436244.27135088	20246247.7909863	11386510.4975128	8120907.91395512	1983164.70043014
O75828	Carbonyl reductase [NADPH] 3 OS=Homo sapiens OX=9606 GN=CBR3 PE=1 SV=3	CBR3	23	6	117	2	277	30.8	6.18	1.34	0.42	327818.767706805	162261.055108537	419879.169538535	246806.720061977	328556.487543289	711867.738961203	128406.779375135	295861.648908103	307037.743659808	126160.173440267
P78324-2	Isoform 2 of Tyrosine-protein phosphatase non-receptor type substrate 1 OS=Homo sapiens OX=9606 GN=SIRPA	SIRPA	34	16	116	16	508	55.4	6.98	1.214	0.28	15168605.8050913	9549688.63075528	24891355.9911067	18876947.8435552	14732476.1839615	10797161.7278456	7814319.6949851	15735994.2010426	19584765.1804142	11847814.6283349
P01834	Immunoglobulin kappa constant OS=Homo sapiens OX=9606 GN=IGKC PE=1 SV=2	IGKC	53	7	115	7	107	11.8	6.52	0.735	-0.44	5286657.23298405	3258709.53787785	5407762.3719596	2931809.94169961	3565626.08866101	3286385.30169885	15875996.0374304	7474125.02647476	5769194.50107605	5019617.8200524
P02790	Hemopexin OS=Homo sapiens OX=9606 GN=HPX PE=1 SV=2	HPX	28	12	114	12	462	51.6	7.02	0.847	-0.24	7791867.68629593	12967227.6894057	9813386.04691549	4873771.37032501	6845488.23996838	6859407.39457798	22507677.0157537	7465837.46053854	8218379.18762725	5814207.8410196
P00450	Ceruloplasmin OS=Homo sapiens OX=9606 GN=CP PE=1 SV=1	CP	30	21	114	2	1065	122.1	5.72	0.661	-0.6	4778384.11417413	1451629.29165555	7023323.03646715	2335049.48266138	4072277.80577979	2659089.15737777	20485180.3139187	7710601.06317293	8422658.65774674	3983345.22190228
B7Z2T4	Disks large homolog 2 OS=Homo sapiens OX=9606 GN=DLG2 PE=1 SV=1	DLG2	28	15	113	13	852	94.9	6.24	1.149	0.2	16493937.5226248	19580513.6620152	14465722.1849458	12726860.7930368	15743141.5531689	14311254.9847405	14187682.2894051	10868550.9057284	14625062.3875661	13269636.9612704
Q92561	Phytanoyl-CoA hydroxylase-interacting protein OS=Homo sapiens OX=9606 GN=PHYHIP PE=1 SV=1	PHYHIP	28	14	113	10	330	37.5	7.01	1.17	0.23	9978330.7041391	27428097.4338391	10452545.8704084	26022280.2877576	22439372.7710983	24480878.9531083	9660748.83096578	18350873.007033	13815997.9440597	20730389.7882657
P02649	Apolipoprotein E OS=Homo sapiens OX=9606 GN=APOE PE=1 SV=1	APOE	70	24	112	24	317	36.1	5.73	1.169	0.23	15893112.8890987	10397869.2514348	9873603.9006654	3426851.99051901	9904841.25056617	6905003.42671418	13166204.0435598	5891715.57118161	13939682.6673774	4616396.15257785
P12036	Neurofilament heavy polypeptide OS=Homo sapiens OX=9606 GN=NEFH PE=1 SV=4	NEFH	29	26	112	23	1026	112.4	6.18	1.209	0.27	754912.741076479	621913.326317394	20935943.3804599	15783775.2347144	4546644.63252943	471142.441946846	227481.506134596	7442899.10434183	6944182.46659432	6094954.63580161
O14994	Synapsin-3 OS=Homo sapiens OX=9606 GN=SYN3 PE=1 SV=2	SYN3	47	14	110	13	580	63.3	9.39	1.259	0.33	5940946.31586738	6429061.01827184	8949368.24755108	12317616.5902858	7907246.00693153	4527230.33001432	3729565.22755236	5230312.40512223	9385190.1813086	10147960.775031
B7Z2U2	TOM1-like protein 2 OS=Homo sapiens OX=9606 GN=TOM1L2 PE=1 SV=1	TOM1L2	37	11	110	1	389	42.9	4.79	0.832	-0.26	749527.223306178	454157.975770965	813081.44106386	579538.028939631	872118.302200366	794969.912098658	460858.052632937	696307.26462909	1035285.83322174	1114672.74717448
E7EX17	Eukaryotic translation initiation factor 4B OS=Homo sapiens OX=9606 GN=EIF4B PE=1 SV=1	EIF4B	22	14	105	14	616	69.7	5.67	1.152	0.2	9834808.82122456	7792330.409244	8773813.37714304	8395358.35028233	10812105.2891579	8250750.56486687	4676509.22875232	8564423.10143699	11155689.5642278	7865558.89523421
O60664	Perilipin-3 OS=Homo sapiens OX=9606 GN=PLIN3 PE=1 SV=3	PLIN3	60	21	104	21	434	47	5.44	0.832	-0.27	3432646.58083978	4963480.95958505	7513648.62256199	4779955.35947227	7774777.3316076	11436771.84001	3936867.70033664	6502908.99128102	8204572.51970129	10234918.3517366
P13647	Keratin, type II cytoskeletal 5 OS=Homo sapiens OX=9606 GN=KRT5 PE=1 SV=3	KRT5	16	10	103	3	590	62.3	7.74	0.725	-0.46	263587.92291271	1543243.99829745	474414.62472317	210682.164607509	439009.617328628	492207.756813846	605306.453314981	1000429.39329746		431290.349256256
P29692-3	Isoform 3 of Elongation factor 1-delta OS=Homo sapiens OX=9606 GN=EEF1D	EEF1D	42	12	102	1	257	28.5	4.92	0.843	-0.25	271878.038367266	196484.982334616	331577.329861143	221664.281077809	315431.715178399	442529.793664622	129433.520247614	317671.879685817	374227.998687574	318251.574200233
O15144	Actin-related protein 2/3 complex subunit 2 OS=Homo sapiens OX=9606 GN=ARPC2 PE=1 SV=1	ARPC2	58	15	102	15	300	34.3	7.36	1.163	0.22	13387809.5772632	13453157.0650193	8496415.20334136	8886479.76239458	11684436.2825308	10162227.6842049	4708822.88386913	11801190.7173974	9525557.00058205	6824577.15950011
Q8N335	Glycerol-3-phosphate dehydrogenase 1-like protein OS=Homo sapiens OX=9606 GN=GPD1L PE=1 SV=1	GPD1L	47	13	101	12	351	38.4	7.02	1.194	0.26	9071739.23502084	10352813.4367422	6994423.72914398	7206858.85642063	7969352.06907201	7559989.72892423	2110395.86875108	7197061.40068237	7295191.02950986	7531635.90016761
Q08495	Dematin OS=Homo sapiens OX=9606 GN=DMTN PE=1 SV=3	DMTN	51	16	101	16	405	45.5	8.88	1.26	0.33	8010743.65994956	7908939.24608042	7949276.98640808	14914423.0434943	14333281.2049144	9975790.95607566	6032988.61773341	9882704.89303138	9709079.16159248	10539911.2704352
P51858	Hepatoma-derived growth factor OS=Homo sapiens OX=9606 GN=HDGF PE=1 SV=1	HDGF	36	10	99	8	240	26.8	4.73	0.838	-0.26	3756277.70573103	4937769.4255048	5926241.61770225	4990128.45597583	6219424.28400167	7573779.14601335	2715082.30181604	6899818.79081082	5567534.18669102	7719275.18893346
L7N2F9	Uncharacterized protein (Fragment) OS=Homo sapiens OX=9606 PE=4 SV=1		44	6	99	4	121	13.1	7.96	1.182	0.24	15311542.4168194	39894739.9048203	16594754.4882574	26425441.8481676	22347334.604832	10546184.1008922	20418658.5430878	27900091.0374732	20049302.7991925	17792927.5180446
P62491	Ras-related protein Rab-11A OS=Homo sapiens OX=9606 GN=RAB11A PE=1 SV=3	RAB11A	62	14	99	2	216	24.4	6.57	0.605	-0.73	188785.346887651	312712.025274425			74811.6392130001	243780.642067219	123680.523674299	162698.363432142	81332.0483570543	365273.959839103
Q96QK1	Vacuolar protein sorting-associated protein 35 OS=Homo sapiens OX=9606 GN=VPS35 PE=1 SV=2	VPS35	26	15	98	15	796	91.6	5.49	1.182	0.24	15665405.4771345	17746163.5303479	8248836.49509474	14629785.882203	15458896.4151995	13996156.6974886	8354104.31740256	13864792.9364661	12569729.3895042	14619331.8496946
P04083	Annexin A1 OS=Homo sapiens OX=9606 GN=ANXA1 PE=1 SV=2	ANXA1	50	16	97	16	346	38.7	7.02	0.753	-0.41	3927707.42199039	5270649.18214876	7648150.95951474	6513123.14038098	8828668.99711012	6945081.12788394	16934739.3480965	11695863.4441686	7049483.7818961	8503172.5123193
Q16643-3	Isoform 3 of Drebrin OS=Homo sapiens OX=9606 GN=DBN1	DBN1	21	14	96	14	695	76.3	4.51	1.225	0.29	5950017.4364219	14697880.9086987	12024555.1392317	19205147.6985275	16578618.1174909	7714219.45806159	5046652.45888445	16932916.1692111	14155888.8078907	13813797.1245006
Q13825	Methylglutaconyl-CoA hydratase, mitochondrial OS=Homo sapiens OX=9606 GN=AUH PE=1 SV=1	AUH	29	11	96	11	339	35.6	9.48	1.217	0.28	7817530.65495359	8122303.64806844	15147162.3007058	7198665.64239681	6842856.29776541	4699842.2795428	4296500.15884994	11213840.4067369	8710741.88069157	9238071.09408666
Q92747	Actin-related protein 2/3 complex subunit 1A OS=Homo sapiens OX=9606 GN=ARPC1A PE=2 SV=2	ARPC1A	35	11	95	11	370	41.5	8.18	1.148	0.2	7342106.20218364	7310208.07201295	8610469.15944986	8454408.86614081	10095284.8266451	9454723.97510269	4064578.85022783	8230166.18655729	8272860.46259913	7832964.64173103
Q9ULU8-4	Isoform 4 of Calcium-dependent secretion activator 1 OS=Homo sapiens OX=9606 GN=CADPS	CADPS	21	18	95	16	1358	153.4	5.74	1.168	0.22	10482716.0567158	16440713.2247617	9413434.5764092	11540162.9549254	14516574.5177717	11199012.0241328	8978282.42044623	10450955.5978061	13702907.1559053	11156789.0619904
P12956	X-ray repair cross-complementing protein 6 OS=Homo sapiens OX=9606 GN=XRCC6 PE=1 SV=2	XRCC6	45	24	95	24	609	69.8	6.64	0.817	-0.29	4495688.27231074	19285840.5000009	4017213.86563944	29503362.4379534	15573880.7838843	23530584.2188332	5204283.52674621	11575062.2410642	6819912.62810976	26875531.9901766
Q4J6C6-4	Isoform 4 of Prolyl endopeptidase-like OS=Homo sapiens OX=9606 GN=PREPL	PREPL	32	14	95	14	638	73.3	5.44	1.169	0.23	8902372.28760157	9267950.46874841	9831977.68139281	7861633.48975957	9237741.85878403	6591506.64482202	4440034.28487256	9046279.0005918	10557419.0397514	9395042.02697166
Q9Y5K8	V-type proton ATPase subunit D OS=Homo sapiens OX=9606 GN=ATP6V1D PE=1 SV=1	ATP6V1D	49	11	95	11	247	28.2	9.36	1.201	0.26	9532417.76552918	18974882.0958528	10126939.6726312	13368789.3703671	11434488.1607733	10101406.8014306	6181277.66203945	8656978.62621282	11229595.3372967	15132067.3264662
P60880	Synaptosomal-associated protein 25 OS=Homo sapiens OX=9606 GN=SNAP25 PE=1 SV=1	SNAP25	53	10	95	10	206	23.3	4.77	1.157	0.21	12243604.1396257	19172776.9453361	10017988.9359052	31293756.7028078	12274149.5190211	16507175.6929691	13961038.0534526	16730644.5574778	10370713.5516495	12407674.541069
P61081	NEDD8-conjugating enzyme Ubc12 OS=Homo sapiens OX=9606 GN=UBE2M PE=1 SV=1	UBE2M	29	7	93	7	183	20.9	7.69	1.154	0.21	8647220.84098235	5680237.39002056	8602937.39291612	4595462.55204629	7820055.86093929	6690513.18665596	3685746.89688141	6880362.11790886	8722307.44973533	5237775.35073844
O75116	Rho-associated protein kinase 2 OS=Homo sapiens OX=9606 GN=ROCK2 PE=1 SV=4	ROCK2	22	20	93	20	1388	160.8	6.02	1.166	0.22	6946498.3413758	7122978.87199465	7507691.60591757	6867610.41216412	9441391.53378636	6220492.26060351	2268750.97544839	4268535.44357798	7237362.19668682	5957790.07094693
Q8TEA8	D-aminoacyl-tRNA deacylase 1 OS=Homo sapiens OX=9606 GN=DTD1 PE=1 SV=2	DTD1	34	7	93	6	209	23.4	8.24	1.258	0.33	8107980.95124526	7114617.42978001	9052959.12155329	5092269.51807947	8551579.04899029	6743617.4163364	4097365.63183727	7471305.42065968	7437463.95426868	4504362.18641557
O95197	Reticulon-3 OS=Homo sapiens OX=9606 GN=RTN3 PE=1 SV=2	RTN3	22	17	93	16	1032	112.5	4.96	1.241	0.31	12561107.9228632	16007835.1680503	8912685.23735845	14934757.8546906	19976968.928412	10602785.6758014	6790252.00796302	13892849.9510962	13085435.3661102	10148275.6911886
Q9UQB8	Brain-specific angiogenesis inhibitor 1-associated protein 2 OS=Homo sapiens OX=9606 GN=BAIAP2 PE=1 SV=1	BAIAP2	36	13	92	13	552	60.8	8.9	1.172	0.23	6387251.18236328	7098858.29258011	2941558.12810538	5264917.36859863	5080757.71961522	5602291.15698208	4143632.4766828	5230669.02333249	3415969.33258899	4699460.66973861
A0A0C4DFZ2	Arylsulfatase A OS=Homo sapiens OX=9606 GN=ARSA PE=1 SV=1	ARSA	32	11	92	11	509	53.8	6.07	0.657	-0.61	1041183.32563014	1131973.69856778	2540806.68974154	1042482.888103	2174548.40752614	3097619.11292993	337045.603526755	2271316.24597617	2671137.1973475	1838704.55165061
Q14203	Dynactin subunit 1 OS=Homo sapiens OX=9606 GN=DCTN1 PE=1 SV=3	DCTN1	17	18	91	18	1278	141.6	5.81	1.184	0.24	14581197.1339727	13340414.2270726	6100676.46060848	15272337.2765989	12151779.9632291	16302001.8002336	8797463.49736924	8849349.26411292	8683298.17808779	12298888.0475193
B4DKF8	PH and SEC7 domain-containing protein 3 OS=Homo sapiens OX=9606 GN=PSD3 PE=1 SV=1	PSD3	41	15	90	15	376	42.4	9.55	1.215	0.28	3529014.42281982	30241112.8150413	3448836.07265804	30663046.9297093	15259314.0229407	14150283.6929171	7072101.70743757	13326777.6416654	4366196.92094382	25998960.2133783
Q92558	Wiskott-Aldrich syndrome protein family member 1 OS=Homo sapiens OX=9606 GN=WASF1 PE=1 SV=1	WASF1	22	12	89	12	559	61.6	6.46	1.189	0.25	6998971.42861891	8178716.12061944	7973635.6061245	6311298.32991099	9354448.51879884	5863419.74670381	5853290.89068785	7054716.17281501	9667268.07632052	6179834.08670848
P20810-6	Isoform 6 of Calpastatin OS=Homo sapiens OX=9606 GN=CAST	CAST	19	9	89	9	791	84.9	5.36	1.157	0.21	6562635.85886411	1934061.51065439	8424218.27150952	5821594.59339713	8796562.68830715	3656016.28143217	2865629.89748745	6484614.85882642	7455403.52096836	7064978.67025364
O60861	Growth arrest-specific protein 7 OS=Homo sapiens OX=9606 GN=GAS7 PE=1 SV=3	GAS7	27	13	88	13	476	54.3	7.34	1.196	0.26	15233449.2338965	7818556.79216137	19337788.5461508	7646225.28709709	15263595.1036754	7941498.60110972	7542409.6125468	12720267.3977148	19301934.9656625	11919775.2561167
Q6P587-3	Isoform 3 of Acylpyruvase FAHD1, mitochondrial OS=Homo sapiens OX=9606 GN=FAHD1	FAHD1	25	6	88	6	248	27.1	7.69	1.23	0.3	6193942.92540818	5052703.4065456	10535547.9509147	7221915.30781553	6693934.37848379	4816883.21103839	3690381.41965642	7530552.49487207	6761100.10236747	5819073.44912104
Q01995	Transgelin OS=Homo sapiens OX=9606 GN=TAGLN PE=1 SV=4	TAGLN	68	21	88	21	201	22.6	8.84	0.553	-0.86	2029839.72300815	2212322.96626326	3369724.82856866	1684110.97958993	3042861.95068955	1788390.65398951	83388596.785133	19868011.9641083	3852896.69566713	2215457.87818241
P54577	Tyrosine--tRNA ligase, cytoplasmic OS=Homo sapiens OX=9606 GN=YARS PE=1 SV=4	YARS	31	15	87	15	528	59.1	7.05	1.148	0.2	8113296.27474557	8538361.14718386	8031657.40198754	4372820.79693119	10425475.8435689	5469981.44673446	3082242.30075631	7273887.25512959	10531192.6278004	9701355.67682868
P49748-3	Isoform 3 of Very long-chain specific acyl-CoA dehydrogenase, mitochondrial OS=Homo sapiens OX=9606 GN=ACADVL	ACADVL	25	15	86	15	678	72.9	8.75	1.152	0.2	3941614.80638165	5647440.99621763	8688715.37973456	5843388.97044947	6211437.36856442	6823512.22174438	2926520.47585078	4176091.9328641	5935869.78656621	4621451.36318437
Q9ULV4-3	Isoform 3 of Coronin-1C OS=Homo sapiens OX=9606 GN=CORO1C	CORO1C	18	9	86	9	527	58.9	7.75	1.161	0.22	9494254.51547015	7425023.47570715	6034031.73179231	7298667.42888462	9201441.86029387	8994725.95971666	5009525.18733227	8023064.3876168	7814527.80470247	7241700.32463728
O15075	Serine/threonine-protein kinase DCLK1 OS=Homo sapiens OX=9606 GN=DCLK1 PE=1 SV=2	DCLK1	13	8	85	8	740	82.2	8.66	1.229	0.3	5965715.41539338	4164603.48148253	3838807.77125395	4313704.74493543	3473248.07551668	4677558.9861718	4330300.49749349	3460145.00582353	3266022.75235143	2369347.70776795
P30048	Thioredoxin-dependent peroxide reductase, mitochondrial OS=Homo sapiens OX=9606 GN=PRDX3 PE=1 SV=3	PRDX3	34	8	84	8	256	27.7	7.78	0.79	-0.34	2448337.09699125	4796657.5809028	1126728.99496317	11685324.3645692	1748219.08812918	12231224.7982574	7014036.85454758	2265696.9198998	1379709.96055578	5842041.39974565
P50993	Sodium/potassium-transporting ATPase subunit alpha-2 OS=Homo sapiens OX=9606 GN=ATP1A2 PE=1 SV=1	ATP1A2	18	14	84	4	1020	112.2	5.66	0.733	-0.45	326379.477525327	102127.682303771		584090.984775938	622391.458559319	311969.645217113	1347441.08829973	1921908.15677924	291100.256063815	193626.56255025
E9PCR7	2-oxoglutarate dehydrogenase, mitochondrial OS=Homo sapiens OX=9606 GN=OGDH PE=1 SV=1	OGDH	26	20	83	15	1038	117.6	6.92	1.274	0.35	1511290.38886819	11828360.950347	4828138.77873956	10545761.4339773	6102501.10711784	6172726.58667395	5263347.58163861	8979479.74617473	2598710.25893106	7622438.91208381
P37802-2	Isoform 2 of Transgelin-2 OS=Homo sapiens OX=9606 GN=TAGLN2	TAGLN2	47	10	83	9	220	24.4	8.25	0.683	-0.55	1810395.94629582	2798011.89017619	4898646.34175146	1726436.35474591	4445863.8847738	3099227.8464335	8601268.4044575	4914911.10847165	4739643.37267357	3077746.4718134
Q9UHG2	ProSAAS OS=Homo sapiens OX=9606 GN=PCSK1N PE=1 SV=1	PCSK1N	38	8	83	8	260	27.4	6.62	1.342	0.42	3978118.12989116	14482319.5222602	11622608.166082	22123040.1667251	13283046.91547	6717645.05057814	4548574.40467649	15305312.5317303	8754632.69422697	14615396.3180573
O15540-2	Isoform 2 of Fatty acid-binding protein, brain OS=Homo sapiens OX=9606 GN=FABP7	FABP7	41	6	82	6	166	18.8	5.88	1.156	0.21	16314453.5346262	13492812.7426452	17785561.0424575	10106870.0856567	22670479.369525	13476704.3654441	12700353.8070768	23436891.3901521	12047793.9305859	9895058.45315059
Q00577	Transcriptional activator protein Pur-alpha OS=Homo sapiens OX=9606 GN=PURA PE=1 SV=2	PURA	55	13	82	13	322	34.9	6.44	1.156	0.21	3678353.55354567	10464554.4711321	8483742.7398456	12941064.3827978	7661284.39369797	5858072.57696638	7875642.63360854	8151761.74859193	8572406.37751811	7395237.98892043
P45381	Aspartoacylase OS=Homo sapiens OX=9606 GN=ASPA PE=1 SV=1	ASPA	30	12	80	12	313	35.7	6.52	0.826	-0.28	8848379.58896527	3729419.25946302	6118401.59337062	5244370.82686769	5143885.72870365	15969448.0674549	2328996.20650604	3379295.22177762	6090803.03476097	8567482.44673567
O94925	Glutaminase kidney isoform, mitochondrial OS=Homo sapiens OX=9606 GN=GLS PE=1 SV=1	GLS	47	28	80	28	669	73.4	7.77	1.503	0.59	398564.950371184	35062256.300787	336159.292998519	30995447.2379026	2246974.05379243	21677375.956107	5113698.96587054	2387012.97735237	605574.578852956	23242523.8859748
A0A286YFJ8	Immunoglobulin heavy constant gamma 4 (Fragment) OS=Homo sapiens OX=9606 GN=IGHG4 PE=1 SV=1	IGHG4	22	6	80	2	396	43.8	6.24	0.762	-0.39	199483.004437458	679162.428912399	242727.202118986	328329.428564403	1085312.77963884	497347.736921338	774983.292003699	1328613.6634805	1275645.50709345	786353.796453743
Q9Y2J0	Rabphilin-3A OS=Homo sapiens OX=9606 GN=RPH3A PE=1 SV=1	RPH3A	22	15	79	15	694	76.8	8.34	1.211	0.28	2624611.58958909	10107751.1659931	4331142.97543172	19000716.184815	7507024.97907045	7829852.20019035	2369511.70473642	6095698.44529417	4195699.2550929	10580256.3690061
Q16623	Syntaxin-1A OS=Homo sapiens OX=9606 GN=STX1A PE=1 SV=1	STX1A	44	10	76	8	288	33	5.24	1.171	0.23	11185319.988285	10728000.3217394	9190776.01579105	11852465.9306552	8524401.4891879	6590420.43428018	6148794.47273214	9929425.95728369	10609481.8724352	7710002.94302407
P13010	X-ray repair cross-complementing protein 5 OS=Homo sapiens OX=9606 GN=XRCC5 PE=1 SV=3	XRCC5	37	21	76	21	732	82.7	5.81	0.865	-0.21	3885448.26430531	7355635.22851225	2794263.3241127	8175301.63516223	8821448.58095432	12361156.7136022	3063455.67926734	6483226.95370133	4047322.89712226	12586142.9828296
A0A0D9SF30	Neural cell adhesion molecule 1 (Fragment) OS=Homo sapiens OX=9606 GN=NCAM1 PE=1 SV=1	NCAM1	40	9	75	7	468	47.1	4.68	1.242	0.31	5454624.24643015	3046175.85552585	5278319.7647815	3874818.13203518	3019164.34893041	3013959.76666766	2824237.04488453	3642747.83701296	4184136.54130095	2894177.59562775
A0A286YFF7	Palmitoyl-protein thioesterase 1 OS=Homo sapiens OX=9606 GN=PPT1 PE=1 SV=1	PPT1	29	6	73	6	335	37.1	6.52	1.259	0.33	4825698.85115855	3204831.80925432	4001737.28168356	3193509.51738996	3755127.81122168	3581301.00149609	2702844.1308316	2793157.67343802	4081476.13836131	3433815.7061931
Q01433	AMP deaminase 2 OS=Homo sapiens OX=9606 GN=AMPD2 PE=1 SV=2	AMPD2	14	12	72	12	879	100.6	6.93	1.158	0.21	2229100.68549869	2446938.32118407	4480249.12047683	3431612.58673562	5027838.4586363	2255614.85231246	1416774.19000487	4625931.12375121	3248529.27963455	5864562.29572301
P20339	Ras-related protein Rab-5A OS=Homo sapiens OX=9606 GN=RAB5A PE=1 SV=2	RAB5A	49	8	71	4	215	23.6	8.15	1.165	0.22	2640567.11125247	1107365.90190075	2916559.92449438	3147983.16454227	2886172.0220268	3077717.18992427	1113419.78256534	1279486.50147034	883839.483077931	2416123.30043614
A0A0B4J231	Immunoglobulin lambda-like polypeptide 5 OS=Homo sapiens OX=9606 GN=IGLL5 PE=1 SV=1	IGLL5	14	4	71	1	215	23.1	8.84	1.466	0.55	1010143.7186221	202663.780956834	1172236.09009364	670118.139675916	792314.041232113	350850.376065225	540546.078110026	769171.386084499	731645.702324163	455400.810990117
Q99584	Protein S100-A13 OS=Homo sapiens OX=9606 GN=S100A13 PE=1 SV=1	S100A13	60	7	70	7	98	11.5	6.16	1.2	0.26	8692251.85099962	3147346.26641106	14422341.9647597	5187371.78880798	10055800.7097049	3046064.12554924	5940959.74401925	9511821.46610219	11452018.4170596	4726433.66843721
Q8N111	Cell cycle exit and neuronal differentiation protein 1 OS=Homo sapiens OX=9606 GN=CEND1 PE=1 SV=1	CEND1	38	6	70	6	149	14.9	9.2	1.31	0.39	3126450.68524197	2517048.3259348	6144217.15398987	5786730.20617222	6311738.71394111	2781617.61891484	2282721.17591934	4984740.84829435	5892815.47380777	3819576.53743166
Q9H0W9	Ester hydrolase C11orf54 OS=Homo sapiens OX=9606 GN=C11orf54 PE=1 SV=1	C11orf54	46	10	70	10	315	35.1	6.7	0.841	-0.25	3807296.78090636	1479736.85932716	3774760.21081162	1741384.7969249	2890479.68353832	4044078.81732367	2188816.85668335	2673108.26953812	4127775.37635778	2840288.9046071
Q9Y696	Chloride intracellular channel protein 4 OS=Homo sapiens OX=9606 GN=CLIC4 PE=1 SV=4	CLIC4	47	11	70	11	253	28.8	5.59	0.863	-0.21	8014765.51219741	8428031.53326212	13154273.8132897	7341007.20804473	14155174.1749811	18861383.6999997	2982761.16348343	7099541.52039439	13339597.493478	18062076.1976779
Q14914	Prostaglandin reductase 1 OS=Homo sapiens OX=9606 GN=PTGR1 PE=1 SV=2	PTGR1	35	10	70	10	329	35.8	8.29	1.224	0.29	5088863.73434619	4293172.9932101	3720309.16941318	825395.895637257	5954740.37558035	2419710.65847695	2288619.12077328	6602058.22933721	4223529.80520434	5572453.51959147
O60925	Prefoldin subunit 1 OS=Homo sapiens OX=9606 GN=PFDN1 PE=1 SV=2	PFDN1	57	7	69	7	122	14.2	6.81	1.149	0.2	2891726.33003308	2819706.11892224	3933600.1867287	4397550.51540404	4912965.12720762	3314522.95633542	1309184.24035307	3226657.08429472	2914747.45806957	4849497.99934088
Q32Q12	Nucleoside diphosphate kinase OS=Homo sapiens OX=9606 GN=NME1-NME2 PE=1 SV=1	NME1-NME2	64	12	69	12	292	32.6	8.48	1.763	0.82	11126808.7995341	41266221.2255372	4295418.97299758	22864497.352763	12093418.9047581	5277120.26762242	29305369.6782173	10174966.502117	6453623.2708479	3708565.30984933
Q99963-3	Isoform 3 of Endophilin-A3 OS=Homo sapiens OX=9606 GN=SH3GL3	SH3GL3	42	12	68	12	355	40.2	5.12	1.278	0.35	13286721.7675743	10291934.4268292	15649299.2973305	11556117.0078651	13197143.633601	9718370.20523956	7911609.2209219	9407522.23704228	15154332.720713	11404221.3325898
Q14247	Src substrate cortactin OS=Homo sapiens OX=9606 GN=CTTN PE=1 SV=2	CTTN	34	12	66	12	550	61.5	5.4	1.174	0.23	10281529.4342411	10523945.6525726	13683316.3546246	14933064.6556794	11461427.3327969	9834425.08126356	5803949.22021035	10781293.5790084	10653046.1312119	10873076.7456776
P23368	NAD-dependent malic enzyme, mitochondrial OS=Homo sapiens OX=9606 GN=ME2 PE=1 SV=1	ME2	23	10	65	10	584	65.4	7.61	1.187	0.25	47921583.5242577	52127596.5809966	57882241.8495208	40830590.3077689	49513485.7134432	42973500.8290052	25365560.2053498	56554427.5478207	48966567.7644172	38022824.5741953
Q93050	V-type proton ATPase 116 kDa subunit a isoform 1 OS=Homo sapiens OX=9606 GN=ATP6V0A1 PE=1 SV=3	ATP6V0A1	28	18	65	18	837	96.4	6.43	1.305	0.38	2599014.29364048	17548666.9596377	382105.071004797	7964574.68700721	6987690.46350878	1327755.14392964	12514758.3223803	9665255.55838561	3501243.87255903	2404600.31876898
D6RFF8	Glucosamine-6-phosphate isomerase (Fragment) OS=Homo sapiens OX=9606 GN=GNPDA1 PE=1 SV=1	GNPDA1	41	9	65	7	290	32.4	6.46	1.229	0.3	8583247.04212939	8571543.33304024	4523148.54570338	4035990.32079234	5065930.25324878	5994535.12142743	4860466.05176126	5541236.41409839	5165627.57249021	4656487.1186964
P40123	Adenylyl cyclase-associated protein 2 OS=Homo sapiens OX=9606 GN=CAP2 PE=1 SV=1	CAP2	47	17	65	17	477	52.8	6.37	1.259	0.33	901067.801008884	28971430.6659654	1441568.31358231	17071947.658328	5250901.16936149	20846377.0440457	2635532.05773746	2765401.44568726	1015702.22328403	13847225.1765097
Q7Z6L0-2	Isoform 2 of Proline-rich transmembrane protein 2 OS=Homo sapiens OX=9606 GN=PRRT2	PRRT2	23	5	64	5	394	40.2	4.73	1.309	0.39	15718816.5822334	13975798.9935121	11141448.0678277	19507590.1551257	13368834.0434547	7867105.7867108	9627708.94498268	11652275.5383028	13069939.2691541	17164200.2700241
P55087	Aquaporin-4 OS=Homo sapiens OX=9606 GN=AQP4 PE=1 SV=2	AQP4	15	5	63	5	323	34.8	7.66	0.848	-0.24	16577415.2580409	1098180.09553334	6458717.31166863	1296955.01534971	2184968.50877774	3593529.79470838	15212161.0178034	4943836.65869411	4555787.22542705	1584624.16645264
P0DOY2	Immunoglobulin lambda constant 2 OS=Homo sapiens OX=9606 GN=IGLC2 PE=1 SV=1	IGLC2	56	7	63	4	106	11.3	7.24	0.768	-0.38	6147524.14052169	4074170.26026962	9948321.48414628	5904449.49014975	4788837.93467428	5798175.62366223	19465349.228826	11227327.7638701	7528922.2167404	5364692.4876303
Q96AB3-2	Isoform 2 of Isochorismatase domain-containing protein 2 OS=Homo sapiens OX=9606 GN=ISOC2	ISOC2	52	6	63	6	221	24.1	7.77	1.171	0.23	1965729.95556805	3999567.51956421	4068069.76426152	4359561.18260603	4026387.63598892	2711874.92753666	1484676.7819388	4547257.67843313	2585258.75206242	4189352.09454969
Q9BSH5	Haloacid dehalogenase-like hydrolase domain-containing protein 3 OS=Homo sapiens OX=9606 GN=HDHD3 PE=1 SV=1	HDHD3	29	6	62	6	251	28	6.71	1.253	0.33	3167157.5588813	2550459.23261589	3300048.33088204	2957106.32868164	4797819.53121109	2125240.51559848	1582471.54326631	3671770.56604296	4519167.68220816	4372617.07075496
K7EL21	Calcyphosin OS=Homo sapiens OX=9606 GN=CAPS PE=1 SV=1	CAPS	32	10	60	10	275	30.2	6.04	0.858	-0.22	533056.810389636	652533.796412247	2468546.38064581	191346.225304363	6654142.33043723	593871.531859313	902506.682986625	10836860.3757806	593070.631789655	1424154.51236727
Q9C0C9	(E3-independent) E2 ubiquitin-conjugating enzyme OS=Homo sapiens OX=9606 GN=UBE2O PE=1 SV=3	UBE2O	14	13	60	13	1292	141.2	5.12	1.243	0.31	5394955.05261825	3984911.68769217	6286930.61668299	5150831.21365917	5808125.98286074	3566008.56104436	2894256.7151523	4739635.7734159	5627769.59588405	4734354.68933387
P07814	Bifunctional glutamate/proline--tRNA ligase OS=Homo sapiens OX=9606 GN=EPRS PE=1 SV=5	EPRS	12	11	60	11	1512	170.5	7.33	1.363	0.45	3566440.67538072	3822556.65675481	303932.461817083	4034805.11270709	2266504.97320532	3214892.71156597	1420595.99957406	2082936.82416328	1204306.55162439	1828909.49169325
P07858	Cathepsin B OS=Homo sapiens OX=9606 GN=CTSB PE=1 SV=3	CTSB	28	6	59	6	339	37.8	6.3	1.254	0.33	8242027.36130528	7366944.02881609	6779486.39760876	5964227.89736997	8029996.84786807	7030445.57900085	5350522.99856069	5819812.35795734	6397902.05877391	4638433.97805576
Q13367-4	Isoform 4 of AP-3 complex subunit beta-2 OS=Homo sapiens OX=9606 GN=AP3B2	AP3B2	12	10	59	10	1101	121.1	5.43	1.219	0.29	5039046.31620529	8002962.17768385	2577718.95452648	6338260.49209574	4570235.2710675	5315310.101175	2284409.83415845	4047788.95884203	2920750.17520715	5258087.32235801
P21266	Glutathione S-transferase Mu 3 OS=Homo sapiens OX=9606 GN=GSTM3 PE=1 SV=3	GSTM3	42	12	58	11	225	26.5	5.54	1.15	0.2	4216417.92775732	8350952.84505341	713241.459296726	3768583.0752065	6592147.00155229	7692508.65052929	3011490.86810783	5809242.11095428	2047806.41127497	3102906.47943351
P05165	Propionyl-CoA carboxylase alpha chain, mitochondrial OS=Homo sapiens OX=9606 GN=PCCA PE=1 SV=4	PCCA	18	10	58	10	728	80	7.52	1.22	0.29	2146556.67217335	2850522.0085043	4557832.21626234	3704721.43463427	3163635.44386961	2722599.21853012	4179502.74125866	8600987.37742415	4179775.92641686	3773326.78234872
P61019	Ras-related protein Rab-2A OS=Homo sapiens OX=9606 GN=RAB2A PE=1 SV=1	RAB2A	42	9	57	9	212	23.5	6.54	1.179	0.24	5938418.59960134	7271584.49861258	3049305.25451943	6866578.26743776	3092458.11788748	5152079.6224625	4295693.98216901	3990962.90148477	2249830.73115316	2676621.02151965
K7ER00	Phenylalanine--tRNA ligase alpha subunit OS=Homo sapiens OX=9606 GN=FARSA PE=1 SV=1	FARSA	49	15	57	15	548	62.4	7.84	1.351	0.43	6492668.07900308	6405220.94976018	2328832.67472399	12324316.4192257	5703395.23019152	6918328.218531	3160319.56941381	2882517.78896921	3883083.67434402	6096683.53579987
O00410-3	Isoform 3 of Importin-5 OS=Homo sapiens OX=9606 GN=IPO5	IPO5	14	12	57	12	1115	125.5	4.92	1.173	0.23	3914105.88930289	4070716.43251741	2179869.4659324	2238344.91998462	3500279.5780608	3874959.0978662	2130573.42871248	2552403.78657145	3202655.98751689	2612397.82558973
Q9UIC8-2	Isoform 2 of Leucine carboxyl methyltransferase 1 OS=Homo sapiens OX=9606 GN=LCMT1	LCMT1	33	7	57	7	357	41.1	7.01	1.323	0.4	1514345.71089525	748142.896925934	1857045.07216677	1796053.63346147	961313.832503004	622643.962133435	629845.960588714	1268533.69922145	1042489.67265981	1180524.43175986
B7Z4W5	Cysteine conjugate-beta lyase cytoplasmic (Glutamine transaminase K, kyneurenine aminotransferase), isoform CRA_b OS=Homo sapiens OX=9606 GN=KYAT1 PE=1 SV=1	KYAT1	24	6	56	6	516	57.6	7.43	0.863	-0.21	1436206.1043555	3151710.08778737	985967.143760083	2430103.65764995	2098353.78008553	3795446.17900033	943794.302286612	1266794.29030061	1141121.60863863	2952518.65828306
O60268	Uncharacterized protein KIAA0513 OS=Homo sapiens OX=9606 GN=KIAA0513 PE=1 SV=1	KIAA0513	25	10	56	10	411	46.6	5.06	1.187	0.25	7583791.95486991	9006118.93823232	9501289.0609435	13471492.7714526	13047434.9438773	7859725.0960572	5177049.81584414	7924162.76711997	12409547.3732141	10554793.1429621
A0A0C4DG17	40S ribosomal protein SA OS=Homo sapiens OX=9606 GN=RPSA PE=1 SV=1	RPSA	29	6	56	6	300	33.3	4.87	1.232	0.3	3409163.78354954	6482703.96046746	1811619.14499641	8008948.59463453	3346455.33801997	2268467.27358148	6489768.21118965	2999356.583407	4561125.52937898	3211298.78764115
Q15942	Zyxin OS=Homo sapiens OX=9606 GN=ZYX PE=1 SV=1	ZYX	14	5	55	1	572	61.2	6.67	1.151	0.2	2119952.798296	1584326.21390939	3992589.69607963	3353120.72423743	1929263.29390245	1379818.04354689	2755850.94794415	2362069.45502595	3493166.83453558	1196098.31587513
P78352-2	Isoform 2 of Disks large homolog 4 OS=Homo sapiens OX=9606 GN=DLG4	DLG4	22	11	53	10	767	85.4	5.87	1.165	0.22	5940098.2268346	3283952.70784738	4953137.29231044	4141014.08829708	2795404.27816611	1841793.12123651	2558451.52801533	3120646.48681895	3449905.64313805	3336579.55393254
Q93034	Cullin-5 OS=Homo sapiens OX=9606 GN=CUL5 PE=1 SV=4	CUL5	13	7	53	7	780	90.9	7.94	1.159	0.21	2684784.88381902	2860429.86777702	2602332.87352214	2041100.85862625	2959972.38428151	2824939.06486941	1404320.51153519	2461724.00413995	3093768.07013979	1910304.90963607
P36507	Dual specificity mitogen-activated protein kinase kinase 2 OS=Homo sapiens OX=9606 GN=MAP2K2 PE=1 SV=1	MAP2K2	25	9	53	3	400	44.4	6.55	1.214	0.28		549808.829949958	64477.5375887355	295704.629812109	271664.08549943	796041.352797891	57829.2570651905	150493.220100117	135833.813671998	243646.127320131
P0DJI8	Serum amyloid A-1 protein OS=Homo sapiens OX=9606 GN=SAA1 PE=1 SV=1	SAA1	75	7	53	4	122	13.5	6.79	0.806	-0.31	12680225.6628292	4395715.51026614	3738797.14938268	10950002.6182082	7432631.85864164	7773470.11375338	59585811.8958475	8746734.4208635	4957027.64679895	6217151.09965117
Q9ULP9	TBC1 domain family member 24 OS=Homo sapiens OX=9606 GN=TBC1D24 PE=1 SV=2	TBC1D24	11	6	52	6	559	62.9	7.36	1.228	0.3	10436211.0742819	14452652.0827209	10147930.4633603	11728957.9646665	17095772.1016325	21620848.4831268	6536357.52195946	13777385.0945493	10056501.3033305	10311853.0895475
Q9H0Q0	Protein FAM49A OS=Homo sapiens OX=9606 GN=FAM49A PE=2 SV=1	FAM49A	11	3	52	1	323	37.3	6.01	1.164	0.22	390123.393672143	697496.324424807		497452.814934995		608893.219942713	330113.151967563
Q8N3V7-2	Isoform 2 of Synaptopodin OS=Homo sapiens OX=9606 GN=SYNPO	SYNPO	21	10	52	10	903	96.3	9.77	1.215	0.28	9021269.35733011	3092045.54399528	11752742.1899856	3498570.22957498	8333229.04834112	2022659.97136782	5114746.66754248	8443953.90126529	10680022.2765529	3420149.69786475
E5RIM7	Copper transport protein ATOX1 OS=Homo sapiens OX=9606 GN=ATOX1 PE=1 SV=1	ATOX1	40	5	52	5	73	7.9	7.24	1.22	0.29	8407945.5149327	5032033.38416126	12365943.458047	6731728.4725556	8081781.31776671	8675529.03646022	5285480.61899543	9483525.67933447	12345777.7538609	8507753.68188984
Q9NUJ1	Mycophenolic acid acyl-glucuronide esterase, mitochondrial OS=Homo sapiens OX=9606 GN=ABHD10 PE=1 SV=1	ABHD10	20	5	51	5	306	33.9	8.57	1.155	0.21	5409410.62405791	8738156.62526217	8970313.79748783	3858467.51625502	4828155.88750571	2690359.62854204	4120747.54903835	10341288.6624928	5298865.51246394	6630261.32549647
Q9P2R7	Succinate--CoA ligase [ADP-forming] subunit beta, mitochondrial OS=Homo sapiens OX=9606 GN=SUCLA2 PE=1 SV=3	SUCLA2	27	13	51	13	463	50.3	7.42	1.279	0.35	2336338.95833143	10544960.4353105	4200422.60029669	15289814.5894013	8009999.25770315	8300594.99528054	4312574.09084837	10294474.4389583	3374990.30876412	10337724.4241577
Q13310-3	Isoform 3 of Polyadenylate-binding protein 4 OS=Homo sapiens OX=9606 GN=PABPC4	PABPC4	10	5	50	1	660	72.3	9.35	1.195	0.26	295247.203920097	245813.027248272	416464.605117296	325136.547921254	411723.867598886	272148.970196286		312858.589280999		262934.025645096
A0A0A0MSS8	Aldo-keto reductase family 1 member C3 OS=Homo sapiens OX=9606 GN=AKR1C3 PE=1 SV=1	AKR1C3	29	7	49	5	323	36.8	7.94	0.834	-0.26	1479254.20950789	2208918.77910135	1737113.00310354	2903375.60495143	2744531.11187552	4680074.3147041	2913390.82890941	1964458.23105513	2531607.90556828	2696533.96735561
P62136	Serine/threonine-protein phosphatase PP1-alpha catalytic subunit OS=Homo sapiens OX=9606 GN=PPP1CA PE=1 SV=1	PPP1CA	19	6	48	3	330	37.5	6.33	1.163	0.22	2121353.00604658	1274567.39901941	2928003.02299636	2343883.87000981	2844205.85654267	1833777.06527485	1717780.40230888	2323866.63307942	2648217.16210723	1983972.45142612
P63151-2	Isoform 2 of Serine/threonine-protein phosphatase 2A 55 kDa regulatory subunit B alpha isoform OS=Homo sapiens OX=9606 GN=PPP2R2A	PPP2R2A	43	16	48	16	457	53	6.49	1.145	0.2	3189478.47871256	5498497.05224035	1518910.32591448	3438107.31472944	3568522.39998202	4439162.36356974	1476940.61478736	2240968.83920195	2597071.31994456	3244047.71272376
O43390-2	Isoform 2 of Heterogeneous nuclear ribonucleoprotein R OS=Homo sapiens OX=9606 GN=HNRNPR	HNRNPR	6	4	48	1	636	71.2	8.13	1.277	0.35		632774.270840004	450316.228795319	744711.408588871	675785.559768707	357446.290132169	339742.893407772	659790.285879255	522071.60773854	546993.518452715
Q9UFN0	Protein NipSnap homolog 3A OS=Homo sapiens OX=9606 GN=NIPSNAP3A PE=1 SV=2	NIPSNAP3A	48	10	47	10	247	28.4	9.16	1.184	0.24	2918862.58243022	3825093.29310672	3021637.78838726	1774190.81137073	1306765.6749403	4346265.80049296	1375570.38224883	2025637.3591897	1207485.28782296	1878031.66457036
O95292	Vesicle-associated membrane protein-associated protein B/C OS=Homo sapiens OX=9606 GN=VAPB PE=1 SV=3	VAPB	30	8	47	7	243	27.2	7.3	1.196	0.26	3158309.26491411	1602220.10433055	4155255.90978222	2299704.08339764	1222485.65302456	655906.349682564	2052267.50236361	1669416.34832001	3113441.08759447	1590542.63549367
Q9BQ69	O-acetyl-ADP-ribose deacetylase MACROD1 OS=Homo sapiens OX=9606 GN=MACROD1 PE=1 SV=2	MACROD1	20	5	47	5	325	35.5	9.51	1.149	0.2	2471535.3125423	4570445.42186193	3974867.32951979	3951694.23785944	3726417.67781484	2838882.80715813	1288675.22081053	3182683.39769893	3472659.57508191	4846113.38088541
Q9ULP0-6	Isoform 6 of Protein NDRG4 OS=Homo sapiens OX=9606 GN=NDRG4	NDRG4	24	8	46	2	391	42.9	5.74	1.327	0.41	2908885.67072569	8118282.3445774	3559695.81243545	4735398.43044713	5235046.01000932	2755612.09120959	2255329.2700851	4120370.58903994	3874324.5782654	4542296.76365794
Q9P1F3	Costars family protein ABRACL OS=Homo sapiens OX=9606 GN=ABRACL PE=1 SV=1	ABRACL	67	4	45	4	81	9.1	6.29	1.168	0.22	3142420.00302886	2139932.77601979	3538086.10625067	2519285.06048837	3167607.31755215	2484713.10084296	1659921.53700163	2741862.77399117	3700274.57825006	2966185.43162371
P00966	Argininosuccinate synthase OS=Homo sapiens OX=9606 GN=ASS1 PE=1 SV=2	ASS1	25	10	45	10	412	46.5	8.02	0.811	-0.3	4626749.95540123	3410150.20227182	5776477.08304857	3761970.64859803	6009805.98290815	6498092.10767039	5448831.76340192	5780686.08087876	5715553.33505895	4888172.53357941
Q9ULD0	2-oxoglutarate dehydrogenase-like, mitochondrial OS=Homo sapiens OX=9606 GN=OGDHL PE=1 SV=3	OGDHL	18	15	45	10	1010	114.4	6.65	1.277	0.35	182595.849294518	3314104.93621012	637108.031978985	3527114.42287341	2127434.15613953	820041.719931162	1386026.83582049	2962663.07104792	179916.750452709	2268467.43560404
Q6ICL3-4	Isoform 4 of Transport and Golgi organization protein 2 homolog OS=Homo sapiens OX=9606 GN=TANGO2	TANGO2	34	6	45	6	317	34.9	5.31	0.844	-0.25	2660319.88607932	2555902.55633979	1061314.70192877	1717440.03423187	2057527.52230995	2807678.80964546	2324507.02249187	2211158.92434826	2306397.50356167	2163896.1969649
Q00765	Receptor expression-enhancing protein 5 OS=Homo sapiens OX=9606 GN=REEP5 PE=1 SV=3	REEP5	12	5	44	5	189	21.5	8.1	1.209	0.27	4854856.87916791	7330242.58982835	3236178.90605975	3243783.95661831	4867443.86845604	3252354.81681499	3911719.20023112	4635537.83873479	3995110.83352902	3606567.16460894
P49840	Glycogen synthase kinase-3 alpha OS=Homo sapiens OX=9606 GN=GSK3A PE=1 SV=2	GSK3A	18	7	44	5	483	50.9	8.75	1.203	0.27	3493794.44362105	4883628.1576346	4085822.26904154	3161994.42018394	4479816.51979027	3341427.80646629	1541176.27955584	3199615.94675478	4165189.63785023	2847898.20848851
G3V180	Dipeptidyl peptidase 3 OS=Homo sapiens OX=9606 GN=DPP3 PE=1 SV=1	DPP3	25	9	44	9	757	84.3	5.03	0.851	-0.23	2439969.01424622	621135.007285206	2470795.76042815	1666883.4992435	382966.010393949	2423976.77494965	356711.93364513	453659.574679588	2111456.62341067	2902615.078652
P07099	Epoxide hydrolase 1 OS=Homo sapiens OX=9606 GN=EPHX1 PE=1 SV=1	EPHX1	19	4	44	4	455	52.9	7.25	0.715	-0.48	1339781.33925375	383042.721719563	951309.640582524	1382684.60891877	1410370.36691004	1872336.01385481	1906466.6899301	892934.831437863	2401227.66197278	339698.216711999
H7BZJ3	Protein disulfide-isomerase A3 (Fragment) OS=Homo sapiens OX=9606 GN=PDIA3 PE=1 SV=1	PDIA3	33	4	43	1	123	13.5	7.3	1.29	0.37	1196041.89926142	1484459.03807193			1712310.35113822	1145114.09687417	1156048.08585662
F5H2F4	C-1-tetrahydrofolate synthase, cytoplasmic OS=Homo sapiens OX=9606 GN=MTHFD1 PE=1 SV=1	MTHFD1	18	16	43	16	1020	110.5	8.43	1.435	0.52	1759394.24046256	5116846.25792335	2613626.08401423	10057163.7407674	3278677.86808802	5421579.26852014	1039542.6644234	2739512.34789285	369947.545975967	3653516.97144372
P01871-2	Isoform 2 of Immunoglobulin heavy constant mu OS=Homo sapiens OX=9606 GN=IGHM	IGHM	25	13	43	13	474	51.9	6.15	0.596	-0.75	7205685.66216218		220093.487998779	203401.835567789		578420.282840046	36154383.4782333	901220.02511432	527377.70210323	196416.567075281
P06748	Nucleophosmin OS=Homo sapiens OX=9606 GN=NPM1 PE=1 SV=2	NPM1	14	4	42	4	294	32.6	4.78	1.168	0.22	3512672.20326573	2903956.58164214	5225955.08684864	4739362.28957419	3812773.74060981	1868946.39113464	3223218.57616806	4102819.41776596	5180767.8581347	3365542.76228819
O00625	Pirin OS=Homo sapiens OX=9606 GN=PIR PE=1 SV=1	PIR	46	9	42	9	290	32.1	6.92	0.785	-0.35	639494.851609852	1611088.6616015	1442034.68636618	703385.155106438	1076613.05579863	1770315.00143106	146873.182364853	845040.849951195	1407169.19103585	3149917.85353158
P30837	Aldehyde dehydrogenase X, mitochondrial OS=Homo sapiens OX=9606 GN=ALDH1B1 PE=1 SV=3	ALDH1B1	14	6	42	4	517	57.2	6.8	1.794	0.84			376515.736184917	971251.674029066			487267.73406935	186801.716178823	501934.650977235	420091.607624014
Q7Z2K8	G protein-regulated inducer of neurite outgrowth 1 OS=Homo sapiens OX=9606 GN=GPRIN1 PE=1 SV=2	GPRIN1	14	9	42	9	1008	102.3	8.06	1.423	0.51	4110570.09418428	1999067.269292	5430048.50383808	3725029.10302509	3957937.80256669	1986247.57324735	1544675.306662	4494762.10483308	4311705.98505142	2576683.22133745
P05026	Sodium/potassium-transporting ATPase subunit beta-1 OS=Homo sapiens OX=9606 GN=ATP1B1 PE=1 SV=1	ATP1B1	30	7	41	7	303	35	8.53	0.859	-0.22	5006543.24757516	8526952.4968782	5476333.97260171	6657366.60178337	6890442.34509572	3300968.24683396	12852505.9138629	13460400.2134005	6649392.6873834	4520414.81523341
Q9UQ03	Coronin-2B OS=Homo sapiens OX=9606 GN=CORO2B PE=1 SV=4	CORO2B	14	5	41	5	480	54.9	8.27	1.301	0.38	2078751.94271302	4029624.99543838	1311479.97663276	4078762.67800703	4115528.01803034	3077943.26773063	1888654.24805641	3452805.24890444	2320929.04365261	2625231.018337
Q9UQM7-2	Isoform B of Calcium/calmodulin-dependent protein kinase type II subunit alpha OS=Homo sapiens OX=9606 GN=CAMK2A	CAMK2A	20	9	41	5	489	55.3	7.44	1.639	0.71	3865797.00727108	6931964.25426961	4386674.04036209	4536079.7970088	5265684.22596353	2802646.58012614	2106900.03077269	5585462.17178903	3378509.17194582	3099596.24799304
P45974	Ubiquitin carboxyl-terminal hydrolase 5 OS=Homo sapiens OX=9606 GN=USP5 PE=1 SV=2	USP5	35	20	40	20	858	95.7	5.03	1.193	0.25	666116.975432903	11423967.5125201	1227633.07229094	8668325.53105368	1622580.4007872	8241870.26017587	893884.159892323	1174658.00448814	458334.017074746	5414892.23366277
Q13200	26S proteasome non-ATPase regulatory subunit 2 OS=Homo sapiens OX=9606 GN=PSMD2 PE=1 SV=3	PSMD2	16	10	40	10	908	100.1	5.2	1.152	0.2	2337759.6542286	7651089.52426663	1021485.27047294	7974125.04130427	6623740.42135696	7841072.86272587	2158304.46549359	5218307.65609124	3238114.46507589	5347307.86574552
P50995	Annexin A11 OS=Homo sapiens OX=9606 GN=ANXA11 PE=1 SV=1	ANXA11	23	9	39	9	505	54.4	7.65	1.3	0.38	5054785.92063289	3306074.36198462	4214796.56263254	2266479.29126535	8348706.90452729	3983781.59005294	2769181.95308924	4747748.6650816	5329098.01382857	2511730.76931083
B7ZKJ8	ITIH4 protein OS=Homo sapiens OX=9606 GN=ITIH4 PE=1 SV=1	ITIH4	22	13	39	13	935	103.8	6.89	0.757	-0.4	353273.970357137	326895.691778557			232459.135223122	133224.354746962	2368460.67347265	1199966.53917476	217245.061042964
A0MZ66-3	Isoform 3 of Shootin-1 OS=Homo sapiens OX=9606 GN=SHTN1	SHTN1	13	7	39	7	649	73.6	5.45	0.735	-0.44	792686.803846077	1830934.65012258	776438.708115141	2148971.2174466	2614038.0116854	4430791.70034752	158913.983533647	1883421.6303197	1179880.28304825	3122306.3245596
P29762	Cellular retinoic acid-binding protein 1 OS=Homo sapiens OX=9606 GN=CRABP1 PE=1 SV=2	CRABP1	42	8	39	8	137	15.6	5.38	0.779	-0.36		1677378.16769065		490312.695970131	292766.130919255	75469.1081801548	13725862.053975			350618.206404827
P23515	Oligodendrocyte-myelin glycoprotein OS=Homo sapiens OX=9606 GN=OMG PE=1 SV=2	OMG	11	5	39	5	440	49.6	7.94	0.847	-0.24	6514189.17929916	2921381.48990645	4779785.88607284	4876130.61922931	6261403.22607055	11487522.703995	2345013.52555146	6784813.62987353	6564053.52289543	8140148.83386702
O15145	Actin-related protein 2/3 complex subunit 3 OS=Homo sapiens OX=9606 GN=ARPC3 PE=1 SV=3	ARPC3	48	5	38	5	178	20.5	8.59	0.791	-0.34	1026899.79930191	2753981.69295947	1056583.31367422	2711681.5812295	1553745.31308708	2442721.52103407	1297589.64801411	2325131.23987989	5881179.55018593	4381749.92678532
O95848	Uridine diphosphate glucose pyrophosphatase OS=Homo sapiens OX=9606 GN=NUDT14 PE=1 SV=2	NUDT14	23	4	38	4	222	24.1	5.05	1.151	0.2	4765286.28111711	2619439.2411969	6536653.00901454	3015501.82661545	2095386.56385725	2993527.66434333	2258013.97755135	2740984.88498796	5078321.85331581	2868307.51285589
A5YM72-3	Isoform 3 of Carnosine synthase 1 OS=Homo sapiens OX=9606 GN=CARNS1	CARNS1	13	9	37	8	966	102.9	5.68	0.742	-0.43	1643376.59783123	1382818.92306448	783967.21766876	2822192.8267834	1333142.45030532	7228579.89144028		1325199.08899787	543893.842658755	3258698.17134558
E7EMB3	Calmodulin-2 OS=Homo sapiens OX=9606 GN=CALM2 PE=1 SV=1	CALM2	23	2	37	2	196	21.7	4.56	0.85	-0.23	2992849.73643017	4807430.86884482	1997068.24697046	789545.671934801	1918307.24403653	5516062.30737824	2349851.51942626	2912874.132406	2347819.61944363	1836024.68107935
Q9Y646	Carboxypeptidase Q OS=Homo sapiens OX=9606 GN=CPQ PE=1 SV=1	CPQ	17	5	37	5	472	51.9	6.18	0.806	-0.31	480335.093743915	521654.41109981	358914.591748272		276298.252120196	834971.02629937	371971.395647744	1328850.81054614	449959.231045419	1129361.74387088
Q9Y3C8	Ubiquitin-fold modifier-conjugating enzyme 1 OS=Homo sapiens OX=9606 GN=UFC1 PE=1 SV=3	UFC1	35	4	36	4	167	19.4	7.4	1.15	0.2	3380509.32533807	2223117.05993528	3646035.23235658	3698126.3157273	3984233.62388088	2873518.70583145	2125237.65789095	4372933.2003291	3715198.66657403	2732780.93671862
Q9HB07	UPF0160 protein MYG1, mitochondrial OS=Homo sapiens OX=9606 GN=C12orf10 PE=1 SV=2	C12orf10	21	5	36	5	376	42.4	6.67	0.812	-0.3	1494566.03249858	1121157.10364097	2055054.45028701	1573154.27147487	1550068.39696808	1037867.40556031	683354.143405924	2329669.09169138	2207131.57456292	2171897.68788352
Q5T7Y6	Protein S100 OS=Homo sapiens OX=9606 GN=S100A1 PE=1 SV=1	S100A1	20	6	35	6	147	15.9	4.48	0.813	-0.3	941581.980510681	1228785.18869027	429965.680049206	345711.793585267	1372690.33456341	2137096.3796447	724945.418315785	628010.088457847	859778.608507819	1063386.0252899
P50135	Histamine N-methyltransferase OS=Homo sapiens OX=9606 GN=HNMT PE=1 SV=1	HNMT	13	3	35	3	292	33.3	5.34	0.769	-0.38	1293006.99371765	1079494.36221875	2901982.7634072	871458.485413162	2112579.00003666	2012363.5565373	983698.219981029	2480334.16006441	2773886.8757976	2617285.27595169
Q9P121-4	Isoform 4 of Neurotrimin OS=Homo sapiens OX=9606 GN=NTM	NTM	7	3	34	3	355	39.2	8	1.201	0.26	3482786.31119843	1784234.18732278	3486112.73440228	1565060.82391316	1854001.95658552	1066171.59064032	2464636.06219184	2887684.75815222	3092712.93725565	1352716.94436458
P05937	Calbindin OS=Homo sapiens OX=9606 GN=CALB1 PE=1 SV=2	CALB1	18	5	34	4	261	30	4.83	1.229	0.3	9175470.63938141	7188574.65685079	5864308.91372456	6825641.50488773	7549097.53616907	7217005.40787157	6236728.56969774	7850216.75711731	5699071.62864473	5655231.28232043
O14617-5	Isoform 5 of AP-3 complex subunit delta-1 OS=Homo sapiens OX=9606 GN=AP3D1	AP3D1	9	9	34	9	1215	136.6	7.64	1.211	0.28	3830378.01729722	6021837.96356249	2254065.86288088	4891505.87369822	3747323.90409039	3796431.78987907	1738339.79899133	1897344.23053885	2277719.79437026	5008476.84844053
Q96GY0	Zinc finger C2HC domain-containing protein 1A OS=Homo sapiens OX=9606 GN=ZC2HC1A PE=1 SV=2	ZC2HC1A	26	7	33	7	325	35.1	9.82	1.279	0.36	2833608.63562652	1270716.47936144	2072934.1892186	2064448.6877494	2314951.45329807	1898980.9784027	1139745.0035534	1927002.84355243	1960235.49592102	1829897.87368634
P42126	Enoyl-CoA delta isomerase 1, mitochondrial OS=Homo sapiens OX=9606 GN=ECI1 PE=1 SV=1	ECI1	15	4	33	4	302	32.8	8.54	0.849	-0.24	2460848.28432987	2361613.67240721	1575714.31237075	1577432.44803591	2302938.50070744	2169186.61919322	1305523.56482768	3223013.31302243	1543164.72734395	3138285.90165665
P46459	Vesicle-fusing ATPase OS=Homo sapiens OX=9606 GN=NSF PE=1 SV=3	NSF	22	13	33	13	744	82.5	6.95	1.695	0.76	907420.605415904	14930290.2983571	1048544.40633487	6251779.88166121	3405802.30011109	2556120.10451142	1920563.06991298	2938159.74840004	1430598.49759442	2301535.65364198
P16870	Carboxypeptidase E OS=Homo sapiens OX=9606 GN=CPE PE=1 SV=1	CPE	26	7	32	7	476	53.1	5.14	1.277	0.35	1524781.91384089	2280227.56363391	1964742.09462634	2843206.41626665	1527987.51272871	935557.847694213	1620502.03436254	1755451.34476905	1611646.49490426	1439489.85173547
Q7Z6G3	N-terminal EF-hand calcium-binding protein 2 OS=Homo sapiens OX=9606 GN=NECAB2 PE=1 SV=1	NECAB2	17	7	32	7	386	43.2	5.5	1.268	0.34	5000444.61585769	2332286.9786563	3572938.96131134	2095969.37379228	3491561.40866863	1914088.78646194	3162051.58430986	3036649.73004224	3044525.90845411	2011833.93078322
Q14CZ8	Hepatocyte cell adhesion molecule OS=Homo sapiens OX=9606 GN=HEPACAM PE=1 SV=1	HEPACAM	11	4	32	4	416	46	9.11	1.372	0.46	4234325.19446489	217954.444657327	5266701.65936813	724200.054674378	744323.818803557	504875.526970673	2388447.89869183	1720049.52538638	2607372.52090452
Q3KQU3	MAP7 domain-containing protein 1 OS=Homo sapiens OX=9606 GN=MAP7D1 PE=1 SV=1	MAP7D1	7	4	32	3	841	92.8	10.11	1.176	0.23	705707.686795831	141403.556907362	1083508.17718438	557347.484532455	981618.874224179	444340.241286141	595653.921085747	837634.72400993	583063.834670778	557470.570655441
Q7Z3D6-2	Isoform 2 of D-glutamate cyclase, mitochondrial OS=Homo sapiens OX=9606 GN=DGLUCY	DGLUCY	18	8	32	8	621	66.9	6.87	1.271	0.35	2126979.48745201	8338897.79506469	1372740.0026747	2947716.33341318	1382138.3449504	2232741.36426739	927240.038582559	1809595.49588016	1558969.38706106	5876902.01843989
P61457	Pterin-4-alpha-carbinolamine dehydratase OS=Homo sapiens OX=9606 GN=PCBD1 PE=1 SV=2	PCBD1	23	3	32	3	104	12	6.8	1.229	0.3	1533540.01367493	1813474.8140476	2533864.10198877	1170878.78628411	1617507.71557415	1936016.21835253	1044552.57048597	1511904.06037927	1930693.15389967	1817836.82408943
P82909	28S ribosomal protein S36, mitochondrial OS=Homo sapiens OX=9606 GN=MRPS36 PE=1 SV=2	MRPS36	27	2	32	2	103	11.5	9.99	1.229	0.3	973131.609431662	988215.205402183	2706945.6919621	1466029.46557334	1392258.06800968	701373.456910914	802875.783324064	2033194.14705276	1967511.039337	911196.201419572
P27449	V-type proton ATPase 16 kDa proteolipid subunit OS=Homo sapiens OX=9606 GN=ATP6V0C PE=1 SV=1	ATP6V0C	55	3	32	3	155	15.7	8.44	1.285	0.36	1712830.91239334	4610526.14020548	1793266.88740408	2800823.70089337	2296608.9874777	794661.95432832	3400563.83876188	3156498.37467807	1786870.40432353	1164232.11763116
Q5JUW8	Discs, large homolog 3 (Neuroendocrine-dlg, Drosophila), isoform CRA_b OS=Homo sapiens OX=9606 GN=DLG3 PE=1 SV=1	DLG3	15	8	31	8	849	93.5	7.05	1.255	0.33	2428489.57824583	1498034.17525958	3455154.60294203	3034180.44793258	2346247.47497173	1934748.67008524	521730.445845854	2087669.95092936	2416634.24874017	1114200.18284407
Q7Z4H3	HD domain-containing protein 2 OS=Homo sapiens OX=9606 GN=HDDC2 PE=1 SV=1	HDDC2	10	2	31	2	204	23.4	5.49	1.19	0.25	1131176.43278587	932933.724458042	1358049.10382619	485791.108391367	695364.802417316	728068.908487347	499033.01992194	524622.435969396	996534.629402485	1188563.44073666
Q9BS26	Endoplasmic reticulum resident protein 44 OS=Homo sapiens OX=9606 GN=ERP44 PE=1 SV=1	ERP44	6	2	31	1	406	46.9	5.26	1.224	0.29	65905.4706503373	66331.0026910191		63722.6169543604	30150.5413360813		44356.0983302999		34228.981193618	63575.0172285757
Q9BV79	Enoyl-[acyl-carrier-protein] reductase, mitochondrial OS=Homo sapiens OX=9606 GN=MECR PE=1 SV=2	MECR	14	3	30	3	373	40.4	8.76	1.361	0.44	1556049.64234781	929733.383131335	4342578.93534714	4146598.06484787	1896618.30636792	1457635.54266245	986583.027409518	2470629.73362455	2598706.38185111	2376857.81968981
P25311	Zinc-alpha-2-glycoprotein OS=Homo sapiens OX=9606 GN=AZGP1 PE=1 SV=2	AZGP1	36	8	30	8	298	34.2	6.05	0.694	-0.53	827482.004692101	111380.095448248	1960631.16108517	785815.981949984	311027.051814561	1971150.52901511	3939571.72853601	668276.584055097	2029150.35237882	479067.241034452
P13796	Plastin-2 OS=Homo sapiens OX=9606 GN=LCP1 PE=1 SV=6	LCP1	12	6	30	4	627	70.2	5.43	0.812	-0.3	325665.759574394	191493.094820706	1010880.78858235	343287.15424894	957665.864939443	1220609.68874866	898652.934658933	532076.263566489	546343.907838474	268706.743613853
O43809	Cleavage and polyadenylation specificity factor subunit 5 OS=Homo sapiens OX=9606 GN=NUDT21 PE=1 SV=1	NUDT21	38	5	30	5	227	26.2	8.82	1.258	0.33	6254757.09586328	4415635.69501637	7527243.41375071	5566492.71247432	6253279.51040459	3625572.09778736	3937831.41438996	5296047.18071548	7641161.04102259	6847040.55437051
Q9H9H5	MAP6 domain-containing protein 1 OS=Homo sapiens OX=9606 GN=MAP6D1 PE=1 SV=1	MAP6D1	73	9	29	9	199	21	10.07	0.863	-0.21	970187.977298114	1087354.14787301	2439226.29826049	2581003.37692048	2237833.92313143	5924847.16644949	299019.74576629	1364276.82599202	1803136.81301712	2714248.38836474
Q9H910-3	Isoform 3 of Jupiter microtubule associated homolog 2 OS=Homo sapiens OX=9606 GN=JPT2	JPT2	42	6	29	6	218	23	9.57	0.725	-0.46	240854.801554882		354687.343862171		594391.86425587	886970.793731314		338994.71711825	777564.057551344	479168.955216396
P23468	Receptor-type tyrosine-protein phosphatase delta OS=Homo sapiens OX=9606 GN=PTPRD PE=1 SV=2	PTPRD	4	6	29	5	1912	214.6	6.57	0.86	-0.22	1689402.49802203	617182.006096022	1331509.91360953	914566.360174852	1704455.38904833	3133223.56883608	757573.898903132	1411833.14761883	106782.457623425	1532590.81110085
P0DJI9	Serum amyloid A-2 protein OS=Homo sapiens OX=9606 GN=SAA2 PE=1 SV=1	SAA2	75	7	29	4	122	13.5	9.14	0.833	-0.26	1617139.5094773	182501.923760287		2055682.66478111	445614.529328648	1039173.25433201	8649706.64964078	412734.769599474	323014.402963898	279214.06248536
Q9Y6V0	Protein piccolo OS=Homo sapiens OX=9606 GN=PCLO PE=1 SV=5	PCLO	4	9	29	9	5142	560.4	6.47	1.25	0.32	944773.417892164	515303.43466991	1678106.96346309	1960244.48101994	196705.095955578	275829.693597733	573119.306860926	978358.771253958	1670358.15789842	862425.368558847
P02763	Alpha-1-acid glycoprotein 1 OS=Homo sapiens OX=9606 GN=ORM1 PE=1 SV=1	ORM1	18	5	29	4	201	23.5	5.02	0.602	-0.73	3654880.32999743	501661.176578321	2273287.22108007	541927.009400302	3029609.13844863	1854289.34407054	18008496.8507254	3118002.16190215	2618160.0924987	1058797.39800847
Q3YEC7	Rab-like protein 6 OS=Homo sapiens OX=9606 GN=RABL6 PE=1 SV=2	RABL6	15	6	29	6	729	79.5	5.22	1.206	0.27	2531196.00514225	2385275.25685286	3098136.13132724	1599109.15769615	2840102.62038699	1812430.11253448	1629990.26716062	2567400.02914591	2567742.3004354	2890318.68808685
Q8TBX8	Phosphatidylinositol 5-phosphate 4-kinase type-2 gamma OS=Homo sapiens OX=9606 GN=PIP4K2C PE=1 SV=3	PIP4K2C	37	10	29	10	421	47.3	6.84	1.294	0.37	911249.71836706	5623982.94037997	646875.246897216	4386985.84445797	2426724.28782494	3930407.06663681	1114396.63693296	1831215.3737724	240690.677738602	5798206.0414741
Q13740	CD166 antigen OS=Homo sapiens OX=9606 GN=ALCAM PE=1 SV=2	ALCAM	11	6	29	6	583	65.1	6.25	0.816	-0.29	443973.671606249	637344.366480572	1381897.41498921	1380121.69530583	951809.569176896	1551860.56790748	761389.599274703	1339506.29121504	1219029.08068252	1037084.27157285
Q16537	Serine/threonine-protein phosphatase 2A 56 kDa regulatory subunit epsilon isoform OS=Homo sapiens OX=9606 GN=PPP2R5E PE=1 SV=1	PPP2R5E	8	4	29	4	467	54.7	6.95	1.235	0.3	1819974.45259729	1663058.35601533	985421.510357199	1430709.26551118	1521526.75691336	1474074.09669322	1020978.17399273	1174831.61346113	1136230.21026505	725196.876493817
Q07666	KH domain-containing, RNA-binding, signal transduction-associated protein 1 OS=Homo sapiens OX=9606 GN=KHDRBS1 PE=1 SV=1	KHDRBS1	8	4	29	4	443	48.2	8.66	1.235	0.3	2220467.19107806	1482313.86010793	2223076.46664226	1812028.36093451	2135409.58378292	1604837.20411866	1048180.41303093	1702334.61393731	2171979.29831525	1140056.09202425
P33316	Deoxyuridine 5'-triphosphate nucleotidohydrolase, mitochondrial OS=Homo sapiens OX=9606 GN=DUT PE=1 SV=4	DUT	12	4	28	4	252	26.5	9.36	1.274	0.35	717152.41798144	1016184.84486686	3271184.97303468	1971619.16904781	1811498.81487971	1063638.06656048	725675.158805323	1968039.74160542	2128196.13364016	1589869.73994011
Q9UBV8	Peflin OS=Homo sapiens OX=9606 GN=PEF1 PE=1 SV=1	PEF1	25	3	28	3	284	30.4	6.54	1.153	0.21	769714.248619677	595161.011436943	448562.635004324	166819.651164282	662975.183873095	831266.884554316	468035.473520266	388886.624657019	515633.718934173	261567.240745663
P22307	Non-specific lipid-transfer protein OS=Homo sapiens OX=9606 GN=SCP2 PE=1 SV=2	SCP2	6	3	28	3	547	59	6.89	1.215	0.28	353471.248149453	866736.389284238	457529.145898282	446074.377479922	261805.237693193	300005.96038385	246277.012964823	690208.10092877	1215495.36432443	286720.17779747
Q4G0F5	Vacuolar protein sorting-associated protein 26B OS=Homo sapiens OX=9606 GN=VPS26B PE=1 SV=2	VPS26B	33	8	28	8	336	39.1	7.36	1.186	0.25	2533285.70013174	4111053.46498425	1113918.90174914	3838564.42969689	3358262.15257583	3286306.82404018	1875288.7916266	2535876.84954813	1377194.74772124	2090045.67350356
Q14315-2	Isoform 2 of Filamin-C OS=Homo sapiens OX=9606 GN=FLNC	FLNC	13	23	28	20	2692	287.1	5.97	1.342	0.42	2060223.39321102	1179275.51478559	3824732.48068777	1509919.51730769	2574867.31498748	1357848.28641657	1842593.95264989	2104774.07206988	2419674.85724313	1330322.6509696
H0YHG0	Uncharacterized protein (Fragment) OS=Homo sapiens OX=9606 PE=1 SV=1		6	3	28	3	523	59.1	8.59	1.155	0.21	722848.704159099	803237.170055547	764161.398848169	1144826.14745533	1323957.11776593	944940.179616359	457417.616846893	987058.937771748	1458684.39717796	1177213.16175723
Q13554	Calcium/calmodulin-dependent protein kinase type II subunit beta OS=Homo sapiens OX=9606 GN=CAMK2B PE=1 SV=3	CAMK2B	9	6	28	1	666	72.6	7.27	1.497	0.58	420833.835559846	302648.839522661		205756.786167386		203827.440936423	203201.503746696			140856.616256472
A0A0A0MT64	NADPH:adrenodoxin oxidoreductase, mitochondrial OS=Homo sapiens OX=9606 GN=FDXR PE=1 SV=1	FDXR	14	6	28	6	534	58.2	7.87	1.19	0.25	2422912.82836581	1917427.67956263	4242357.77536523	2971679.78800752	2677249.68513906	2105540.16631303	1123160.83485222	1967395.13796432	2477171.45413856	2961296.21477879
E9PB61	THO complex subunit 4 OS=Homo sapiens OX=9606 GN=ALYREF PE=1 SV=1	ALYREF	25	4	27	4	264	27.5	11.05	1.196	0.26	2249811.39901606	498108.866183	1741846.84524722	1152294.39462982	515292.57618452	1686227.47949066	937243.517308892	761406.116783288	539412.647165978	287646.426881804
O95817	BAG family molecular chaperone regulator 3 OS=Homo sapiens OX=9606 GN=BAG3 PE=1 SV=3	BAG3	22	11	27	11	575	61.6	6.95	1.165	0.22	2350425.28589587	1628660.20541295	1814481.82975152	1683891.85451414	3034510.96253096	2172067.16905548	1025063.28048289	2037559.34175432	2093243.98903243	1615261.32374062
P10606	Cytochrome c oxidase subunit 5B, mitochondrial OS=Homo sapiens OX=9606 GN=COX5B PE=1 SV=2	COX5B	30	4	27	4	129	13.7	8.81	1.201	0.26	1080208.40439651	1349283.29139208	2812668.3375329	3719939.84781547	1669263.19410038	715508.458365615	755017.373798213	2701136.20795737	714566.778924493	2591750.24075227
Q8TCD5	5'(3')-deoxyribonucleotidase, cytosolic type OS=Homo sapiens OX=9606 GN=NT5C PE=1 SV=2	NT5C	24	4	27	4	201	23.4	6.64	1.202	0.27	281065.09377639	108479.686987414	1594273.85667062	1830397.57196211	492699.395426704	1282204.03205145	668728.510655704	1502847.81816385	1401387.42345297	450849.340124674
O00231-2	Isoform 2 of 26S proteasome non-ATPase regulatory subunit 11 OS=Homo sapiens OX=9606 GN=PSMD11	PSMD11	20	7	27	7	423	47.5	6.48	1.262	0.34	2039584.98515439	5730825.33018057	2009493.0461284	4209077.63914261	3701920.34063416	3658583.65072804	1990871.52242674	2027189.14381698	1391360.45378447	2761300.96648938
Q7L5N1	COP9 signalosome complex subunit 6 OS=Homo sapiens OX=9606 GN=COPS6 PE=1 SV=1	COPS6	32	5	27	5	327	36.1	5.73	1.247	0.32	3165635.74033415	4972427.83369298	1954931.42356236	2209591.6344572	3539344.22568002	3479791.0181388	2119446.89824637	1739114.42525976	2908689.21997378	2825751.01870557
Q8N3J6-3	Isoform 3 of Cell adhesion molecule 2 OS=Homo sapiens OX=9606 GN=CADM2	CADM2	9	3	27	3	437	47.5	5.33	1.229	0.3	3176778.76316896	3093880.04712344	2886229.4197962	3311644.40476114	2183016.38021835	1236933.65950108	3508481.42183284	2327581.97656318	3266602.54447821	1613958.16931949
Q96KN2	Beta-Ala-His dipeptidase OS=Homo sapiens OX=9606 GN=CNDP1 PE=1 SV=4	CNDP1	23	7	27	7	507	56.7	5.3	0.792	-0.34	2589238.26117131	2157675.57877388	2444389.71600508	1497280.64374853	2766346.54800914	5322130.79202921	1115341.22017639	2834573.02830053	2338123.35051597	3876434.98363073
Q7KZF4	Staphylococcal nuclease domain-containing protein 1 OS=Homo sapiens OX=9606 GN=SND1 PE=1 SV=1	SND1	5	4	27	4	910	101.9	7.17	1.305	0.38	1889589.19507681	789889.211311981	1055226.84837737	2036206.8068136	339278.028848138	308069.07766912	318897.551457751	1505592.21200092	1762041.99504165	586765.97981045
Q13424	Alpha-1-syntrophin OS=Homo sapiens OX=9606 GN=SNTA1 PE=1 SV=1	SNTA1	29	11	27	11	505	53.9	6.8	1.243	0.31	1569491.87609691	2898059.38234032	1332597.07572803	4521249.33444743	3635511.11276432	4579873.38118706	963352.589820769	2720428.37130269	1614935.63743236	2515814.45137724
O00299	Chloride intracellular channel protein 1 OS=Homo sapiens OX=9606 GN=CLIC1 PE=1 SV=4	CLIC1	20	3	26	3	241	26.9	5.17	0.735	-0.44	724694.923535165	308829.951715801	850828.859130291	523910.722492604	1280630.41727483	1052762.59527686	1320225.30140361	1612384.54058249	811878.571626551	713079.971725518
P61601	Neurocalcin-delta OS=Homo sapiens OX=9606 GN=NCALD PE=1 SV=2	NCALD	19	4	26	2	193	22.2	5.35	0.83	-0.27	3483409.10117985	4101249.78203628	857683.441495508	2691381.05239565	2792112.65486027	2767142.74260279	10305166.6681138	3754192.81307818	1971119.41270739	1816108.85137881
P02743	Serum amyloid P-component OS=Homo sapiens OX=9606 GN=APCS PE=1 SV=2	APCS	34	6	26	6	223	25.4	6.54	0.558	-0.84	875042.706688677	417435.446642615	457128.724173385		553448.750397596	391055.188671987	4602145.95854874	261798.681645062	162780.027760338	874409.383734527
Q13347	Eukaryotic translation initiation factor 3 subunit I OS=Homo sapiens OX=9606 GN=EIF3I PE=1 SV=1	EIF3I	16	4	26	4	325	36.5	5.64	1.305	0.38	1246157.051747	1348165.73271711	217452.434048598	1150345.67025066	637798.118682794	885702.992748089	946726.440169668	953785.060058527	1203248.54393192	316650.213344866
Q07960	Rho GTPase-activating protein 1 OS=Homo sapiens OX=9606 GN=ARHGAP1 PE=1 SV=1	ARHGAP1	23	7	26	7	439	50.4	6.29	1.301	0.38	947044.675286148	7530581.46719347	192799.319751047	5156418.81202603	1089442.64795172	6085915.51991282	2066890.95891002	1685698.63187569	369271.790009133	4349314.48983736
A0A1W2PQ11	Contactin-2 OS=Homo sapiens OX=9606 GN=CNTN2 PE=1 SV=1	CNTN2	14	10	26	10	1085	118.2	7.55	0.794	-0.33	720841.958079961	789308.422968837	993194.416114478	733497.07698773	1139692.54897497	2848897.74791265	974340.733508038	1088372.70257627	1147183.73848176	1357796.73736662
P36915	Guanine nucleotide-binding protein-like 1 OS=Homo sapiens OX=9606 GN=GNL1 PE=1 SV=2	GNL1	24	9	26	9	607	68.6	5.8	1.189	0.25		4672341.86740099	349314.419755786	4559772.34392437	2341263.19396282	3919873.66041534	856711.318632305	1828808.93817714	340477.905315001	3410935.13851986
A0A1B0GTF3	Heat shock 70 kDa protein 12A OS=Homo sapiens OX=9606 GN=HSPA12A PE=1 SV=1	HSPA12A	22	11	26	11	692	77	7.17	1.717	0.78	617436.001676327	6548410.64358372	392045.240490777	3730927.70923539	1967643.8376174	1826217.55469534	1151010.41143339	1238015.1001214	633891.707386644	343186.376106078
Q9NP79	Vacuolar protein sorting-associated protein VTA1 homolog OS=Homo sapiens OX=9606 GN=VTA1 PE=1 SV=1	VTA1	10	2	26	2	307	33.9	6.29	1.234	0.3	1039615.91891053	2136796.20830291	337388.094713201	1386431.39845473	1959556.1738427	2092987.61590433	615588.865975872	853762.578879994	920567.525865732	1770424.45835795
P45985-2	Isoform 2 of Dual specificity mitogen-activated protein kinase kinase 4 OS=Homo sapiens OX=9606 GN=MAP2K4	MAP2K4	20	6	26	6	410	45.6	8.03	1.149	0.2	930340.832465162	4237205.07632011	2009641.10487548	4210004.07471441	6092537.62319301	3884297.73333066	1608596.17365709	2754756.12418381	3683777.70575514	3258476.90196737
Q8WUW1-2	Isoform 2 of Protein BRICK1 OS=Homo sapiens OX=9606 GN=BRK1	BRK1	42	3	25	3	106	12	6.76	1.302	0.38	2645824.90198241	1919897.93885373	1775087.80746032	1164609.61000809	2512201.4894323	1902294.08435269	1090793.49872245	1413459.52156759	1433858.24667406	1670035.12936561
P49841-2	Isoform 2 of Glycogen synthase kinase-3 beta OS=Homo sapiens OX=9606 GN=GSK3B	GSK3B	6	3	25	1	433	48	8.78	1.285	0.36		551756.014373992	409988.791693883	742573.28820747	718555.125807255	530623.799210679	189586.634576232	452232.293001549	639067.819346011
B0QYN7	SUMO-conjugating enzyme UBC9 OS=Homo sapiens OX=9606 GN=UBE2I PE=1 SV=1	UBE2I	14	2	25	2	184	20.4	8.46	1.158	0.21	3969194.86042787	1689714.58728352	2752784.60867363	4642049.63907074	2216344.25565511	1496018.9004646	13137048.9543977	2925269.24393273	2352771.06610963	2090826.07878686
P61328-2	Isoform 2 of Fibroblast growth factor 12 OS=Homo sapiens OX=9606 GN=FGF12	FGF12	15	4	25	4	181	20.4	8.87	1.312	0.39	1278280.65924188	545893.305328063	1709933.92783319	1079427.0355553	1424422.58916349	465469.399687013	438846.771901085	940474.680408497	1534177.80270497	1023666.99424636
Q5VW32	BRO1 domain-containing protein BROX OS=Homo sapiens OX=9606 GN=BROX PE=1 SV=1	BROX	18	4	24	4	411	46.4	7.65	0.639	-0.65	555866.837797667	718101.298821005	165750.183487341	211442.288050733	1370354.99409574	1461265.12384588	183308.547719961	385444.806176586	874603.643061692	819354.795410183
A0A0U1RRH7	Histone H2A OS=Homo sapiens OX=9606 PE=3 SV=1		22	2	24	1	170	18.5	11.52	0.855	-0.23	1306088.22513831	4627400.61548982	594788.866482952	1316626.84687049	888713.874057976	1018085.88765944	1863595.09496599	1483299.32253359	749253.766465705	1526119.99390031
Q9BUP0	EF-hand domain-containing protein D1 OS=Homo sapiens OX=9606 GN=EFHD1 PE=1 SV=1	EFHD1	14	3	24	1	239	26.9	5.39	2.384	1.25			117579.324778162		180782.594068296	122525.485104913		47543.3358472545	51152.7847270083
Q99259	Glutamate decarboxylase 1 OS=Homo sapiens OX=9606 GN=GAD1 PE=1 SV=1	GAD1	15	5	24	5	594	66.9	7.62	0.638	-0.65	278712.154750988	1339534.84426621	50825.9946367736	1054751.10313255	408688.940609519	212911.848846963	137335.138239858	479500.918416378	97181.7320706576	101938.010636509
Q14008-3	Isoform 3 of Cytoskeleton-associated protein 5 OS=Homo sapiens OX=9606 GN=CKAP5	CKAP5	6	7	24	7	2039	226.1	7.77	1.304	0.38	1471933.37333801	1155580.98246467	1340611.51110029	1013372.26046452	1912271.29253701	1146742.50478153	631282.563730613	1200752.40324041	1633234.33027365	1031430.24642284
P00387-3	Isoform 3 of NADH-cytochrome b5 reductase 3 OS=Homo sapiens OX=9606 GN=CYB5R3	CYB5R3	24	6	24	6	334	38.2	6.9	1.16	0.21	3028894.62672263	1160927.68315329	1658543.19849744	1072431.21681965	1675423.52890644	903378.544497174	2109449.04599608	1553142.97040731	1563013.14721995	966370.326394426
A0A096LPE2	SAA2-SAA4 readthrough OS=Homo sapiens OX=9606 GN=SAA2-SAA4 PE=4 SV=1	SAA2-SAA4	39	6	24	3	208	23.3	8.98	0.304	-1.72	739702.599580387			510732.723919151	169437.432115227		3354862.76734042		265425.773088786
P84157	Matrix-remodeling-associated protein 7 OS=Homo sapiens OX=9606 GN=MXRA7 PE=1 SV=1	MXRA7	14	2	23	2	204	21.5	4.26	0.854	-0.23				119534.001162223	461277.971402545		109827.25335448		689124.803407057
O15240	Neurosecretory protein VGF OS=Homo sapiens OX=9606 GN=VGF PE=1 SV=2	VGF	20	6	23	6	615	67.2	4.78	1.299	0.38	301525.303785984	250981.380606753	4640559.44445465	2260749.30765249	1704775.79702062	1308967.33317737	528467.52969691	2268535.58270394	3181153.82925843	1275252.96640238
P05155-3	Isoform 3 of Plasma protease C1 inhibitor OS=Homo sapiens OX=9606 GN=SERPING1	SERPING1	20	6	23	6	505	55.7	6.4	0.813	-0.3	560288.958263941		739115.110164197		320237.869016276	485215.350159543	1999740.06734048	829841.737245345	516331.221750435
P26232	Catenin alpha-2 OS=Homo sapiens OX=9606 GN=CTNNA2 PE=1 SV=5	CTNNA2	17	10	23	10	953	105.2	5.71	1.408	0.49	4803174.72639517	2068610.41635003	1086886.60808812	1276361.91558954	453587.190995591	642093.883963895	1819200.34725597	1356992.24260723	2277220.64843982	858347.635042686
Q96PU8	Protein quaking OS=Homo sapiens OX=9606 GN=QKI PE=1 SV=1	QKI	18	4	22	4	341	37.6	8.56	0.753	-0.41	1872100.11348457	1285959.99106448	516681.34809876	880103.55221385	3048343.6364737	4734055.03813706	273448.476524371	1988518.40966046	1506810.85943933	3593083.84585627
Q92890-1	Isoform Long of Ubiquitin recognition factor in ER-associated degradation protein 1 OS=Homo sapiens OX=9606 GN=UFD1	UFD1	23	5	22	5	343	38.7	6.34	1.271	0.35	883519.893965293	537432.549116227	942632.331676996	1297260.41354126	754971.646407705	719325.36757821	412658.817936085	516345.646306744	808725.630476902	1489916.16195861
O75122-3	Isoform 3 of CLIP-associating protein 2 OS=Homo sapiens OX=9606 GN=CLASP2	CLASP2	6	5	22	5	1515	165.8	8.37	1.222	0.29	501416.067217603	288451.802985146	181768.865014952	129135.315868397	336173.85825005	356750.904788774	190269.913114361	23093.2262903192	398873.310057793	208191.112608054
Q9H3H3-2	Isoform 2 of UPF0696 protein C11orf68 OS=Homo sapiens OX=9606 GN=C11orf68	C11orf68	26	4	22	1	292	31.4	6.32	1.209	0.27	716816.439472775	497032.722068377	463658.737873035	112762.120979166	443390.393103234	100355.764148518	64729.0418267811	588594.094839941	445280.940062315	369797.083521192
P34913	Bifunctional epoxide hydrolase 2 OS=Homo sapiens OX=9606 GN=EPHX2 PE=1 SV=2	EPHX2	25	8	21	8	555	62.6	6.28	0.737	-0.44	871157.878623346	841453.642484455	892939.325538282	632354.046370185	293862.442385901	142462.928739662		159670.797730826	818925.40154967	1666163.16561464
P51674	Neuronal membrane glycoprotein M6-a OS=Homo sapiens OX=9606 GN=GPM6A PE=1 SV=2	GPM6A	11	3	21	3	278	31.2	5.27	1.222	0.29	657910.621753591	2595827.84428503	2787314.82750643	2026485.44399572	3129953.70327786	845160.261492536	2021241.66531237	4925514.4438131	1517047.68033785	1810082.69642338
P14649	Myosin light chain 6B OS=Homo sapiens OX=9606 GN=MYL6B PE=1 SV=1	MYL6B	14	2	21	1	208	22.8	5.73	1.29	0.37	61651.5454770648	55398.1658662851				45292.4851949689	53761.318844747	35544.2856648274	51432.9025307635	40293.3837389079
Q9HCC0	Methylcrotonoyl-CoA carboxylase beta chain, mitochondrial OS=Homo sapiens OX=9606 GN=MCCC2 PE=1 SV=1	MCCC2	16	5	21	5	563	61.3	7.68	1.453	0.54	131912.402644359	120593.839688649	1296391.77082544	449591.681256487			475651.490480817		586631.921611478	85337.4846398618
Q7L0J3	Synaptic vesicle glycoprotein 2A OS=Homo sapiens OX=9606 GN=SV2A PE=1 SV=1	SV2A	12	7	21	7	742	82.6	5.57	1.35	0.43	2205305.35294894	8407855.86027326	1231444.15173403	2986991.43172988	3600068.32720024	1664365.79118339	3423756.06221167	4732529.18349252	2158197.63339918	1946157.03064632
P13646	Keratin, type I cytoskeletal 13 OS=Homo sapiens OX=9606 GN=KRT13 PE=1 SV=4	KRT13	16	7	21	3	458	49.6	4.96	1.421	0.51			65391.6503301246	99452.3111974264	100708.36352194	69968.5679477775	44748.5747096213			77041.0142480122
P07686	Beta-hexosaminidase subunit beta OS=Homo sapiens OX=9606 GN=HEXB PE=1 SV=3	HEXB	16	6	21	6	556	63.1	6.76	1.283	0.36	2300101.13681585	249958.749442268	2195045.38991071	1274486.57981956	1763251.38233101	1173522.38220102	676510.924116537	1136635.03534176	1950201.36856647	172281.087120717
Q16204	Coiled-coil domain-containing protein 6 OS=Homo sapiens OX=9606 GN=CCDC6 PE=1 SV=2	CCDC6	28	8	21	8	474	53.3	7.34	1.194	0.26	1682588.09361183	1916098.05996137	1209302.97777909	2197151.94517044	2087139.92922523	1498509.85594864	1093748.97342385	1901593.87991444	1635899.82518051	1427029.36834839
P28074	Proteasome subunit beta type-5 OS=Homo sapiens OX=9606 GN=PSMB5 PE=1 SV=3	PSMB5	8	2	21	2	263	28.5	6.92	0.453	-1.14	2110763.27324529	625885.88962384	444376.880152663	785414.355852251	1957959.34052518	1190298.86424043	2386077.06707992	2530695.46925693	1775021.73510682	1733144.75019728
O00330	Pyruvate dehydrogenase protein X component, mitochondrial OS=Homo sapiens OX=9606 GN=PDHX PE=1 SV=3	PDHX	14	5	20	5	501	54.1	8.66	1.149	0.2	73690.3228384816	1449016.67391532	1890327.13702286	1114028.88274545	1713816.00143006	849556.461154465	616095.074723199	2204528.33500497	1077694.39949217	1350645.66658504
Q92804	TATA-binding protein-associated factor 2N OS=Homo sapiens OX=9606 GN=TAF15 PE=1 SV=1	TAF15	6	2	20	2	592	61.8	8.02	1.224	0.29	1557356.28878533	664479.468643728	761690.934808936	1108201.57323332	781229.771658873	885302.381826922	1168300.80179599	656376.342684052	566396.458662613	582555.259336466
P07738	Bisphosphoglycerate mutase OS=Homo sapiens OX=9606 GN=BPGM PE=1 SV=2	BPGM	28	5	20	5	259	30	6.54	0.812	-0.3	729760.539457912	2341405.79538621	561646.881051501	437915.487448592	645901.796005393	1485802.97098048	4465273.94417744	984059.947690145	1146994.2944796	1449943.09119144
Q9H9S4	Calcium-binding protein 39-like OS=Homo sapiens OX=9606 GN=CAB39L PE=1 SV=3	CAB39L	6	2	20	1	337	39.1	8.4	1.204	0.27	252787.567787201	210417.973702735	333469.099918439	435369.017713196	190596.946476201	174807.976152772	141573.532569879	187453.10615971	405560.124017681	318605.464257643
Q13596-3	Isoform 3 of Sorting nexin-1 OS=Homo sapiens OX=9606 GN=SNX1	SNX1	13	5	20	5	557	63	5.48	0.821	-0.29	1156542.67189017	2373496.28205538	696486.415833327	2693228.71978053	2247332.49180013	3769697.08309356	307592.497101019	2185513.87894216	212246.023587322	2943449.56255127
Q86YM7	Homer protein homolog 1 OS=Homo sapiens OX=9606 GN=HOMER1 PE=1 SV=2	HOMER1	21	6	20	6	354	40.3	5.44	1.257	0.33	871386.779117749	691429.51794967	1185223.76680265	413251.794266334	934514.826122224	520556.139103493	851367.602688484	1363504.36692023	1001054.57124906	141400.646645796
Q86WG3-3	Isoform 2 of Caytaxin OS=Homo sapiens OX=9606 GN=ATCAY	ATCAY	7	3	20	3	377	42.8	4.7	1.194	0.26	2203853.19240674	2876608.01837739	2146007.42716811	2774571.71127193	2314347.4085699	1109868.19808509	2366770.2616584	2165109.58443653	2134987.08606516
P35579	Myosin-9 OS=Homo sapiens OX=9606 GN=MYH9 PE=1 SV=4	MYH9	12	17	19	17	1960	226.4	5.6	1.588	0.67		12621511.5849499	542557.586703862	206747.227971399	394077.948295136		185378.578505733	227098.370546275	58097.3731673862	529151.085383989
A0A087WZM2	Ribonuclease T2 OS=Homo sapiens OX=9606 GN=RNASET2 PE=1 SV=1	RNASET2	10	2	19	2	306	34.9	7.11	0.86	-0.22	506186.545447394		677427.59432711	396639.106789697	760245.567112114	609407.824471714	589664.058575949	792275.736349665	743616.228212437	588167.05580705
Q6VY07-2	Isoform 2 of Phosphofurin acidic cluster sorting protein 1 OS=Homo sapiens OX=9606 GN=PACS1	PACS1	8	5	19	5	1008	109.3	7.36	1.236	0.31	327807.139222996	1077714.41123333	742579.555459095	1210408.43166218	446407.996345329	517532.084027723	398406.510971631	300931.7549273	544335.570648623	495022.717925566
E9PR47	Mth938 domain-containing protein OS=Homo sapiens OX=9606 GN=AAMDC PE=1 SV=1	AAMDC	28	3	19	3	168	17.9	8.05	0.794	-0.33	243987.966684732			216016.912338335	494720.082523254	1559766.40228068		172709.289779276		623332.362676169
Q9UBR2	Cathepsin Z OS=Homo sapiens OX=9606 GN=CTSZ PE=1 SV=1	CTSZ	6	2	18	2	303	33.8	7.11	0.834	-0.26		902525.854712482	1397346.91135527	667823.459009773	1045997.34444543	868805.422334873	534575.302886035	1188849.19284571	1349284.0158808	991360.366825372
Q8NCB2	CaM kinase-like vesicle-associated protein OS=Homo sapiens OX=9606 GN=CAMKV PE=2 SV=2	CAMKV	27	7	18	7	501	54.3	5.55	1.365	0.45	641027.508355509	4431327.53629042	720409.42561238	1543237.0924579	933370.379814541	340813.80001844	857627.203682546	668899.763379311	572327.246922325	1181872.76363513
F6WQW2	Ran-specific GTPase-activating protein OS=Homo sapiens OX=9606 GN=RANBP1 PE=1 SV=1	RANBP1	15	5	18	5	278	31.9	8.75	0.835	-0.26	2192700.13294852	6361720.98143126	1481342.94523217	5503850.57275728	5663008.57427764	6565026.60082344	2202596.25897958	4814641.89254975	2251965.18833578	6657502.31032491
O60493	Sorting nexin-3 OS=Homo sapiens OX=9606 GN=SNX3 PE=1 SV=3	SNX3	15	3	18	1	162	18.8	8.66	1.158	0.21		384769.356654493		220158.375750382	196437.900917325	348874.202947336	122925.610441745			190154.741964501
P05771-2	Isoform Beta-II of Protein kinase C beta type OS=Homo sapiens OX=9606 GN=PRKCB	PRKCB	10	6	18	4	673	77	7.02	1.449	0.54	157807.771631351	4884605.60032872		1526215.80584685	223163.056583091	1299724.88420695		240887.995988294	177634.739332202	926158.581059915
P02750	Leucine-rich alpha-2-glycoprotein OS=Homo sapiens OX=9606 GN=LRG1 PE=1 SV=2	LRG1	39	7	18	7	347	38.2	6.95	0.598	-0.74	671567.813106311	204314.412625704	1008762.92610352	187514.073310419	617970.623224783		1016277.27304468	1097076.02059923	835832.100462394	90073.5599299695
Q9P2U7	Vesicular glutamate transporter 1 OS=Homo sapiens OX=9606 GN=SLC17A7 PE=2 SV=1	SLC17A7	7	3	17	3	560	61.6	7.47	1.274	0.35	1899822.12535158	7438155.85120842	1668651.32554057	5357223.55569363	3872684.01992439	1415257.32618779	4340178.21537983	4692954.63316109	2255392.95725073	1786224.25292609
P19174-2	Isoform 2 of 1-phosphatidylinositol 4,5-bisphosphate phosphodiesterase gamma-1 OS=Homo sapiens OX=9606 GN=PLCG1	PLCG1	8	6	17	6	1291	148.6	6.05	1.277	0.35	1282677.89701076	323271.469254411	1482396.16560232	2079336.72469721	950350.529441859	1871833.44609235	332131.656182142	1425103.08541838	1925732.17343053	1553301.57668211
P62191	26S proteasome regulatory subunit 4 OS=Homo sapiens OX=9606 GN=PSMC1 PE=1 SV=1	PSMC1	16	7	17	6	440	49.2	6.21	1.39	0.48	136133.339050941	2537330.72947447	424780.952508301	2961654.43461483	1890401.28188962	2292427.75839576	648599.780751126	1553858.79116071	791036.621902104	2268850.34049191
Q13642-4	Isoform 4 of Four and a half LIM domains protein 1 OS=Homo sapiens OX=9606 GN=FHL1	FHL1	14	4	17	4	309	35	8.32	0.77	-0.38	935902.916907829	1303142.90418582	69322.7932703533	969094.766777759	234329.594688236	2299228.4378916	1944079.39143992	200186.64692785	143487.62906194	515592.405964285
Q8WXF7	Atlastin-1 OS=Homo sapiens OX=9606 GN=ATL1 PE=1 SV=1	ATL1	14	7	17	7	558	63.5	6.18	1.317	0.4	1011949.41894147	1775578.62078204	637003.473993813	1878744.48172055	1674696.36825413	1234583.66335147	727186.706449811	987146.035708258	767398.210928096	832689.061946558
Q8WW12	PEST proteolytic signal-containing nuclear protein OS=Homo sapiens OX=9606 GN=PCNP PE=1 SV=2	PCNP	16	2	17	2	178	18.9	7.49	1.212	0.28	316827.773185564	132007.751590585	1409723.3465892	240092.122854871	328778.793267059	261453.245463691	134917.5459431	374639.177739897	850903.566715581	449277.87502303
O75131	Copine-3 OS=Homo sapiens OX=9606 GN=CPNE3 PE=1 SV=1	CPNE3	9	4	17	3	537	60.1	5.85	1.291	0.37	103400.95220417	106427.139371285	193480.502643456	268792.439322316	151227.887305813	74751.7412300599	76603.7353368901	307511.298764196	86248.2003949023	364024.309915176
O43761	Synaptogyrin-3 OS=Homo sapiens OX=9606 GN=SYNGR3 PE=1 SV=2	SYNGR3	10	2	17	2	229	24.5	8.18	1.245	0.32	2192602.64561095	7714679.27358022	826582.7390766	4601990.72980114	4264056.5692177	1926905.22846923	4817187.34050127	5273519.2945053	2113422.89452757	2223355.21615258
Q6UWR7	Ectonucleotide pyrophosphatase/phosphodiesterase family member 6 OS=Homo sapiens OX=9606 GN=ENPP6 PE=1 SV=2	ENPP6	24	8	17	8	440	50.2	7.99	0.847	-0.24	387357.237039065	147756.680090423	140108.023597496	148108.194129658	236448.521047616	1058060.86448025	425244.295222153	496796.292520144	304311.408421501	86039.0333816966
P27144	Adenylate kinase 4, mitochondrial OS=Homo sapiens OX=9606 GN=AK4 PE=1 SV=1	AK4	27	5	17	5	223	25.3	8.4	1.528	0.61		2265401.30417333		1385121.30016028	811310.133835373	1311947.87431252		475485.794784038	257974.035212454	1808773.84845611
P55263	Adenosine kinase OS=Homo sapiens OX=9606 GN=ADK PE=1 SV=2	ADK	12	3	17	3	362	40.5	6.7	1.164	0.22	694131.847277718	810206.498906835	458894.935973844	202349.06834563	1114626.27270228	800931.499800834	384478.395067578	692842.660618268	564911.727719681	477709.293186291
Q07021	Complement component 1 Q subcomponent-binding protein, mitochondrial OS=Homo sapiens OX=9606 GN=C1QBP PE=1 SV=1	C1QBP	40	4	17	4	282	31.3	4.84	1.204	0.27	540983.394602773	685228.732199534	388219.850412418	1540886.15916003	665883.946369847	595732.84090336	537406.172113833	475911.095093041	821885.114510678	899351.58539579
Q9UNS2	COP9 signalosome complex subunit 3 OS=Homo sapiens OX=9606 GN=COPS3 PE=1 SV=3	COPS3	17	4	17	4	423	47.8	6.65	1.216	0.28	1102638.84648159	1338961.22088266	948823.895506413	900365.739753483	1266634.16536847	1362659.05253536	1309250.93506484	907029.585709779	1063265.03243615	1481322.35678292
Q01105	Protein SET OS=Homo sapiens OX=9606 GN=SET PE=1 SV=3	SET	19	5	17	5	290	33.5	4.32	1.189	0.25	2118215.21210278	2703427.94770587	2439501.11153536	2524050.89168625	2163826.01844523	851419.164816096	1901524.74473425	1975012.81423903	2677798.61716711	1550629.57878297
Q99471	Prefoldin subunit 5 OS=Homo sapiens OX=9606 GN=PFDN5 PE=1 SV=2	PFDN5	22	4	16	4	154	17.3	6.33	1.171	0.23	1199513.32908243	2030115.27621778	1410184.23158464	919152.890662397	1002449.16031643	1791493.62663687	907102.556381918	782671.092777946	1244554.74832417	791506.029166723
Q99729-2	Isoform 2 of Heterogeneous nuclear ribonucleoprotein A/B OS=Homo sapiens OX=9606 GN=HNRNPAB	HNRNPAB	26	6	16	6	332	35.9	6.95	0.77	-0.38			382675.399455598	246523.552327664	277761.273833722	421427.22659636		496852.634922561	453793.267091664
Q8N126-2	Isoform 2 of Cell adhesion molecule 3 OS=Homo sapiens OX=9606 GN=CADM3	CADM3	7	2	15	2	432	47	5.38	1.178	0.24	1228085.33795675	712734.344815296	927385.827712482	1519508.86857258	1238508.92893947	829421.047341599	457535.97859392	1561479.73237506	605596.875729488	873695.094060429
A0A0J9YXJ0	CUGBP Elav-like family member 2 OS=Homo sapiens OX=9606 GN=CELF2 PE=1 SV=1	CELF2	5	2	15	2	533	57.1	8.94	1.656	0.73	661654.90322189	516371.177732671	1225884.48666458	1012119.91348431	666132.558841823	347260.564882589	438545.379543176	1101471.04363149	1408572.30284561	614671.774244169
P30622	CAP-Gly domain-containing linker protein 1 OS=Homo sapiens OX=9606 GN=CLIP1 PE=1 SV=2	CLIP1	5	5	15	4	1438	162.1	5.36	1.454	0.54	308222.333893341	182168.758608534	213029.633506637	405143.786587733	442614.840708053	325416.21101672	143109.89289457	165679.03631464	211931.30052272	148709.611331384
P22830-2	Isoform 2 of Ferrochelatase, mitochondrial OS=Homo sapiens OX=9606 GN=FECH	FECH	12	3	15	3	429	48.6	8.72	1.335	0.42	965109.694230868		1433823.30408286	752192.58190001	859776.087087439	379220.145611125		377271.093913315	916339.895312671	1346601.70488496
Q92783	Signal transducing adapter molecule 1 OS=Homo sapiens OX=9606 GN=STAM PE=1 SV=3	STAM	17	5	15	5	540	59.1	4.82	1.215	0.28	1613486.16726831	2065037.79247385	699113.750312442	822803.008374111	1626915.42662616	2403526.83275205	788965.377762316	1487979.29292596	1052040.09884502	1190749.81809533
M0R2L9	40S ribosomal protein S19 (Fragment) OS=Homo sapiens OX=9606 GN=RPS19 PE=1 SV=1	RPS19	69	4	15	1	71	8.2	8.88	1.191	0.25	828863.96531942	1850017.68318145	357516.901113974	1539162.25797246	906872.667909304	111928.282148823	2247394.1345974	761429.060135533	1381246.44782696	462207.306318697
Q9BWQ8	Protein lifeguard 2 OS=Homo sapiens OX=9606 GN=FAIM2 PE=1 SV=1	FAIM2	7	2	15	2	316	35.1	6.52	1.355	0.44			430977.262382384	368898.327003248	287206.698075546		139318.320688184		457642.107422995	272342.378835232
Q9HAV7	GrpE protein homolog 1, mitochondrial OS=Homo sapiens OX=9606 GN=GRPEL1 PE=1 SV=2	GRPEL1	23	3	15	3	217	24.3	8.12	0.848	-0.24	835031.37443821	1706060.51826598	690383.593558211	856411.811880885	1441806.29732464	962277.728478007	289037.787717301	1495232.54867244	748944.020535257	1397199.47059394
Q15811	Intersectin-1 OS=Homo sapiens OX=9606 GN=ITSN1 PE=1 SV=3	ITSN1	9	8	15	8	1721	195.3	7.77	1.422	0.51	732839.15232197	1223338.13481183	570494.51217098	2998204.55345712	1691394.0885642	1605355.24371246	59327.9651071806	975295.853457008	914672.467366725	1937245.42544842
O14910	Protein lin-7 homolog A OS=Homo sapiens OX=9606 GN=LIN7A PE=1 SV=2	LIN7A	28	3	15	1	233	26	8.72	1.615	0.69		301711.722971363		1007645.84663015	326813.357192456	246788.3829252	153093.26349767	320388.960478014		462466.353395622
O43633	Charged multivesicular body protein 2a OS=Homo sapiens OX=9606 GN=CHMP2A PE=1 SV=1	CHMP2A	8	2	14	2	222	25.1	5.97	1.473	0.56	394465.01793496	60407.7907572702	791128.881950957	226819.561578023	445457.819207501	239089.232750057	48747.7409328373	176891.233578856	518899.902108652	303389.369444341
Q9UI08-2	Isoform 1 of Ena/VASP-like protein OS=Homo sapiens OX=9606 GN=EVL	EVL	8	2	14	2	418	44.8	8.84	1.376	0.46	407997.231311204	85943.6794081645	884599.727547737	713902.076362525	822772.323139022	511372.048795102	61063.0049265367	170805.326914399	657284.052123792	554612.707220439
Q9Y5X3	Sorting nexin-5 OS=Homo sapiens OX=9606 GN=SNX5 PE=1 SV=1	SNX5	8	3	14	3	404	46.8	6.76	1.242	0.31	361962.502504541	1364075.55284591	1043357.60971926	1047217.2677832	1238670.57157591	1013141.15401385	792073.898942789	915040.623095483	287301.597760929	1115834.89823608
O15400	Syntaxin-7 OS=Homo sapiens OX=9606 GN=STX7 PE=1 SV=4	STX7	23	4	14	4	261	29.8	5.55	1.247	0.32	2344150.96246478	1413436.19559101	2966504.74427436	2001026.8168263	1728534.75550206	795209.561686882	1443815.35039356	1876685.64556853	2266085.46460474	496360.756907957
P36776	Lon protease homolog, mitochondrial OS=Homo sapiens OX=9606 GN=LONP1 PE=1 SV=2	LONP1	16	9	14	9	959	106.4	6.39	1.167	0.22	222627.610420182	2218474.42865032	331559.929556378	1363173.63598744	1417816.5211052	1773169.06291906	286397.783434112	1246803.98224971	447736.18771964	1468519.25915621
P83731	60S ribosomal protein L24 OS=Homo sapiens OX=9606 GN=RPL24 PE=1 SV=1	RPL24	20	4	14	4	157	17.8	11.25	1.28	0.36	1100514.2208815	4762325.00882374	243268.083900185	1571706.48172479	4186007.32459198	914378.679617122	5392030.16912828	3128827.20242706	764109.504754831	879465.271261035
Q9Y697	Cysteine desulfurase, mitochondrial OS=Homo sapiens OX=9606 GN=NFS1 PE=1 SV=3	NFS1	16	5	14	5	457	50.2	8.31	1.311	0.39	1237500.33422812	1689067.29061313	1361669.52723765	2675005.82283676	1817709.70796748	1074871.15897621	1183944.2806802	1991742.03942565	1012742.52499042	1310820.57701693
Q12756-2	Isoform 2 of Kinesin-like protein KIF1A OS=Homo sapiens OX=9606 GN=KIF1A	KIF1A	7	8	14	8	1799	202.8	5.54	1.189	0.25	1651435.58870273	2431664.15876839	1630388.74691267	2716303.87194695	3158354.63819594	2400147.72114294	423012.523033892	2096677.3176889	1319148.80819953	5051496.44858727
Q4KMP7	TBC1 domain family member 10B OS=Homo sapiens OX=9606 GN=TBC1D10B PE=1 SV=3	TBC1D10B	6	3	14	3	808	87.1	9.19	1.276	0.35	420691.471306606	966123.10809063	751247.428045501	1449343.0512432	1010526.34249614	362095.776683136	525842.861715502	806068.636595186	602781.773450217	1099559.27528501
Q9BX66-12	Isoform 12 of Sorbin and SH3 domain-containing protein 1 OS=Homo sapiens OX=9606 GN=SORBS1	SORBS1	7	6	14	6	1294	143.7	8.6	1.44	0.53	1108644.96965892	197950.878373491	1793272.46442483	953483.00277613	465070.013798524	136392.953979541	524116.356571828	930638.393808352	1438927.2671339	278933.613609553
P84103	Serine/arginine-rich splicing factor 3 OS=Homo sapiens OX=9606 GN=SRSF3 PE=1 SV=1	SRSF3	21	2	14	2	164	19.3	11.65	1.61	0.69	983910.626853869	1748958.80501079	118149.173605178	1555591.33602654	468081.143114303	420788.510462147	1560692.84728454	71890.049895132	156024.93221342
Q6FI13	Histone H2A type 2-A OS=Homo sapiens OX=9606 GN=HIST2H2AA3 PE=1 SV=3	HIST2H2AA3	29	2	13	1	130	14.1	10.9	0.555	-0.85		62447.3976906497			108857.658047563	111948.199908694	257566.161250049		107460.100794369	197346.655130472
Q96NT1	Nucleosome assembly protein 1-like 5 OS=Homo sapiens OX=9606 GN=NAP1L5 PE=1 SV=1	NAP1L5	13	2	13	2	182	19.6	4.21	1.168	0.22	661991.068012092	1449707.86826946	434233.439414094	1891651.09386943	1100235.07703705	1249290.00874323	366082.081667579	583614.134691839	388135.812931194	1602826.78586189
O75935	Dynactin subunit 3 OS=Homo sapiens OX=9606 GN=DCTN3 PE=1 SV=1	DCTN3	17	4	13	4	186	21.1	5.47	1.277	0.35	1702613.74266556	2102977.24896872	596540.637982413	1288415.43914572	1473501.73284915	2146365.65862389	1245485.40945467	1253250.13702711	999796.989277446	1238158.40049321
Q86UW8	Hyaluronan and proteoglycan link protein 4 OS=Homo sapiens OX=9606 GN=HAPLN4 PE=2 SV=1	HAPLN4	7	2	13	1	402	42.8	8.85	1.231	0.3	201832.093644434	215964.943216202	133490.676541285	68269.2502238265			90977.9571956866	201789.860519319	94258.0911094416
O43681	ATPase ASNA1 OS=Homo sapiens OX=9606 GN=ASNA1 PE=1 SV=2	ASNA1	25	6	13	6	348	38.8	4.91	1.169	0.22	1128558.71995801	3396541.5046322	1333065.5454717	2710800.98036447	1946317.52545644	1396499.47631398	1491318.82503424	1972556.91875384	921201.7046726	1928427.81939923
P25789	Proteasome subunit alpha type-4 OS=Homo sapiens OX=9606 GN=PSMA4 PE=1 SV=1	PSMA4	15	4	13	4	261	29.5	7.72	0.769	-0.38	954488.553233505		1102206.555839	652319.567625396	742913.735995438	1433408.69524929	363319.426537485	520878.289997001	1113846.67879616	742836.632301649
P51888	Prolargin OS=Homo sapiens OX=9606 GN=PRELP PE=1 SV=1	PRELP	28	10	13	10	382	43.8	9.38	0.597	-0.74	86667.6486759014	93733.7078909124		505556.904183283	196735.770035029	163908.244139091	13494672.8282291	1794855.67436544		415179.672231748
Q86UY8	5'-nucleotidase domain-containing protein 3 OS=Homo sapiens OX=9606 GN=NT5DC3 PE=1 SV=1	NT5DC3	18	5	13	5	548	63.4	8.31	1.283	0.36	297774.220219146	432870.497952543	985819.263477663	1142187.6544508	718077.202754729	227734.499729395	666891.67593544	1647466.01119007	911349.638734182	633079.546772336
P31321	cAMP-dependent protein kinase type I-beta regulatory subunit OS=Homo sapiens OX=9606 GN=PRKAR1B PE=1 SV=4	PRKAR1B	8	2	13	1	381	43	5.71	1.421	0.51		322892.96248812		314171.749559963	224398.052225255	240986.942249056	49611.8323323262	221019.033216553	91853.4117218178	316660.496964866
Q15818	Neuronal pentraxin-1 OS=Homo sapiens OX=9606 GN=NPTX1 PE=2 SV=2	NPTX1	7	5	13	5	432	47.1	6.55	1.175	0.23	1187242.09494273	1418928.73328929	1366208.30750329	666870.838124111	695621.807015998	721892.100404308	633185.032757879	729747.703583071	886208.188248359	623578.761549597
Q5JSH3	WD repeat-containing protein 44 OS=Homo sapiens OX=9606 GN=WDR44 PE=1 SV=1	WDR44	8	4	13	4	913	101.3	5.45	0.822	-0.28	530606.67756121	1571640.42869888	895496.690714967	641876.14425742	796751.934848689	1958729.0913791	522501.565861714	855575.300984654	442357.475109772	1038361.62885166
Q08623-4	Isoform 4 of Pseudouridine-5'-phosphatase OS=Homo sapiens OX=9606 GN=PUDP	PUDP	16	2	13	2	251	27.6	5.47	0.742	-0.43	1080140.03342762	735068.300533955	500651.534837716	591235.714271026	591308.459889682	1263911.90021237	641562.75270688	823423.31965906	665779.741444373	969284.967652023
H0YFP0	Calcium-dependent secretion activator 1 (Fragment) OS=Homo sapiens OX=9606 GN=CADPS PE=1 SV=1	CADPS	28	3	13	1	212	24.2	7.88	1.227	0.29				947900.035754531	1149999.77184067	971636.922852032	411903.279539526	805913.122884313	885246.496413287	904538.016477173
O75821	Eukaryotic translation initiation factor 3 subunit G OS=Homo sapiens OX=9606 GN=EIF3G PE=1 SV=2	EIF3G	11	2	13	2	320	35.6	6.13	1.299	0.38	926882.690727104	813605.59949438	230898.028778007	839353.479711534	744950.179738048	239915.464110425	442847.220106183	399859.702082405	646457.132812834	232022.947586334
O75348	V-type proton ATPase subunit G 1 OS=Homo sapiens OX=9606 GN=ATP6V1G1 PE=1 SV=3	ATP6V1G1	22	3	13	3	118	13.7	8.79	0.843	-0.25	668769.661208072	1387332.20221628	1111599.10650271	1380226.60308155	954301.645455894	727824.223300058	1082177.69416282	574401.165510032	524696.796659186	497165.753859635
A0A087X1Z3	Proteasome activator complex subunit 2 OS=Homo sapiens OX=9606 GN=PSME2 PE=1 SV=1	PSME2	14	3	13	3	254	29.1	6.71	0.728	-0.46	342618.711614074	439199.848237221	482361.249100041	605128.449104178	430676.029987857	930198.29487581	822356.154848245	133176.907474865	1118189.71236942	813310.720620992
P52895	Aldo-keto reductase family 1 member C2 OS=Homo sapiens OX=9606 GN=AKR1C2 PE=1 SV=3	AKR1C2	18	4	13	2	323	36.7	7.49	0.849	-0.24		223717.845175489		149942.800080166		145311.037363338	272346.067066945			254950.190283263
Q8N7J2	APC membrane recruitment protein 2 OS=Homo sapiens OX=9606 GN=AMER2 PE=1 SV=3	AMER2	6	3	13	3	671	69.5	6.99	0.774	-0.37	1132274.00360042	793198.941334801	1538718.09669234	797826.943963624	1302752.37155469	2156836.31641389		1255274.67578959	669789.03812718	1431158.61732976
Q9H6K5	Proline-rich protein 36 OS=Homo sapiens OX=9606 GN=PRR36 PE=1 SV=2	PRR36	2	2	13	2	1346	132.7	10.48	1.387	0.47	1316127.55809234	933114.368950803	1637482.71731691	1408802.52369688	1284825.96682427	191665.608087901	648793.8110831	1385591.29886612	1223515.45376377
P08603	Complement factor H OS=Homo sapiens OX=9606 GN=CFH PE=1 SV=4	CFH	3	3	13	3	1231	139	6.61	0.691	-0.53			724933.281770477	329183.490259976	391670.966468261		1478863.12071664	569425.831515069	654736.971941108	357059.044395763
Q9NQ88	Fructose-2,6-bisphosphatase TIGAR OS=Homo sapiens OX=9606 GN=TIGAR PE=1 SV=1	TIGAR	7	2	12	2	270	30	7.69	1.234	0.3	398401.609687928	405464.866605029	779596.562270887	346139.167881129	657249.441342895	1074614.69909817	500147.125485678	672361.526596735	671694.429799596	545151.999369781
P02753	Retinol-binding protein 4 OS=Homo sapiens OX=9606 GN=RBP4 PE=1 SV=3	RBP4	11	3	12	3	201	23	6.07	0.731	-0.45	462576.705498479	295858.618252953	581564.853759536		217347.689565025		1675781.01400612	312395.145402293	600970.800652833
P07910	Heterogeneous nuclear ribonucleoproteins C1/C2 OS=Homo sapiens OX=9606 GN=HNRNPC PE=1 SV=4	HNRNPC	8	3	12	3	306	33.7	5.08	1.283	0.36	956566.913273734	431812.402972779	456609.985953106	641822.295762222	574530.851671401	449196.103160133	742239.243123675	809319.37226406	442716.982603501	567221.677178352
Q08174-2	Isoform 2 of Protocadherin-1 OS=Homo sapiens OX=9606 GN=PCDH1	PCDH1	3	2	12	2	1237	133.6	5.06	1.321	0.4	1864079.82401355	1107667.31151402	2087605.75811317	1368311.0363727	1426261.86930887	953349.723653673	665424.376449574	1477827.44152573	1579735.41837771	1231203.5762327
Q9Y5Z4	Heme-binding protein 2 OS=Homo sapiens OX=9606 GN=HEBP2 PE=1 SV=1	HEBP2	26	4	12	4	205	22.9	4.63	1.187	0.25	890719.18989979	1385768.27202795	1065039.05869907	548933.891326991	397986.264462969	1092392.79735907	878149.201313286	115320.143769283	747626.253375587	173876.170238718
A0A0C4DFN3	Monoglyceride lipase OS=Homo sapiens OX=9606 GN=MGLL PE=1 SV=1	MGLL	17	3	12	3	313	34.3	6.58	1.221	0.29	1892937.6339244	1452789.5884941	2285719.04728417	2582673.07575726	2490449.40529192	1828129.38820733	1775075.5675208	1599731.11413376	2916799.98321471	1702491.95883957
O00139-4	Isoform 4 of Kinesin-like protein KIF2A OS=Homo sapiens OX=9606 GN=KIF2A	KIF2A	8	5	12	5	744	84	6.37	1.642	0.72	13724.5575302833	1833447.9675392	303889.853378492	2803868.362877	1100428.45989556	753042.484698682	422408.064124914	957844.834946144	538168.735201329	1487113.38868269
P11441	Ubiquitin-like protein 4A OS=Homo sapiens OX=9606 GN=UBL4A PE=1 SV=1	UBL4A	14	2	12	2	157	17.8	8.66	1.354	0.44	363773.339678414	349323.174832392	312962.773828513		298373.809928129		217813.770648769	271813.523946985	362976.116212892	213959.495507065
Q9Y6R0	Numb-like protein OS=Homo sapiens OX=9606 GN=NUMBL PE=1 SV=1	NUMBL	4	2	12	2	609	64.9	8.85	1.344	0.43	835902.652699865	1555660.97172613	1003847.1838508	1433099.70574522	597531.4787442	857889.029788968	588842.197400636	465671.336919283	783715.052218029	989204.608504793
P62269	40S ribosomal protein S18 OS=Homo sapiens OX=9606 GN=RPS18 PE=1 SV=3	RPS18	26	4	12	3	152	17.7	10.99	1.231	0.3	639537.165743171	2821172.25561625		957737.741607916	848510.83873276		2870423.43349672	390834.935463294	741385.963641918	271238.758169875
Q9NPH2	Inositol-3-phosphate synthase 1 OS=Homo sapiens OX=9606 GN=ISYNA1 PE=1 SV=1	ISYNA1	16	4	12	4	558	61	5.76	0.775	-0.37	147821.715196832	176660.862737319	1095809.84687802	471500.4004991	564291.823398583		1172680.70872488	1865654.03596248	564271.584174435	790206.120252355
P19823	Inter-alpha-trypsin inhibitor heavy chain H2 OS=Homo sapiens OX=9606 GN=ITIH2 PE=1 SV=2	ITIH2	5	4	12	4	946	106.4	6.86	1.282	0.36	331917.68406192	1329300.66757411	469896.41251008	345578.181876465	354142.060909503	403022.692323872	1122600.30805772		452587.998809091	83932.4027606288
P00491	Purine nucleoside phosphorylase OS=Homo sapiens OX=9606 GN=PNP PE=1 SV=2	PNP	12	2	12	2	289	32.1	6.95	0.858	-0.22	1415297.75177254	855330.42994051	1214552.51587823	461649.164873052	1010200.77936031	1410477.96236428	1266141.39793255	1384673.32804354	1436596.01269788	640882.468314337
Q9H098-2	Isoform 2 of Protein FAM107B OS=Homo sapiens OX=9606 GN=FAM107B	FAM107B	12	5	11	5	306	34.7	7.01	0.718	-0.48	104865.305719684	91617.6765449933	291399.959234265	76068.9612172732	487748.742868376	1161303.34195197		287908.285546722	139831.655123643	358825.536635219
P15374	Ubiquitin carboxyl-terminal hydrolase isozyme L3 OS=Homo sapiens OX=9606 GN=UCHL3 PE=1 SV=1	UCHL3	10	3	11	3	230	26.2	4.92	1.229	0.3	494002.242691508	540492.479112603		380933.954833204	529790.33473213	817618.501678421	403572.296534962	621872.085785272		400394.831084203
Q04446	1,4-alpha-glucan-branching enzyme OS=Homo sapiens OX=9606 GN=GBE1 PE=1 SV=3	GBE1	7	3	11	3	702	80.4	6.32	0.704	-0.51	159516.876506577	1327257.06795333	230429.782115161	1391159.84584999	774126.898262967	2054382.11143263	1119600.67620259	1205327.13604676	325902.118599216	1190915.43166899
P35659	Protein DEK OS=Homo sapiens OX=9606 GN=DEK PE=1 SV=1	DEK	7	2	11	2	375	42.6	8.56	0.77	-0.38	182942.344242667	551785.33054455	295380.792035193		742080.414940297	953550.398828314	355083.563423222		721274.782373009	983244.485702678
P49720	Proteasome subunit beta type-3 OS=Homo sapiens OX=9606 GN=PSMB3 PE=1 SV=2	PSMB3	14	3	11	3	205	22.9	6.55	1.153	0.21	1484135.71153359	1384251.55400086	399604.512890898	1157510.82970247	1329777.31453855	1734453.05606341	843341.937122159	1184647.02812089	1485854.06405547	1255155.15650121
Q8WXC6	COP9 signalosome complex subunit 9 OS=Homo sapiens OX=9606 GN=COPS9 PE=1 SV=3	COPS9	100	2	11	2	57	6.2	3.83	0.786	-0.35	390574.96269681	219927.855021254		179470.894057907	473861.126185888	589552.082963805		124585.628173511	532594.736079168	246974.77469326
P35998	26S proteasome regulatory subunit 7 OS=Homo sapiens OX=9606 GN=PSMC2 PE=1 SV=3	PSMC2	17	5	11	5	433	48.6	5.95	1.431	0.52		1832498.42716674	915073.193596029	1690988.35036968	1348783.28929918	2035800.5262458	349940.60030279	1078934.201031	567562.183663222	1933983.49642145
Q15637-5	Isoform 5 of Splicing factor 1 OS=Homo sapiens OX=9606 GN=SF1	SF1	10	3	11	3	673	71.7	9.58	1.877	0.91	2819318.44832213	333316.655096229	4020682.53273906	5007601.57454871	2776567.31912467	1293809.51544192	1068854.19889926	1784252.10722314	1899492.76128336	1654050.63764403
Q01064	Calcium/calmodulin-dependent 3',5'-cyclic nucleotide phosphodiesterase 1B OS=Homo sapiens OX=9606 GN=PDE1B PE=1 SV=2	PDE1B	4	2	11	1	536	61.3	5.52	1.773	0.83		825480.880099912		564589.212090017	286666.519144291	442722.793762622	160379.795287452	214457.747395567		469635.881837806
Q15126	Phosphomevalonate kinase OS=Homo sapiens OX=9606 GN=PMVK PE=1 SV=3	PMVK	21	3	11	3	192	22	5.73	1.146	0.2		341719.150888515		404406.153789681	287418.89899369	407364.87629397		217193.056612076	115178.413584861	473266.509705894
Q01432-4	Isoform 2 of AMP deaminase 3 OS=Homo sapiens OX=9606 GN=AMPD3	AMPD3	4	3	11	3	776	89.7	6.84	0.853	-0.23	162074.205892061			220212.203430545	167196.460256033	814524.060533933		99199.8347566851	125570.728368096
P49441	Inositol polyphosphate 1-phosphatase OS=Homo sapiens OX=9606 GN=INPP1 PE=1 SV=1	INPP1	20	3	11	3	399	44	5.26	0.841	-0.25	210000.143888363	130914.291245367	192785.828937833	205885.423082856	360726.198114228	678857.19688428		75886.1190043854	203600.066861806	281081.749625678
Q14152	Eukaryotic translation initiation factor 3 subunit A OS=Homo sapiens OX=9606 GN=EIF3A PE=1 SV=1	EIF3A	2	2	11	2	1382	166.5	6.79	1.476	0.56	588691.97027016	787418.251933218	405384.938750032	780307.282972786	552747.014463851	242540.508799304	505303.130002053	501637.95140349	646532.542751137	374542.644963924
H7C1E4	AP complex subunit sigma (Fragment) OS=Homo sapiens OX=9606 GN=AP1S1 PE=1 SV=1	AP1S1	8	2	11	2	191	22.2	9.16	0.847	-0.24		208837.657087726			182443.909747138	216779.3199669				244980.457151936
P17655	Calpain-2 catalytic subunit OS=Homo sapiens OX=9606 GN=CAPN2 PE=1 SV=6	CAPN2	15	7	11	7	700	79.9	4.98	1.284	0.36	1259847.88667424	1460625.51647373	1175775.28977478	1765705.64566788	1861476.27578552	2127183.30213298	1853417.51202114	1350201.32598648	1008966.07311516	1532821.8355451
O43924	Retinal rod rhodopsin-sensitive cGMP 3',5'-cyclic phosphodiesterase subunit delta OS=Homo sapiens OX=9606 GN=PDE6D PE=1 SV=1	PDE6D	7	2	10	2	150	17.4	5.67	1.384	0.47	595764.233486382	359779.071472638	267556.745468218	215468.935730462	367819.788790389	164894.659964888	136592.937994307	161707.084357682	310755.379303362	255784.545161829
A0A0R4J2E6	ELAV-like protein OS=Homo sapiens OX=9606 GN=ELAVL4 PE=1 SV=1	ELAVL4	5	2	10	2	402	44.5	9.38	1.546	0.63	600190.034424231	796797.194982489	1336356.92465844	899759.501863021	680231.109060054	439190.657972996	87133.8870398615	760179.762055045	893639.391779457	476971.283494196
Q8WUY3-3	Isoform 3 of Protein prune homolog 2 OS=Homo sapiens OX=9606 GN=PRUNE2	PRUNE2	1	2	10	2	3092	340.9	4.45	1.362	0.45	779508.570548822	928533.520401408	646543.369545946	623881.567431086	1029654.89368705	330650.763044202	456721.429463419	318409.400944348	719114.647480589	357201.995059347
O75521	Enoyl-CoA delta isomerase 2, mitochondrial OS=Homo sapiens OX=9606 GN=ECI2 PE=1 SV=4	ECI2	17	5	10	5	394	43.6	9	0.768	-0.38	198393.968704235		646524.184594539	530280.643537369	355387.007216191	534042.727619834		163825.753993114	698727.543281309	605439.976621926
Q8N461	F-box/LRR-repeat protein 16 OS=Homo sapiens OX=9606 GN=FBXL16 PE=2 SV=2	FBXL16	7	3	10	3	479	51.6	6.52	1.476	0.56	741808.930075604	717063.670466283	153534.076446168	717995.644379346	518511.778862246	663773.33132023	305620.080926467	501556.101043676	392032.107156533	435036.257524556
Q9BXS5-2	Isoform 2 of AP-1 complex subunit mu-1 OS=Homo sapiens OX=9606 GN=AP1M1	AP1M1	8	3	10	3	435	49.8	7.61	1.296	0.37	1486845.43050593	2000647.09912731	524301.833878721	1379468.81092223	1404703.21512568	1261041.44962779	1294283.65414291	950528.169337288	1291550.67754135	1021711.01077634
P26447	Protein S100-A4 OS=Homo sapiens OX=9606 GN=S100A4 PE=1 SV=1	S100A4	29	4	10	4	101	11.7	6.11	0.532	-0.91	103473.929407416	199173.822118298	199022.12047373	322845.03114041	547413.424025881	265696.083990523	4406133.42935325	1283910.6229072	384053.174411997	129892.48767167
Q5FWE3	Proline-rich transmembrane protein 3 OS=Homo sapiens OX=9606 GN=PRRT3 PE=1 SV=3	PRRT3	5	4	10	4	981	102.1	7.78	1.402	0.49	1403201.66743654		1750370.22837982	845135.625801762	603880.722035096	447859.628960661	486006.232242986	770102.870403453	1349642.56510508	414475.063440679
P02545	Prelamin-A/C OS=Homo sapiens OX=9606 GN=LMNA PE=1 SV=1	LMNA	10	5	10	5	664	74.1	7.02	0.807	-0.31	445846.320380953			122413.917348649	139218.454270366		292434.818129109	251288.771910135	155897.697499054	172468.862869133
[truncated: 139 more rows]

## Sheet: geneList
Additional file 9: Proteomic changes involved in hemispheric asymmetry and symptom lateralization in PD
Protein changes in PD relevant to symptomatic asymmetry
DPYSL2
ACTB
HSPA8
[truncated: 342 more rows]
