# Supplementary material for: Hemispheric asymmetry in the human brain and in Parkinson’s disease is linked to divergent epigenetic patterns in neurons
Source: Genome Biol. 2020 Mar 9;21:61. doi: 10.1186/s13059-020-01960-1 (PMC7063821; doi:10.1186/s13059-020-01960-1)
Supplement: Supplementary file 10 — Proteins exhibiting hemispheric asymmetry in PD that have corresponding gene transcripts and/or DNA methylation differences across PD hemispheres. [file 13059_2020_1960_MOESM10_ESM.xlsx]

## Sheet: Sheet1
Additional file 10: Proteins exhibiting hemispheric asymmetry in PD that have corresponding gene transcripts and/or DNA methylation differences across PD hemispheres.
Genes with PD-relevant hemispheric asymmetry in protein level, with PD-relevant hemispheric asymmetry in DNA methylation at their enhancer and/or promoter, and/or with PD-relevant hemispheric asymmetry in RNA transcript level.
	Matched vs Unmatched in PD and PD vs C; Proteome		Significant PD vs Control in L vs R analysis; Discovery cohort								Matched PD Δ, DNA methylation; Discovery cohort								Matched PD Δ, DNA methylation; Replication cohort								Matched PD Δ, RNA-seq
Gene	Protein Accession ID	Protein log2FC	DMC chromosome	DMC chromosome coordinate	DMC strand (+, positive; -, negative)	DMC type	DMC sequence	DMC logFC	DMC p-value	DMC FDR	DMC chromosome	DMC chromosome coordinate	DMC strand (+, positive; -, negative)	DMC type	DMC sequence	DMC logFC	DMC p-value	DMC FDR	DMC chromosome	DMC chromosome coordinate	DMC strand (+, positive; -, negative)	DMC type	DMC sequence	DMC logFC	DMC p-value	DMC FDR	RNASeq ENSEMBLE ID	RNA-seq logFC	RNA-seq p-value	RNA-seq FDR
DPYSL2	A0A1C7CYX9	0.23	chr8	26346534	+	CG	CGC	7.947208	4.568717e-05	0.0069507114	chr8	27097545	-	CHH	CAA	-9.497484	1.267118e-08	1.049808e-05
	Q16555	-0.26	chr8	26444300	+	CHG	CCG	5.908884	3.374613e-06	0.0006813762
MBP	P02686	0.74	chr18	74594966	-	CHH	CTC	8.178122	9.221505e-11	4.488953e-08	chr18	74594877	-	CHH	CAC	-5.0018289	1.792687e-05	0.007195760	chr18	74685377	-	CHH	CTT	2.689687	3.972653e-06	1.182179e-02
	P02686-6	0.37	chr18	74618735	+	CHG	CAG	6.777618	2.064456e-15	2.450297e-12	chr18	74594879	-	CG	CGC	-0.6988514	2.017964e-05	0.007909657	chr18	74686555	+	CHH	CCA	-10.282767	6.155662e-10	3.773777e-06
			chr18	74686417	-	CHH	CAC	-1.734131	1.105494e-04	1.481949e-02	chr18	74594887	-	CG	CGG	-0.6829939	3.025409e-05	0.010760456
			chr18	74686573	+	CG	CGT	7.203164	7.026619e-07	1.628929e-04	chr18	74594931	-	CG	CGA	-0.6252245	1.161615e-04	0.028644804
			chr18	74688143	-	CHG	CTG	1.533800	2.606751e-04	3.022072e-02	chr18	74598475	+	CHG	CTG	-3.4393918	4.094335e-05	0.013656340
			chr18	74692840	-	CHG	CCG	7.184307	2.922324e-07	7.306422e-05	chr18	74688164	-	CG	CGT	0.8549969	3.870968e-06	0.002097992
			chr18	74715275	-	CHG	CCG	8.558490	4.418389e-05	6.744673e-03	chr18	74721100	-	CHH	CAC	0.3818505	1.111148e-04	0.027715414
			chr18	74715890	-	CHG	CTG	9.219917	1.922471e-11	1.081160e-08	chr18	74729402	-	CHG	CTG	-1.2076346	9.453280e-05	0.024917084
			chr18	74720718	+	CHH	CCC	4.726449	7.082039e-05	1.015754e-02	chr18	74735423	-	CHH	CCA	1.2869850	1.907408e-05	0.007551035
			chr18	74724283	-	CHH	CAT	3.584499	3.764263e-05	5.846118e-03	chr18	74804856	+	CHH	CCC	-1.2553129	2.265248e-04	0.044074675
			chr18	74728329	+	CHH	CTA	7.427401	1.618768e-04	2.046231e-02
			chr18	74728426	+	CHH	CAA	8.415454	2.829069e-05	4.559044e-03
			chr18	74729543	-	CHH	CCA	-8.768195	1.559548e-04	1.982842e-02
			chr18	74735798	+	CHH	CTA	8.090781	4.336160e-07	1.047300e-04
			chr18	74735840	+	CHH	CTC	8.826837	2.464874e-05	4.036807e-03
			chr18	74736637	+	CHG	CTG	7.437414	4.639871e-11	2.402585e-08
			chr18	74749742	-	CHG	CTG	9.049908	1.214858e-06	2.696011e-04
MAP1B	P46821	0.24	chr5	71310112	-	CG	CGT	0.9463407	1.944160e-04	2.382011e-02	chr5	71245661	-	CHG	CAG	-8.8551424	9.421211e-05	0.02486960
			chr5	71310331	-	CHH	CCC	6.7185209	9.908687e-06	1.803977e-03	chr5	71310153	-	CG	CGC	-0.6725349	2.736350e-04	0.04908879
			chr5	71310370	-	CHH	CCT	5.7175601	1.584350e-06	3.435277e-04	chr5	71537687	+	CHH	CCT	1.0573007	1.325824e-04	0.03114571
			chr5	71478889	-	CHH	CTA	5.8399461	2.601623e-08	7.885778e-06
CKB	P12277	-3.82	chr14	103976341	+	CHH	CCT	4.401953	8.748525e-05	1.217576e-02	chr14	103871550	+	CHH	CAA	-16.73026	6.314722e-43	4.548056e-39	chr14	103871417	+	CG	CGT	-0.5319145	2.508402e-05	0.03994664
			chr14	103977804	-	CHH	CCC	8.901915	1.623272e-09	6.216523e-07									chr14	103871461	+	CG	CGC	-0.4581695	2.928312e-05	0.04349087
			chr14	103977807	-	CHH	CCC	7.602554	6.164855e-08	1.745891e-05
			chr14	103982758	+	CHH	CCA	-7.293567	1.986250e-08	6.180123e-06
TUBB4B	P68371	-0.41	chr9	139927205	+	CG	CGG	-2.440051	0.0004723239	0.04856622	chr9	139927183	+	CG	CGT	2.580258	0.0001757976	0.03750288
DPYSL3	Q14195-2	0.28	chr5	146846387	+	CHH	CAT	8.972005	6.921228e-09	2.368626e-06									chr5	147019211	-	CHG	CTG	-8.534776	5.319652e-09	2.950659e-05
																			chr5	147055966	+	CHH	CAC	-4.419534	4.497232e-06	1.282131e-02
STXBP1	P61764	-1.54	chr9	130452933	+	CHH	CAC	16.2364754	4.099974e-04	4.354912e-02	chr9	130425673	-	CHH	CAC	-3.007594	3.117689e-07	2.183426e-04	chr9	130453774	-	CHH	CCC	-1.480094	1.139124e-05	0.02406227
			chr9	130454189	+	CHH	CCT	8.7757205	3.785387e-11	1.997409e-08	chr9	130440754	+	CHG	CAG	-3.133386	1.786587e-04	3.788371e-02
			chr9	130455751	-	CHH	CTT	0.6110842	4.442016e-04	4.628838e-02	chr9	130454189	+	CHH	CCT	-16.049806	1.102144e-41	7.276478e-38
											chr9	130455762	-	CHH	CTC	0.586839	1.601577e-04	3.543051e-02
ACO2	A2A274	0.27	chr22	41884221	-	CHH	CAT	13.008419	1.222679e-12	8.687640e-10									chr22	41884279	-	CHH	CTT	-8.214705	4.528529e-19	5.351323e-15
			chr22	41884263	-	CHH	CCC	13.688836	2.168680e-10	9.803967e-08
			chr22	41884313	-	CHH	CCT	6.188014	3.697849e-06	7.407420e-04
			chr22	41884314	-	CHH	CCC	5.449483	2.090028e-04	2.521253e-02
			chr22	41884326	-	CHH	CTC	6.637823	1.082907e-11	6.384649e-09
CRMP1	Q14194-2	0.20																									ENSG00000072832	-0.3238109	0.005195412	0.0742306
	Q14194	-0.29
TUBA1A	Q71U36	-0.39																									ENSG00000167552	-0.5563251	0.007285297	0.08502122
TUBB3	Q13509	-0.58	chr16	89982263	-	CHG	CAG	18.325868	8.548078e-16	1.087911e-12	chr16	89982056	-	CHH	CTC	-12.69043	5.216535e-11	5.086546e-08
			chr16	89982305	+	CHH	CTC	3.290832	1.919018e-04	2.358960e-02
MAPT	P10636-4	0.37																									ENSG00000186868	-0.1909621	0.008861633	0.09311375
	P10636-8	0.25
	P10636-6	0.20
GSN	P06396	-0.54	chr9	124092306	-	CHH	CCT	9.569593	3.621113e-06	0.0007267487
PACSIN1	Q9BY11	0.2	chr6	34464257	+	CHH	CCT	5.097713	1.861922e-06	3.976051e-04	chr6	34464315	+	CG	CGG	-0.8271339	5.224298e-05	0.01627913
			chr6	34484002	-	CHH	CAC	11.607728	1.763617e-07	4.573591e-05
			chr6	34484018	-	CHH	CCC	10.106938	7.378222e-05	1.052045e-02
			chr6	34484062	-	CHH	CCA	4.681287	1.843360e-04	2.281444e-02
			chr6	34484605	+	CHG	CCG	8.626788	7.574479e-06	1.418236e-03
			chr6	34500124	-	CHH	CCC	7.378897	1.039699e-12	7.513847e-10
ANK2	Q01484	-0.40	chr4	114195699	+	CHH	CCA	9.589864	3.282609e-18	6.958287e-15	chr4	113741113	-	CHG	CAG	1.874988	6.651278e-05	0.019435685
	I6L894	-0.54	chr4	114195767	+	CHH	CTA	7.472109	8.236427e-05	1.156463e-02	chr4	113902578	+	CHG	CTG	-1.101799	4.371108e-05	0.014355698
			chr4	114238668	-	CHG	CCG	6.942851	3.720076e-18	7.730477e-15	chr4	114238699	-	CHG	CTG	-9.543756	1.951012e-05	0.007664483
PPP3CA	Q08209	0.44									chr4	102617613	-	CHG	CAG	-8.624813	4.565661e-05	0.01476393
CBR1	P16152	-0.41																									ENSG00000159228	-0.5176931	0.002198578	0.05824788
EPB41L3	Q9Y2J2	-0.66	chr18	5471115	-	CHH	CTC	3.898508	8.726255e-05	1.215010e-02	chr18	5414843	+	CHG	CTG	-5.128214	2.858352e-05	0.01029145	chr18	5516233	-	CHH	CTA	-4.181406	1.320449e-05	0.02638448
			chr18	5471193	+	CHH	CAA	5.838144	5.074487e-05	7.608766e-03	chr18	5516264	-	CHH	CCT	-3.410507	1.896164e-04	0.03940310
			chr18	5500585	-	CG	CGT	3.926123	2.078042e-04	2.510138e-02
			chr18	5500616	+	CHH	CAC	15.756269	9.795063e-05	1.340851e-02
			chr18	5544509	+	CHH	CCA	12.540608	2.627888e-40	1.387969e-35
			chr18	5544520	+	CHH	CAA	9.511449	2.864486e-10	1.259903e-07
			chr18	5892187	-	CHH	CAC	6.167081	4.017195e-04	4.286381e-02
YWHAH	Q04917	-1.41	chr22	32302469	-	CHH	CAT	3.440032	2.492093e-04	2.915813e-02	chr22	32313232	-	CHH	CCC	-14.35428	1.401375e-25	2.837685e-22
			chr22	32313198	-	CHH	CAC	8.001035	8.689030e-09	2.909209e-06
			chr22	32313230	-	CHG	CTG	11.154728	1.401062e-05	2.446948e-03
GAP43	P17677	-0.4	chr3	115935986	-	CHH	CAC	10.65064	4.296821e-10	1.83761e-07
SNCA	P37840	0.74	chr4	90692698	-	CHG	CAG	-4.715482	1.936066e-06	0.0004117532
NFASC	O94856-5	1.01	chr1	204777410	+	CHH	CTT	10.863725	2.457877e-05	4.027430e-03	chr1	204612067	-	CHH	CCC	-2.7650324	3.689176e-09	3.233599e-06	chr1	204945561	-	CG	CGT	-0.5986964	2.339064e-05	0.0382971
	O94856-9	0.39	chr1	204843392	+	CHH	CTC	12.553016	1.417615e-04	1.832528e-02	chr1	204632921	+	CHH	CCT	-7.7049278	2.361507e-04	4.508149e-02
	X6RKN2	0.30	chr1	204843409	+	CHG	CTG	11.714913	2.990159e-05	4.783372e-03	chr1	204632924	+	CHH	CCA	-9.6319404	1.377334e-04	3.202341e-02
			chr1	204890277	+	CG	CGG	-7.077437	3.018022e-07	7.517508e-05	chr1	204867955	+	CHH	CCA	0.7633969	1.519537e-05	6.319468e-03
			chr1	204915902	+	CG	CGA	-6.564212	1.927497e-04	2.366628e-02	chr1	204930458	-	CG	CGT	-0.4248298	5.190604e-05	1.620601e-02
			chr1	204915948	+	CHH	CCC	8.092167	6.167787e-08	1.745941e-05	chr1	204937255	-	CHH	CCA	-0.8691738	2.298141e-04	4.438052e-02
			chr1	204946122	+	CHH	CCT	10.065940	2.974751e-04	3.366196e-02	chr1	204937719	+	CG	CGT	-0.5807474	6.618036e-05	1.935873e-02
			chr1	204951673	+	CHH	CCT	11.350364	5.254922e-12	3.323937e-09	chr1	204945758	+	CHH	CCC	-6.3867222	1.923285e-04	3.974383e-02
			chr1	204955606	+	CHG	CAG	8.531011	3.341922e-05	5.265027e-03	chr1	204983475	+	CHH	CTC	-2.1089042	2.169990e-04	4.285903e-02
			chr1	204955635	+	CHH	CCA	6.421812	7.107168e-06	1.343437e-03
			chr1	204955651	+	CHG	CCG	6.771677	1.956346e-10	8.965567e-08
			chr1	204965700	+	CHG	CAG	11.941413	6.872782e-06	1.300684e-03
			chr1	204978211	-	CHH	CTT	8.298060	4.684816e-10	1.991449e-07
			chr1	204978247	-	CHG	CCG	18.553962	1.864035e-43	1.476789e-38
			chr1	204988791	-	CHH	CTT	1.453938	2.413062e-04	2.838541e-02
			chr1	204989797	+	CHH	CAT	1.315265	2.028216e-04	2.462151e-02
DYNC1H1	Q14204	-0.8	chr14	102241821	-	CHH	CAC	5.218930	4.513565e-04	4.681079e-02									chr14	102562997	-	CHH	CAT	-12.53507	9.304495e-17	9.366146e-13
			chr14	102296214	+	CHH	CTT	6.207877	4.558535e-08	1.325327e-05
			chr14	102303145	+	CHH	CAT	4.598985	2.766375e-04	3.171164e-02
			chr14	102560526	-	CHG	CAG	12.958106	1.660358e-04	2.091712e-02
			chr14	102563072	+	CHH	CAA	7.228615	1.968681e-08	6.131480e-06
ACTN1	P12814-3	0.29	chr14	69596100	-	CHH	CAA	6.434535	8.45317e-07	0.0001937451																	ENSG00000072110	0.2457911	0.004316416	0.0712011
CNP	P09543	0.33																									ENSG00000173786	-0.9393959	0.0003879635	0.03624063
S100B	P04271	0.53									chr21	48017482	-	CHH	CTC	1.053042	0.0001623383	0.03576936
NCDN	Q9UBB6-3	-0.72	chr1	36025962	+	CHH	CAA	8.346913	2.161303e-10	9.777589e-08	chr1	36025962	+	CHH	CAA	-14.983717	1.884951e-24	3.609328e-21
			chr1	36026021	+	CHH	CCA	7.471160	1.234913e-21	4.985297e-18	chr1	36026007	+	CHH	CAA	-11.609056	4.870313e-06	2.513696e-03
			chr1	36026124	+	CHH	CCA	16.611370	1.019352e-47	2.153560e-42	chr1	36026144	+	CHH	CCA	-2.832853	6.836192e-05	1.982067e-02
			chr1	36026125	+	CHH	CAA	9.234277	2.398216e-14	2.360243e-11	chr1	36026179	+	CHG	CCG	1.254924	2.297419e-04	4.438010e-02
			chr1	36191512	+	CHH	CCT	7.972597	1.712950e-09	6.528399e-07	chr1	36028017	+	CHH	CCC	-11.965040	1.489404e-11	1.493653e-08
BCAS1	O75363-2	1.02	chr20	52623648	-	CHH	CTC	2.760808	0.000228419	0.02715398	chr20	52296360	+	CHG	CAG	0.4332535	5.256314e-06	2.678029e-03
											chr20	52591394	-	CHH	CTT	0.9877966	1.819400e-04	3.841244e-02
											chr20	52623963	+	CHH	CTT	-15.0804936	3.231243e-19	4.686433e-16
MAPRE3	Q9UPY8	-0.68	chr2	27073178	-	CHH	CCC	4.486023	2.657953e-06	5.480216e-04	chr2	27073307	+	CHH	CCA	1.3595574	3.557846e-05	1.221606e-02	chr2	27209897	-	CHH	CAA	-1.424898	6.816663e-06	0.01715457
			chr2	27073212	-	CHH	CCT	1.485721	3.455235e-04	3.798020e-02	chr2	27087859	-	CG	CGA	0.4653813	7.765514e-06	3.675733e-03
			chr2	27074372	+	CHH	CAC	-9.474135	1.242754e-08	4.064298e-06	chr2	27127207	+	CHH	CTC	1.0299032	1.103435e-04	2.766228e-02
			chr2	27102508	-	CG	CGT	-10.808558	1.834073e-08	5.756055e-06	chr2	27165534	+	CHH	CAT	-17.8237965	6.947842e-30	1.834818e-26
			chr2	27132116	-	CHH	CAC	3.689828	1.699871e-04	2.133855e-02	chr2	27209852	-	CHH	CCC	-2.6559391	2.022002e-04	4.097029e-02
			chr2	27135432	+	CHH	CCT	4.412828	2.537524e-04	2.960771e-02	chr2	27087843	-	CG	CGG	0.7183669	2.068930e-05	8.049686e-03
			chr2	27135616	-	CHG	CAG	6.354306	8.890035e-07	2.034127e-04
			chr2	27135617	-	CHH	CCA	10.486293	1.594782e-08	5.079284e-06
			chr2	27139479	+	CHH	CAA	5.915285	7.902666e-06	1.474458e-03
			chr2	27156094	+	CHH	CCT	-1.113729	3.270131e-04	3.629805e-02
			chr2	27156144	+	CHG	CTG	-1.140714	1.823399e-04	2.261596e-02
			chr2	27166078	+	CHH	CAC	18.284877	1.111220e-04	1.488995e-02
			chr2	27209903	-	CHG	CCG	3.518565	3.788829e-05	5.877071e-03
SH3GL1	Q99961	-0.37	chr19	4358010	-	CHG	CAG	6.735441	4.130722e-09	1.471649e-06	chr19	4357976	-	CHG	CCG	1.933844	7.382087e-05	0.02085951
			chr19	4358027	-	CHG	CAG	15.661937	7.653795e-05	1.086450e-02
ACYP2	P14621	0.42	chr2	54869344	-	CHH	CCA	8.030355	4.932633e-23	2.439596e-19	chr2	54310354	-	CHH	CAT	-13.39248	1.726527e-16	2.228672e-13
			chr2	54869427	-	CHH	CTC	15.990864	2.876135e-12	1.906802e-09	chr2	54887981	-	CHH	CCA	-10.17602	4.672747e-06	2.438733e-03
			chr2	54888234	-	CHG	CAG	-1.238595	4.167627e-04	4.409773e-02
			chr2	54890438	+	CHH	CAT	5.604797	1.697143e-04	2.132117e-02
PDCD6IP	Q8WUM4	-0.7	chr3	34132497	+	CG	CGG	0.6354005	0.0001515928	0.01935535
			chr3	34132599	+	CG	CGA	0.5781676	0.0001012532	0.01377137
PAFAH1B2	P68402	-0.44	chr11	116737897	-	CHH	CCA	14.296888	1.474832e-20	4.793606e-17	chr11	116737950	-	CHG	CAG	-10.24242	3.200205e-06	0.001785475
			chr11	116737952	-	CHH	CTC	5.780677	1.250846e-05	2.209559e-03
EPB41L1	Q9H4G0	-1.13	chr20	34807616	+	CHH	CCC	-0.6978743	0.000186746	0.02305762	chr20	34727090	+	CHG	CAG	-12.241339	2.028413e-06	1.201509e-03
											chr20	34727115	+	CHH	CTA	-16.815661	9.716684e-32	2.918703e-28
											chr20	34727141	+	CHH	CAC	-5.037862	1.289958e-05	5.542912e-03
INA	Q16352	0.33	chr10	104839818	-	CHH	CCA	7.889560	2.412558e-08	7.386892e-06	chr10	104844397	-	CHH	CTC	1.3601	8.752979e-05	0.02351702
			chr10	104839895	-	CHH	CAC	9.174715	8.102349e-06	1.508606e-03
			chr10	104840759	-	CHH	CCT	6.044449	7.542003e-05	1.072984e-02
			chr10	104840767	-	CHH	CCA	6.729711	2.093624e-10	9.525807e-08
			chr10	104840840	-	CHH	CTT	8.393531	2.265247e-05	3.746660e-03
			chr10	104840843	-	CHH	CAC	16.373842	8.742092e-26	7.803893e-22
			chr10	104843622	-	CHH	CAT	8.552857	5.820589e-06	1.121309e-03
			chr10	104843810	+	CHH	CCC	7.118472	1.477062e-09	5.729292e-07
UBE2V2	Q15819	0.51	chr8	49084920	-	CHH	CCT	8.925997	1.22727e-17	2.294535e-14
PPP3CB	P16298-4	0.36	chr10	75331205	+	CHH	CTC	13.46896	1.034724e-05	0.001873669
PYGL	P06737	-0.49	chr14	51487308	+	CHH	CAT	11.79707	3.795028e-11	1.999418e-08	chr14	51508143	+	CHH	CTC	-16.72601	4.864343e-36	2.055357e-32	chr14	51508178	+	CHH	CTT	-12.25281	4.476685e-15	4.011144e-11
AP1B1	Q10567	-0.25									chr22	29723856	+	CG	CGA	-0.6067656	0.0002426046	0.04578320
											chr22	29723876	+	CHH	CAC	-1.9615933	0.0001553504	0.03471161
											chr22	29755685	+	CHG	CTG	1.1542524	0.0001695295	0.03664676
TMOD2	Q9NZR1	-0.21									chr15	52045255	+	CHH	CCC	2.116994	2.963866e-08	2.371852e-05
											chr15	52045258	+	CHG	CAG	-16.234059	1.059478e-48	1.459783e-44
											chr15	52057958	+	CHH	CAA	1.786731	6.888239e-05	1.993510e-02
ACTR1A	P61163	-0.39	chr10	104230406	+	CHH	CTC	11.82945	0.000142898	0.01842709	chr10	104230363	-	CHH	CCC	-17.7204	2.1357e-40	1.265059e-36
FGG	C9JC84	-0.2	chr4	155253817	-	CHG	CTG	13.87194	5.935117e-12	3.706103e-09
CMPK1	P30085	-1.1																									ENSG00000162368	0.2731679	0.002593385	0.06164349
RTN1	Q16799	0.23	chr14	60096170	-	CHG	CTG	6.505105	9.219780e-08	2.526383e-05
	Q16799-3	-0.71	chr14	60096256	-	CHH	CAT	5.326032	2.938641e-04	3.334263e-02
HAPLN2	Q9GZV7	0.87	chr1	156384415	+	CHH	CAA	4.614933	4.012010e-05	6.189932e-03									chr1	156380239	+	CG	CGC	-0.4425059	2.880196e-05	0.04315898
			chr1	156407387	+	CHG	CTG	11.259163	2.663355e-13	2.178120e-10
PDXK	O00764	-1.23	chr21	45106446	-	CHH	CCC	7.877619	4.533789e-16	6.136223e-13	chr21	45106446	-	CHH	CCC	-15.83890	1.593890e-37	7.595580e-34
			chr21	45119941	+	CHH	CCA	9.319523	1.795103e-07	4.651438e-05	chr21	45119910	+	CHG	CAG	-15.82408	6.435423e-34	2.304401e-30
			chr21	45120105	+	CHG	CAG	7.517660	1.357445e-04	1.768091e-02
CAPZB	B1AK88	-0.22	chr1	19694116	+	CHG	CTG	7.531184	2.785693e-09	1.028294e-06	chr1	19699004	-	CHH	CTT	-15.92634	7.513358e-34	2.675275e-30
TNC	P24821	0.27																									ENSG00000041982	-1.034775	0.01016497	0.09981885
ACTR1B	P42025	-0.84																									ENSG00000115073	-0.344571	0.009623035	0.0963569
SIRPA	P78324-2	0.61	chr20	1860023	+	CHG	CTG	6.610274	1.770977e-06	3.799765e-04	chr20	1858645	+	CHH	CCA	0.6353429	9.366051e-05	0.02478593
			chr20	1860079	+	CHH	CAC	10.743526	1.141766e-10	5.461546e-08
			chr20	1919798	+	CHG	CAG	2.020288	9.711718e-05	1.331850e-02
NEFH	P12036	0.29	chr22	29899829	+	CHH	CCA	13.7558	0.000473105	0.04863834																	ENSG00000100285	1.209087	0.0002220683	0.03027617
TOM1L2	Q6ZVM7	-0.33																									ENSG00000175662	-0.2839368	0.001861541	0.05664413
DMTN	Q08495	0.38	chr8	21912057	-	CHG	CAG	7.822815	1.959513e-19	5.218256e-16	chr8	22085820	-	CG	CGA	-0.7033094	2.209763e-05	0.0084830660	chr8	22086394	-	CHH	CCA	-5.499549	1.182899e-05	0.02466112	ENSG00000158856	-0.2759776	0.005180933	0.07412356
			chr8	22083542	+	CHG	CTG	4.911478	4.040951e-06	8.021192e-04	chr8	22085854	-	CG	CGC	-0.8126050	8.789336e-06	0.0041112233
			chr8	22085861	-	CHG	CTG	8.107037	2.043787e-12	1.404944e-09	chr8	22085877	-	CG	CGG	-0.7795045	1.570748e-04	0.0349602923
											chr8	22085893	-	CHG	CAG	-1.5736414	2.404885e-04	0.0455808434
											chr8	22086442	-	CG	CGT	-0.7531175	1.626378e-06	0.0009969084
RAB11A	P62491	0.21	chr15	66420782	-	CHH	CAC	7.387426	2.076302e-04	2.509204e-02	chr15	66390585	-	CHH	CAA	-4.2542571	2.747947e-04	0.049241081	chr15	66420730	-	CHH	CCT	-11.02706	2.986681e-09	1.69114e-05
			chr15	66423628	+	CHG	CTG	6.272832	1.080061e-08	3.565344e-06	chr15	66423635	+	CHH	CTC	0.7597758	1.392737e-04	0.032271156
			chr15	66423654	+	CHG	CCG	7.789641	7.893086e-10	3.221289e-07	chr15	66426371	+	CHH	CAA	-3.3280063	1.516051e-04	0.034158460
			chr15	66424466	-	CHH	CCA	1.745774	4.604547e-04	4.758480e-02	chr15	66390546	-	CG	CGC	-0.8138363	2.458134e-06	0.001427804
AUH	Q13825	0.37	chr9	93799269	-	CG	CGC	-1.389818	1.036698e-04	1.404580e-02	chr9	93981474	+	CHH	CAT	-3.708893	0.0001773774	0.03778348
			chr9	93981498	+	CHH	CCT	7.024436	6.429527e-08	1.815168e-05
XRCC6	P12956	-0.77	chr22	42348226	+	CHH	CCC	4.541136	2.157310e-10	9.766498e-08	chr22	42348289	+	CHH	CAC	-1.4844673	1.695900e-04	0.03664734
			chr22	42348249	+	CHH	CCC	5.090339	5.128912e-08	1.474918e-05	chr22	42348391	+	CHG	CAG	-0.9044022	9.516468e-05	0.02501128
ROCK2	O75116	-0.25									chr2	10977471	+	CHH	CCT	1.354422	0.0001872913	0.03898383
DTD1	Q8TEA8	0.35									chr20	18606632	-	CHG	CTG	-14.52616	1.343282e-19	1.979945e-16
DCTN1	Q14203	-0.83	chr2	74602311	+	CHG	CAG	7.438558	1.561419e-15	1.906805e-12	chr2	74598850	+	CG	CGT	11.6762591	1.639519e-04	0.035981028
			chr2	74605103	-	CHG	CTG	6.873824	4.786441e-10	2.030563e-07	chr2	74612637	-	CHG	CTG	0.9758812	2.505589e-05	0.009352473
			chr2	74612179	-	CHG	CTG	5.789066	4.549404e-05	6.922992e-03
PSD3	Q9NYI0	-2.54	chr8	18542590	-	CHH	CAA	-8.583675	2.491825e-05	0.00407568	chr8	18541092	-	CHH	CAT	0.5332858	9.525967e-05	0.02501743
CORO1C	Q9ULV4-3	-0.43	chr12	109192703	-	CHG	CTG	6.608349	2.153021e-04	2.586413e-02
			chr12	109240257	+	CHG	CAG	1.273340	7.949612e-05	1.122658e-02
			chr12	109240555	-	CHG	CTG	8.756036	6.785637e-11	3.389092e-08
PURA	Q00577	-0.9	chr5	139187264	+	CHH	CTC	-0.5885539	8.466688e-05	0.01184856	chr5	139187188	+	CHH	CTC	0.5771808	0.0001301373	0.03076523
			chr5	139187276	+	CHH	CCA	-1.4330827	1.828000e-04	0.02265864	chr5	139188277	-	CHH	CCA	-1.0888952	0.0001956227	0.04008609
XRCC5	P13010	-0.96	chr2	217295550	-	CHH	CCA	21.61318	9.98265e-27	1.054506e-22
NCAM1	A0A087WX77	0.53	chr11	112270178	+	CHH	CTT	5.9794863	4.065400e-04	4.325437e-02	chr11	112568384	+	CHH	CCC	-17.8576474	4.618883e-50	7.703847e-46	chr11	112270125	+	CG	CGT	-0.6046048	3.280834e-05	0.04734661	ENSG00000149294	-0.2490039	0.001033805	0.04657928
	A0A087WTF6	0.36	chr11	112568366	+	CHG	CCG	6.4608413	7.289433e-08	2.034375e-05	chr11	112953409	+	CHH	CTT	-3.1396806	2.455037e-04	4.623907e-02	chr11	112270150	+	CG	CGT	-0.5470807	1.734487e-05	0.03185233
	A0A0D9SF30	0.31	chr11	112568378	+	CHH	CCA	4.1816702	6.222073e-10	2.582237e-07	chr11	113007159	-	CHH	CAT	-9.7547488	2.771639e-04	4.940873e-02	chr11	112270170	+	CHH	CTC	-0.7187432	1.727769e-05	0.03185233
			chr11	112568384	+	CHH	CCC	6.4076351	2.073533e-08	6.410788e-06	chr11	113022413	+	CG	CGT	1.0382592	2.054929e-05	8.009963e-03
			chr11	112568410	+	CHH	CAA	6.3925526	1.149524e-07	3.088476e-05	chr11	113109741	+	CHH	CCT	1.9872436	2.351895e-07	1.680539e-04
			chr11	112640455	+	CG	CGT	-0.8076988	4.877318e-04	4.981884e-02	chr11	113135616	+	CHH	CCT	-1.9408174	6.460942e-05	1.905521e-02
			chr11	112649538	-	CHG	CTG	7.6570489	2.455351e-08	7.500589e-06	chr11	113135660	+	CHG	CAG	-15.4578152	6.082266e-29	1.499984e-25
			chr11	112666354	+	CG	CGC	13.5068474	1.460956e-07	3.854947e-05	chr11	113143254	+	CHG	CTG	0.9506023	8.825183e-06	4.124946e-03
			chr11	112667338	+	CHG	CAG	-7.4799902	2.579926e-05	4.205670e-03	chr11	113143260	+	CHH	CCT	0.8900078	7.795180e-05	2.170742e-02
			chr11	112713081	+	CHH	CCA	3.5383166	7.724158e-05	1.095211e-02	chr11	113144989	+	CHH	CCA	1.5263619	2.795375e-04	4.965575e-02
			chr11	112713082	+	CHH	CAA	11.7517983	7.976329e-05	1.125929e-02	chr11	113049559	+	CHH	CAT	-14.4336118	5.279969e-12	5.397517e-09
			chr11	112713110	+	CHH	CTC	10.4120450	1.852338e-06	3.958251e-04
			chr11	112713112	+	CHH	CCA	10.1268160	1.677023e-25	1.323902e-21
			chr11	112908508	-	CHH	CAT	5.0029959	4.017663e-09	1.435404e-06
			chr11	112909705	+	CHH	CTC	8.2714236	2.762947e-05	4.469536e-03
			chr11	112953437	+	CHH	CAA	9.5506818	1.229815e-04	1.623876e-02
			chr11	113007222	-	CHH	CCA	18.5486023	1.186824e-46	1.504425e-41
			chr11	113022416	-	CHH	CAC	10.3449307	1.330593e-13	1.153671e-10
			chr11	113104416	-	CHG	CCG	1.6411628	1.913186e-04	2.352703e-02
			chr11	113111805	+	CHH	CCC	9.5129706	6.519591e-07	1.519726e-04
			chr11	113135106	+	CG	CGT	-10.3406119	2.474118e-06	5.137954e-04
			chr11	113135544	+	CHH	CCC	3.7099663	3.846341e-04	4.142434e-02
			chr11	113143153	+	CHG	CAG	-0.7074782	2.940732e-04	3.336039e-02
			chr11	113144056	+	CG	CGG	-8.0343443	9.725316e-07	2.206133e-04
			chr11	113144067	+	CHH	CCC	4.9275444	1.010305e-06	2.282017e-04
			chr11	113144125	+	CHG	CTG	5.9672440	7.983066e-07	1.835882e-04
AMPD2	Q01433	0.31	chr1	110534266	+	CHG	CTG	10.47412	9.316349e-05	0.01286714
CLIC4	Q9Y696	-0.24	chr1	25015223	-	CHH	CCA	14.586367	3.259391e-07	8.056987e-05	chr1	25015229	-	CG	CGG	-17.69217	2.39723e-21	3.905839e-18
			chr1	25015230	-	CHG	CCG	6.310805	2.683688e-04	3.093162e-02
PFDN1	O60925	-0.24									chr5	139619623	-	CHH	CCA	-0.9002907	9.588601e-05	2.512313e-02
											chr5	139619632	-	CHH	CCC	-14.0098331	6.644483e-18	9.076064e-15
NME1-NME2	Q32Q12	-0.39	chr17	49082610	-	CHG	CTG	5.642141	9.287999e-06	0.001703345
UBE2O	Q9C0C9	-0.22	chr17	74415778	+	CHH	CAA	6.284516	3.026310e-05	4.833883e-03	chr17	74491846	+	CHH	CCC	1.686995	4.199087e-08	3.301977e-05
			chr17	74474838	-	CHH	CTT	7.591827	3.328838e-08	9.900645e-06
			chr17	74474851	-	CHG	CCG	8.842873	2.795475e-16	3.963714e-13
			chr17	74474852	-	CHH	CCC	5.589948	9.271749e-09	3.087999e-06
GSTM3	P21266	-0.81	chr1	110534266	+	CHG	CTG	10.47412	9.316349e-05	0.01286714
FARSA	K7ER00	-0.88									chr19	12952990	+	CHG	CAG	1.709821	9.758411e-07	0.0006266373
KIAA0513	O60268	-1.87	chr16	85309600	+	CHH	CCC	7.546316	1.057769e-10	5.098230e-08	chr16	85383050	-	CHH	CCT	-16.77673	2.812244e-39	1.549921e-35	chr16	85309473	+	CHH	CCT	0.994006	1.939869e-05	0.03409728
			chr16	85318182	-	CG	CGA	10.248304	3.633622e-04	3.963175e-02
RPSA	A0A0C4DG17	-1.3	chr3	39540257	+	CHH	CCC	6.484031	2.063013e-14	2.052659e-11
FAM49A	Q9H0Q0	-0.54	chr2	16475012	+	CHG	CTG	9.114835	5.910332e-05	0.0086934001
			chr2	16798667	-	CHG	CTG	6.084866	1.933733e-06	0.0004114152
			chr2	16820468	-	CHH	CCA	6.984378	2.394163e-06	0.0004997015
			chr2	16911387	-	CHH	CCT	2.111655	9.841195e-07	0.0002230025
ATOX1	E5RIM7	0.26																									ENSG00000177556	-0.3534574	0.0005922471	0.03889824
PPP2R2A	P63151-2	-0.29	chr8	26046259	+	CHH	CCT	9.9367789	1.265152e-08	4.129026e-06	chr8	26050213	-	CHH	CTT	-4.781496	1.805485e-06	0.001086882
			chr8	26065187	-	CHH	CCA	-0.8988092	1.441049e-04	1.855564e-02
NDRG4	Q9ULP0-6	0.24									chr16	58382792	+	CG	CGG	-0.7813359	0.0002128508	0.04233508
											chr16	58382805	+	CG	CGC	-0.6349627	0.0002234977	0.04367977
EPHX1	P07099	-0.46	chr1	226034498	-	CHG	CAG	12.06111	3.01587e-05	0.004819636	chr1	226061336	-	CHH	CTC	0.8463267	0.0001191856	0.02906509
NPM1	P06748	-0.28	chr5	170740149	-	CHH	CAT	7.094970	2.286284e-06	4.795015e-04
			chr5	170740203	-	CHH	CAA	-6.614212	1.020681e-11	6.057217e-09
ATP1B1	P05026	0.31	chr1	169092338	-	CHH	CTC	13.209108	7.382637e-06	1.388468e-03	chr1	168706021	-	CHH	CTT	1.498289	5.712087e-05	0.01737361
			chr1	169132388	-	CHH	CTC	15.578547	1.489528e-04	1.906436e-02
			chr1	169132451	-	CHH	CCA	5.196397	3.417650e-09	1.238489e-06
CORO2B	Q9UQ03	-1.24	chr15	68876914	+	CHH	CCA	7.455041	2.713348e-16	3.855893e-13	chr15	68959646	-	CHH	CTC	-11.59512	0.0002780997	0.04951135
			chr15	68876936	+	CHH	CTC	6.005374	1.852204e-08	5.808670e-06
			chr15	68882294	+	CHH	CAC	6.305410	3.133400e-04	3.511862e-02
			chr15	68882341	+	CHG	CTG	15.820019	7.927563e-31	1.256128e-26
			chr15	68884422	-	CHH	CAC	13.404849	1.594617e-06	3.451753e-04
			chr15	68903364	+	CHH	CAC	9.353158	4.863022e-04	4.972089e-02
			chr15	68916299	+	CHH	CCC	5.491327	6.120287e-10	2.544209e-07
			chr15	68928822	+	CHH	CCT	7.522170	9.657444e-05	1.326597e-02
			chr15	68933911	+	CHH	CCA	19.169081	2.553516e-08	7.747262e-06
			chr15	68933912	+	CHH	CAC	6.729311	5.451894e-05	8.115140e-03
			chr15	68975655	+	CHG	CTG	8.249317	8.908870e-11	4.356843e-08
CAMK2A	Q9UQM7-2	0.5	chr5	149657000	-	CHG	CTG	0.6465853	3.452830e-04	3.796693e-02	chr5	149619150	-	CHH	CTT	-10.32270	2.238182e-04	4.371932e-02
			chr5	149665441	-	CHH	CCC	8.0291365	1.597160e-13	1.350545e-10	chr5	149651027	-	CHH	CTC	-13.38049	1.126191e-09	1.029990e-06
			chr5	149669424	+	CHG	CCG	5.3287230	1.183905e-04	1.572428e-02
			chr5	149669462	+	CHH	CTT	8.4445788	9.574281e-21	3.297939e-17
			chr5	149669787	+	CHH	CAT	5.2551011	2.431795e-10	1.084364e-07
			chr5	149725376	+	CHH	CAT	7.4366391	1.039269e-04	1.406860e-02
			chr5	149725464	+	CHG	CTG	5.9995619	1.246545e-05	2.203483e-03
NUDT14	O95848	0.47	chr14	105672074	+	CHH	CCT	3.131365	1.632608e-05	0.0028012350	chr14	105672033	+	CHG	CTG	-14.7311378	8.636123e-24	1.595802e-20	chr14	105801522	-	CG	CGG	5.176720	2.330827e-07	0.001038513
			chr14	105798638	+	CHH	CTC	-6.362124	1.351603e-04	0.0176120545	chr14	105737573	+	CG	CGA	0.4694637	2.096317e-04	4.197327e-02	chr14	105801526	-	CG	CGT	2.065396	5.156616e-06	0.013651087
			chr14	105802439	-	CG	CGA	-7.543800	5.048340e-06	0.0009845087	chr14	105737638	+	CG	CGT	0.5835309	1.866657e-04	3.895894e-02
											chr14	105802546	+	CHG	CTG	-15.5343140	1.366835e-28	3.244584e-25
CALM2	E7EMB3	0.91	chr2	47220873	+	CHH	CCT	9.375752	6.072359e-13	4.587222e-10
			chr2	47221865	-	CHG	CCG	10.729646	2.606872e-10	1.153801e-07
			chr2	47247561	-	CHH	CCC	5.789628	4.994358e-08	1.440145e-05
			chr2	47271654	-	CHG	CTG	7.622866	1.342137e-13	1.162090e-10
			chr2	47271674	-	CG	CGG	-7.459083	1.100193e-04	1.476404e-02
			chr2	47455186	-	CHH	CAA	13.098567	2.977093e-23	1.521686e-19
NTM	Q9P121-4	0.43	chr11	131244187	+	CHH	CCC	11.0480776	7.413578e-17	1.163056e-13	chr11	131334798	-	CHH	CTT	-15.1880306	2.066283e-24	3.932781e-21	chr11	131243718	+	CHH	CTC	-1.0361944	2.571555e-05	0.040478014
			chr11	131278180	+	CHH	CCT	8.5993731	2.503423e-22	1.141494e-18	chr11	131368985	+	CHG	CAG	0.7616419	7.003922e-06	3.387789e-03	chr11	131430998	-	CG	CGC	0.5827852	1.258203e-05	0.025794193
			chr11	131334673	-	CHH	CCC	4.7604799	2.491619e-12	1.688979e-09	chr11	131408386	+	CHH	CAC	0.7775543	1.621144e-04	3.576352e-02	chr11	131431035	-	CG	CGA	0.5951969	1.319889e-06	0.004825982
			chr11	131334723	-	CHG	CCG	4.4980238	2.073098e-04	2.507511e-02	chr11	131412953	-	CHG	CAG	1.1872085	2.193546e-04	4.313608e-02	chr11	131466507	-	CG	CGA	0.4352359	1.971248e-06	0.006964328
			chr11	131334792	-	CHG	CAG	6.4691355	2.057938e-06	4.356471e-04	chr11	131412985	-	CHH	CAC	0.7470316	2.306961e-04	4.449508e-02	chr11	131594101	-	CHH	CCC	-2.5102245	1.130786e-05	0.024062273
			chr11	131334798	-	CHH	CTT	7.4194683	5.623931e-09	1.952061e-06	chr11	131540631	-	CHH	CCT	-5.2379799	1.039719e-05	4.680235e-03
			chr11	131366384	-	CG	CGG	-1.3492937	4.686585e-04	4.828302e-02	chr11	131594032	-	CHH	CTC	1.0737456	1.211638e-04	2.943427e-02
			chr11	131366459	-	CHH	CCC	14.8201756	3.572163e-08	1.057472e-05	chr11	131594611	+	CG	CGG	17.8483205	5.875492e-17	7.742005e-14
			chr11	131412902	-	CHH	CCA	5.1618263	6.977936e-05	1.002638e-02	chr11	131802746	+	CG	CGA	0.7112457	1.278903e-04	3.050706e-02
			chr11	131412989	-	CG	CGT	-5.0466193	2.008313e-04	2.441263e-02	chr11	132056732	-	CHG	CTG	-2.7670700	1.873114e-07	1.364581e-04
			chr11	131427843	-	CHH	CTT	2.7141987	2.725432e-04	3.132161e-02	chr11	132111972	+	CG	CGG	0.9476416	1.187695e-05	5.199890e-03
			chr11	131431092	-	CHG	CAG	6.7421750	7.073678e-09	2.418187e-06	chr11	132115117	+	CG	CGC	13.3307977	3.521849e-08	2.793690e-05
			chr11	131483964	-	CHH	CAT	8.9052472	4.522205e-09	1.594984e-06
			chr11	131483991	-	CHH	CCT	7.3430947	4.448694e-12	2.871278e-09
			chr11	131484007	-	CHH	CCC	7.5605188	3.550214e-11	1.884536e-08
			chr11	131493780	-	CHG	CAG	8.4130322	3.761169e-09	1.351383e-06
			chr11	131527273	+	CG	CGT	-8.3558042	1.370847e-08	4.430631e-06
			chr11	131530062	+	CHH	CAA	8.5541355	2.632980e-04	3.044682e-02
			chr11	131530132	+	CHH	CCC	7.8451027	3.138124e-09	1.149683e-06
			chr11	131532567	-	CHH	CAC	5.8959236	1.049271e-05	1.896837e-03
			chr11	131534471	+	CHH	CCA	6.5395574	9.542130e-12	5.694756e-09
			chr11	131534508	+	CHH	CCC	10.2228024	1.379987e-15	1.698329e-12
			chr11	131541871	+	CHG	CTG	-2.7411226	5.919177e-05	8.704390e-03
			chr11	131615916	-	CHH	CCT	0.6786254	4.760622e-04	4.889477e-02
			chr11	131616390	+	CHH	CCA	4.8978386	9.849490e-05	1.346847e-02
			chr11	131616428	+	CHH	CCT	5.3282354	1.420793e-05	2.478015e-03
			chr11	131803257	-	CHH	CAT	5.8828993	1.732836e-08	5.480423e-06
			chr11	132056840	-	CHH	CCC	8.5158505	8.549565e-15	9.107126e-12
			chr11	132128040	-	CHG	CAG	7.9819001	1.061267e-05	1.916338e-03
			chr11	132128050	-	CHG	CTG	-6.4868844	1.471300e-05	2.560446e-03
CALB1	P05937	0.4	chr8	91374890	-	CHH	CTT	13.56114	3.686575e-21	1.363358e-17
HEPACAM	Q14CZ8	0.83	chr11	124790439	+	CHH	CCC	4.764043	5.100907e-06	0.0009932321
			chr11	124796584	-	CHH	CCA	2.805948	1.441127e-05	0.0025106938
HDDC2	Q7Z4H3	0.28	chr6	125905812	+	CHG	CTG	5.735132	6.257011e-09	2.154108e-06	chr6	125543006	-	CHH	CAA	0.5589746	0.0001751773	0.03742092
LCP1	P13796	-0.41	chr13	46782247	+	CHH	CCT	4.06709	3.273056e-08	9.748462e-06
PTPRD	P23468	0.28																	chr9	10615193	-	CHH	CTT	-7.190426	3.512031e-05	0.0488668
PCLO	Q9Y6V0	0.37	chr7	82544002	+	CHH	CTT	9.391705	6.02739e-08	1.710783e-05	chr7	82543993	+	CHH	CCA	-1.607587	2.310244e-05	0.008788953
RABL6	Q3YEC7	0.2	chr9	139918744	+	CHH	CCC	9.706371	5.702861e-10	2.388551e-07	chr9	139918744	+	CHH	CCC	-3.24476	2.05791e-05	0.008016654	chr9	139716918	-	CHH	CCC	-10.18401	3.988145e-06	0.01182473
			chr9	139918792	+	CHH	CCT	10.367406	6.829873e-16	8.906983e-13
			chr9	139918851	+	CHH	CCA	8.396541	2.053008e-20	6.506014e-17
PEF1	Q9UBV8	0.72																									ENSG00000162517	-0.4161871	0.001759361	0.05561708
SCP2	P22307	0.24									chr1	53648281	+	CHH	CAT	0.3780178	4.469934e-05	0.01456585
CADM2	Q8N3J6-3	0.51									chr3	85625413	-	CHH	CCT	-19.404072	2.675779e-61	3.391833e-56
											chr3	86027623	+	CHH	CAT	-3.095702	1.737435e-04	3.725894e-02
CNDP1	Q96KN2	0.46	chr18	72178277	+	CHH	CTT	7.123295	6.546114e-06	1.246679e-03	chr18	72186711	-	CG	CGC	-0.5112525	2.571842e-04	4.742628e-02
			chr18	72178281	+	CHH	CTA	8.818381	8.133782e-13	6.008409e-10	chr18	72198379	+	CHH	CAC	0.4135327	2.143927e-04	4.254312e-02
			chr18	72186730	-	CHG	CTG	-1.169430	4.746380e-04	4.877221e-02	chr18	72199057	+	CG	CGT	2.4009519	1.909891e-08	1.561929e-05
			chr18	72186768	-	CHH	CAA	5.015531	4.682779e-06	9.168857e-04	chr18	72199084	+	CHG	CTG	-2.2038542	9.734289e-06	4.448177e-03
			chr18	72197265	+	CHH	CAT	-1.494729	7.706509e-05	1.093443e-02	chr18	72335541	+	CG	CGA	-2.2175816	2.627672e-04	4.799499e-02
			chr18	72199036	+	CHH	CTA	7.632196	4.109264e-05	6.319981e-03	chr18	72335586	+	CG	CGG	-1.0059789	2.164262e-06	1.271284e-03
			chr18	72199055	+	CHH	CTC	5.215079	4.856563e-04	4.969224e-02
			chr18	72335540	+	CHG	CCG	6.897604	5.274259e-11	2.708947e-08
NCALD	P61601	0.2	chr8	102345257	+	CHH	CAC	6.744226	2.447403e-06	5.090815e-04																	ENSG00000104490	-0.6667801	0.003145945	0.06543625
			chr8	102345311	+	CHH	CCT	9.671639	1.277603e-25	1.065458e-21
CNTN2	A0A1W2PQ11	0.25	chr1	204843392	+	CHH	CTC	12.5530162	1.417615e-04	1.832528e-02	chr1	204867955	+	CHH	CCA	0.7633969	1.519537e-05	0.006319468	chr1	204945561	-	CG	CGT	-0.5986964	2.339064e-05	0.0382971	ENSG00000184144	-0.7153509	0.0006885812	0.04120108
			chr1	204843409	+	CHG	CTG	11.7149132	2.990159e-05	4.783372e-03	chr1	204930458	-	CG	CGT	-0.4248298	5.190604e-05	0.016206011
			chr1	204890277	+	CG	CGG	-7.0774369	3.018022e-07	7.517508e-05	chr1	204937255	-	CHH	CCA	-0.8691738	2.298141e-04	0.044380518
			chr1	204915902	+	CG	CGA	-6.5642116	1.927497e-04	2.366628e-02	chr1	204937719	+	CG	CGT	-0.5807474	6.618036e-05	0.019358735
			chr1	204915948	+	CHH	CCC	8.0921671	6.167787e-08	1.745941e-05	chr1	204945758	+	CHH	CCC	-6.3867222	1.923285e-04	0.039743826
			chr1	204946122	+	CHH	CCT	10.0659401	2.974751e-04	3.366196e-02	chr1	204983475	+	CHH	CTC	-2.1089042	2.169990e-04	0.042859026
			chr1	204951673	+	CHH	CCT	11.3503637	5.254922e-12	3.323937e-09	chr1	205016681	+	CHH	CCA	-1.9807455	1.654585e-05	0.006765682
			chr1	204955606	+	CHG	CAG	8.5310111	3.341922e-05	5.265027e-03	chr1	205035398	+	CHG	CCG	-9.8421426	9.583751e-05	0.025120804
			chr1	204955635	+	CHH	CCA	6.4218121	7.107168e-06	1.343437e-03
			chr1	204955651	+	CHG	CCG	6.7716768	1.956346e-10	8.965567e-08
			chr1	204965700	+	CHG	CAG	11.9414132	6.872782e-06	1.300684e-03
			chr1	204978211	-	CHH	CTT	8.2980603	4.684816e-10	1.991449e-07
			chr1	204978247	-	CHG	CCG	18.5539622	1.864035e-43	1.476789e-38
			chr1	204988791	-	CHH	CTT	1.4539385	2.413062e-04	2.838541e-02
			chr1	204989797	+	CHH	CAT	1.3152648	2.028216e-04	2.462151e-02
			chr1	205016294	-	CHG	CAG	7.3943808	4.857084e-04	4.969224e-02
			chr1	205016782	-	CHH	CTC	-0.7360889	2.386091e-04	2.812662e-02
			chr1	205025547	-	CHG	CCG	1.7492079	3.340786e-04	3.694644e-02
			chr1	205035435	+	CHH	CCT	10.1985916	1.344861e-27	1.578476e-23
FGF12	P61328-2	0.23	chr3	192575246	-	CHH	CCT	5.862646	4.258111e-16	5.816387e-13
			chr3	192575331	-	CHG	CTG	4.894749	2.461657e-05	4.032581e-03
CTNNA2	P26232-5	-1.28	chr2	79665273	-	CG	CGT	-1.771127	1.224641e-06	0.000271677	chr2	80527122	-	CHH	CTC	-14.71221	7.583045e-26	1.560440e-22
			chr2	79665275	-	CG	CGC	-1.591094	1.567531e-04	0.019909940	chr2	80527123	-	CHH	CCT	-10.90764	5.791916e-05	1.752236e-02
			chr2	80082598	-	CHH	CTC	8.489850	2.379543e-04	0.028069267
CLASP2	O75122-3	-0.74																									ENSG00000163539	-0.231543	0.00835419	0.09082634
HEXB	P07686	0.27	chr5	73591835	-	CHH	CTA	0.6781963	0.0002472229	0.0289471
CCDC6	Q16204	-1.47	chr10	62023172	+	CHH	CAT	10.91152	3.150477e-19	8.05154e-16																	ENSG00000108091	0.2387729	0.008465178	0.0913485
PSMB5	P28074	0.33																									ENSG00000100804	-0.4131981	0.003054093	0.06437703
RNASET2	O00584	-0.26	chr6	167213681	+	CHG	CAG	-6.718231	7.382186e-05	1.052373e-02	chr6	167196192	-	CHH	CAT	2.3309018	2.690640e-05	0.0098602116
			chr6	167280726	+	CHH	CAA	11.911973	3.910114e-11	2.054927e-08	chr6	167196219	-	CHG	CAG	-10.4697839	5.806095e-07	0.0003857359
			chr6	167317018	+	CHG	CTG	8.741954	3.939044e-04	4.222185e-02	chr6	167318125	+	CG	CGC	-0.4230797	5.206891e-05	0.0162488592
			chr6	167317034	+	CHH	CTC	6.618037	1.968529e-06	4.183969e-04
			chr6	167364156	+	CHH	CCT	6.984034	4.144598e-07	1.004535e-04
			chr6	167364199	+	CHH	CAC	10.039237	2.494761e-08	7.590913e-06
PLCG1	P19174-2	0.3	chr20	39795344	+	CG	CGT	-10.289020	9.676170e-07	2.195807e-04	chr20	39795344	+	CG	CGT	19.934661	1.059633e-32	3.444094e-29
			chr20	39812133	-	CHH	CCC	3.264665	2.429910e-04	2.853064e-02	chr20	39804178	-	CHG	CTG	1.146534	8.100005e-05	2.235005e-02
			chr20	39813272	+	CHH	CTT	6.504787	8.765202e-11	4.293208e-08	chr20	39809299	+	CG	CGC	12.388975	1.683132e-06	1.026732e-03
			chr20	39832096	-	CHH	CTC	8.657295	1.294031e-04	1.695598e-02
			chr20	39905367	+	CHG	CTG	8.712318	1.499916e-06	3.262359e-04
			chr20	39905375	+	CHH	CAA	10.089726	5.273720e-13	4.056431e-10
ENPP6	Q6UWR7	-0.52	chr4	184909985	+	CHH	CTT	6.513477	6.629189e-06	1.260867e-03	chr4	184835787	+	CHG	CAG	1.2487062	6.493285e-05	1.910069e-02									ENSG00000164303	-0.8009171	0.001516896	0.05362292
			chr4	184910010	+	CHH	CAA	12.710367	9.222851e-15	9.726240e-12	chr4	184879850	-	CHH	CTT	-14.0324031	5.530534e-22	9.248732e-19
			chr4	184910037	+	CHH	CAC	1.023537	6.240072e-05	9.106554e-03	chr4	184906133	-	CHH	CAC	0.6110290	2.161955e-04	4.278032e-02
			chr4	184910090	+	CHG	CCG	9.699989	4.722483e-19	1.155646e-15	chr4	184908075	-	CHH	CAT	-7.6976945	5.265748e-05	1.636806e-02
			chr4	184910096	+	CHH	CCT	3.735014	8.714330e-05	1.213784e-02	chr4	184922407	-	CG	CGC	-0.4044043	1.978133e-05	7.763139e-03
			chr4	184921740	+	CG	CGC	-15.537868	1.108428e-09	4.410074e-07	chr4	184937727	+	CG	CGG	6.7766107	2.890393e-05	1.035460e-02
			chr4	185016244	+	CHH	CAT	8.592450	1.034977e-05	1.873669e-03	chr4	185029502	-	CHH	CCA	-2.3367286	1.668327e-04	3.633698e-02
			chr4	185176376	-	CHH	CCA	4.275029	1.596628e-06	3.454925e-04	chr4	185077479	+	CHH	CTC	-1.4369215	6.511670e-06	3.184503e-03
			chr4	185205680	+	CHH	CAT	9.217092	1.747709e-04	2.181377e-02	chr4	185077481	+	CHG	CAG	-3.7140871	1.761705e-05	7.118515e-03
			chr4	185320411	-	CHG	CTG	7.034181	1.618022e-05	2.779153e-03	chr4	185333774	-	CHH	CAC	0.5954534	2.215919e-04	4.342784e-02
											chr4	185333790	-	CHG	CTG	1.4124852	1.944294e-05	7.649281e-03
											chr4	185346843	-	CG	CGT	13.5105727	1.285604e-07	9.574851e-05
C1QBP	Q07021	-0.46	chr17	5345924	+	CG	CGG	-7.432307	4.687110e-06	9.174505e-04
			chr17	5347955	-	CG	CGT	-8.224140	1.403907e-09	5.475693e-07
CELF2	A0A0J9YXJ0	-0.49	chr10	10504948	+	CHH	CAT	6.309607	1.910968e-04	2.350431e-02	chr10	10388989	-	CHH	CAC	-1.3041821	9.489187e-06	4.377202e-03	chr10	10504911	+	CHG	CAG	-10.80778	1.176231e-09	7.051913e-06
			chr10	11049565	+	CHG	CTG	6.446956	1.137574e-06	2.544413e-04	chr10	10656570	-	CHH	CAA	-9.0304827	1.031889e-04	2.646847e-02
			chr10	11052008	-	CHH	CCT	14.592354	8.099113e-10	3.294764e-07	chr10	10666868	+	CG	CGT	-0.5180634	1.184510e-05	5.195476e-03
			chr10	11064720	+	CHH	CCC	15.429200	6.268479e-05	9.137490e-03	chr10	10666911	+	CG	CGA	-0.4987971	7.147824e-05	2.035181e-02
			chr10	11092382	+	CHG	CAG	-2.295575	8.646406e-05	1.206012e-02	chr10	10666919	+	CG	CGC	-0.5715836	4.781206e-06	2.481853e-03
			chr10	11092405	+	CHH	CAT	10.062870	1.408684e-05	2.459582e-03	chr10	10666921	+	CG	CGG	-0.5494564	2.463293e-06	1.428401e-03
			chr10	11115367	-	CHH	CTC	3.966362	1.759571e-04	2.194022e-02	chr10	10666928	+	CHH	CAC	-0.4579054	4.707969e-05	1.513024e-02
			chr10	11321404	-	CHH	CAT	14.663191	1.766843e-05	3.003261e-03	chr10	10666941	+	CG	CGC	-0.5003991	2.721562e-05	9.922139e-03
			chr10	11321437	-	CHH	CAC	7.196239	2.033321e-04	2.466942e-02	chr10	10666967	+	CG	CGA	-0.4631120	6.552031e-05	1.921655e-02
											chr10	11051993	+	CHH	CAT	-6.3746812	1.166461e-05	5.130508e-03
											chr10	11052106	+	CHH	CTC	-2.9010829	1.178201e-05	5.174964e-03
											chr10	11152688	+	CHH	CCC	1.5811629	3.853963e-05	1.300797e-02
											chr10	11321474	-	CHH	CCA	-15.7265841	1.096491e-31	3.278111e-28
											chr10	11382283	+	CHH	CTC	-0.5631059	1.942659e-04	3.993718e-02
											chr10	11483214	-	CHH	CTC	0.5521420	2.010990e-04	4.079935e-02
CLIP1	P30622	-0.96																									ENSG00000130779	0.3449572	0.0001311436	0.02735528
STAM	Q92783	-0.62	chr10	18504323	-	CHG	CAG	-0.5068726	0.0003345802	0.03698255
DCTN3	O75935	-0.83																									ENSG00000137100	-0.2989699	0.003422841	0.06711093
NPTX1	Q15818	0.51	chr17	78430687	-	CHH	CCA	8.907742	2.730807e-13	2.230404e-10
			chr17	78443678	+	CHH	CAC	2.495950	4.266847e-04	4.483523e-02
			chr17	78769190	-	CHG	CTG	9.671175	7.856585e-12	4.765098e-09
			chr17	78769576	-	CHG	CTG	10.747589	2.704868e-04	3.113044e-02
			chr17	78775345	-	CHG	CTG	5.015275	8.634437e-05	1.204873e-02
			chr17	78775428	-	CHH	CTT	10.272862	1.494461e-16	2.249867e-13
DEK	P35659	-0.77																									ENSG00000124795	0.3727849	0.002227938	0.05845362
SF1	Q15637-5	0.23																									ENSG00000168066	-0.2710846	0.001988336	0.05673844
AMPD3	Q01432-4	0.47									chr11	10344640	+	CHG	CCG	-9.4546025	4.417156e-06	0.002342767
											chr11	10518866	+	CHH	CAA	0.6454145	1.293194e-04	0.030651849
ELAVL4	A0A0R4J2E6	-0.46									chr1	50641594	+	CG	CGT	-1.11373	0.0001237362	0.02983051
AP1M1	Q9BXS5-2	-1.02									chr19	16335306	+	CHG	CAG	-5.674748	5.905037e-06	0.00292741
CHGA	P10645	-0.25	chr14	93411685	-	CHG	CTG	-1.259544	3.160469e-05	5.016566e-03	chr14	93396645	-	CHH	CTC	-15.6012656	7.675337e-30	2.010186e-26
			chr14	93418307	-	CHH	CAT	8.846782	6.646676e-08	1.872099e-05	chr14	93396745	-	CHH	CCA	-2.0435311	1.914518e-04	3.964153e-02
			chr14	93418384	-	CHG	CCG	4.019421	1.415680e-09	5.514828e-07	chr14	93423421	+	CHG	CTG	1.1228057	1.839734e-05	7.342949e-03
			chr14	93418771	+	CHH	CCC	5.165371	7.174773e-05	1.027195e-02	chr14	93427226	-	CHG	CCG	0.7774131	1.434632e-06	8.958367e-04
			chr14	93426607	+	CG	CGT	-14.191691	1.553296e-04	1.975685e-02	chr14	93449525	+	CHG	CTG	-1.3049730	1.910413e-04	3.957112e-02
			chr14	93449577	+	CHH	CCC	6.462556	1.879061e-04	2.317032e-02	chr14	93449561	+	CHH	CTC	1.7612597	1.649880e-04	3.610681e-02
			chr14	93486402	+	CHH	CCA	8.415389	1.392588e-08	4.496315e-06	chr14	93472294	+	CHH	CAT	-12.4733856	8.534064e-19	1.220974e-15
			chr14	93486406	+	CHH	CTC	18.743116	1.230216e-13	1.076954e-10	chr14	93496454	+	CHH	CTC	-14.5945841	3.031007e-10	2.875840e-07
			chr14	93486433	+	CHG	CTG	6.832934	6.218718e-07	1.453870e-04	chr14	93556325	-	CHH	CCC	-14.5605885	4.922200e-24	9.229897e-21
			chr14	93486478	+	CHG	CTG	5.920135	2.638502e-06	5.448975e-04
			chr14	93536252	+	CHH	CCA	10.291329	8.550087e-05	1.195208e-02
			chr14	93549519	+	CHH	CAC	11.343784	1.514614e-05	2.621427e-03
			chr14	93549666	+	CHG	CTG	9.901571	1.373531e-14	1.406378e-11
			chr14	93551510	+	CHH	CCA	6.724055	3.606764e-09	1.301810e-06
			chr14	93556320	-	CHH	CCT	6.360201	5.677240e-06	1.095692e-03
			chr14	93558720	-	CHH	CTT	12.909392	3.828262e-05	5.932429e-03
			chr14	93558751	-	CHH	CTT	13.845786	2.459964e-04	2.882602e-02
			chr14	93561303	-	CHH	CAC	9.750052	1.061689e-06	2.391265e-04
PCCB	E7EX59	0.32	chr3	136377894	+	CHH	CTC	6.414206	0.0001452436	0.01866128
			chr3	136377909	+	CHH	CAC	-2.487589	0.0001402749	0.01818132
SEC31A	D6REX3	-1.65									chr4	83372756	-	CHG	CAG	1.649076	1.862212e-07	0.00013582
											chr4	83437396	+	CHH	CCC	1.493915	2.752601e-04	0.04927721
SERPINI1	Q99574	-0.7									chr3	167125827	-	CHH	CCT	-1.486396	5.86124e-06	0.002913625
DNPEP	E7ETB3	0.54	chr2	220267770	+	CHG	CTG	2.94580	1.586514e-04	2.011074e-02
			chr2	220267865	+	CHH	CTC	11.48543	1.062531e-24	7.319948e-21
SPR	P35270	0.96	chr2	71776002	-	CHH	CCA	9.588470	7.286822e-20	2.138152e-16	chr2	71773307	-	CHH	CTT	-1.364578	2.778008e-04	0.0494812802
			chr2	71776045	+	CHH	CCT	9.510587	1.428382e-19	3.988163e-16	chr2	71776045	+	CHH	CCT	-6.421926	1.899052e-07	0.0001380304
			chr2	71776058	+	CHH	CTC	7.476367	2.843151e-05	4.579410e-03
			chr2	72363531	+	CHH	CTC	9.079173	1.115227e-05	1.997836e-03
			chr2	72364352	+	CG	CGA	2.010331	3.517366e-04	3.856950e-02
CEP41	Q9BYV8	0.51	chr7	130058195	-	CHG	CTG	8.616758	1.713351e-08	5.424211e-06
MMAB	Q96EY8	-0.44	chr12	110035012	+	CHH	CCT	5.548361	3.401623e-07	8.366158e-05	chr12	110155557	-	CHH	CCC	1.533292	0.0001817683	0.03838897
			chr12	110173328	-	CHH	CCC	12.688648	1.790957e-04	2.227024e-02
			chr12	110173414	-	CHG	CTG	8.666201	2.030456e-08	6.292953e-06
			chr12	110202706	+	CHH	CTC	-7.279832	1.292085e-04	1.694098e-02
			chr12	110206252	+	CHG	CCG	9.457403	4.368608e-10	1.864536e-07
			chr12	110208402	-	CHH	CCT	8.364939	4.320374e-04	4.526263e-02
			chr12	110214179	+	CHG	CTG	14.454927	1.118678e-26	1.143583e-22
CD47	Q08722	0.21	chr3	107393138	-	CHH	CCT	1.615916	5.652304e-06	1.091544e-03
			chr3	107393378	-	CHH	CAC	10.228369	3.453765e-10	1.503311e-07
DYNLL1	P63167	-0.25	chr12	120929535	+	CHH	CCC	8.111242	4.596705e-11	2.384129e-08
ARL6IP5	O75915	-0.91	chr3	69720737	-	CHH	CCA	5.430796	7.565906e-08	2.10597e-05
GNG2	G3V2N0	0.34	chr14	52445945	-	CHH	CAA	2.952085	0.0002885177	0.03283595
OPA1	O60313-2	-0.93									chr3	193549445	+	CHG	CTG	-8.723759	2.062505e-06	0.001217153
											chr3	193700291	+	CHH	CCC	1.120356	3.123194e-05	0.011058603
RPS10	P46783	-0.99	chr6	34464257	+	CHH	CCT	5.097713	1.861922e-06	0.0003976051	chr6	34464315	+	CG	CGG	-0.8271339	5.224298e-05	0.01627913
COPS7B	Q9H9Q2	-0.3																									ENSG00000144524	-0.2047353	0.003313408	0.06641673
RPS3A	P61247	-1.85																									ENSG00000145425	0.2891469	0.004479348	0.07194838
ASMTL	O95671	-0.61																									ENSG00000169093	-0.5172249	0.004338673	0.0712011
KCNAB2	Q13303	0.59	chr1	6049825	+	CHH	CCT	3.856779	3.314491e-06	6.703045e-04	chr1	6136350	-	CHH	CAA	-1.342009	1.536773e-05	0.006374421	chr1	6144957	-	CHH	CCT	-14.030743	2.926787e-35	1.136383e-30
			chr1	6074502	+	CG	CGC	6.823561	2.210096e-06	4.649072e-04	chr1	6207477	-	CHH	CTC	1.636327	2.028921e-04	0.041071096	chr1	6206210	-	CHH	CCC	-2.312625	1.923126e-05	3.402300e-02
			chr1	6109040	+	CHG	CAG	1.585829	2.862105e-05	4.604089e-03	chr1	6225562	-	CHH	CTC	-8.341331	1.778395e-05	0.007156519	chr1	6219863	+	CHH	CCA	1.036588	1.503601e-05	2.864454e-02
			chr1	6164169	-	CHH	CTT	5.906773	1.484635e-06	3.232449e-04
			chr1	6205971	-	CHG	CTG	-7.205791	2.620906e-06	5.416165e-04
			chr1	6205992	-	CHH	CTT	-6.968554	9.545442e-19	2.240715e-15
			chr1	6207361	-	CHH	CTT	7.195264	2.692019e-06	5.539641e-04
			chr1	6207376	-	CHH	CAT	3.434489	1.082349e-05	1.948852e-03
			chr1	6207397	-	CHH	CCT	4.203037	7.533947e-06	1.411898e-03
			chr1	6207436	-	CHG	CTG	5.970368	1.824913e-09	6.917677e-07
			chr1	6224449	+	CHG	CAG	6.112764	2.058364e-15	2.447649e-12
			chr1	6224474	+	CHH	CTC	7.762901	1.351960e-13	1.165818e-10
RPL13	P26373	-1.73	chr16	89622449	+	CHH	CTC	8.635676	8.139677e-07	0.0001870541
			chr16	89622495	+	CHH	CAA	11.023270	2.006017e-05	0.0033511318
			chr16	89623095	+	CHG	CCG	10.845439	5.978912e-07	0.0001402462
			chr16	89623850	+	CHG	CTG	1.933225	9.543199e-06	0.0017440911
PSMD6	Q15008-4	0.2	chr3	63976215	-	CG	CGT	-8.455464	8.424116e-06	1.561178e-03	chr3	64133419	+	CHG	CAG	-4.656746	9.742032e-05	0.02539913
			chr3	64133426	+	CHG	CTG	8.946624	2.388410e-10	1.067547e-07
			chr3	64133431	+	CHG	CTG	9.760074	7.909503e-22	3.298070e-18
			chr3	64133571	-	CHH	CAT	6.450389	2.111731e-04	2.543560e-02
SRCIN1	A0A087X165	0.28																									ENSG00000017373	-0.4729933	0.00362093	0.06798823
DYNC1I2	Q13409	-0.45	chr2	172968075	-	CHG	CAG	6.835502	5.245729e-17	8.503219e-14	chr2	172968076	-	CHH	CCA	-1.402721	7.031199e-05	0.02014645
CASKIN1	Q8WXD9	0.27	chr16	2244722	+	CHH	CCT	8.641548	7.453765e-15	8.048073e-12
LZIC	Q8WZA0-2	0.52									chr1	10404292	+	CHH	CTT	-11.15954	6.484682e-05	0.01908969
RPL3	P39023	-0.92	chr22	39739708	-	CHH	CCT	5.830635	8.950062e-08	2.455661e-05									chr22	39739703	-	CHH	CCT	-7.936376	2.995067e-05	0.04407917
SERPINE2	P07093-3	0.42									chr2	225076859	-	CHH	CCT	-1.2541919	0.0000148948	0.006230079
											chr2	225230247	-	CG	CGT	-0.6775931	0.0001753484	0.037444867
