# Supplementary material for: Hemispheric asymmetry in the human brain and in Parkinson’s disease is linked to divergent epigenetic patterns in neurons
Source: Genome Biol. 2020 Mar 9;21:61. doi: 10.1186/s13059-020-01960-1 (PMC7063821; doi:10.1186/s13059-020-01960-1)
Supplement: Supplementary file 11 — Cis-acting genetic variation influences DNA methylation changes associated with hemispheric asymmetry in PD. [file 13059_2020_1960_MOESM11_ESM.xlsx]

## Sheet: meQTL results
Additional file 11: Cis-acting genetic variation influences DNA methylation changes associated with hemispheric asymmetry in PD
meQTL analysis examining the effects of genotype on DNA methylation
DMC chromosome	DMC chromosome coordinate	SNP chromosome	SNP chromosome coordinate	p-value	FDR	geneInfor
chr1	5969520	chr1	6076819	8.58678e-06	0.000882291	NPHP4
chr1	6225573	chr1	6076819	7.74414e-05	0.00678694	CHD5;KCNAB2;RPL22;RNF207
chr1	6390529	chr1	6076819	3.07776e-31	1.83419e-27	NA
chr1	6410591	chr1	6076819	1.07895e-13	3.13659e-11	GPR153;ACOT7;C1orf211;HES3;ICMT
chr1	44487783	chr1	44902891	0.000117994	0.00976644	SLC6A9
chr1	156222776	chr1	156222218	0.000102939	0.00857991	PAQR6;TMEM79;SMG5
chr1	168559913	chr1	168706052	0.000493832	0.0328826	XCL1;DPT;SLC19A2;ATP1B1;BLZF1;NME7
chr1	204891169	chr1	204955329	6.41538e-05	0.00574924	NA
chr1	204891169	chr1	204955416	0.000400204	0.0278949	NA
chr1	246843675	chr1	246855615	3.32763e-05	0.00317296	SCCPDH;CNST
chr2	3457423	chr2	3143908	0.000511773	0.0338879	ADI1;TRAPPC12;TSSC1
chr2	27137188	chr2	27155862	7.27332e-05	0.00642153	MAPRE3;DPYSL5
chr2	50918852	chr2	51254478	1.91651e-06	0.000209568	NA
chr2	54786209	chr2	55175288	7.31946e-18	3.96548e-15	NA
chr2	127814288	chr2	127809163	0.000305743	0.0222204	BIN1;GYPC
chr3	13120071	chr3	12937672	0.000516915	0.0340393	IQSEC1;NUP210
chr3	52592424	chr3	52515533	3.98438e-07	4.7905e-05	SMIM4;PBRM1;STAB1;NT5DC2
chr3	66462203	chr3	66543201	7.05598e-17	3.11482e-14	LRIG1;SLC25A26
chr3	66469570	chr3	66543201	1.69966e-43	2.02583e-39	LRIG1;SLC25A26
chr3	122715201	chr3	123161322	9.32158e-06	0.000949606	PDIA5;SEMA5B
chr4	2272056	chr4	2069310	0.000129339	0.010487	MXD4;ZFYVE28;LOC402160
chr4	2509196	chr4	2372496	0.000208307	0.0161221	FAM193A;RNF4
chr4	152918512	chr4	152873091	0.000239765	0.0182023	PET112;FBXW7
chr4	152936788	chr4	152873091	0.000701361	0.0442302	PET112;FBXW7
chr4	182878340	chr4	183288628	3.80523e-05	0.00354646	NA
chr5	15093009	chr5	14844798	1.46205e-11	3.16839e-09	FBXL7;ANKH
chr6	13026950	chr6	13429586	0.000189452	0.0148558	TBC1D7;PHACTR1
chr6	38087536	chr6	37709919	0.000445609	0.0301774	ZFAND3;BTBD9
chr6	148792883	chr6	148521502	0.000709713	0.0442883	UST;SAMD5
chr6	158871396	chr6	158734275	2.34129e-08	3.24486e-06	TMEM181;TULP4
chr6	161556554	chr6	161606717	0.000242425	0.0182878	AGPAT4;MAP3K4
chr6	161616766	chr6	161677681	1.30761e-06	0.000144309	AGPAT4;MAP3K4
chr6	164365985	chr6	163998310	3.91277e-07	4.7588e-05	QKI
chr7	731442	chr7	950887	0.000394044	0.0276271	PDGFA;PRKAR1B
chr7	928607	chr7	1032554	5.52729e-06	0.000572867	GET4;ADAP1
chr7	2049485	chr7	2235521	1.52827e-17	7.2862e-15	MAD1L1;ELFN1
chr7	2145534	chr7	2190385	2.2812e-05	0.00222866	NA
chr7	37429186	chr7	37549129	2.19496e-06	0.000233587	NA
chr7	37520340	chr7	37549129	0.000101924	0.00855518	GPR141;ELMO1
chr7	44318459	chr7	44427883	0.000186217	0.0146988	NA
chr7	154649420	chr7	155104949	2.89061e-05	0.00280107	PAXIP1
chr8	4499664	chr8	4738215	1.23149e-10	2.36699e-08	CSMD1
chr8	4848509	chr8	4738215	1.32784e-10	2.47289e-08	CSMD1
chr8	27510856	chr8	27591506	3.8086e-05	0.00354646	NA
chr8	38491793	chr8	38415088	1.18315e-17	6.13127e-15	FGFR1;TACC1
chr8	141347267	chr8	141100784	0.000334582	0.0240234	TRAPPC9;C8orf17
chr8	141697135	chr8	141588225	0.000438674	0.0298774	AGO2;PTK2
chr9	14531487	chr9	14531870	5.5465e-05	0.00504647	NFIB;ZDHHC21
chr9	92048799	chr9	91666616	1.05801e-22	1.05087e-19	GADD45G;SEMA4D
chr9	92238602	chr9	92061903	9.85365e-27	2.63912e-23	NA
chr9	131390029	chr9	131889850	1.39739e-09	2.22073e-07	NA
chr9	132376309	chr9	131889850	3.33268e-11	6.96881e-09	NTMT1;ASB6;PPP2R4;CRAT;IER5L;AK308944;AX747401;BC094873;LOC100506190
chr9	138634099	chr9	138240183	6.88256e-05	0.00612188	KCNT1;CAMSAP1
chr9	138778364	chr9	138904781	1.60517e-05	0.00159434	CAMSAP1;KCNT1
chr9	140059299	chr9	139902712	4.58726e-14	1.36689e-11	LRRC26;GRIN1
chr10	405229	chr10	687569	0.000526286	0.0344659	ZMYND11;DIP2C
chr10	540309	chr10	719562	0.000122168	0.0100145	DIP2C;ZMYND11
chr10	545110	chr10	646219	0.000388773	0.0274188	DIP2C;ZMYND11
chr10	598219	chr10	679195	1.00163e-06	0.000114793	NA
chr10	618800	chr10	687569	4.83172e-12	1.10749e-09	DIP2C;ZMYND11
chr10	666098	chr10	679195	4.07792e-26	6.94354e-23	DIP2C;ZMYND11
chr10	666098	chr10	687569	1.46017e-12	3.41251e-10	DIP2C;ZMYND11
chr10	666098	chr10	719562	8.75595e-09	1.32104e-06	DIP2C;ZMYND11
chr10	667605	chr10	646219	1.30104e-06	0.000144309	DIP2C;ZMYND11
chr10	667605	chr10	687569	1.80252e-07	2.28555e-05	DIP2C;ZMYND11
chr10	887363	chr10	687569	1.2404e-06	0.000140804	NA
chr10	1255108	chr10	1592399	8.29208e-11	1.64722e-08	IDI1;ADARB2
chr10	6221668	chr10	6288869	0.000203548	0.0158568	PFKFB3;RBM17
chr10	6221910	chr10	6275223	3.6675e-13	9.93475e-11	NA
chr10	6269376	chr10	6275223	5.05756e-13	1.33958e-10	PFKFB3;PRKCQ
chr10	6269398	chr10	6275223	1.81255e-15	6.54662e-13	PFKFB3;PRKCQ
chr10	73358266	chr10	73023383	2.91054e-11	6.19478e-09	C10orf105;SLC29A3;CDH23
chr10	88109070	chr10	87746199	1.35338e-08	1.96719e-06	NA
chr10	88153381	chr10	88047504	1.52225e-25	2.01596e-22	NA
chr10	105475296	chr10	105384962	4.50766e-10	8.01893e-08	NA
chr10	123051994	chr10	123351938	5.13536e-09	7.84723e-07	FGFR2;WDR11
chr10	123285596	chr10	123351938	1.78874e-07	2.28555e-05	FGFR2
chr10	123324007	chr10	123269913	0.000810279	0.049782	FGFR2
chr10	123332609	chr10	123269913	0.000451179	0.0303819	FGFR2
chr10	123374143	chr10	123351938	1.39202e-05	0.00139424	NA
chr10	123387930	chr10	123269913	2.31003e-08	3.23921e-06	NA
chr10	123387930	chr10	123495024	8.09483e-08	1.06024e-05	NA
chr10	123388035	chr10	123351938	1.46225e-17	7.26191e-15	FGFR2;ATE1
chr10	126209897	chr10	126246063	0.000353904	0.0252586	LHPP;FAM53B
chr10	126209897	chr10	126352402	3.39251e-10	6.22082e-08	LHPP;FAM53B
chr10	126209897	chr10	126695847	6.11648e-05	0.00552291	LHPP;FAM53B
chr10	126247428	chr10	126330960	9.09882e-17	3.73961e-14	NA
chr10	126279027	chr10	126230654	0.000314658	0.0227298	LHPP;FAM53B
chr10	126310916	chr10	126330960	9.98959e-11	1.9519e-08	FAM53B;LHPP
chr10	133873599	chr10	133921790	0.000223393	0.0171782	NA
chr10	134004017	chr10	134272412	0.000770273	0.0475693	DPYSL4;STK32C
chr10	134465294	chr10	134071848	4.49065e-06	0.000469509	INPP5A;NKX6-2
chr11	1525877	chr11	1566110	3.31515e-05	0.00317296	MOB2;DUSP8
chr11	1562792	chr11	1566110	1.17915e-08	1.7351e-06	MOB2;DUSP8;KRTAP5-AS1;KRTAP5-1
chr11	1562802	chr11	1566110	1.48222e-08	2.1285e-06	MOB2;DUSP8;KRTAP5-AS1;KRTAP5-1
chr11	10500307	chr11	10518917	1.01568e-09	1.65834e-07	AMPD3;MTRNR2L8
chr11	46301408	chr11	45913652	3.85117e-21	3.27872e-18	DGKZ;CREB3L1
chr11	46301408	chr11	45929961	5.12759e-21	3.81973e-18	DGKZ;CREB3L1
chr11	117647062	chr11	117373125	0.000275328	0.020257	NA
chr11	119543854	chr11	119587095	9.74567e-09	1.45198e-06	THY1;PVRL1
chr11	119543858	chr11	119538474	7.72648e-07	8.94097e-05	THY1;PVRL1
chr11	119543858	chr11	119587095	5.07809e-05	0.00465583	THY1;PVRL1
chr11	121443122	chr11	121209003	4.15734e-21	3.30342e-18	NA
chr11	121542339	chr11	121209003	2.10494e-05	0.00207345	NA
chr12	117877646	chr12	118017912	2.92251e-15	1.02451e-12	NOS1;KSR2
chr12	123970547	chr12	124429279	2.0781e-16	7.98997e-14	SNRNP35;RILPL1;MIR3908;TMED2;SETD8
chr12	124482458	chr12	124924775	2.86006e-20	2.00524e-17	ZNF664;NCOR2
chr12	124884069	chr12	124924775	2.70825e-07	3.36246e-05	NA
chr12	124897087	chr12	124924775	3.27739e-16	1.22072e-13	NCOR2;ZNF664
chr12	130434532	chr12	130913749	8.33576e-05	0.00714776	NA
chr12	130494908	chr12	130913749	0.000122671	0.0100145	FZD10;TMEM132D
chr12	130982139	chr12	130973825	8.17115e-17	3.47828e-14	NA
chr12	131156925	chr12	130973031	4.67633e-07	5.4943e-05	RIMBP2;STX2
chr12	131158028	chr12	130913749	0.000166778	0.0132522	RIMBP2;STX2
chr12	131158028	chr12	130973031	1.26981e-05	0.00128261	RIMBP2;STX2
chr12	131170927	chr12	130913749	4.10175e-08	5.55555e-06	RIMBP2;STX2
chr12	131170927	chr12	130973825	7.90427e-05	0.00687672	RIMBP2;STX2
chr12	132515542	chr12	132272225	8.29379e-05	0.00714776	EP400;DDX51
chr13	111891758	chr13	112281996	9.17502e-13	2.23178e-10	NA
chr13	111919194	chr13	112282144	1.32853e-26	2.63912e-23	NA
chr13	111924756	chr13	112352358	3.37864e-15	1.11861e-12	TEX29;ARHGEF7
chr13	111935881	chr13	112352358	0.000155128	0.0124092	TEX29;ARHGEF7
chr13	112627582	chr13	112282144	2.03927e-19	1.15743e-16	SOX1
chr13	112628386	chr13	112282144	3.66884e-10	6.62559e-08	NA
chr14	73192970	chr14	73207843	1.40368e-19	8.36522e-17	NA
chr14	73349364	chr14	73207843	4.70189e-07	5.4943e-05	NA
chr14	77525903	chr14	77600746	6.88662e-10	1.18959e-07	IRF2BPL;ZDHHC22
chr14	94235955	chr14	94196116	0.000557286	0.0362967	NA
chr15	61497086	chr15	61488843	7.69373e-10	1.27363e-07	RORA
chr15	64209969	chr15	63922752	4.88671e-10	8.5654e-08	NA
chr15	81100298	chr15	81164723	0.000410771	0.0281378	NA
chr15	101656060	chr15	102031506	1.31142e-19	8.22673e-17	NA
chr16	1774449	chr16	1385650	0.000252242	0.0187905	MAPK8IP3;NME3;CRAMP1L;IFT140
chr16	1774449	chr16	2080571	0.000256386	0.0189805	MAPK8IP3;NME3;CRAMP1L;IFT140
chr16	56248758	chr16	56353465	1.20756e-19	7.99609e-17	GNAO1;AMFR;CES5A
chr16	56248784	chr16	56353465	5.88299e-13	1.4919e-10	GNAO1;AMFR;CES5A
chr16	56322644	chr16	56387469	4.01921e-07	4.7905e-05	GNAO1;AMFR
chr16	56345909	chr16	56362725	0.000467623	0.0313123	AMFR;GNAO1;LOC283856;DKFZP434H168
chr16	56539632	chr16	56353465	1.12151e-26	2.63912e-23	NA
chr17	8371562	chr17	8374242	1.95644e-06	0.000210079	NDEL1;MYH10
chr17	10027696	chr17	9846786	0.000667158	0.0425233	NA
chr17	77134264	chr17	77362040	1.3041e-16	5.18119e-14	ENGASE;RBFOX3
chr17	77360558	chr17	77415086	2.72024e-08	3.72673e-06	RBFOX3;ENGASE
chr17	77454885	chr17	77415086	4.68957e-26	6.98688e-23	NA
chr17	77541462	chr17	77362040	1.25176e-14	3.92625e-12	ENPP7;RBFOX3
chr17	79355442	chr17	79131974	0.00030221	0.0220984	NA
chr18	13216169	chr18	13527341	1.42401e-13	4.04113e-11	LDLRAD4;RNMT;FAM210A;MIR4526;MIR5190
chr18	13378397	chr18	13527341	3.6758e-07	4.51668e-05	NA
chr18	34839540	chr18	35148294	4.63097e-08	6.20186e-06	TPGS2;CELF4
chr18	35130765	chr18	35148294	1.5076e-09	2.33749e-07	CELF4
chr18	52961764	chr18	52722378	9.02899e-12	1.9929e-09	NA
chr18	74702957	chr18	74724257	0.000230418	0.0176048	NA
chr19	2100539	chr19	1975602	9.13925e-05	0.00778076	MOB3A;IZUMO4
chr19	2100539	chr19	2337920	3.51669e-15	1.13285e-12	MOB3A;IZUMO4
chr19	2676931	chr19	2337920	2.37429e-13	6.58121e-11	GNG7;GADD45B
chr19	7920438	chr19	7900650	2.24592e-08	3.1868e-06	LRRC8E;EVI5L;CAMSAP3
chr19	17226987	chr19	17226963	1.25111e-10	2.36699e-08	USE1;MYO9B
chr19	18567964	chr19	18160358	0.000594866	0.0381194	NA
chr19	30735594	chr19	31137636	3.53892e-11	7.27249e-09	ZNF536;URI1
chr19	30760712	chr19	30911217	3.11147e-15	1.05959e-12	NA
chr19	30780406	chr19	31137636	7.529e-10	1.26392e-07	NA
chr19	30780416	chr19	31137636	1.51008e-09	2.33749e-07	NA
chr19	30860375	chr19	31137636	1.3662e-09	2.2005e-07	NA
chr19	31001886	chr19	30911217	1.94765e-06	0.000210079	NA
chr19	31057161	chr19	30911056	0.000707353	0.0442883	ZNF536
chr19	31058641	chr19	31137636	2.43895e-07	3.05999e-05	ZNF536
chr19	31125571	chr19	30911217	9.26311e-05	0.00783029	NA
chr19	35595835	chr19	35590862	5.3531e-12	1.20384e-09	FXYD3;HPN;FXYD1;FXYD7;FXYD5;LGI4;USF2;SCN1B
chr19	35811866	chr19	35719020	1.90818e-25	2.27436e-22	CD22;MAG;GAPDHS;SBSN
chr20	3778627	chr20	3778433	0.000594645	0.0381194	AP5S1;CDC25B;BC042140;C20orf27
chr20	61807495	chr20	61433141	0.000371032	0.0263234	BHLHE23;BIRC7
chr20	61811964	chr20	62125432	1.42365e-12	3.39371e-10	BHLHE23;BIRC7;HAR1A;HAR1B
chr20	62092113	chr20	62125402	3.52594e-05	0.00333537	CHRNA4;KCNQ2
chr21	43369151	chr21	43650456	1.28081e-06	0.000144019	PRDM15;C2CD2
chr21	43951872	chr21	43650456	4.65547e-11	9.40484e-09	PDE9A;SLC37A1;TFF3
chr21	43975987	chr21	43650456	7.27627e-10	1.23894e-07	PDE9A;SLC37A1
chr21	44385195	chr21	44164758	1.2977e-14	3.96598e-12	NA
chr21	44448154	chr21	44401496	0.000718734	0.0446177	CBS;PKNOX1;U2AF1
chr21	45160531	chr21	44751574	0.000406923	0.0281378	PDXK;CSTB
chr21	45411281	chr21	45584960	5.4876e-13	1.42188e-10	TRAPPC10;AGPAT3
chr21	45547212	chr21	45584960	5.45752e-17	2.50185e-14	C21orf33;PWP2
chr22	48890173	chr22	49317614	4.50391e-05	0.00416141	NA
chr22	48927859	chr22	49317614	0.000251872	0.0187905	FAM19A5
chr22	48936379	chr22	49049004	0.00040999	0.0281378	FAM19A5
chr22	48936379	chr22	49056949	0.000575718	0.0372934	FAM19A5
chr22	48940554	chr22	48940553	6.48567e-22	5.94636e-19	NA
chr22	48957117	chr22	48991385	1.65643e-07	2.14598e-05	FAM19A5
chr22	48977077	chr22	48912480	9.08534e-24	9.84438e-21	NA
chr22	48989948	chr22	49317614	3.83115e-28	1.52211e-24	FAM19A5
chr22	49023188	chr22	48991385	8.46924e-13	2.10302e-10	FAM19A5
chr22	49072228	chr22	48912480	5.3171e-08	7.04162e-06	FAM19A5
chr22	49072228	chr22	49028568	0.000144879	0.0116677	FAM19A5
chr22	49339528	chr22	49046047	0.000690624	0.0437849	FAM19A5
chr22	51139381	chr22	51139380	2.97813e-06	0.000314127	NA

## Sheet: Pathways-pathwayMaps
Additional file 11: Cis-acting genetic variation influences DNA methylation changes associated with hemispheric asymmetry in PD
Pathway maps of genes with genetic variation associated with inter-hemispheric differences in DNA methylation in PD, as determined by MetaCore
#	Maps	Total	p-value	FDR	In Data	Network Objects from Active Data
1	Development_NCAM1-mediated neurite outgrowth, synapse assembly and neuronal survival	75	1.22608e-06	0.000845995	7	FGFR1, BETA-PIX, PKC, NR1, nNOS, FAK1, PKA-reg (cAMP-dependent)
2	Neurophysiological process_Dopamine D2 receptor transactivation of PDGFR in CNS	26	3.63724e-05	0.0125485	4	G-protein alpha-i family, PKC, PP2A regulatory, NR1
3	Fibroblast/ myofibroblast proliferation in asthmatic airways	41	0.000226474	0.0412424	4	FGFR1, PDGF-A, PKC, FGFR2
4	Transport_ACM3 signaling in salivary glands	42	0.000248913	0.0412424	4	G-protein alpha-i family, PKC, nNOS, PKA-reg (cAMP-dependent)
5	Protein folding_Membrane trafficking and signal transduction of G-alpha (i) heterotrimeric G-protein	19	0.000344102	0.0412424	3	ICMT, G-protein alpha-i family, G-protein gamma
6	Transport_Alpha-2 adrenergic receptor regulation of ion channels	47	0.000385689	0.0412424	4	G-protein alpha-o, G-protein alpha-i family, PKC, PKA-reg (cAMP-dependent)
7	Neurophysiological process_ACM regulation of nerve impulse	48	0.000418401	0.0412424	4	G-protein alpha-o, G-protein alpha-i family, PKC, PKA-reg (cAMP-dependent)

## Sheet: Pathways-GOProcess
Additional file 11: Cis-acting genetic variation on the DNA methylation changes involving hemispheric asymmetry in PD
GO biological processes of genes with genetic variation associated with inter-hemispheric differences in DNA methylation in PD, as determined by MetaCore
#	Processes	Total	pValue	Min FDR	In Data	Network Objects from Active Data
1	regulation of molecular function	4367	1.88193e-12	6.36858e-09	82	PAXIP1L, TMEM132D, Na(v) beta 1, MTRNR2L8, ZDHHC21, CBSL, CDC25, Hepsin, BIN1 (Amphiphysin II), RIM-bp2, FZD10, FXYD7, Frizzled, MAPRE3(EB3), G-protein alpha-o, URI, EVI5L, GNG7, CDC25B, RNP24, FGFR1, PDGF-A, DGK, RNF207, IQSEC1, NUDEL, FZD2, Elfn1, G-protein alpha-i family, FLJ32001, GADD45 gamma, FLJ13855, NFIB, BETA-PIX, FXYD5, LRRC26, MyHC, KIAA1543, FBXW7, PKC, TACC1, nAChR alpha, ATP1B1, Ly…
2	neuron differentiation	1592	2.63928e-12	6.36858e-09	45	Na(v) beta 1, ROR-alpha, BHLHB4, FZD10, Frizzled, G-protein alpha-o, CAMSAP1, SOX1, FGFR1, Semaphorin 5B, DGK, NUDEL, FZD2, CHD5, G-protein alpha-i family, Nkx6-2, NFIB, Nanos1, MyHC, KIAA1543, PKC, nAChR alpha, PP2A regulatory, Lgi4, G-protein gamma, NIBP, IFT140, MAG, FGFR2, Nephrocystin-4, Kalirin, MYH10, Cadherin 23, PDE, FAK1, CRMP5, CRMP3, PHACTR1, Thy-1, Nectin-1, ATF/CREB, NF-I, JSAP1, PK…
3	neuron development	1298	1.61412e-11	2.23664e-08	39	Na(v) beta 1, BHLHB4, Frizzled, G-protein alpha-o, CAMSAP1, SOX1, FGFR1, Semaphorin 5B, DGK, NUDEL, FZD2, G-protein alpha-i family, NFIB, Nanos1, MyHC, KIAA1543, PKC, nAChR alpha, Lgi4, G-protein gamma, IFT140, MAG, FGFR2, Nephrocystin-4, Kalirin, MYH10, Cadherin 23, PDE, FAK1, CRMP5, CRMP3, PHACTR1, Thy-1, Nectin-1, ATF/CREB, NF-I, JSAP1, PKC-theta, Gprin1
4	regulation of catalytic activity	3223	1.85383e-11	2.23664e-08	66	TMEM132D, ZDHHC21, CBSL, CDC25, Hepsin, BIN1 (Amphiphysin II), RIM-bp2, FZD10, Frizzled, MAPRE3(EB3), G-protein alpha-o, URI, EVI5L, GNG7, CDC25B, RNP24, FGFR1, PDGF-A, DGK, IQSEC1, NUDEL, Elfn1, G-protein alpha-i family, FLJ32001, GADD45 gamma, FLJ13855, BETA-PIX, MyHC, KIAA1543, FBXW7, PKC, nAChR alpha, ATP1B1, Lymphotactin, DUSP8, TBC1D7, PP2A regulatory, G-protein gamma, CBS, FGFR2, DGK-zeta,…
5	neurogenesis	2565	3.133e-11	2.53505e-08	57	Na(v) beta 1, ROR-alpha, QKI, BHLHB4, BIN1 (Amphiphysin II), FZD10, Frizzled, G-protein alpha-o, CAMSAP1, ZNF536, SOX1, FGFR1, Syntaxin 1B, Semaphorin 5B, DGK, NUDEL, FZD2, CHD5, G-protein alpha-i family, Nkx6-2, NFIB, HES3, BETA-PIX, Nanos1, MyHC, KIAA1543, PKC, TACC1, nAChR alpha, PP2A regulatory, Lgi4, G-protein gamma, NIBP, IFT140, MAG, FGFR2, Nephrocystin-4, Kalirin, MYH10, Cadherin 23, NR1,…
6	generation of neurons	2417	3.15174e-11	2.53505e-08	55	Na(v) beta 1, ROR-alpha, QKI, BHLHB4, BIN1 (Amphiphysin II), FZD10, Frizzled, G-protein alpha-o, CAMSAP1, ZNF536, SOX1, FGFR1, Syntaxin 1B, Semaphorin 5B, DGK, NUDEL, FZD2, CHD5, G-protein alpha-i family, Nkx6-2, NFIB, HES3, Nanos1, MyHC, KIAA1543, PKC, nAChR alpha, PP2A regulatory, Lgi4, G-protein gamma, NIBP, IFT140, MAG, FGFR2, Nephrocystin-4, Kalirin, MYH10, Cadherin 23, NR1, nNOS, PDE, FAK1,…
7	regulation of phosphate metabolic process	2548	7.58068e-11	4.64262e-08	56	TMEM132D, G3PT, CBSL, BS69, CDC25, Hepsin, RIM-bp2, FZD10, Frizzled, MAPRE3(EB3), URI, CDC25B, FGFR1, KSR2, PDGF-A, DGK, Elfn1, G-protein alpha-i family, C18orf1, NUP210, FLJ32001, GADD45 gamma, F263, MyHC, KIAA1543, FBXW7, PKC, nAChR alpha, Lymphotactin, DUSP8, PP2A regulatory, G-protein gamma, PRDM15, CBS, FGFR2, DGK-zeta, Samd5, MEKK4(MAP3K4), Skp2/TrCP/FBXW, PHIP, nNOS, PDE, FAK1, PHACTR1, Th…
8	regulation of phosphorus metabolic process	2549	7.69601e-11	4.64262e-08	56	TMEM132D, G3PT, CBSL, BS69, CDC25, Hepsin, RIM-bp2, FZD10, Frizzled, MAPRE3(EB3), URI, CDC25B, FGFR1, KSR2, PDGF-A, DGK, Elfn1, G-protein alpha-i family, C18orf1, NUP210, FLJ32001, GADD45 gamma, F263, MyHC, KIAA1543, FBXW7, PKC, nAChR alpha, Lymphotactin, DUSP8, PP2A regulatory, G-protein gamma, PRDM15, CBS, FGFR2, DGK-zeta, Samd5, MEKK4(MAP3K4), Skp2/TrCP/FBXW, PHIP, nNOS, PDE, FAK1, PHACTR1, Th…
9	nervous system development	3576	2.2191e-10	1.1408e-07	68	Na(v) beta 1, CBSL, ROR-alpha, QKI, BHLHB4, BIN1 (Amphiphysin II), FZD10, Frizzled, NDPK 7, G-protein alpha-o, CAMSAP1, ZNF536, SOX1, IRF2BPL, RNP24, FGFR1, Syntaxin 1B, Semaphorin 5B, DGK, NUDEL, FZD2, CHD5, G-protein alpha-i family, Nkx6-2, F263, NFIB, HES3, BETA-PIX, Nanos1, MyHC, KIAA1543, PKC, TACC1, nAChR alpha, PP2A regulatory, Phospholemman, Lgi4, G-protein gamma, LIG-1, NIBP, IFT140, Neu…
10	cell development	2549	2.36386e-10	1.1408e-07	55	G3PT, BRUNOL4, Na(v) beta 1, TMEM79, CDC25, QKI, BHLHB4, RILPL1, BIN1 (Amphiphysin II), Frizzled, G-protein alpha-o, CAMSAP1, CDC25B, SOX1, FGFR1, Semaphorin 5B, DGK, BAF180, NUDEL, FZD2, CHD5, G-protein alpha-i family, Nkx6-2, NFIB, Nanos1, MyHC, KIAA1543, PKC, nAChR alpha, PP2A regulatory, Lgi4, G-protein gamma, IFT140, MAG, FGFR2, Nephrocystin-4, BAF180/200, Kalirin, MYH10, Cadherin 23, PDE, F…
11	positive regulation of catalytic activity	1988	3.59325e-10	1.41334e-07	47	CDC25, BIN1 (Amphiphysin II), FZD10, Frizzled, MAPRE3(EB3), G-protein alpha-o, EVI5L, CDC25B, FGFR1, PDGF-A, DGK, IQSEC1, NUDEL, G-protein alpha-i family, GADD45 gamma, BETA-PIX, FBXW7, PKC, nAChR alpha, ATP1B1, Lymphotactin, TBC1D7, PP2A regulatory, G-protein gamma, FGFR2, DGK-zeta, Samd5, Kalirin, MEKK4(MAP3K4), Skp2/TrCP/FBXW, Centaurin alpha 1, NR1, nNOS, PDE, FAK1, Myosin IXb, Thy-1, GADD45 …
12	negative regulation of phosphate metabolic process	839	3.70379e-10	1.41334e-07	29	TMEM132D, BS69, Hepsin, RIM-bp2, URI, PDGF-A, DGK, Elfn1, G-protein alpha-i family, C18orf1, FLJ32001, GADD45 gamma, KIAA1543, PKC, nAChR alpha, DUSP8, PP2A regulatory, PRDM15, nNOS, PDE, PHACTR1, Thy-1, GADD45 beta, PRKAR1B, PTPA, ATF/CREB, Semaphorin 4D, PKA-reg (cAMP-dependent), ZFYVE28
13	negative regulation of phosphorus metabolic process	840	3.80718e-10	1.41334e-07	29	TMEM132D, BS69, Hepsin, RIM-bp2, URI, PDGF-A, DGK, Elfn1, G-protein alpha-i family, C18orf1, FLJ32001, GADD45 gamma, KIAA1543, PKC, nAChR alpha, DUSP8, PP2A regulatory, PRDM15, nNOS, PDE, PHACTR1, Thy-1, GADD45 beta, PRKAR1B, PTPA, ATF/CREB, Semaphorin 4D, PKA-reg (cAMP-dependent), ZFYVE28
14	positive regulation of molecular function	2520	1.38564e-09	4.77651e-07	53	CDC25, BIN1 (Amphiphysin II), FZD10, Frizzled, MAPRE3(EB3), G-protein alpha-o, EVI5L, CDC25B, FGFR1, PDGF-A, DGK, RNF207, IQSEC1, NUDEL, FZD2, G-protein alpha-i family, GADD45 gamma, BETA-PIX, LRRC26, FBXW7, PKC, TACC1, nAChR alpha, ATP1B1, Lymphotactin, AMFR, TBC1D7, PP2A regulatory, G-protein gamma, NIBP, FGFR2, DGK-zeta, Samd5, Kalirin, MEKK4(MAP3K4), Skp2/TrCP/FBXW, Centaurin alpha 1, NR1, nN…
15	negative regulation of phosphatase activity	146	7.2078e-09	2.31899e-06	12	TMEM132D, Hepsin, RIM-bp2, URI, Elfn1, G-protein alpha-i family, FLJ32001, KIAA1543, PP2A regulatory, PHACTR1, PTPA, Semaphorin 4D
16	regulation of hydrolase activity	1835	9.786e-09	2.9517e-06	42	TMEM132D, Hepsin, BIN1 (Amphiphysin II), RIM-bp2, FZD10, Frizzled, G-protein alpha-o, URI, EVI5L, RNP24, FGFR1, DGK, IQSEC1, NUDEL, Elfn1, G-protein alpha-i family, FLJ32001, FLJ13855, BETA-PIX, MyHC, KIAA1543, PKC, ATP1B1, Lymphotactin, TBC1D7, PP2A regulatory, FGFR2, Kalirin, Centaurin alpha 1, NR1, nNOS, PDE, Cystatin B, FAK1, Myosin IXb, PHACTR1, Thy-1, PTPA, ATF/CREB, Semaphorin 4D, Livin, A…
17	negative regulation of dephosphorylation	157	1.63679e-08	4.64656e-06	12	TMEM132D, Hepsin, RIM-bp2, URI, Elfn1, G-protein alpha-i family, FLJ32001, KIAA1543, PP2A regulatory, PHACTR1, PTPA, Semaphorin 4D
18	localization	7385	1.99143e-08	5.33924e-06	104	PAXIP1L, Stabilin-1, G3PT, Na(v) beta 1, ZDHHC21, TMEM79, QKI, RILPL1, Hepsin, BIN1 (Amphiphysin II), U2AF5, FXYD7, Frizzled, MAPRE3(EB3), GlyT1, NDPK 7, OASIS, EVI5L, SOX1, Glycerol-3-phosphate transporter, RNP24, USF2, FGFR1, Epimorphin, Syntaxin 1B, Semaphorin 5B, PDGF-A, SLC29A3, DGK, NUDEL, TMEM1, ICMT, G-protein alpha-i family, SLC25A26, U2AF35, NUP210, LRRC8E, KCNAB2, BETA-PIX, Nanos1, FXY…
19	cell projection organization	1681	2.54426e-08	6.46242e-06	39	Na(v) beta 1, RILPL1, Frizzled, NDPK 7, G-protein alpha-o, CAMSAP1, FGFR1, Epimorphin, Semaphorin 5B, PDGF-A, NUDEL, G-protein alpha-i family, NFIB, BETA-PIX, FXYD5, MyHC, KIAA1543, PKC, nAChR alpha, BRWD2, IFT140, MAG, FGFR2, Nephrocystin-4, Kalirin, MYH10, Cadherin 23, FAK1, CRMP5, Myosin IXb, CRMP3, PHACTR1, Nectin-1, ATF/CREB, NF-I, JSAP1, PKC-theta, PKA-reg (cAMP-dependent), Gprin1
20	plasma membrane bounded cell projection organization	1620	2.97628e-08	7.18177e-06	38	Na(v) beta 1, RILPL1, Frizzled, NDPK 7, G-protein alpha-o, CAMSAP1, FGFR1, Epimorphin, Semaphorin 5B, NUDEL, G-protein alpha-i family, NFIB, BETA-PIX, FXYD5, MyHC, KIAA1543, PKC, nAChR alpha, BRWD2, IFT140, MAG, FGFR2, Nephrocystin-4, Kalirin, MYH10, Cadherin 23, FAK1, CRMP5, Myosin IXb, CRMP3, PHACTR1, Nectin-1, ATF/CREB, NF-I, JSAP1, PKC-theta, PKA-reg (cAMP-dependent), Gprin1
21	regulation of phosphorylation	2293	3.37441e-08	7.7547e-06	47	G3PT, CBSL, BS69, CDC25, FZD10, Frizzled, MAPRE3(EB3), CDC25B, FGFR1, KSR2, PDGF-A, DGK, G-protein alpha-i family, C18orf1, NUP210, GADD45 gamma, F263, MyHC, FBXW7, PKC, nAChR alpha, Lymphotactin, DUSP8, PP2A regulatory, G-protein gamma, PRDM15, CBS, FGFR2, DGK-zeta, Samd5, MEKK4(MAP3K4), Skp2/TrCP/FBXW, PHIP, nNOS, PDE, FAK1, PHACTR1, Thy-1, GADD45 beta, PRKAR1B, ATF/CREB, JSAP1, Mob2 (HCCA2), S…
22	central nervous system neuron development	139	4.58304e-08	1.00535e-05	11	Na(v) beta 1, SOX1, FGFR1, NUDEL, NFIB, Nanos1, PKC, FGFR2, FAK1, ATF/CREB, NF-I
23	negative regulation of hydrolase activity	694	6.02727e-08	1.26468e-05	23	TMEM132D, Hepsin, BIN1 (Amphiphysin II), RIM-bp2, FZD10, Frizzled, URI, RNP24, DGK, Elfn1, G-protein alpha-i family, FLJ32001, FLJ13855, KIAA1543, PKC, PP2A regulatory, nNOS, PDE, Cystatin B, PHACTR1, PTPA, Semaphorin 4D, Livin
24	animal organ morphogenesis	1529	6.66088e-08	1.29785e-05	36	CBSL, BHLHB4, Hepsin, Frizzled, G-protein alpha-o, SOX1, RNP24, FGFR1, Epimorphin, PDGF-A, BAF180, FZD2, G-protein alpha-i family, NFIB, MyHC, PKC, nAChR alpha, PP2A regulatory, G-protein gamma, LIG-1, IFT140, CBS, FGFR2, BAF180/200, Skp2/TrCP/FBXW, Cadherin 23, PDE, FAK1, Thy-1, PRKAR1B, Nectin-1, ATF/CREB, NF-I, SMRT, JSAP1, PKA-reg (cAMP-dependent)
25	positive regulation of phosphorus metabolic process	1674	6.99216e-08	1.29785e-05	38	G3PT, CDC25, FZD10, Frizzled, MAPRE3(EB3), CDC25B, FGFR1, KSR2, PDGF-A, DGK, G-protein alpha-i family, GADD45 gamma, F263, MyHC, FBXW7, PKC, nAChR alpha, Lymphotactin, PP2A regulatory, G-protein gamma, FGFR2, DGK-zeta, Samd5, MEKK4(MAP3K4), Skp2/TrCP/FBXW, PHIP, nNOS, PDE, FAK1, Thy-1, GADD45 beta, PRKAR1B, PTPA, JSAP1, Mob2 (HCCA2), Semaphorin 4D, Livin, PKA-reg (cAMP-dependent)
26	positive regulation of phosphate metabolic process	1674	6.99216e-08	1.29785e-05	38	G3PT, CDC25, FZD10, Frizzled, MAPRE3(EB3), CDC25B, FGFR1, KSR2, PDGF-A, DGK, G-protein alpha-i family, GADD45 gamma, F263, MyHC, FBXW7, PKC, nAChR alpha, Lymphotactin, PP2A regulatory, G-protein gamma, FGFR2, DGK-zeta, Samd5, MEKK4(MAP3K4), Skp2/TrCP/FBXW, PHIP, nNOS, PDE, FAK1, Thy-1, GADD45 beta, PRKAR1B, PTPA, JSAP1, Mob2 (HCCA2), Semaphorin 4D, Livin, PKA-reg (cAMP-dependent)
27	regulation of sodium ion transmembrane transport	87	7.80137e-08	1.39442e-05	9	Na(v) beta 1, FXYD7, FXYD5, PKC, ATP1B1, Phospholemman, nNOS, FXYD3, ATP1beta subunit
28	anatomical structure morphogenesis	3179	8.92066e-08	1.53257e-05	57	PAXIP1L, Na(v) beta 1, CBSL, ROR-alpha, TMEM79, QKI, BHLHB4, RILPL1, Hepsin, Frizzled, G-protein alpha-o, SOX1, RNP24, FGFR1, Epimorphin, Semaphorin 5B, PDGF-A, BAF180, NUDEL, FZD2, G-protein alpha-i family, NFIB, HES3, MyHC, KIAA1543, FBXW7, PKC, nAChR alpha, PP2A regulatory, G-protein gamma, LIG-1, PKNOX1, IFT140, CBS, FGFR2, BAF180/200, Kalirin, Skp2/TrCP/FBXW, MYH10, Cadherin 23, nNOS, PDE, F…
29	negative regulation of molecular function	1692	9.20937e-08	1.53257e-05	38	PAXIP1L, TMEM132D, MTRNR2L8, Hepsin, BIN1 (Amphiphysin II), RIM-bp2, FZD10, Frizzled, URI, RNP24, DGK, Elfn1, G-protein alpha-i family, FLJ32001, GADD45 gamma, FLJ13855, NFIB, KIAA1543, FBXW7, PKC, Lymphotactin, DUSP8, PP2A regulatory, Skp2/TrCP/FBXW, nNOS, PDE, Cystatin B, PHACTR1, Thy-1, GADD45 beta, PRKAR1B, PTPA, ATF/CREB, NF-I, Semaphorin 4D, Livin, PKA-reg (cAMP-dependent), ZFYVE28
30	regulation of protein modification process	2615	1.00097e-07	1.61023e-05	50	PAXIP1L, CBSL, BS69, CDC25, FZD10, Frizzled, MAPRE3(EB3), URI, CDC25B, FGFR1, KSR2, PDGF-A, DGK, Elfn1, G-protein alpha-i family, C18orf1, GADD45 gamma, MyHC, FBXW7, PKC, nAChR alpha, Lymphotactin, DUSP8, TBC1D7, PP2A regulatory, Phospholemman, G-protein gamma, PRDM15, CBS, FGFR2, Samd5, MEKK4(MAP3K4), Skp2/TrCP/FBXW, PHIP, nNOS, PDE, FAK1, PHACTR1, Thy-1, GADD45 beta, PRKAR1B, PTPA, ATF/CREB, SM…
31	central nervous system neuron differentiation	308	1.1239e-07	1.74814e-05	15	Na(v) beta 1, ROR-alpha, Frizzled, SOX1, FGFR1, NUDEL, CHD5, Nkx6-2, NFIB, Nanos1, PKC, FGFR2, FAK1, ATF/CREB, NF-I
32	system development	6610	1.15914e-07	1.74814e-05	94	PAXIP1L, Na(v) beta 1, ZDHHC21, CBSL, ROR-alpha, TMEM79, QKI, BHLHB4, Hepsin, RNF4, BIN1 (Amphiphysin II), FZD10, Frizzled, NDPK 7, G-protein alpha-o, CAMSAP1, ZNF536, SOX1, IRF2BPL, RNP24, USF2, FGFR1, Epimorphin, Syntaxin 1B, Semaphorin 5B, PDGF-A, DGK, BAF180, NUDEL, FZD2, CHD5, ICMT, G-protein alpha-i family, Nkx6-2, KCNAB2, GADD45 gamma, F263, NFIB, HES3, BETA-PIX, Nanos1, MyHC, KIAA1543, FB…
33	brain development	1291	1.25955e-07	1.78937e-05	32	CBSL, ROR-alpha, QKI, Frizzled, NDPK 7, G-protein alpha-o, SOX1, FGFR1, NUDEL, CHD5, G-protein alpha-i family, F263, NFIB, HES3, Nanos1, MyHC, TACC1, PP2A regulatory, Phospholemman, G-protein gamma, NIBP, MAG, CBS, FGFR2, MYH10, NR1, nNOS, PHACTR1, ATF/CREB, NF-I, SMRT, JSAP1
34	locomotory behavior	356	1.26064e-07	1.78937e-05	16	BTBD9, Frizzled, G-protein alpha-o, GNG7, G-protein alpha-i family, PKC, nAChR alpha, Lgi4, G-protein gamma, ANKH, nAChR alpha-4, Kalirin, Cadherin 23, NR1, PDE, Cystatin B
35	head development	1361	1.29882e-07	1.79089e-05	33	CBSL, ROR-alpha, QKI, Frizzled, NDPK 7, G-protein alpha-o, SOX1, FGFR1, NUDEL, CHD5, G-protein alpha-i family, F263, NFIB, HES3, Nanos1, MyHC, TACC1, PP2A regulatory, Phospholemman, G-protein gamma, BRWD2, NIBP, MAG, CBS, FGFR2, MYH10, NR1, nNOS, PHACTR1, ATF/CREB, NF-I, SMRT, JSAP1
36	positive regulation of phosphorylation	1573	1.34195e-07	1.79895e-05	36	G3PT, CDC25, FZD10, Frizzled, MAPRE3(EB3), CDC25B, FGFR1, KSR2, PDGF-A, DGK, G-protein alpha-i family, GADD45 gamma, F263, MyHC, FBXW7, PKC, nAChR alpha, Lymphotactin, G-protein gamma, FGFR2, DGK-zeta, Samd5, MEKK4(MAP3K4), Skp2/TrCP/FBXW, PHIP, nNOS, PDE, FAK1, Thy-1, GADD45 beta, PRKAR1B, JSAP1, Mob2 (HCCA2), Semaphorin 4D, Livin, PKA-reg (cAMP-dependent)
37	cell differentiation	5468	1.39269e-07	1.81652e-05	82	PAXIP1L, G3PT, BRUNOL4, Na(v) beta 1, ROR-alpha, TMEM79, CDC25, QKI, BHLHB4, RILPL1, BIN1 (Amphiphysin II), FZD10, Frizzled, G-protein alpha-o, OASIS, eIF2C2 (Argonaute-2), CAMSAP1, ZNF536, CDC25B, SOX1, FGFR1, Epimorphin, Syntaxin 1B, Semaphorin 5B, DGK, BAF180, NUDEL, FZD2, CHD5, G-protein alpha-i family, Nkx6-2, KCNAB2, GADD45 gamma, NFIB, HES3, BETA-PIX, Nanos1, MyHC, KIAA1543, FBXW7, PKC, TA…
38	negative regulation of catalytic activity	1169	1.56057e-07	1.97678e-05	30	TMEM132D, Hepsin, BIN1 (Amphiphysin II), RIM-bp2, FZD10, Frizzled, URI, RNP24, DGK, Elfn1, G-protein alpha-i family, FLJ32001, GADD45 gamma, FLJ13855, KIAA1543, PKC, DUSP8, PP2A regulatory, nNOS, PDE, Cystatin B, PHACTR1, Thy-1, GADD45 beta, PRKAR1B, PTPA, Semaphorin 4D, Livin, PKA-reg (cAMP-dependent), ZFYVE28
39	cellular developmental process	5580	1.59748e-07	1.97678e-05	83	PAXIP1L, G3PT, BRUNOL4, Na(v) beta 1, ROR-alpha, TMEM79, CDC25, QKI, BHLHB4, RILPL1, BIN1 (Amphiphysin II), FZD10, Frizzled, G-protein alpha-o, OASIS, eIF2C2 (Argonaute-2), CAMSAP1, ZNF536, CDC25B, SOX1, FGFR1, Epimorphin, Syntaxin 1B, Semaphorin 5B, DGK, BAF180, NUDEL, FZD2, CHD5, G-protein alpha-i family, Nkx6-2, KCNAB2, GADD45 gamma, NFIB, HES3, BETA-PIX, Nanos1, MyHC, KIAA1543, FBXW7, PKC, TA…
40	positive regulation of protein modification process	1808	1.73162e-07	2.0892e-05	39	PAXIP1L, CDC25, FZD10, Frizzled, MAPRE3(EB3), CDC25B, FGFR1, KSR2, PDGF-A, DGK, G-protein alpha-i family, GADD45 gamma, MyHC, FBXW7, PKC, nAChR alpha, Lymphotactin, TBC1D7, PP2A regulatory, G-protein gamma, FGFR2, Samd5, MEKK4(MAP3K4), Skp2/TrCP/FBXW, PHIP, nNOS, PDE, FAK1, Thy-1, GADD45 beta, PRKAR1B, PTPA, ATF/CREB, SMRT, JSAP1, Mob2 (HCCA2), Semaphorin 4D, Livin, PKA-reg (cAMP-dependent)
41	neuron projection development	1052	2.02689e-07	2.3858e-05	28	Na(v) beta 1, Frizzled, G-protein alpha-o, CAMSAP1, FGFR1, Semaphorin 5B, NUDEL, G-protein alpha-i family, NFIB, MyHC, KIAA1543, PKC, nAChR alpha, MAG, FGFR2, Kalirin, MYH10, Cadherin 23, FAK1, CRMP5, CRMP3, PHACTR1, Nectin-1, ATF/CREB, NF-I, JSAP1, PKC-theta, Gprin1
42	positive regulation of protein kinase activity	744	2.08163e-07	2.39189e-05	23	CDC25, FZD10, Frizzled, MAPRE3(EB3), CDC25B, FGFR1, PDGF-A, DGK, GADD45 gamma, FBXW7, PKC, nAChR alpha, G-protein gamma, Samd5, MEKK4(MAP3K4), Skp2/TrCP/FBXW, PDE, FAK1, GADD45 beta, PRKAR1B, JSAP1, Livin, PKA-reg (cAMP-dependent)
43	regulation of cation transmembrane transport	532	2.93525e-07	3.25304e-05	19	Na(v) beta 1, BIN1 (Amphiphysin II), FXYD7, RNF207, KCNAB2, FXYD5, LRRC26, PKC, nAChR alpha, ATP1B1, Lymphotactin, Phospholemman, nAChR alpha-4, NR1, nNOS, PDE, Thy-1, FXYD3, ATP1beta subunit
44	regulation of sodium ion transmembrane transporter activity	74	2.96589e-07	3.25304e-05	8	Na(v) beta 1, FXYD7, FXYD5, PKC, ATP1B1, Phospholemman, FXYD3, ATP1beta subunit
45	anatomical structure development	7964	3.06992e-07	3.29231e-05	106	PAXIP1L, G3PT, BRUNOL4, Na(v) beta 1, ZDHHC21, CBSL, ROR-alpha, TMEM79, CDC25, QKI, BHLHB4, RILPL1, Hepsin, RNF4, BIN1 (Amphiphysin II), FZD10, Frizzled, NDPK 7, G-protein alpha-o, OASIS, eIF2C2 (Argonaute-2), CAMSAP1, ZNF536, CDC25B, SOX1, IRF2BPL, RNP24, USF2, FGFR1, Epimorphin, Syntaxin 1B, Semaphorin 5B, PDGF-A, DGK, BAF180, NUDEL, FZD2, CHD5, ICMT, G-protein alpha-i family, Nkx6-2, KCNAB2, G…
46	multicellular organism development	7456	3.24656e-07	3.38061e-05	101	PAXIP1L, BRUNOL4, Na(v) beta 1, ZDHHC21, CBSL, ROR-alpha, TMEM79, QKI, BHLHB4, Hepsin, RNF4, BIN1 (Amphiphysin II), FZD10, Frizzled, NDPK 7, G-protein alpha-o, OASIS, eIF2C2 (Argonaute-2), CAMSAP1, ZNF536, SOX1, IRF2BPL, RNP24, USF2, FGFR1, Epimorphin, Syntaxin 1B, Semaphorin 5B, PDGF-A, DGK, BAF180, NUDEL, FZD2, CHD5, ICMT, G-protein alpha-i family, Nkx6-2, KCNAB2, GADD45 gamma, F263, NFIB, HES3…
47	regulation of protein phosphorylation	2082	3.29235e-07	3.38061e-05	42	CBSL, BS69, CDC25, FZD10, Frizzled, MAPRE3(EB3), CDC25B, FGFR1, KSR2, PDGF-A, DGK, G-protein alpha-i family, C18orf1, GADD45 gamma, MyHC, FBXW7, PKC, nAChR alpha, Lymphotactin, DUSP8, PP2A regulatory, G-protein gamma, PRDM15, CBS, FGFR2, Samd5, MEKK4(MAP3K4), Skp2/TrCP/FBXW, PHIP, nNOS, PDE, FAK1, Thy-1, GADD45 beta, PRKAR1B, ATF/CREB, JSAP1, Mob2 (HCCA2), Semaphorin 4D, Livin, PKA-reg (cAMP-depe…
48	positive regulation of kinase activity	826	3.4309e-07	3.44948e-05	24	CDC25, FZD10, Frizzled, MAPRE3(EB3), CDC25B, FGFR1, PDGF-A, DGK, GADD45 gamma, FBXW7, PKC, nAChR alpha, G-protein gamma, DGK-zeta, Samd5, MEKK4(MAP3K4), Skp2/TrCP/FBXW, PDE, FAK1, GADD45 beta, PRKAR1B, JSAP1, Livin, PKA-reg (cAMP-dependent)
49	regulation of signaling	4926	3.65779e-07	3.54849e-05	75	BRUNOL4, MTRNR2L8, CBSL, BS69, ROR-alpha, FZD10, FXYD7, Frizzled, GlyT1, OASIS, URI, GNG7, ZNF536, FGFR1, KSR2, Syntaxin 1B, CD22, PDGF-A, DGK, RNF207, IQSEC1, FZD2, CHD5, ICMT, G-protein alpha-i family, C18orf1, GADD45 gamma, BETA-PIX, MyHC, FBXW7, PKC, nAChR alpha, ATP1B1, Lymphotactin, DUSP8, TBC1D7, PP2A regulatory, Phospholemman, G-protein gamma, PRDM15, BRWD2, FAM19A5, IFT140, CBS, FGFR2, N…
50	establishment of localization	5975	3.67643e-07	3.54849e-05	86	Stabilin-1, Na(v) beta 1, ZDHHC21, TMEM79, QKI, RILPL1, Hepsin, BIN1 (Amphiphysin II), U2AF5, FXYD7, Frizzled, GlyT1, NDPK 7, OASIS, EVI5L, Glycerol-3-phosphate transporter, RNP24, USF2, FGFR1, Epimorphin, Syntaxin 1B, PDGF-A, SLC29A3, DGK, NUDEL, TMEM1, ICMT, G-protein alpha-i family, SLC25A26, U2AF35, NUP210, LRRC8E, KCNAB2, FXYD5, LRRC26, SLC19A2, MyHC, KIAA1543, Golgin-45 (BLZF1), KCNT1, PKC,…
51	vasculogenesis	137	4.04112e-07	3.82401e-05	10	PAXIP1L, QKI, Frizzled, FGFR1, BAF180, FBXW7, FGFR2, BAF180/200, Skp2/TrCP/FBXW, FAK1
52	regulation of cellular component organization	3500	4.18434e-07	3.88339e-05	59	PAXIP1L, BTBD9, Na(v) beta 1, CDC25, QKI, Hepsin, RNF4, BIN1 (Amphiphysin II), FZD10, Frizzled, MAPRE3(EB3), URI, EVI5L, CAMSAP1, FGFR1, Syntaxin 1B, CD22, Semaphorin 5B, PDGF-A, DGK, IQSEC1, NUDEL, G-protein alpha-i family, C18orf1, BETA-PIX, Nanos1, MyHC, KIAA1543, Golgin-45 (BLZF1), FBXW7, PKC, nAChR alpha, TBC1D7, Ttc15, PP2A regulatory, G-protein gamma, IFT140, MAG, FGFR2, Nephrocystin-4, Ka…
53	regulation of dephosphorylation	301	5.23633e-07	4.72858e-05	14	TMEM132D, Hepsin, RIM-bp2, URI, Elfn1, G-protein alpha-i family, FLJ32001, KIAA1543, PKC, PP2A regulatory, PHACTR1, PTPA, Semaphorin 4D, EST1B
54	central nervous system development	1665	5.29099e-07	4.72858e-05	36	Na(v) beta 1, CBSL, ROR-alpha, QKI, Frizzled, NDPK 7, G-protein alpha-o, SOX1, FGFR1, NUDEL, CHD5, G-protein alpha-i family, Nkx6-2, F263, NFIB, HES3, Nanos1, MyHC, PKC, TACC1, PP2A regulatory, Phospholemman, G-protein gamma, NIBP, MAG, CBS, FGFR2, MYH10, NR1, nNOS, FAK1, PHACTR1, ATF/CREB, NF-I, SMRT, JSAP1
55	regulation of kinase activity	1243	5.71397e-07	5.01375e-05	30	CBSL, CDC25, FZD10, Frizzled, MAPRE3(EB3), CDC25B, FGFR1, PDGF-A, DGK, GADD45 gamma, FBXW7, PKC, nAChR alpha, DUSP8, PP2A regulatory, G-protein gamma, CBS, DGK-zeta, Samd5, MEKK4(MAP3K4), Skp2/TrCP/FBXW, PDE, FAK1, Thy-1, GADD45 beta, PRKAR1B, JSAP1, Livin, PKA-reg (cAMP-dependent), ZFYVE28
56	regulation of protein kinase activity	1110	5.94922e-07	5.12696e-05	28	CBSL, CDC25, FZD10, Frizzled, MAPRE3(EB3), CDC25B, FGFR1, PDGF-A, DGK, GADD45 gamma, FBXW7, PKC, nAChR alpha, DUSP8, G-protein gamma, CBS, Samd5, MEKK4(MAP3K4), Skp2/TrCP/FBXW, PDE, FAK1, Thy-1, GADD45 beta, PRKAR1B, JSAP1, Livin, PKA-reg (cAMP-dependent), ZFYVE28
57	regulation of anatomical structure morphogenesis	1607	6.59498e-07	5.58375e-05	35	Stabilin-1, BHLHB4, Hepsin, Frizzled, OASIS, eIF2C2 (Argonaute-2), CAMSAP1, FGFR1, Semaphorin 5B, PDGF-A, RNF207, NUDEL, FZD2, NFIB, BETA-PIX, MyHC, FBXW7, PKC, nAChR alpha, PP2A regulatory, G-protein gamma, MAG, FGFR2, Kalirin, Skp2/TrCP/FBXW, MYH10, NR1, PHIP, PDE, FAK1, Thy-1, ATF/CREB, NF-I, Uronyl-2-sulfotransferase, Semaphorin 4D
58	regulation of cellular protein metabolic process	3655	7.96049e-07	6.62368e-05	60	PAXIP1L, BRUNOL4, CBSL, BS69, CDC25, QKI, Hepsin, BIN1 (Amphiphysin II), FZD10, Frizzled, MAPRE3(EB3), URI, eIF2C2 (Argonaute-2), CDC25B, FGFR1, KSR2, PDGF-A, DGK, Elfn1, G-protein alpha-i family, C18orf1, GADD45 gamma, FLJ13855, Nanos1, MyHC, FBXW7, PKC, nAChR alpha, Lymphotactin, DUSP8, TBC1D7, PP2A regulatory, Phospholemman, G-protein gamma, PRDM15, CBS, FGFR2, Samd5, RPL22, MEKK4(MAP3K4), Skp…
59	regulation of protein serine/threonine kinase activity	747	8.73513e-07	7.14504e-05	22	CBSL, CDC25, FZD10, Frizzled, MAPRE3(EB3), FGFR1, PDGF-A, GADD45 gamma, PKC, nAChR alpha, DUSP8, G-protein gamma, CBS, Samd5, MEKK4(MAP3K4), PDE, Thy-1, GADD45 beta, PRKAR1B, JSAP1, Livin, PKA-reg (cAMP-dependent)
60	positive regulation of protein phosphorylation	1485	9.27614e-07	7.46111e-05	33	CDC25, FZD10, Frizzled, MAPRE3(EB3), CDC25B, FGFR1, KSR2, PDGF-A, DGK, G-protein alpha-i family, GADD45 gamma, MyHC, FBXW7, PKC, nAChR alpha, Lymphotactin, G-protein gamma, FGFR2, Samd5, MEKK4(MAP3K4), Skp2/TrCP/FBXW, PHIP, nNOS, PDE, FAK1, Thy-1, GADD45 beta, PRKAR1B, JSAP1, Mob2 (HCCA2), Semaphorin 4D, Livin, PKA-reg (cAMP-dependent)
61	negative regulation of protein modification process	875	9.55396e-07	7.55859e-05	24	BS69, URI, DGK, Elfn1, G-protein alpha-i family, C18orf1, GADD45 gamma, PKC, nAChR alpha, DUSP8, PP2A regulatory, Phospholemman, PRDM15, nNOS, PDE, PHACTR1, Thy-1, GADD45 beta, PRKAR1B, PTPA, ATF/CREB, Semaphorin 4D, PKA-reg (cAMP-dependent), ZFYVE28
62	regulation of heart contraction	365	9.74988e-07	7.58918e-05	15	Na(v) beta 1, BIN1 (Amphiphysin II), FXYD7, G-protein alpha-o, RNF207, G-protein alpha-i family, MyHC, PKC, nAChR alpha, ATP1B1, Phospholemman, nNOS, PDE, FXYD3, ATP1beta subunit
63	regulation of metal ion transport	637	1.06522e-06	8.1599e-05	20	Na(v) beta 1, BIN1 (Amphiphysin II), FXYD7, G-protein alpha-o, RNF207, G-protein alpha-i family, KCNAB2, FXYD5, LRRC26, PKC, ATP1B1, Lymphotactin, Phospholemman, NR1, nNOS, PDE, Thy-1, ATF/CREB, FXYD3, ATP1beta subunit
64	positive regulation of transferase activity	949	1.16068e-06	8.75229e-05	25	CDC25, FZD10, Frizzled, MAPRE3(EB3), CDC25B, FGFR1, PDGF-A, DGK, GADD45 gamma, FBXW7, PKC, nAChR alpha, G-protein gamma, DGK-zeta, Samd5, MEKK4(MAP3K4), Skp2/TrCP/FBXW, PDE, FAK1, GADD45 beta, PRKAR1B, JSAP1, PKC-theta, Livin, PKA-reg (cAMP-dependent)
65	sensory organ morphogenesis	422	1.21304e-06	9.00637e-05	16	BHLHB4, Hepsin, Frizzled, SOX1, FGFR1, FZD2, PKC, nAChR alpha, PP2A regulatory, G-protein gamma, LIG-1, FGFR2, Cadherin 23, PDE, Thy-1, Nectin-1
66	regulation of cardiac conduction	89	1.24095e-06	9.074e-05	8	FXYD7, RNF207, ATP1B1, Phospholemman, nNOS, PDE, FXYD3, ATP1beta subunit
67	animal organ development	5083	1.29471e-06	9.26523e-05	75	PAXIP1L, ZDHHC21, CBSL, ROR-alpha, TMEM79, QKI, BHLHB4, Hepsin, RNF4, Frizzled, NDPK 7, G-protein alpha-o, SOX1, RNP24, USF2, FGFR1, Epimorphin, Semaphorin 5B, PDGF-A, BAF180, NUDEL, FZD2, CHD5, ICMT, G-protein alpha-i family, Nkx6-2, KCNAB2, GADD45 gamma, F263, NFIB, HES3, BETA-PIX, Nanos1, MyHC, FBXW7, PKC, TACC1, nAChR alpha, KRTAP5-1, PP2A regulatory, Phospholemman, G-protein gamma, LIG-1, BR…
68	locomotion	1882	1.3055e-06	9.26523e-05	38	PAXIP1L, G3PT, Na(v) beta 1, Frizzled, SOX1, FGFR1, Semaphorin 5B, PDGF-A, DGK, NUDEL, NFIB, BETA-PIX, Nanos1, MyHC, PKC, nAChR alpha, ATP1B1, Lymphotactin, MAG, Glycophorin C, Nephrocystin-4, DGK-zeta, ELMO1, Kalirin, MYH10, PDE, FAK1, CRMP5, Myosin IXb, CRMP3, PHACTR1, Nectin-1, ATF/CREB, NF-I, JSAP1, PKC-theta, Semaphorin 4D, ATP1beta subunit
69	regulation of GTPase activity	657	1.7089e-06	0.000119524	20	BIN1 (Amphiphysin II), FZD10, Frizzled, G-protein alpha-o, EVI5L, RNP24, DGK, IQSEC1, NUDEL, G-protein alpha-i family, BETA-PIX, Lymphotactin, TBC1D7, Kalirin, Centaurin alpha 1, PDE, FAK1, Myosin IXb, Thy-1, Semaphorin 4D
70	regulation of intracellular signal transduction	2549	1.87716e-06	0.000129417	46	CBSL, BS69, ROR-alpha, FZD10, Frizzled, OASIS, URI, FGFR1, KSR2, CD22, PDGF-A, DGK, IQSEC1, CHD5, ICMT, G-protein alpha-i family, GADD45 gamma, BETA-PIX, MyHC, FBXW7, PKC, nAChR alpha, Lymphotactin, DUSP8, TBC1D7, PP2A regulatory, G-protein gamma, PRDM15, CBS, FGFR2, DGK-zeta, Samd5, Kalirin, MEKK4(MAP3K4), Skp2/TrCP/FBXW, nNOS, PDE, FAK1, SET8, Myosin IXb, GADD45 beta, ATF/CREB, JSAP1, PKC-theta…
71	transport	5808	1.92394e-06	0.000130427	82	Stabilin-1, Na(v) beta 1, ZDHHC21, TMEM79, QKI, RILPL1, Hepsin, BIN1 (Amphiphysin II), U2AF5, FXYD7, Frizzled, GlyT1, NDPK 7, OASIS, EVI5L, Glycerol-3-phosphate transporter, RNP24, USF2, FGFR1, Epimorphin, Syntaxin 1B, PDGF-A, SLC29A3, DGK, NUDEL, TMEM1, ICMT, G-protein alpha-i family, SLC25A26, U2AF35, NUP210, LRRC8E, KCNAB2, FXYD5, LRRC26, SLC19A2, MyHC, KIAA1543, Golgin-45 (BLZF1), KCNT1, PKC,…
72	positive regulation of nitrogen compound metabolic process	4296	1.94586e-06	0.000130427	66	PAXIP1L, CHD6, G3PT, BRUNOL4, ROR-alpha, CDC25, QKI, BHLHB4, Hepsin, RNF4, FZD10, Frizzled, MAPRE3(EB3), OASIS, eIF2C2 (Argonaute-2), CDC25B, SOX1, IRF2BPL, USF2, FGFR1, KSR2, PDGF-A, DGK, BAF180, FZD2, G-protein alpha-i family, Nkx6-2, GADD45 gamma, F263, NFIB, HES3, Nanos1, MyHC, FBXW7, PKC, TACC1, nAChR alpha, Lymphotactin, TBC1D7, PP2A regulatory, G-protein gamma, PRDM15, PKNOX1, FGFR2, BAF18…
73	cell morphogenesis involved in neuron differentiation	667	2.14887e-06	0.000141894	20	Na(v) beta 1, Frizzled, Semaphorin 5B, NUDEL, NFIB, MyHC, PKC, nAChR alpha, FGFR2, Kalirin, MYH10, Cadherin 23, FAK1, CRMP5, PHACTR1, Nectin-1, ATF/CREB, NF-I, JSAP1, PKC-theta
74	plasma membrane bounded cell projection morphogenesis	728	2.17575e-06	0.000141894	21	Na(v) beta 1, Frizzled, Semaphorin 5B, NUDEL, NFIB, MyHC, PKC, nAChR alpha, FGFR2, Kalirin, MYH10, FAK1, CRMP5, Myosin IXb, CRMP3, PHACTR1, Nectin-1, ATF/CREB, NF-I, JSAP1, PKC-theta
75	regulation of ion transmembrane transporter activity	391	2.28228e-06	0.000146857	15	Na(v) beta 1, FXYD7, RNF207, FXYD5, LRRC26, PKC, nAChR alpha, ATP1B1, Phospholemman, nAChR alpha-4, NR1, nNOS, PDE, FXYD3, ATP1beta subunit
76	regulation of phosphatase activity	250	2.49937e-06	0.00015871	12	TMEM132D, Hepsin, RIM-bp2, URI, Elfn1, G-protein alpha-i family, FLJ32001, KIAA1543, PP2A regulatory, PHACTR1, PTPA, Semaphorin 4D
77	cell projection morphogenesis	736	2.58091e-06	0.00016176	21	Na(v) beta 1, Frizzled, Semaphorin 5B, NUDEL, NFIB, MyHC, PKC, nAChR alpha, FGFR2, Kalirin, MYH10, FAK1, CRMP5, Myosin IXb, CRMP3, PHACTR1, Nectin-1, ATF/CREB, NF-I, JSAP1, PKC-theta
78	regulation of protein metabolic process	3880	2.67414e-06	0.000164553	61	PAXIP1L, BRUNOL4, CBSL, BS69, CDC25, QKI, Hepsin, BIN1 (Amphiphysin II), FZD10, Frizzled, MAPRE3(EB3), URI, eIF2C2 (Argonaute-2), CDC25B, FGFR1, KSR2, PDGF-A, DGK, Elfn1, G-protein alpha-i family, C18orf1, GADD45 gamma, FLJ13855, Nanos1, MyHC, FBXW7, PKC, nAChR alpha, Lymphotactin, DUSP8, TBC1D7, PP2A regulatory, Phospholemman, G-protein gamma, PRDM15, CBS, FGFR2, Samd5, RPL22, MEKK4(MAP3K4), Skp…
79	regulation of transferase activity	1413	2.69368e-06	0.000164553	31	CBSL, CDC25, FZD10, Frizzled, MAPRE3(EB3), CDC25B, FGFR1, PDGF-A, DGK, GADD45 gamma, FBXW7, PKC, nAChR alpha, DUSP8, PP2A regulatory, G-protein gamma, CBS, DGK-zeta, Samd5, MEKK4(MAP3K4), Skp2/TrCP/FBXW, PDE, FAK1, Thy-1, GADD45 beta, PRKAR1B, JSAP1, PKC-theta, Livin, PKA-reg (cAMP-dependent), ZFYVE28
80	Wnt signaling pathway, calcium modulating pathway	70	2.83983e-06	0.000171313	7	Frizzled, G-protein alpha-o, eIF2C2 (Argonaute-2), FZD2, G-protein alpha-i family, G-protein gamma, PDE
81	regulation of sodium ion transport	133	2.91627e-06	0.000173752	9	Na(v) beta 1, FXYD7, FXYD5, PKC, ATP1B1, Phospholemman, nNOS, FXYD3, ATP1beta subunit
82	regulation of MAP kinase activity	508	3.04315e-06	0.0001791	17	CBSL, FZD10, Frizzled, FGFR1, PDGF-A, GADD45 gamma, PKC, nAChR alpha, DUSP8, G-protein gamma, CBS, Samd5, MEKK4(MAP3K4), PDE, GADD45 beta, JSAP1, Livin
83	regulation of MAPK cascade	1144	3.36759e-06	0.000195807	27	CBSL, BS69, FZD10, Frizzled, FGFR1, KSR2, PDGF-A, G-protein alpha-i family, GADD45 gamma, MyHC, FBXW7, PKC, nAChR alpha, Lymphotactin, DUSP8, G-protein gamma, PRDM15, CBS, FGFR2, Samd5, MEKK4(MAP3K4), Skp2/TrCP/FBXW, PDE, GADD45 beta, ATF/CREB, JSAP1, Livin
84	negative regulation of cellular protein metabolic process	1507	3.61483e-06	0.000207681	32	BRUNOL4, BS69, QKI, BIN1 (Amphiphysin II), URI, eIF2C2 (Argonaute-2), DGK, Elfn1, G-protein alpha-i family, C18orf1, GADD45 gamma, FLJ13855, Nanos1, PKC, nAChR alpha, DUSP8, PP2A regulatory, Phospholemman, PRDM15, nNOS, PDE, Cystatin B, PHACTR1, Thy-1, GADD45 beta, PRKAR1B, PTPA, ATF/CREB, Semaphorin 4D, Livin, PKA-reg (cAMP-dependent), ZFYVE28
85	regulation of blood circulation	463	3.99428e-06	0.000226781	16	Na(v) beta 1, BIN1 (Amphiphysin II), FXYD7, G-protein alpha-o, RNF207, G-protein alpha-i family, MyHC, PKC, nAChR alpha, ATP1B1, Phospholemman, nNOS, PDE, FXYD3, PKC-theta, ATP1beta subunit
86	regulation of transmembrane transporter activity	410	4.06576e-06	0.000228155	15	Na(v) beta 1, FXYD7, RNF207, FXYD5, LRRC26, PKC, nAChR alpha, ATP1B1, Phospholemman, nAChR alpha-4, NR1, nNOS, PDE, FXYD3, ATP1beta subunit
87	regulation of ion transmembrane transport	706	5.02966e-06	0.000279002	20	Na(v) beta 1, BIN1 (Amphiphysin II), FXYD7, RNF207, KCNAB2, FXYD5, LRRC26, PKC, nAChR alpha, ATP1B1, Lymphotactin, Phospholemman, nAChR alpha-4, NR1, KCNQ2, nNOS, PDE, Thy-1, FXYD3, ATP1beta subunit
88	positive regulation of cellular metabolic process	4524	5.72785e-06	0.000314121	67	PAXIP1L, CHD6, G3PT, BRUNOL4, ROR-alpha, CDC25, QKI, BHLHB4, Hepsin, RNF4, FZD10, Frizzled, MAPRE3(EB3), OASIS, eIF2C2 (Argonaute-2), CDC25B, SOX1, IRF2BPL, USF2, FGFR1, KSR2, PDGF-A, DGK, BAF180, FZD2, G-protein alpha-i family, Nkx6-2, GADD45 gamma, F263, NFIB, HES3, Nanos1, MyHC, FBXW7, PKC, TACC1, nAChR alpha, Lymphotactin, TBC1D7, PP2A regulatory, G-protein gamma, PRDM15, PKNOX1, FGFR2, DGK-z…
89	cell part morphogenesis	776	5.83998e-06	0.000316671	21	Na(v) beta 1, Frizzled, Semaphorin 5B, NUDEL, NFIB, MyHC, PKC, nAChR alpha, FGFR2, Kalirin, MYH10, FAK1, CRMP5, Myosin IXb, CRMP3, PHACTR1, Nectin-1, ATF/CREB, NF-I, JSAP1, PKC-theta
90	photoreceptor cell differentiation	110	6.14424e-06	0.000329468	8	BHLHB4, PKC, PP2A regulatory, G-protein gamma, IFT140, Nephrocystin-4, PDE, Thy-1
91	neuron projection guidance	373	6.41609e-06	0.0003377	14	Na(v) beta 1, Frizzled, Semaphorin 5B, NFIB, MyHC, PKC, MYH10, FAK1, CRMP5, CRMP3, Nectin-1, NF-I, JSAP1, PKC-theta
92	developmental process	8544	6.43771e-06	0.0003377	107	PAXIP1L, G3PT, BRUNOL4, Na(v) beta 1, ZDHHC21, CBSL, ROR-alpha, TMEM79, CDC25, QKI, BHLHB4, RILPL1, Hepsin, RNF4, BIN1 (Amphiphysin II), FZD10, Frizzled, NDPK 7, G-protein alpha-o, OASIS, eIF2C2 (Argonaute-2), CAMSAP1, ZNF536, CDC25B, SOX1, IRF2BPL, RNP24, USF2, FGFR1, Epimorphin, Syntaxin 1B, Semaphorin 5B, PDGF-A, DGK, BAF180, NUDEL, FZD2, CHD5, ICMT, G-protein alpha-i family, Nkx6-2, KCNAB2, G…
93	neuron projection morphogenesis	723	7.14166e-06	0.000370598	20	Na(v) beta 1, Frizzled, Semaphorin 5B, NUDEL, NFIB, MyHC, PKC, nAChR alpha, FGFR2, Kalirin, MYH10, FAK1, CRMP5, CRMP3, PHACTR1, Nectin-1, ATF/CREB, NF-I, JSAP1, PKC-theta
94	positive regulation of MAP kinase activity	378	7.46249e-06	0.000383127	14	FZD10, Frizzled, FGFR1, PDGF-A, GADD45 gamma, PKC, nAChR alpha, G-protein gamma, Samd5, MEKK4(MAP3K4), PDE, GADD45 beta, JSAP1, Livin
95	regulation of transporter activity	432	7.61183e-06	0.000384841	15	Na(v) beta 1, FXYD7, RNF207, FXYD5, LRRC26, PKC, nAChR alpha, ATP1B1, Phospholemman, nAChR alpha-4, NR1, nNOS, PDE, FXYD3, ATP1beta subunit
96	regulation of cell development	1563	7.65535e-06	0.000384841	32	Na(v) beta 1, QKI, BHLHB4, BIN1 (Amphiphysin II), Frizzled, ZNF536, FGFR1, Syntaxin 1B, Semaphorin 5B, NUDEL, Nkx6-2, HES3, BETA-PIX, FBXW7, PKC, nAChR alpha, PP2A regulatory, MAG, Kalirin, Skp2/TrCP/FBXW, NR1, nNOS, PDE, FAK1, PHACTR1, Thy-1, ATF/CREB, Uronyl-2-sulfotransferase, JSAP1, Mob2 (HCCA2), Semaphorin 4D, PKA-reg (cAMP-dependent)
97	establishment of localization in cell	2437	7.7735e-06	0.000386752	43	ZDHHC21, RILPL1, BIN1 (Amphiphysin II), U2AF5, GlyT1, NDPK 7, EVI5L, RNP24, Epimorphin, Syntaxin 1B, DGK, NUDEL, TMEM1, ICMT, U2AF35, NUP210, MyHC, KIAA1543, PKC, TACC1, ATP1B1, Lymphotactin, Ttc15, PP2A regulatory, ZDHHC22, BRWD2, NIBP, IFT140, CRAT, FGFR2, RPL22, MYH10, NR1, PHIP, C20orf29, FAK1, MAD1 (mitotic checkpoint), ATF/CREB, USE1L, JSAP1, FAM53B, ATP1beta subunit, EST1B
98	negative regulation of cellular metabolic process	3563	8.14655e-06	0.000393714	56	TMEM132D, BRUNOL4, BS69, QKI, Hepsin, BIN1 (Amphiphysin II), RIM-bp2, MAD4, Frizzled, OASIS, URI, eIF2C2 (Argonaute-2), ZNF536, IRF2BPL, FGFR1, PDGF-A, DGK, Elfn1, G-protein alpha-i family, C18orf1, Nkx6-2, FLJ32001, GADD45 gamma, FLJ13855, NFIB, HES3, ENPP7, Nanos1, KIAA1543, FBXW7, PKC, nAChR alpha, Lymphotactin, DUSP8, PP2A regulatory, Phospholemman, PRDM15, FGFR2, Skp2/TrCP/FBXW, nNOS, PDE, C…
99	regulation of system process	992	8.1683e-06	0.000393714	24	BRUNOL4, Na(v) beta 1, BIN1 (Amphiphysin II), FXYD7, G-protein alpha-o, PDE9A, FGFR1, Syntaxin 1B, RNF207, G-protein alpha-i family, MyHC, PKC, nAChR alpha, ATP1B1, Phospholemman, MAG, nAChR alpha-4, NR1, nNOS, PDE, FAK1, FXYD3, PKC-theta, ATP1beta subunit
100	regulation of signal transduction	4385	8.22747e-06	0.000393714	65	BRUNOL4, MTRNR2L8, CBSL, BS69, ROR-alpha, FZD10, Frizzled, OASIS, URI, GNG7, ZNF536, FGFR1, KSR2, Syntaxin 1B, CD22, PDGF-A, DGK, IQSEC1, FZD2, CHD5, ICMT, G-protein alpha-i family, C18orf1, GADD45 gamma, BETA-PIX, MyHC, FBXW7, PKC, nAChR alpha, Lymphotactin, DUSP8, TBC1D7, PP2A regulatory, G-protein gamma, PRDM15, BRWD2, FAM19A5, IFT140, CBS, FGFR2, Nephrocystin-4, DGK-zeta, Samd5, nAChR alpha-4…
101	regulation of potassium ion transport	151	8.24438e-06	0.000393714	9	BIN1 (Amphiphysin II), RNF207, KCNAB2, LRRC26, ATP1B1, Phospholemman, nNOS, ATF/CREB, ATP1beta subunit
102	negative regulation of cellular process	6618	8.32134e-06	0.000393714	88	TMEM132D, BRUNOL4, MTRNR2L8, CBSL, BS69, ROR-alpha, CDC25, QKI, BHLHB4, Hepsin, RNF4, BIN1 (Amphiphysin II), RIM-bp2, MAD4, Frizzled, OASIS, URI, EVI5L, eIF2C2 (Argonaute-2), CAMSAP1, ZNF536, IRF2BPL, FGFR1, FBXL7, Syntaxin 1B, CD22, Semaphorin 5B, PDGF-A, DGK, BAF180, CHD5, Elfn1, G-protein alpha-i family, C18orf1, Nkx6-2, FLJ32001, GADD45 gamma, FLJ13855, NFIB, HES3, BETA-PIX, ENPP7, Nanos1, FX…
103	forebrain development	670	8.62516e-06	0.000404126	19	G-protein alpha-o, SOX1, FGFR1, NUDEL, CHD5, G-protein alpha-i family, NFIB, MyHC, TACC1, G-protein gamma, NIBP, FGFR2, MYH10, NR1, PHACTR1, ATF/CREB, NF-I, SMRT, JSAP1
104	type I pneumocyte differentiation	16	9.90107e-06	0.000448647	4	NFIB, ATF/CREB, NF-I, SMRT
105	central nervous system neuron axonogenesis	56	9.93352e-06	0.000448647	6	Na(v) beta 1, NUDEL, NFIB, PKC, FAK1, NF-I
106	positive regulation of G protein-coupled receptor signaling pathway	56	9.93352e-06	0.000448647	6	Frizzled, FZD2, MyHC, PKC, nNOS, PDE
107	positive regulation of cellular protein metabolic process	2296	9.95573e-06	0.000448647	41	PAXIP1L, CDC25, Hepsin, FZD10, Frizzled, MAPRE3(EB3), CDC25B, FGFR1, KSR2, PDGF-A, DGK, G-protein alpha-i family, GADD45 gamma, MyHC, FBXW7, PKC, nAChR alpha, Lymphotactin, TBC1D7, PP2A regulatory, G-protein gamma, FGFR2, Samd5, MEKK4(MAP3K4), Skp2/TrCP/FBXW, NR1, PHIP, nNOS, PDE, FAK1, Thy-1, GADD45 beta, PRKAR1B, PTPA, ATF/CREB, SMRT, JSAP1, Mob2 (HCCA2), Semaphorin 4D, Livin, PKA-reg (cAMP-dep…
108	regulation of cell communication	4882	1.00402e-05	0.000448647	70	BRUNOL4, MTRNR2L8, CBSL, BS69, ROR-alpha, FZD10, Frizzled, GlyT1, OASIS, URI, GNG7, ZNF536, FGFR1, KSR2, Syntaxin 1B, CD22, PDGF-A, DGK, RNF207, IQSEC1, FZD2, CHD5, ICMT, G-protein alpha-i family, C18orf1, GADD45 gamma, BETA-PIX, MyHC, FBXW7, PKC, nAChR alpha, Lymphotactin, DUSP8, TBC1D7, PP2A regulatory, G-protein gamma, PRDM15, BRWD2, FAM19A5, IFT140, CBS, FGFR2, Nephrocystin-4, DGK-zeta, Samd5…
109	axonogenesis	557	1.02027e-05	0.000451725	17	Na(v) beta 1, Frizzled, Semaphorin 5B, NUDEL, NFIB, MyHC, PKC, FGFR2, Kalirin, MYH10, FAK1, CRMP5, Nectin-1, ATF/CREB, NF-I, JSAP1, PKC-theta
110	intracellular transport	1976	1.03533e-05	0.000454227	37	ZDHHC21, RILPL1, BIN1 (Amphiphysin II), U2AF5, NDPK 7, EVI5L, RNP24, Epimorphin, Syntaxin 1B, NUDEL, TMEM1, ICMT, U2AF35, NUP210, MyHC, KIAA1543, PKC, TACC1, ATP1B1, Ttc15, PP2A regulatory, ZDHHC22, BRWD2, NIBP, IFT140, CRAT, RPL22, MYH10, PHIP, C20orf29, FAK1, ATF/CREB, USE1L, JSAP1, FAM53B, ATP1beta subunit, EST1B
111	negative regulation of biological process	7378	1.10972e-05	0.000482334	95	PAXIP1L, Stabilin-1, TMEM132D, BRUNOL4, MTRNR2L8, CBSL, BS69, ROR-alpha, CDC25, QKI, BHLHB4, Hepsin, RNF4, BIN1 (Amphiphysin II), RIM-bp2, FZD10, MAD4, Frizzled, G-protein alpha-o, OASIS, URI, EVI5L, eIF2C2 (Argonaute-2), CAMSAP1, ZNF536, IRF2BPL, RNP24, FGFR1, FBXL7, Syntaxin 1B, CD22, Semaphorin 5B, PDGF-A, DGK, BAF180, CHD5, Elfn1, G-protein alpha-i family, C18orf1, Nkx6-2, FLJ32001, GADD45 ga…
112	negative regulation of protein phosphorylation	621	1.11938e-05	0.000482334	18	BS69, DGK, C18orf1, GADD45 gamma, PKC, nAChR alpha, DUSP8, PP2A regulatory, PRDM15, nNOS, PDE, Thy-1, GADD45 beta, PRKAR1B, ATF/CREB, Semaphorin 4D, PKA-reg (cAMP-dependent), ZFYVE28
113	regulation of cellular localization	1443	1.13653e-05	0.000485387	30	BTBD9, Frizzled, Syntaxin 1B, DGK, IQSEC1, NUDEL, ICMT, G-protein alpha-i family, KCNAB2, FLJ32001, MyHC, FBXW7, PKC, nAChR alpha, Lymphotactin, Ttc15, PP2A regulatory, nAChR alpha-4, Kalirin, Skp2/TrCP/FBXW, NR1, nNOS, PDE, MAD1 (mitotic checkpoint), Thy-1, PRKAR1B, TSSC1, USE1L, PKC-theta, PKA-reg (cAMP-dependent)
114	regulation of developmental process	3876	1.15283e-05	0.000488031	59	PAXIP1L, Stabilin-1, BRUNOL4, Na(v) beta 1, ROR-alpha, TMEM79, QKI, BHLHB4, Hepsin, BIN1 (Amphiphysin II), Frizzled, OASIS, eIF2C2 (Argonaute-2), CAMSAP1, ZNF536, FGFR1, Syntaxin 1B, Semaphorin 5B, PDGF-A, RNF207, NUDEL, FZD2, CHD5, ICMT, C18orf1, Nkx6-2, NFIB, HES3, BETA-PIX, MyHC, FBXW7, PKC, nAChR alpha, PP2A regulatory, Lgi4, G-protein gamma, MAG, FGFR2, ANKH, Kalirin, Skp2/TrCP/FBXW, MYH10, …
115	cellular component organization	7494	1.19805e-05	0.000500687	96	PAXIP1L, CHD6, BRUNOL4, Na(v) beta 1, BS69, CDC25, RILPL1, Hepsin, BIN1 (Amphiphysin II), Frizzled, MAPRE3(EB3), NDPK 7, G-protein alpha-o, OASIS, eIF2C2 (Argonaute-2), CAMSAP1, CDC25B, SOX1, RNP24, FGFR1, Epimorphin, FBXL7, Syntaxin 1B, Semaphorin 5B, PDGF-A, DGK, BAF180, IQSEC1, NUDEL, FZD2, TMEM1, CHD5, Elfn1, G-protein alpha-i family, LRRC8E, KCNAB2, NFIB, BETA-PIX, FXYD5, MyHC, PWP2H, KIAA15…
116	positive regulation of macromolecule metabolic process	4529	1.20347e-05	0.000500687	66	PAXIP1L, CHD6, BRUNOL4, ROR-alpha, CDC25, QKI, BHLHB4, Hepsin, RNF4, FZD10, Frizzled, MAPRE3(EB3), OASIS, eIF2C2 (Argonaute-2), CDC25B, SOX1, IRF2BPL, RNP24, USF2, FGFR1, KSR2, PDGF-A, DGK, BAF180, RNF207, FZD2, G-protein alpha-i family, Nkx6-2, GADD45 gamma, NFIB, HES3, Nanos1, MyHC, FBXW7, PKC, TACC1, nAChR alpha, Lymphotactin, TBC1D7, PP2A regulatory, G-protein gamma, PRDM15, PKNOX1, FGFR2, BA…
117	guanosine-containing compound metabolic process	58	1.22027e-05	0.000503336	6	NDPK 7, G-protein alpha-i family, NDPK C, PDE, AMD3, AMP deaminase
118	purine ribonucleoside metabolic process	88	1.31499e-05	0.000536574	7	NDPK 7, ICMT, G-protein alpha-i family, NDPK C, PDE, AMD3, AMP deaminase
119	negative regulation of protein metabolic process	1606	1.32309e-05	0.000536574	32	BRUNOL4, BS69, QKI, BIN1 (Amphiphysin II), URI, eIF2C2 (Argonaute-2), DGK, Elfn1, G-protein alpha-i family, C18orf1, GADD45 gamma, FLJ13855, Nanos1, PKC, nAChR alpha, DUSP8, PP2A regulatory, Phospholemman, PRDM15, nNOS, PDE, Cystatin B, PHACTR1, Thy-1, GADD45 beta, PRKAR1B, PTPA, ATF/CREB, Semaphorin 4D, Livin, PKA-reg (cAMP-dependent), ZFYVE28
120	positive regulation of hydrolase activity	1094	1.38271e-05	0.000556078	25	BIN1 (Amphiphysin II), FZD10, Frizzled, G-protein alpha-o, EVI5L, FGFR1, IQSEC1, NUDEL, G-protein alpha-i family, BETA-PIX, PKC, ATP1B1, Lymphotactin, TBC1D7, PP2A regulatory, FGFR2, Kalirin, Centaurin alpha 1, NR1, Myosin IXb, Thy-1, PTPA, ATF/CREB, Semaphorin 4D, ATP1beta subunit
121	regulation of animal organ morphogenesis	400	1.40892e-05	0.00056039	14	BHLHB4, Hepsin, Frizzled, FGFR1, PDGF-A, RNF207, FZD2, NFIB, FBXW7, PKC, G-protein gamma, FGFR2, Skp2/TrCP/FBXW, NF-I
122	photoreceptor cell development	89	1.41665e-05	0.00056039	7	BHLHB4, PKC, G-protein gamma, IFT140, Nephrocystin-4, PDE, Thy-1
123	hindbrain development	298	1.48483e-05	0.000582583	12	CBSL, ROR-alpha, Frizzled, NFIB, HES3, Nanos1, MyHC, CBS, MYH10, NR1, ATF/CREB, NF-I
124	cell-cell signaling	1617	1.516e-05	0.000590016	32	Stabilin-1, Na(v) beta 1, RIM-bp2, FZD10, Frizzled, GlyT1, G-protein alpha-o, eIF2C2 (Argonaute-2), FGFR1, Epimorphin, Syntaxin 1B, PDGF-A, DGK, RNF207, NUDEL, FZD2, G-protein alpha-i family, MyHC, PKC, nAChR alpha, Lymphotactin, PP2A regulatory, G-protein gamma, FGFR2, nAChR alpha-4, Skp2/TrCP/FBXW, NR1, KCNQ2, nNOS, PDE, Thy-1, FAM53B
125	GTP metabolic process	36	1.54584e-05	0.00059664	5	NDPK 7, G-protein alpha-i family, NDPK C, AMD3, AMP deaminase
126	movement of cell or subcellular component	2175	1.55774e-05	0.00059664	39	PAXIP1L, G3PT, Na(v) beta 1, Frizzled, NDPK 7, SOX1, FGFR1, Semaphorin 5B, DGK, NUDEL, NFIB, BETA-PIX, Nanos1, MyHC, KIAA1543, PKC, nAChR alpha, ATP1B1, Lymphotactin, IFT140, MAG, Glycophorin C, Nephrocystin-4, DGK-zeta, ELMO1, Kalirin, MYH10, PDE, FAK1, CRMP5, Myosin IXb, CRMP3, PHACTR1, Nectin-1, NF-I, JSAP1, PKC-theta, Semaphorin 4D, ATP1beta subunit
127	phosphate ion transmembrane transport	18	1.64175e-05	0.000623867	4	Glycerol-3-phosphate transporter, FGFR1, ANKH, SPX2
128	positive regulation of MAPK cascade	832	1.66539e-05	0.000627904	21	FZD10, Frizzled, FGFR1, KSR2, PDGF-A, G-protein alpha-i family, GADD45 gamma, MyHC, FBXW7, PKC, nAChR alpha, Lymphotactin, G-protein gamma, FGFR2, Samd5, MEKK4(MAP3K4), Skp2/TrCP/FBXW, PDE, GADD45 beta, JSAP1, Livin
129	phosphate-containing compound metabolic process	2770	1.69011e-05	0.000632283	46	IDI1, G3PT, ROR-alpha, CDC25, NDPK 7, CDC25B, PDE9A, FGFR1, KSR2, NT5DC2, PDGF-A, DGK, G-protein alpha-i family, InPP5A, F263, NDPK C, ENPP7, MyHC, PKC, PLCC, DUSP8, PP2A regulatory, STK32C, FGFR2, CTE2, DGK-zeta, Kalirin, MEKK4(MAP3K4), SPX2, Skp2/TrCP/FBXW, NR1, PDE, PLCD, FAK1, AMD3, Thy-1, PRKAR1B, ATF/CREB, LHPP, MOBKL2A, JSAP1, PKC-theta, AMP deaminase, Livin, PKA-reg (cAMP-dependent), PDXK
130	purine nucleoside metabolic process	92	1.76138e-05	0.000653879	7	NDPK 7, ICMT, G-protein alpha-i family, NDPK C, PDE, AMD3, AMP deaminase
131	positive regulation of protein metabolic process	2437	1.79091e-05	0.000659765	42	PAXIP1L, CDC25, Hepsin, FZD10, Frizzled, MAPRE3(EB3), CDC25B, FGFR1, KSR2, PDGF-A, DGK, G-protein alpha-i family, GADD45 gamma, MyHC, FBXW7, PKC, nAChR alpha, Lymphotactin, TBC1D7, PP2A regulatory, G-protein gamma, FGFR2, Samd5, MEKK4(MAP3K4), Skp2/TrCP/FBXW, NR1, PHIP, nNOS, PDE, FAK1, Thy-1, GADD45 beta, PRKAR1B, PTPA, ATF/CREB, SMRT, JSAP1, PKC-theta, Mob2 (HCCA2), Semaphorin 4D, Livin, PKA-re…
132	chemotaxis	773	1.87856e-05	0.000686812	20	Na(v) beta 1, Frizzled, Semaphorin 5B, PDGF-A, NFIB, MyHC, PKC, Lymphotactin, MYH10, PDE, FAK1, CRMP5, Myosin IXb, CRMP3, Nectin-1, ATF/CREB, NF-I, JSAP1, PKC-theta, Semaphorin 4D
133	cellular localization	3228	2.05372e-05	0.000736111	51	ZDHHC21, RILPL1, BIN1 (Amphiphysin II), U2AF5, MAPRE3(EB3), GlyT1, NDPK 7, EVI5L, RNP24, Epimorphin, Syntaxin 1B, DGK, NUDEL, TMEM1, ICMT, U2AF35, NUP210, MyHC, KIAA1543, Golgin-45 (BLZF1), PKC, TACC1, ATP1B1, Lymphotactin, Ttc15, PP2A regulatory, Wrb, ZDHHC22, BRWD2, NIBP, IFT140, CRAT, FGFR2, Nephrocystin-4, RPL22, Kalirin, MYH10, NR1, PHIP, C20orf29, FAK1, MAD1 (mitotic checkpoint), Thy-1, ATF…
134	axon development	650	2.0559e-05	0.000736111	18	Na(v) beta 1, Frizzled, Semaphorin 5B, NUDEL, NFIB, MyHC, PKC, MAG, FGFR2, Kalirin, MYH10, FAK1, CRMP5, Nectin-1, ATF/CREB, NF-I, JSAP1, PKC-theta
135	taxis	778	2.05916e-05	0.000736111	20	Na(v) beta 1, Frizzled, Semaphorin 5B, PDGF-A, NFIB, MyHC, PKC, Lymphotactin, MYH10, PDE, FAK1, CRMP5, Myosin IXb, CRMP3, Nectin-1, ATF/CREB, NF-I, JSAP1, PKC-theta, Semaphorin 4D
136	phosphorus metabolic process	2804	2.30278e-05	0.000809647	46	IDI1, G3PT, ROR-alpha, CDC25, NDPK 7, CDC25B, PDE9A, FGFR1, KSR2, NT5DC2, PDGF-A, DGK, G-protein alpha-i family, InPP5A, F263, NDPK C, ENPP7, MyHC, PKC, PLCC, DUSP8, PP2A regulatory, STK32C, FGFR2, CTE2, DGK-zeta, Kalirin, MEKK4(MAP3K4), SPX2, Skp2/TrCP/FBXW, NR1, PDE, PLCD, FAK1, AMD3, Thy-1, PRKAR1B, ATF/CREB, LHPP, MOBKL2A, JSAP1, PKC-theta, AMP deaminase, Livin, PKA-reg (cAMP-dependent), PDXK
137	purine ribonucleotide catabolic process	39	2.3106e-05	0.000809647	5	PDE9A, CTE2, PDE, AMD3, AMP deaminase
138	regulation of adenylate cyclase-activating adrenergic receptor signaling pathway involved in heart process	7	2.31519e-05	0.000809647	3	G-protein alpha-i family, nNOS, PDE
139	positive regulation of metabolic process	4912	2.42767e-05	0.000842873	69	PAXIP1L, CHD6, G3PT, BRUNOL4, ROR-alpha, CDC25, QKI, BHLHB4, Hepsin, RNF4, FZD10, Frizzled, MAPRE3(EB3), OASIS, eIF2C2 (Argonaute-2), CDC25B, SOX1, IRF2BPL, RNP24, USF2, FGFR1, KSR2, PDGF-A, DGK, BAF180, RNF207, FZD2, G-protein alpha-i family, Nkx6-2, GADD45 gamma, F263, NFIB, HES3, Nanos1, MyHC, FBXW7, PKC, TACC1, nAChR alpha, Lymphotactin, TBC1D7, PP2A regulatory, G-protein gamma, PRDM15, PKNOX…
140	cell morphogenesis involved in differentiation	854	2.44543e-05	0.000842975	21	Na(v) beta 1, RILPL1, Frizzled, Semaphorin 5B, NUDEL, NFIB, MyHC, PKC, nAChR alpha, FGFR2, Kalirin, MYH10, Cadherin 23, FAK1, CRMP5, PHACTR1, Nectin-1, ATF/CREB, NF-I, JSAP1, PKC-theta
141	cellular component organization or biogenesis	7723	2.49802e-05	0.000854997	97	PAXIP1L, CHD6, BRUNOL4, Na(v) beta 1, BS69, CDC25, RILPL1, Hepsin, BIN1 (Amphiphysin II), Frizzled, MAPRE3(EB3), NDPK 7, G-protein alpha-o, OASIS, eIF2C2 (Argonaute-2), CAMSAP1, CDC25B, SOX1, RNP24, FGFR1, Epimorphin, FBXL7, Syntaxin 1B, Semaphorin 5B, PDGF-A, DGK, BAF180, IQSEC1, NUDEL, FZD2, TMEM1, CHD5, Elfn1, G-protein alpha-i family, LRRC8E, KCNAB2, NFIB, BETA-PIX, FXYD5, MyHC, PWP2H, KIAA15…
142	sensory organ development	994	2.57287e-05	0.000874413	23	BHLHB4, Hepsin, Frizzled, SOX1, FGFR1, PDGF-A, FZD2, MyHC, PKC, nAChR alpha, PP2A regulatory, G-protein gamma, LIG-1, PKNOX1, IFT140, FGFR2, Nephrocystin-4, MYH10, Cadherin 23, PDE, Thy-1, Nectin-1, ATF/CREB
143	behavior	1065	2.60225e-05	0.000878213	24	BTBD9, Frizzled, G-protein alpha-o, GNG7, DGK, G-protein alpha-i family, MyHC, PKC, nAChR alpha, AMFR, Lgi4, G-protein gamma, Nephrocystin-4, ANKH, nAChR alpha-4, Kalirin, Cadherin 23, NR1, nNOS, PDE, Cystatin B, PRKAR1B, ATF/CREB, PKA-reg (cAMP-dependent)
144	ribonucleotide catabolic process	40	2.62182e-05	0.000878674	5	PDE9A, CTE2, PDE, AMD3, AMP deaminase
145	regulation of cellular response to stress	1007	3.14719e-05	0.00104464	23	PAXIP1L, CBSL, BS69, FZD10, Frizzled, OASIS, NUDEL, ICMT, NUP210, GADD45 gamma, FBXW7, PKC, CBS, Samd5, MEKK4(MAP3K4), Skp2/TrCP/FBXW, PDE, SET8, Thy-1, GADD45 beta, ATF/CREB, JSAP1, Livin
146	positive regulation of protein serine/threonine kinase activity	488	3.16033e-05	0.00104464	15	FZD10, Frizzled, MAPRE3(EB3), FGFR1, PDGF-A, GADD45 gamma, PKC, nAChR alpha, G-protein gamma, Samd5, MEKK4(MAP3K4), PDE, GADD45 beta, JSAP1, Livin
147	biological regulation	16597	3.57628e-05	0.00117409	173	PAXIP1L, IDI1, GPR153, Stabilin-1, PDIA5, TMEM132D, CHD6, G3PT, BRUNOL4, BTBD9, Na(v) beta 1, MTRNR2L8, ZDHHC21, CBSL, BS69, ROR-alpha, TMEM79, CDC25, QKI, BHLHB4, RILPL1, Hepsin, RNF4, BIN1 (Amphiphysin II), RIM-bp2, FZD10, FXYD7, MAD4, Frizzled, MAPRE3(EB3), GlyT1, NDPK 7, G-protein alpha-o, OASIS, URI, EVI5L, eIF2C2 (Argonaute-2), CAMSAP1, GNG7, ZNF536, TULP4, CDC25B, PDE9A, SOX1, IRF2BPL, RNP…
148	positive regulation of sodium ion export across plasma membrane	8	3.68016e-05	0.00120003	3	ATP1B1, Phospholemman, ATP1beta subunit
149	regulation of JNK cascade	276	3.71397e-05	0.00120293	11	CBSL, BS69, FZD10, Frizzled, GADD45 gamma, CBS, Samd5, MEKK4(MAP3K4), GADD45 beta, JSAP1, Livin
150	regulation of metabolic process	8857	3.7783e-05	0.0012152	107	PAXIP1L, IDI1, TMEM132D, CHD6, G3PT, BRUNOL4, ZDHHC21, CBSL, BS69, ROR-alpha, CDC25, QKI, BHLHB4, Hepsin, RNF4, BIN1 (Amphiphysin II), RIM-bp2, FZD10, MAD4, Frizzled, MAPRE3(EB3), OASIS, URI, eIF2C2 (Argonaute-2), ZNF536, CDC25B, SOX1, IRF2BPL, RNP24, USF2, FGFR1, KSR2, CRAMP1L, TFF3, Syntaxin 1B, PDGF-A, DGK, BAF180, RNF207, IQSEC1, FZD2, CHD5, Elfn1, G-protein alpha-i family, C18orf1, NUP210, N…
151	vasculogenesis involved in coronary vascular morphogenesis	22	3.81736e-05	0.0012152	4	FGFR1, BAF180, FGFR2, BAF180/200
152	respiratory system development	382	3.82739e-05	0.0012152	13	Frizzled, FGFR1, PDGF-A, NFIB, FBXW7, G-protein gamma, FGFR2, Skp2/TrCP/FBXW, PDE, ATF/CREB, NF-I, SMRT, JSAP1
153	neuromuscular process	184	3.97389e-05	0.00125346	9	Csmd1, ICMT, Nkx6-2, KCNAB2, MyHC, nAChR alpha, MYH10, Cadherin 23, NR1
154	regulation of JUN kinase activity	143	4.15628e-05	0.00130248	8	CBSL, FZD10, Frizzled, CBS, Samd5, MEKK4(MAP3K4), JSAP1, Livin
155	regulation of ion transport	1098	4.22545e-05	0.00131003	24	Na(v) beta 1, BIN1 (Amphiphysin II), FXYD7, G-protein alpha-o, FGFR1, RNF207, G-protein alpha-i family, KCNAB2, FXYD5, LRRC26, PKC, nAChR alpha, ATP1B1, Lymphotactin, Phospholemman, nAChR alpha-4, NR1, KCNQ2, nNOS, PDE, Thy-1, ATF/CREB, FXYD3, ATP1beta subunit
156	negative regulation of phosphorylation	687	4.23466e-05	0.00131003	18	BS69, DGK, C18orf1, GADD45 gamma, PKC, nAChR alpha, DUSP8, PP2A regulatory, PRDM15, nNOS, PDE, Thy-1, GADD45 beta, PRKAR1B, ATF/CREB, Semaphorin 4D, PKA-reg (cAMP-dependent), ZFYVE28
157	regulation of multicellular organismal development	3139	4.28124e-05	0.001316	49	PAXIP1L, Stabilin-1, BRUNOL4, Na(v) beta 1, QKI, BHLHB4, Hepsin, BIN1 (Amphiphysin II), Frizzled, OASIS, eIF2C2 (Argonaute-2), ZNF536, FGFR1, Syntaxin 1B, Semaphorin 5B, PDGF-A, RNF207, NUDEL, FZD2, C18orf1, Nkx6-2, NFIB, HES3, MyHC, FBXW7, PKC, nAChR alpha, PP2A regulatory, Lgi4, G-protein gamma, MAG, FGFR2, ANKH, Kalirin, Skp2/TrCP/FBXW, NR1, nNOS, PDE, FAK1, PHACTR1, Thy-1, Nectin-1, ATF/CREB,…
158	positive regulation of GTPase activity	562	4.31702e-05	0.00131861	16	BIN1 (Amphiphysin II), FZD10, Frizzled, G-protein alpha-o, EVI5L, IQSEC1, NUDEL, G-protein alpha-i family, BETA-PIX, Lymphotactin, TBC1D7, Kalirin, Centaurin alpha 1, Myosin IXb, Thy-1, Semaphorin 4D
159	lung development	333	4.40439e-05	0.00133683	12	Frizzled, FGFR1, PDGF-A, NFIB, FBXW7, FGFR2, Skp2/TrCP/FBXW, PDE, ATF/CREB, NF-I, SMRT, JSAP1
160	regulation of biological process	15749	4.5957e-05	0.00138618	166	PAXIP1L, IDI1, GPR153, Stabilin-1, PDIA5, TMEM132D, CHD6, G3PT, BRUNOL4, BTBD9, Na(v) beta 1, MTRNR2L8, ZDHHC21, CBSL, BS69, ROR-alpha, TMEM79, CDC25, QKI, BHLHB4, RILPL1, Hepsin, RNF4, BIN1 (Amphiphysin II), RIM-bp2, FZD10, FXYD7, MAD4, Frizzled, MAPRE3(EB3), GlyT1, NDPK 7, G-protein alpha-o, OASIS, URI, EVI5L, eIF2C2 (Argonaute-2), CAMSAP1, GNG7, ZNF536, TULP4, CDC25B, PDE9A, SOX1, IRF2BPL, RNP…
161	establishment of protein localization to membrane	336	4.80175e-05	0.00143933	12	ZDHHC21, RILPL1, Syntaxin 1B, ICMT, Golgin-45 (BLZF1), PKC, ATP1B1, Wrb, ZDHHC22, RPL22, C7orf20, ATP1beta subunit
162	ribonucleoside metabolic process	108	4.97687e-05	0.00148262	7	NDPK 7, ICMT, G-protein alpha-i family, NDPK C, PDE, AMD3, AMP deaminase
163	regulation of striated muscle contraction	147	5.05699e-05	0.00149724	8	BIN1 (Amphiphysin II), RNF207, MyHC, ATP1B1, Phospholemman, nNOS, PDE, ATP1beta subunit
164	respiratory tube development	339	5.22979e-05	0.00153896	12	Frizzled, FGFR1, PDGF-A, NFIB, FBXW7, FGFR2, Skp2/TrCP/FBXW, PDE, ATF/CREB, NF-I, SMRT, JSAP1
165	regulation of nervous system development	1489	5.29141e-05	0.00154766	29	Na(v) beta 1, QKI, BIN1 (Amphiphysin II), Frizzled, ZNF536, FGFR1, Syntaxin 1B, Semaphorin 5B, NUDEL, FZD2, Nkx6-2, HES3, PKC, nAChR alpha, PP2A regulatory, Lgi4, MAG, Kalirin, NR1, nNOS, FAK1, PHACTR1, Thy-1, Nectin-1, ATF/CREB, Uronyl-2-sulfotransferase, JSAP1, Mob2 (HCCA2), Semaphorin 4D
166	regulation of sodium ion export across plasma membrane	9	5.48426e-05	0.0015944	3	ATP1B1, Phospholemman, ATP1beta subunit
167	second-messenger-mediated signaling	515	5.81902e-05	0.00168159	15	PDE9A, KSR2, DGK, G-protein alpha-i family, InPP5A, ATP1B1, G-protein gamma, Centaurin alpha 1, NR1, nNOS, PDE, PRKAR1B, ATF/CREB, PKA-reg (cAMP-dependent), ATP1beta subunit
168	regulation of plasma membrane bounded cell projection organization	1122	5.92754e-05	0.00170276	24	Na(v) beta 1, QKI, Frizzled, EVI5L, FGFR1, Syntaxin 1B, Semaphorin 5B, NUDEL, BETA-PIX, PKC, nAChR alpha, TBC1D7, PP2A regulatory, IFT140, MAG, Kalirin, NR1, FAK1, Thy-1, ATF/CREB, Uronyl-2-sulfotransferase, PKC-theta, Mob2 (HCCA2), Semaphorin 4D
169	regulation of cellular metabolic process	8201	6.14524e-05	0.00175485	100	PAXIP1L, TMEM132D, CHD6, G3PT, BRUNOL4, CBSL, BS69, ROR-alpha, CDC25, QKI, BHLHB4, Hepsin, RNF4, BIN1 (Amphiphysin II), RIM-bp2, FZD10, MAD4, Frizzled, MAPRE3(EB3), OASIS, URI, eIF2C2 (Argonaute-2), ZNF536, CDC25B, SOX1, IRF2BPL, USF2, FGFR1, KSR2, CRAMP1L, TFF3, PDGF-A, DGK, BAF180, IQSEC1, FZD2, CHD5, Elfn1, G-protein alpha-i family, C18orf1, NUP210, Nkx6-2, FLJ32001, GADD45 gamma, F263, FLJ138…
170	neural precursor cell proliferation	113	6.64183e-05	0.0018855	7	ROR-alpha, Frizzled, FGFR1, TACC1, FGFR2, ATF/CREB, SMRT
171	intracellular signal transduction	2325	6.83663e-05	0.00192945	39	PAXIP1L, CDC25, TULP4, PDE9A, FGFR1, KSR2, PDGF-A, DGK, ICMT, G-protein alpha-i family, InPP5A, BETA-PIX, PKC, ATP1B1, PP2A regulatory, STK32C, G-protein gamma, FGFR2, Nephrocystin-4, DGK-zeta, ELMO1, Kalirin, MEKK4(MAP3K4), Skp2/TrCP/FBXW, Centaurin alpha 1, NR1, CNK2 (MAGUIN homologue), nNOS, PDE, FAK1, Myosin IXb, PRKAR1B, ASB6, ATF/CREB, JSAP1, PKC-theta, Livin, PKA-reg (cAMP-dependent), ATP1…
172	regulation of cell projection organization	1133	6.89608e-05	0.00193322	24	Na(v) beta 1, QKI, Frizzled, EVI5L, FGFR1, Syntaxin 1B, Semaphorin 5B, NUDEL, BETA-PIX, PKC, nAChR alpha, TBC1D7, PP2A regulatory, IFT140, MAG, Kalirin, NR1, FAK1, Thy-1, ATF/CREB, Uronyl-2-sulfotransferase, PKC-theta, Mob2 (HCCA2), Semaphorin 4D
173	regulation of multicellular organismal process	4589	6.9301e-05	0.00193322	64	PAXIP1L, Stabilin-1, BRUNOL4, Na(v) beta 1, ROR-alpha, QKI, BHLHB4, Hepsin, BIN1 (Amphiphysin II), FXYD7, Frizzled, G-protein alpha-o, OASIS, eIF2C2 (Argonaute-2), ZNF536, PDE9A, FGFR1, KSR2, Syntaxin 1B, Semaphorin 5B, PDGF-A, RNF207, IQSEC1, NUDEL, FZD2, G-protein alpha-i family, C18orf1, Nkx6-2, GADD45 gamma, NFIB, HES3, MyHC, FBXW7, PKC, nAChR alpha, ATP1B1, Lymphotactin, PP2A regulatory, Pho…
174	cell surface receptor signaling pathway involved in cell-cell signaling	650	7.09884e-05	0.00196891	17	FZD10, Frizzled, G-protein alpha-o, eIF2C2 (Argonaute-2), DGK, NUDEL, FZD2, G-protein alpha-i family, MyHC, nAChR alpha, PP2A regulatory, G-protein gamma, nAChR alpha-4, Skp2/TrCP/FBXW, NR1, PDE, FAM53B
175	phosphate ion transport	26	7.58864e-05	0.00206944	4	Glycerol-3-phosphate transporter, FGFR1, ANKH, SPX2
176	regulation of 1-phosphatidylinositol-4-phosphate 5-kinase activity	2	7.76146e-05	0.00206944	2	DGK, DGK-zeta
177	fibroblast growth factor receptor signaling pathway involved in orbitofrontal cortex development	2	7.76146e-05	0.00206944	2	FGFR1, FGFR2
178	lung ciliated cell differentiation	2	7.76146e-05	0.00206944	2	NFIB, NF-I
179	positive regulation of 1-phosphatidylinositol-4-phosphate 5-kinase activity	2	7.76146e-05	0.00206944	2	DGK, DGK-zeta
180	negative regulation of epithelial cell proliferation involved in lung morphogenesis	2	7.76146e-05	0.00206944	2	NFIB, NF-I
181	cysteine biosynthetic process from serine	2	7.76146e-05	0.00206944	2	CBSL, CBS
182	regulation of potassium ion transmembrane transport	116	7.84212e-05	0.00207601	7	BIN1 (Amphiphysin II), RNF207, KCNAB2, LRRC26, ATP1B1, Phospholemman, ATP1beta subunit
183	multicellular organismal signaling	201	7.87215e-05	0.00207601	9	Na(v) beta 1, BIN1 (Amphiphysin II), RNF207, MyHC, nAChR alpha, ATP1B1, MAG, KCNQ2, ATP1beta subunit
184	regulation of transmembrane transport	858	8.02553e-05	0.00210496	20	Na(v) beta 1, BIN1 (Amphiphysin II), FXYD7, RNF207, KCNAB2, FXYD5, LRRC26, PKC, nAChR alpha, ATP1B1, Lymphotactin, Phospholemman, nAChR alpha-4, NR1, KCNQ2, nNOS, PDE, Thy-1, FXYD3, ATP1beta subunit
185	negative regulation of metabolic process	4047	8.22479e-05	0.00214556	58	TMEM132D, BRUNOL4, BS69, QKI, Hepsin, BIN1 (Amphiphysin II), RIM-bp2, MAD4, Frizzled, OASIS, URI, eIF2C2 (Argonaute-2), ZNF536, IRF2BPL, FGFR1, PDGF-A, DGK, Elfn1, G-protein alpha-i family, C18orf1, Nkx6-2, FLJ32001, GADD45 gamma, FLJ13855, NFIB, HES3, ENPP7, Nanos1, KIAA1543, FBXW7, PKC, nAChR alpha, Lymphotactin, DUSP8, PP2A regulatory, Phospholemman, PRDM15, FGFR2, RPL22, Skp2/TrCP/FBXW, nNOS,…
186	regulation of cellular component movement	1451	8.43754e-05	0.00218922	28	BIN1 (Amphiphysin II), eIF2C2 (Argonaute-2), FGFR1, Semaphorin 5B, PDGF-A, RNF207, IQSEC1, G-protein alpha-i family, C18orf1, BETA-PIX, MyHC, KIAA1543, FBXW7, PKC, Lymphotactin, PP2A regulatory, Phospholemman, BAF180/200, Skp2/TrCP/FBXW, NR1, nNOS, PDE, FAK1, PHACTR1, Thy-1, ATF/CREB, JSAP1, Semaphorin 4D
187	blood vessel development	795	8.79296e-05	0.00225901	19	PAXIP1L, ROR-alpha, QKI, Frizzled, RNP24, FGFR1, PDGF-A, BAF180, MyHC, FBXW7, PKC, PKNOX1, FGFR2, BAF180/200, Skp2/TrCP/FBXW, MYH10, PDE, FAK1, Thy-1
188	potassium ion transport	204	8.81684e-05	0.00225901	9	Hepsin, KCNAB2, LRRC26, KCNT1, ATP1B1, Phospholemman, KCNQ2, FXYD3, ATP1beta subunit
189	cell morphogenesis	1078	8.84695e-05	0.00225901	23	Na(v) beta 1, RILPL1, Frizzled, Semaphorin 5B, NUDEL, NFIB, MyHC, PKC, nAChR alpha, FGFR2, Kalirin, MYH10, Cadherin 23, FAK1, CRMP5, Myosin IXb, CRMP3, PHACTR1, Nectin-1, ATF/CREB, NF-I, JSAP1, PKC-theta
190	cell population proliferation	935	8.94143e-05	0.00227112	21	ROR-alpha, CDC25, Frizzled, FGFR1, FBXL7, NUDEL, G-protein alpha-i family, MyHC, PKC, TACC1, Lgi4, G-protein gamma, FGFR2, BAF180/200, Kalirin, Skp2/TrCP/FBXW, MYH10, ATF/CREB, SMRT, PKA-reg (cAMP-dependent), PDXK
191	inner ear morphogenesis	160	9.18009e-05	0.00231954	8	Hepsin, Frizzled, FGFR1, FZD2, nAChR alpha, LIG-1, FGFR2, Cadherin 23
192	nucleus localization	52	9.50262e-05	0.00238852	5	BIN1 (Amphiphysin II), MyHC, TACC1, MYH10, FAK1
193	blood vessel morphogenesis	667	9.7041e-05	0.00241602	17	PAXIP1L, ROR-alpha, QKI, Frizzled, FGFR1, PDGF-A, BAF180, MyHC, FBXW7, PKC, PKNOX1, FGFR2, BAF180/200, Skp2/TrCP/FBXW, PDE, FAK1, Thy-1
194	regulation of cardiac muscle contraction	120	9.71213e-05	0.00241602	7	BIN1 (Amphiphysin II), RNF207, ATP1B1, Phospholemman, nNOS, PDE, ATP1beta subunit
195	negative regulation of phosphoprotein phosphatase activity	85	0.000108193	0.00267764	6	URI, Elfn1, G-protein alpha-i family, PP2A regulatory, PHACTR1, PTPA
196	regulation of neuron differentiation	1096	0.000113055	0.00276438	23	Na(v) beta 1, QKI, BIN1 (Amphiphysin II), Frizzled, ZNF536, FGFR1, Syntaxin 1B, Semaphorin 5B, NUDEL, HES3, PKC, nAChR alpha, PP2A regulatory, MAG, Kalirin, NR1, FAK1, Thy-1, ATF/CREB, Uronyl-2-sulfotransferase, JSAP1, Mob2 (HCCA2), Semaphorin 4D
197	coronary vasculature development	123	0.000113405	0.00276438	7	FGFR1, BAF180, MyHC, FGFR2, BAF180/200, MYH10, PDE
198	protein localization to membrane	676	0.00011398	0.00276438	17	ZDHHC21, RILPL1, NDPK 7, RNP24, Syntaxin 1B, ICMT, Golgin-45 (BLZF1), PKC, ATP1B1, Wrb, ZDHHC22, RPL22, Kalirin, NR1, Thy-1, C7orf20, ATP1beta subunit
199	purine nucleotide catabolic process	54	0.000113989	0.00276438	5	PDE9A, CTE2, PDE, AMD3, AMP deaminase
200	regulation of membrane potential	677	0.000116014	0.00278715	17	BRUNOL4, Na(v) beta 1, BIN1 (Amphiphysin II), Frizzled, Syntaxin 1B, DGK, RNF207, MyHC, KCNT1, PKC, nAChR alpha, ATP1B1, Phospholemman, nAChR alpha-4, NR1, KCNQ2, ATP1beta subunit
201	regulation of G protein-coupled receptor signaling pathway	261	0.000116083	0.00278715	10	Frizzled, GNG7, DGK, FZD2, G-protein alpha-i family, MyHC, PKC, G-protein gamma, nNOS, PDE
202	pyrimidine-containing compound metabolic process	124	0.000119301	0.00284727	7	NDPK 7, NDPK C, SLC19A2, PLCC, PLCD, CRMP5, CRMP3
203	axon guidance	370	0.000119767	0.00284727	12	Na(v) beta 1, Frizzled, NFIB, MyHC, PKC, MYH10, FAK1, CRMP5, Nectin-1, NF-I, JSAP1, PKC-theta
204	regulation of localization	4009	0.000120808	0.00285794	57	BTBD9, Na(v) beta 1, BIN1 (Amphiphysin II), FXYD7, Frizzled, G-protein alpha-o, eIF2C2 (Argonaute-2), FGFR1, Syntaxin 1B, CD22, Semaphorin 5B, PDGF-A, DGK, RNF207, IQSEC1, NUDEL, ICMT, G-protein alpha-i family, C18orf1, KCNAB2, FLJ32001, BETA-PIX, FXYD5, LRRC26, MyHC, KIAA1543, FBXW7, PKC, nAChR alpha, ATP1B1, Lymphotactin, Ttc15, PP2A regulatory, Phospholemman, BAF180/200, nAChR alpha-4, Kalirin…
205	modulation of excitatory postsynaptic potential	87	0.000123109	0.00289818	6	BRUNOL4, Syntaxin 1B, PKC, nAChR alpha, nAChR alpha-4, NR1
206	localization of cell	1569	0.000131948	0.00307624	29	PAXIP1L, G3PT, Frizzled, SOX1, FGFR1, Semaphorin 5B, DGK, NUDEL, BETA-PIX, Nanos1, MyHC, PKC, nAChR alpha, ATP1B1, Lymphotactin, MAG, Glycophorin C, Nephrocystin-4, DGK-zeta, ELMO1, Kalirin, MYH10, PDE, FAK1, Myosin IXb, PHACTR1, PKC-theta, Semaphorin 4D, ATP1beta subunit
207	cell motility	1569	0.000131948	0.00307624	29	PAXIP1L, G3PT, Frizzled, SOX1, FGFR1, Semaphorin 5B, DGK, NUDEL, BETA-PIX, Nanos1, MyHC, PKC, nAChR alpha, ATP1B1, Lymphotactin, MAG, Glycophorin C, Nephrocystin-4, DGK-zeta, ELMO1, Kalirin, MYH10, PDE, FAK1, Myosin IXb, PHACTR1, PKC-theta, Semaphorin 4D, ATP1beta subunit
208	tube development	1414	0.000135544	0.00314489	27	PAXIP1L, ROR-alpha, QKI, Frizzled, RNP24, FGFR1, Epimorphin, PDGF-A, BAF180, FZD2, NFIB, HES3, MyHC, FBXW7, PKC, PKNOX1, IFT140, FGFR2, BAF180/200, Skp2/TrCP/FBXW, PDE, FAK1, Thy-1, ATF/CREB, NF-I, SMRT, JSAP1
209	regulation of neurogenesis	1337	0.000136313	0.0031476	26	Na(v) beta 1, QKI, BIN1 (Amphiphysin II), Frizzled, ZNF536, FGFR1, Syntaxin 1B, Semaphorin 5B, NUDEL, Nkx6-2, HES3, PKC, nAChR alpha, PP2A regulatory, MAG, Kalirin, NR1, nNOS, FAK1, PHACTR1, Thy-1, ATF/CREB, Uronyl-2-sulfotransferase, JSAP1, Mob2 (HCCA2), Semaphorin 4D
210	eye photoreceptor cell differentiation	89	0.000139612	0.00320842	6	BHLHB4, PKC, PP2A regulatory, G-protein gamma, PDE, Thy-1
211	tube morphogenesis	1044	0.000151125	0.00345654	22	PAXIP1L, ROR-alpha, QKI, Frizzled, RNP24, FGFR1, Epimorphin, PDGF-A, BAF180, FZD2, NFIB, MyHC, FBXW7, PKC, PKNOX1, FGFR2, BAF180/200, Skp2/TrCP/FBXW, PDE, FAK1, Thy-1, NF-I
212	positive regulation of ion transport	499	0.000151873	0.00345725	14	Na(v) beta 1, RNF207, LRRC26, PKC, nAChR alpha, ATP1B1, Lymphotactin, Phospholemman, nAChR alpha-4, NR1, nNOS, Thy-1, ATF/CREB, ATP1beta subunit
213	regulation of synapse structure or activity	381	0.000157264	0.00356317	12	Frizzled, Syntaxin 1B, DGK, MyHC, PKC, nAChR alpha, Kalirin, MYH10, NR1, FAK1, Nectin-1, Semaphorin 4D
214	intracellular protein transport	1275	0.000162794	0.00367122	25	ZDHHC21, RILPL1, U2AF5, NDPK 7, EVI5L, RNP24, Epimorphin, Syntaxin 1B, ICMT, U2AF35, NUP210, KIAA1543, PKC, ATP1B1, PP2A regulatory, ZDHHC22, BRWD2, IFT140, CRAT, RPL22, PHIP, JSAP1, FAM53B, ATP1beta subunit, EST1B
215	regulation of cell junction assembly	131	0.00016792	0.00376921	7	Frizzled, MyHC, KIAA1543, PKC, Nephrocystin-4, FAK1, Thy-1
216	endomembrane system organization	568	0.000171178	0.00382456	15	BIN1 (Amphiphysin II), RNP24, Epimorphin, NUDEL, BETA-PIX, MyHC, Golgin-45 (BLZF1), PKC, Ttc15, PP2A regulatory, Wrb, MYH10, ATF/CREB, C7orf20, USE1L
217	regulation of muscle contraction	274	0.0001724	0.00383412	10	BIN1 (Amphiphysin II), RNF207, MyHC, PKC, nAChR alpha, ATP1B1, Phospholemman, nNOS, PDE, ATP1beta subunit
218	regulation of adenylate cyclase-activating G protein-coupled receptor signaling pathway	32	0.000175117	0.00387667	4	G-protein alpha-i family, PKC, nNOS, PDE
219	negative regulation of protein dephosphorylation	93	0.000177857	0.00391935	6	URI, Elfn1, G-protein alpha-i family, PP2A regulatory, PHACTR1, PTPA
220	vasculature development	841	0.000181361	0.00397841	19	PAXIP1L, ROR-alpha, QKI, Frizzled, RNP24, FGFR1, PDGF-A, BAF180, MyHC, FBXW7, PKC, PKNOX1, FGFR2, BAF180/200, Skp2/TrCP/FBXW, MYH10, PDE, FAK1, Thy-1
221	regulation of transport	2880	0.000189109	0.00412959	44	BTBD9, Na(v) beta 1, BIN1 (Amphiphysin II), FXYD7, Frizzled, G-protein alpha-o, FGFR1, Syntaxin 1B, CD22, DGK, RNF207, IQSEC1, NUDEL, G-protein alpha-i family, KCNAB2, FLJ32001, BETA-PIX, FXYD5, LRRC26, MyHC, FBXW7, PKC, nAChR alpha, ATP1B1, Lymphotactin, Phospholemman, nAChR alpha-4, Kalirin, Skp2/TrCP/FBXW, MYH10, NR1, KCNQ2, nNOS, PDE, FAK1, Thy-1, PRKAR1B, ATF/CREB, TSSC1, FXYD3, USE1L, PKC-t…
222	eye development	639	0.000190525	0.00413318	16	BHLHB4, Frizzled, SOX1, MyHC, PKC, PP2A regulatory, G-protein gamma, PKNOX1, IFT140, FGFR2, Nephrocystin-4, MYH10, PDE, Thy-1, Nectin-1, ATF/CREB
223	metencephalon development	226	0.000190986	0.00413318	9	CBSL, ROR-alpha, Frizzled, Nanos1, MyHC, CBS, MYH10, NR1, NF-I
224	positive regulation of cellular process	7381	0.00020613	0.00444101	90	PAXIP1L, CHD6, G3PT, BRUNOL4, Na(v) beta 1, ROR-alpha, CDC25, QKI, BHLHB4, Hepsin, RNF4, BIN1 (Amphiphysin II), FZD10, Frizzled, MAPRE3(EB3), OASIS, eIF2C2 (Argonaute-2), CDC25B, SOX1, IRF2BPL, USF2, FGFR1, KSR2, Syntaxin 1B, Semaphorin 5B, PDGF-A, DGK, BAF180, RNF207, IQSEC1, NUDEL, FZD2, CHD5, ICMT, G-protein alpha-i family, Nkx6-2, FLJ32001, GADD45 gamma, F263, FLJ13855, NFIB, HES3, BETA-PIX, …
225	organelle localization	780	0.000207935	0.00445997	18	BIN1 (Amphiphysin II), RNP24, Epimorphin, Syntaxin 1B, NUDEL, TMEM1, MyHC, PKC, TACC1, Ttc15, BRWD2, NIBP, FGFR2, Nephrocystin-4, MYH10, FAK1, MAD1 (mitotic checkpoint), PKA-reg (cAMP-dependent)
226	establishment of organelle localization	515	0.000210029	0.00448496	14	RNP24, Epimorphin, NUDEL, TMEM1, MyHC, PKC, TACC1, Ttc15, BRWD2, NIBP, FGFR2, MYH10, FAK1, MAD1 (mitotic checkpoint)
227	response to ammonium ion	394	0.000214139	0.00455258	12	G-protein alpha-o, FGFR1, G-protein alpha-i family, PKC, nAChR alpha, PP2A regulatory, G-protein gamma, nAChR alpha-4, Kalirin, NR1, nNOS, ATF/CREB
228	regulation of mesenchymal cell proliferation	62	0.000220279	0.00466258	5	FGFR1, PDGF-A, NFIB, FGFR2, NF-I
229	visual system development	648	0.000222868	0.00469678	16	BHLHB4, Frizzled, SOX1, MyHC, PKC, PP2A regulatory, G-protein gamma, PKNOX1, IFT140, FGFR2, Nephrocystin-4, MYH10, PDE, Thy-1, Nectin-1, ATF/CREB
230	regulation of cell cycle process	1075	0.000227651	0.00471371	22	PAXIP1L, CDC25, RNF4, BIN1 (Amphiphysin II), Frizzled, CDC25B, FGFR1, FBXL7, DGK, G-protein alpha-i family, FBXW7, PKC, PP2A regulatory, FGFR2, DGK-zeta, Skp2/TrCP/FBXW, PHIP, PDE, MAD1 (mitotic checkpoint), ATF/CREB, PKC-theta, PKA-reg (cAMP-dependent)
231	negative regulation of mesenchymal cell proliferation involved in lung development	3	0.000231486	0.00471371	2	NFIB, NF-I
232	regulation of mesenchymal cell proliferation involved in lung development	3	0.000231486	0.00471371	2	NFIB, NF-I
233	cysteine biosynthetic process via cystathionine	3	0.000231486	0.00471371	2	CBSL, CBS
234	ventricular zone neuroblast division	3	0.000231486	0.00471371	2	FGFR1, FGFR2
235	regulation of T-helper 2 cell activation	3	0.000231486	0.00471371	2	PKC, PKC-theta
236	positive regulation of T-helper 2 cell activation	3	0.000231486	0.00471371	2	PKC, PKC-theta
237	AMP catabolic process	3	0.000231486	0.00471371	2	AMD3, AMP deaminase
238	regulation of neuron projection development	858	0.000233453	0.0047338	19	Na(v) beta 1, QKI, Frizzled, FGFR1, Syntaxin 1B, Semaphorin 5B, NUDEL, PKC, nAChR alpha, PP2A regulatory, MAG, Kalirin, NR1, FAK1, Thy-1, ATF/CREB, Uronyl-2-sulfotransferase, Mob2 (HCCA2), Semaphorin 4D
239	negative regulation of animal organ morphogenesis	63	0.000237567	0.00479706	5	BHLHB4, NFIB, FBXW7, Skp2/TrCP/FBXW, NF-I
240	nucleobase-containing small molecule biosynthetic process	139	0.000241929	0.00486478	7	NDPK 7, PDE9A, NDPK C, CTE2, PDE, AMD3, AMP deaminase
241	regulation of stress-activated MAPK cascade	342	0.000246557	0.00491699	11	CBSL, BS69, FZD10, Frizzled, GADD45 gamma, CBS, Samd5, MEKK4(MAP3K4), GADD45 beta, JSAP1, Livin
242	sensory system development	654	0.000246992	0.00491699	16	BHLHB4, Frizzled, SOX1, MyHC, PKC, PP2A regulatory, G-protein gamma, PKNOX1, IFT140, FGFR2, Nephrocystin-4, MYH10, PDE, Thy-1, Nectin-1, ATF/CREB
243	chemical homeostasis	1710	0.000247583	0.00491699	30	BTBD9, Na(v) beta 1, ROR-alpha, TMEM79, Hepsin, Frizzled, USF2, Csmd1, FZD2, MyHC, FBXW7, PKC, nAChR alpha, ATP1B1, Lymphotactin, Phospholemman, G-protein gamma, Skp2/TrCP/FBXW, Cadherin 23, NR1, nNOS, PDE, FAK1, Thy-1, PRKAR1B, ATF/CREB, SMRT, AMP deaminase, PKA-reg (cAMP-dependent), ATP1beta subunit
244	telencephalon development	461	0.0002486	0.00491699	13	FGFR1, NUDEL, NFIB, MyHC, TACC1, G-protein gamma, NIBP, MYH10, NR1, PHACTR1, ATF/CREB, NF-I, SMRT
245	cardiovascular system development	863	0.000251082	0.00493908	19	PAXIP1L, ROR-alpha, QKI, Frizzled, RNP24, FGFR1, PDGF-A, BAF180, MyHC, FBXW7, PKC, PKNOX1, FGFR2, BAF180/200, Skp2/TrCP/FBXW, MYH10, PDE, FAK1, Thy-1
246	regulation of primary metabolic process	7946	0.000251764	0.00493908	95	PAXIP1L, IDI1, CHD6, G3PT, BRUNOL4, CBSL, BS69, ROR-alpha, CDC25, QKI, BHLHB4, Hepsin, RNF4, BIN1 (Amphiphysin II), FZD10, MAD4, Frizzled, MAPRE3(EB3), OASIS, URI, eIF2C2 (Argonaute-2), ZNF536, CDC25B, SOX1, IRF2BPL, USF2, FGFR1, KSR2, CRAMP1L, TFF3, PDGF-A, DGK, BAF180, FZD2, CHD5, Elfn1, G-protein alpha-i family, C18orf1, NUP210, Nkx6-2, GADD45 gamma, F263, FLJ13855, NFIB, HES3, Nanos1, MyHC, G…
247	negative regulation of GTPase activity	64	0.000255866	0.00499923	5	FZD10, Frizzled, RNP24, DGK, PDE
248	negative regulation of programmed cell death	1473	0.00026142	0.00507359	27	MTRNR2L8, CBSL, BS69, QKI, BHLHB4, Hepsin, Frizzled, OASIS, URI, G-protein alpha-i family, FLJ13855, PKC, MAG, CBS, MOST-1, FGFR2, NR1, PHIP, nNOS, PDE, FAK1, Thy-1, ATF/CREB, PKC-theta, Semaphorin 4D, Livin, PDXK
249	ion transmembrane transport	1238	0.000261774	0.00507359	24	Na(v) beta 1, Hepsin, FXYD7, GlyT1, Glycerol-3-phosphate transporter, FGFR1, LRRC8E, KCNAB2, LRRC26, MyHC, KCNT1, PKC, nAChR alpha, ATP1B1, Lymphotactin, Phospholemman, ANKH, nAChR alpha-4, SPX2, NR1, KCNQ2, PDE, FXYD3, ATP1beta subunit
250	regulation of stress-activated protein kinase signaling cascade	345	0.000265648	0.00512806	11	CBSL, BS69, FZD10, Frizzled, GADD45 gamma, CBS, Samd5, MEKK4(MAP3K4), GADD45 beta, JSAP1, Livin
251	postsynapse organization	187	0.000267901	0.00515097	8	Frizzled, DGK, BETA-PIX, MyHC, nAChR alpha, DGK-zeta, MYH10, CNK2 (MAGUIN homologue)
252	regulation of macromolecule metabolic process	8172	0.000269558	0.00516225	97	PAXIP1L, CHD6, BRUNOL4, CBSL, BS69, ROR-alpha, CDC25, QKI, BHLHB4, Hepsin, RNF4, BIN1 (Amphiphysin II), FZD10, MAD4, Frizzled, MAPRE3(EB3), OASIS, URI, eIF2C2 (Argonaute-2), ZNF536, CDC25B, SOX1, IRF2BPL, RNP24, USF2, FGFR1, KSR2, CRAMP1L, Syntaxin 1B, PDGF-A, DGK, BAF180, RNF207, IQSEC1, FZD2, CHD5, Elfn1, G-protein alpha-i family, C18orf1, NUP210, Nkx6-2, GADD45 gamma, FLJ13855, NFIB, HES3, ENP…
253	inorganic ion transmembrane transport	869	0.000273767	0.00521706	19	Na(v) beta 1, Hepsin, Glycerol-3-phosphate transporter, FGFR1, KCNAB2, LRRC26, KCNT1, PKC, nAChR alpha, ATP1B1, Lymphotactin, Phospholemman, ANKH, SPX2, NR1, KCNQ2, PDE, FXYD3, ATP1beta subunit
254	positive regulation of sodium ion transport	65	0.000275217	0.00521706	5	Na(v) beta 1, ATP1B1, Phospholemman, nNOS, ATP1beta subunit
255	positive regulation of gliogenesis	142	0.000275663	0.00521706	7	QKI, BIN1 (Amphiphysin II), Nkx6-2, PKC, MAG, NR1, FAK1
256	cellular component morphogenesis	1243	0.000277644	0.00523402	24	Na(v) beta 1, RILPL1, Frizzled, Semaphorin 5B, NUDEL, NFIB, MyHC, PKC, nAChR alpha, FGFR2, Kalirin, MYH10, Cadherin 23, FAK1, CRMP5, Myosin IXb, CRMP3, PHACTR1, Nectin-1, ATF/CREB, NF-I, JSAP1, PKC-theta, PKA-reg (cAMP-dependent)
257	positive regulation of sodium ion transmembrane transport	36	0.000279041	0.00523989	4	ATP1B1, Phospholemman, nNOS, ATP1beta subunit
258	regulation of epithelial cell proliferation involved in lung morphogenesis	15	0.00028565	0.00534321	3	NFIB, FGFR2, NF-I
259	ear morphogenesis	189	0.000287831	0.00536321	8	Hepsin, Frizzled, FGFR1, FZD2, nAChR alpha, LIG-1, FGFR2, Cadherin 23
260	regulation of cell morphogenesis	732	0.000290297	0.00538835	17	Hepsin, Frizzled, CAMSAP1, Semaphorin 5B, NUDEL, BETA-PIX, MyHC, nAChR alpha, MAG, Kalirin, MYH10, NR1, PHIP, FAK1, Thy-1, Uronyl-2-sulfotransferase, Semaphorin 4D
261	nucleoside metabolic process	144	0.000300182	0.00555048	7	NDPK 7, ICMT, G-protein alpha-i family, NDPK C, PDE, AMD3, AMP deaminase
262	circulatory system development	1410	0.000312359	0.00575361	26	PAXIP1L, ROR-alpha, QKI, Frizzled, RNP24, FGFR1, PDGF-A, BAF180, FZD2, MyHC, FBXW7, PKC, nAChR alpha, BRWD2, PKNOX1, IFT140, FGFR2, BAF180/200, Skp2/TrCP/FBXW, MYH10, PDE, FAK1, Thy-1, ATF/CREB, SMRT, PKA-reg (cAMP-dependent)
263	regulation of muscle system process	411	0.00031426	0.00576661	12	BIN1 (Amphiphysin II), PDE9A, RNF207, MyHC, PKC, nAChR alpha, ATP1B1, Phospholemman, nNOS, PDE, FAK1, ATP1beta subunit
264	purine-containing compound catabolic process	68	0.000339974	0.00619138	5	PDE9A, CTE2, PDE, AMD3, AMP deaminase
265	eye photoreceptor cell development	68	0.000339974	0.00619138	5	BHLHB4, PKC, G-protein gamma, PDE, Thy-1
266	non-canonical Wnt signaling pathway	194	0.000343003	0.00621042	8	FZD10, Frizzled, G-protein alpha-o, eIF2C2 (Argonaute-2), FZD2, G-protein alpha-i family, G-protein gamma, PDE
267	regulation of nitrogen compound metabolic process	7693	0.000344061	0.00621042	92	PAXIP1L, CHD6, G3PT, BRUNOL4, CBSL, BS69, ROR-alpha, CDC25, QKI, BHLHB4, Hepsin, RNF4, BIN1 (Amphiphysin II), FZD10, MAD4, Frizzled, MAPRE3(EB3), OASIS, URI, eIF2C2 (Argonaute-2), ZNF536, CDC25B, SOX1, IRF2BPL, USF2, FGFR1, KSR2, CRAMP1L, PDGF-A, DGK, BAF180, FZD2, CHD5, Elfn1, G-protein alpha-i family, C18orf1, NUP210, Nkx6-2, GADD45 gamma, F263, FLJ13855, NFIB, HES3, Nanos1, MyHC, Golgin-45 (BL…
268	cellular metabolic compound salvage	38	0.00034488	0.00621042	4	MTCBP-1, AMD3, AMP deaminase, PDXK
269	regulation of modification of postsynaptic actin cytoskeleton	16	0.000349285	0.00622011	3	MyHC, Kalirin, MYH10
270	chorion development	16	0.000349285	0.00622011	3	PAXIP1L, Frizzled, MEKK4(MAP3K4)
271	membranous septum morphogenesis	16	0.000349285	0.00622011	3	Frizzled, FZD2, FGFR2
272	positive regulation of intracellular signal transduction	1502	0.000355114	0.00630066	27	FZD10, Frizzled, FGFR1, KSR2, PDGF-A, DGK, CHD5, G-protein alpha-i family, GADD45 gamma, MyHC, FBXW7, PKC, nAChR alpha, Lymphotactin, G-protein gamma, FGFR2, Samd5, MEKK4(MAP3K4), Skp2/TrCP/FBXW, nNOS, PDE, FAK1, GADD45 beta, JSAP1, PKC-theta, Semaphorin 4D, Livin
273	eye morphogenesis	246	0.000356935	0.00630977	9	BHLHB4, Frizzled, SOX1, PKC, PP2A regulatory, G-protein gamma, PDE, Thy-1, Nectin-1
274	positive regulation of cell development	964	0.000371442	0.00654226	20	Na(v) beta 1, QKI, BIN1 (Amphiphysin II), Frizzled, FGFR1, NUDEL, Nkx6-2, BETA-PIX, PKC, PP2A regulatory, MAG, Kalirin, NR1, PDE, FAK1, ATF/CREB, JSAP1, Mob2 (HCCA2), Semaphorin 4D, PKA-reg (cAMP-dependent)
275	regulation of cellular process	14834	0.000379689	0.0066632	155	PAXIP1L, GPR153, PDIA5, TMEM132D, CHD6, G3PT, BRUNOL4, BTBD9, Na(v) beta 1, MTRNR2L8, CBSL, BS69, ROR-alpha, CDC25, QKI, BHLHB4, RILPL1, Hepsin, RNF4, BIN1 (Amphiphysin II), RIM-bp2, FZD10, MAD4, Frizzled, MAPRE3(EB3), GlyT1, NDPK 7, G-protein alpha-o, OASIS, URI, EVI5L, eIF2C2 (Argonaute-2), CAMSAP1, GNG7, ZNF536, TULP4, CDC25B, PDE9A, SOX1, IRF2BPL, USF2, FGFR1, Epimorphin, KSR2, CRAMP1L, TFF3,…
276	homeostatic process	2531	0.000396659	0.00693578	39	PDIA5, BTBD9, Na(v) beta 1, ROR-alpha, TMEM79, Hepsin, Frizzled, USF2, Csmd1, TFF3, FZD2, LRRC8E, Nanos1, MyHC, FBXW7, PKC, nAChR alpha, ATP1B1, Lymphotactin, Phospholemman, G-protein gamma, PKNOX1, Nephrocystin-4, BAF180/200, Skp2/TrCP/FBXW, Cadherin 23, NR1, nNOS, PDE, FAK1, AMD3, Thy-1, PRKAR1B, ATF/CREB, SMRT, AMP deaminase, PKA-reg (cAMP-dependent), ATP1beta subunit, EST1B
277	negative regulation of cell population proliferation	1126	0.000429073	0.00747548	22	Hepsin, MAD4, Frizzled, BAF180, CHD5, NFIB, ENPP7, FBXW7, PKC, Lymphotactin, PP2A regulatory, FGFR2, BAF180/200, Dermatopontin, Skp2/TrCP/FBXW, nNOS, PDE, MAD1 (mitotic checkpoint), Thy-1, ATF/CREB, NF-I, PKA-reg (cAMP-dependent)
278	regulation of cell death	2633	0.000439566	0.00763074	40	MTRNR2L8, CBSL, BS69, QKI, BHLHB4, RILPL1, Hepsin, RNF4, BIN1 (Amphiphysin II), Frizzled, OASIS, URI, FGFR1, G-protein alpha-i family, GADD45 gamma, FLJ13855, BETA-PIX, FBXW7, PKC, nAChR alpha, PP2A regulatory, MAG, CBS, MOST-1, FGFR2, Kalirin, Skp2/TrCP/FBXW, NR1, PHIP, nNOS, PDE, FAK1, Thy-1, GADD45 beta, PTPA, ATF/CREB, PKC-theta, Semaphorin 4D, Livin, PDXK
279	regulation of synapse organization	367	0.00044761	0.00768608	11	Frizzled, DGK, MyHC, PKC, nAChR alpha, Kalirin, MYH10, NR1, FAK1, Nectin-1, Semaphorin 4D
280	positive regulation of calcium:sodium antiporter activity	4	0.000460273	0.00768608	2	ATP1B1, ATP1beta subunit
281	homocysteine catabolic process	4	0.000460273	0.00768608	2	CBSL, CBS
282	trigeminal sensory nucleus development	4	0.000460273	0.00768608	2	NFIB, NF-I
283	hydrogen sulfide biosynthetic process	4	0.000460273	0.00768608	2	CBSL, CBS
284	positive regulation of G2/MI transition of meiotic cell cycle	4	0.000460273	0.00768608	2	CDC25, CDC25B
285	regulation of kinetochore assembly	4	0.000460273	0.00768608	2	RNF4, Ttc15
286	epicardium-derived cardiac endothelial cell differentiation	4	0.000460273	0.00768608	2	BAF180, BAF180/200
287	negative regulation of SREBP signaling pathway	4	0.000460273	0.00768608	2	FBXW7, Skp2/TrCP/FBXW
288	principal sensory nucleus of trigeminal nerve development	4	0.000460273	0.00768608	2	NFIB, NF-I
289	negative regulation of triglyceride biosynthetic process	4	0.000460273	0.00768608	2	FBXW7, Skp2/TrCP/FBXW
290	negative regulation of apoptotic process	1451	0.000482034	0.00802171	26	MTRNR2L8, CBSL, BS69, QKI, Hepsin, Frizzled, OASIS, URI, G-protein alpha-i family, FLJ13855, PKC, MAG, CBS, MOST-1, FGFR2, NR1, PHIP, nNOS, PDE, FAK1, Thy-1, ATF/CREB, PKC-theta, Semaphorin 4D, Livin, PDXK
291	modulation of chemical synaptic transmission	767	0.000493993	0.00819248	17	BRUNOL4, GlyT1, Syntaxin 1B, DGK, G-protein alpha-i family, PKC, nAChR alpha, RPL22, nAChR alpha-4, Kalirin, NR1, nNOS, PDE, FAK1, PRKAR1B, ATF/CREB, PKA-reg (cAMP-dependent)
292	commissural neuron axon guidance	18	0.000502368	0.00824636	3	Frizzled, NFIB, NF-I
293	extraembryonic membrane development	18	0.000502368	0.00824636	3	PAXIP1L, Frizzled, MEKK4(MAP3K4)
294	modification of postsynaptic actin cytoskeleton	18	0.000502368	0.00824636	3	MyHC, Kalirin, MYH10
295	regulation of trans-synaptic signaling	769	0.000508659	0.00827827	17	BRUNOL4, GlyT1, Syntaxin 1B, DGK, G-protein alpha-i family, PKC, nAChR alpha, RPL22, nAChR alpha-4, Kalirin, NR1, nNOS, PDE, FAK1, PRKAR1B, ATF/CREB, PKA-reg (cAMP-dependent)
296	cell proliferation in forebrain	42	0.000508741	0.00827827	4	FGFR1, TACC1, FGFR2, SMRT
297	cerebellum development	206	0.000511174	0.00827827	8	CBSL, ROR-alpha, Frizzled, Nanos1, MyHC, CBS, MYH10, NF-I
298	positive regulation of JNK cascade	206	0.000511174	0.00827827	8	FZD10, Frizzled, GADD45 gamma, Samd5, MEKK4(MAP3K4), GADD45 beta, JSAP1, Livin
299	regulation of programmed cell death	2388	0.000515427	0.00831923	37	MTRNR2L8, CBSL, BS69, QKI, BHLHB4, Hepsin, BIN1 (Amphiphysin II), Frizzled, OASIS, URI, FGFR1, G-protein alpha-i family, GADD45 gamma, FLJ13855, BETA-PIX, FBXW7, PKC, PP2A regulatory, MAG, CBS, MOST-1, FGFR2, Kalirin, Skp2/TrCP/FBXW, NR1, PHIP, nNOS, PDE, FAK1, Thy-1, GADD45 beta, PTPA, ATF/CREB, PKC-theta, Semaphorin 4D, Livin, PDXK
300	phosphorylation	1704	0.000519015	0.00834923	29	G3PT, CDC25, NDPK 7, CDC25B, FGFR1, KSR2, PDGF-A, DGK, InPP5A, F263, NDPK C, PKC, STK32C, FGFR2, DGK-zeta, Kalirin, MEKK4(MAP3K4), Skp2/TrCP/FBXW, NR1, FAK1, Thy-1, PRKAR1B, ATF/CREB, MOBKL2A, JSAP1, PKC-theta, Livin, PKA-reg (cAMP-dependent), PDXK
301	positive regulation of biological process	8418	0.000521447	0.00836048	98	PAXIP1L, CHD6, G3PT, BRUNOL4, Na(v) beta 1, ROR-alpha, TMEM79, CDC25, QKI, BHLHB4, Hepsin, RNF4, BIN1 (Amphiphysin II), FZD10, Frizzled, MAPRE3(EB3), OASIS, eIF2C2 (Argonaute-2), CDC25B, PDE9A, SOX1, IRF2BPL, RNP24, USF2, FGFR1, KSR2, Syntaxin 1B, Semaphorin 5B, PDGF-A, DGK, BAF180, RNF207, IQSEC1, NUDEL, FZD2, CHD5, ICMT, G-protein alpha-i family, Nkx6-2, FLJ32001, GADD45 gamma, F263, FLJ13855, …
302	negative regulation of intracellular signal transduction	772	0.000531362	0.00847303	17	BS69, ROR-alpha, OASIS, URI, CD22, DGK, G-protein alpha-i family, PKC, nAChR alpha, DUSP8, TBC1D7, PP2A regulatory, PRDM15, DGK-zeta, Skp2/TrCP/FBXW, PDE, ATF/CREB
303	regulation of calcium ion transport	436	0.000531978	0.00847303	12	BIN1 (Amphiphysin II), G-protein alpha-o, G-protein alpha-i family, PKC, ATP1B1, Lymphotactin, NR1, nNOS, PDE, Thy-1, ATF/CREB, ATP1beta subunit
304	hindbrain morphogenesis	75	0.000535505	0.00850114	5	CBSL, ROR-alpha, HES3, CBS, NF-I
305	regulation of organelle organization	1794	0.000551318	0.00872348	30	PAXIP1L, CDC25, RNF4, BIN1 (Amphiphysin II), FZD10, Frizzled, MAPRE3(EB3), EVI5L, CAMSAP1, PDGF-A, G-protein alpha-i family, MyHC, KIAA1543, FBXW7, PKC, TBC1D7, Ttc15, IFT140, FGFR2, MEKK4(MAP3K4), Skp2/TrCP/FBXW, PHIP, nNOS, PDE, FAK1, MAD1 (mitotic checkpoint), ATF/CREB, PKC-theta, PKA-reg (cAMP-dependent), EST1B
306	cell migration	1384	0.000553699	0.00872863	25	PAXIP1L, Frizzled, SOX1, FGFR1, Semaphorin 5B, DGK, NUDEL, BETA-PIX, Nanos1, MyHC, PKC, ATP1B1, Lymphotactin, MAG, Glycophorin C, DGK-zeta, ELMO1, Kalirin, MYH10, PDE, FAK1, Myosin IXb, PKC-theta, Semaphorin 4D, ATP1beta subunit
307	positive regulation of potassium ion transmembrane transporter activity	43	0.00055707	0.00872863	4	RNF207, LRRC26, ATP1B1, ATP1beta subunit
308	nuclear migration	43	0.00055707	0.00872863	4	MyHC, TACC1, MYH10, FAK1
309	negative regulation of nitrogen compound metabolic process	3304	0.000561703	0.00877275	47	BRUNOL4, BS69, QKI, BIN1 (Amphiphysin II), MAD4, Frizzled, OASIS, URI, eIF2C2 (Argonaute-2), ZNF536, IRF2BPL, FGFR1, DGK, Elfn1, G-protein alpha-i family, C18orf1, Nkx6-2, GADD45 gamma, FLJ13855, NFIB, HES3, Nanos1, PKC, nAChR alpha, Lymphotactin, DUSP8, PP2A regulatory, Phospholemman, PRDM15, FGFR2, Skp2/TrCP/FBXW, nNOS, PDE, Cystatin B, SET8, PHACTR1, Thy-1, GADD45 beta, PRKAR1B, PTPA, ATF/CREB…
310	metal ion transport	853	0.000601193	0.00935922	18	Na(v) beta 1, Hepsin, KCNAB2, LRRC26, KCNT1, PKC, nAChR alpha, ATP1B1, Lymphotactin, Phospholemman, nAChR alpha-4, Cadherin 23, NR1, KCNQ2, PDE, Nectin-1, FXYD3, ATP1beta subunit
311	positive regulation of long-term synaptic potentiation	44	0.000608572	0.00944363	4	nAChR alpha, Kalirin, nNOS, ATF/CREB
312	nucleobase-containing small molecule metabolic process	712	0.000623614	0.00964603	16	G3PT, ROR-alpha, NDPK 7, PDE9A, ICMT, G-protein alpha-i family, NDPK C, PLCC, CTE2, PDE, PLCD, CRMP5, CRMP3, AMD3, LHPP, AMP deaminase
313	negative regulation of macromolecule metabolic process	3700	0.000645903	0.00995888	51	BRUNOL4, BS69, QKI, BIN1 (Amphiphysin II), MAD4, Frizzled, OASIS, URI, eIF2C2 (Argonaute-2), ZNF536, IRF2BPL, FGFR1, DGK, Elfn1, G-protein alpha-i family, C18orf1, Nkx6-2, GADD45 gamma, FLJ13855, NFIB, HES3, ENPP7, Nanos1, FBXW7, PKC, nAChR alpha, Lymphotactin, DUSP8, PP2A regulatory, Phospholemman, PRDM15, FGFR2, RPL22, Skp2/TrCP/FBXW, nNOS, PDE, Cystatin B, SET8, PHACTR1, Thy-1, GADD45 beta, PR…
314	cellular calcium ion homeostasis	715	0.000652188	0.0100238	16	Frizzled, FZD2, MyHC, PKC, nAChR alpha, ATP1B1, Lymphotactin, Phospholemman, G-protein gamma, Cadherin 23, NR1, nNOS, PDE, Thy-1, ATF/CREB, ATP1beta subunit
315	regulation of cell migration	1243	0.000671642	0.01029	23	eIF2C2 (Argonaute-2), FGFR1, Semaphorin 5B, PDGF-A, IQSEC1, G-protein alpha-i family, C18orf1, BETA-PIX, MyHC, KIAA1543, FBXW7, PKC, Lymphotactin, BAF180/200, Skp2/TrCP/FBXW, NR1, PDE, FAK1, PHACTR1, Thy-1, ATF/CREB, JSAP1, Semaphorin 4D
316	sulfur amino acid biosynthetic process	20	0.000692758	0.0105799	3	CBSL, MTCBP-1, CBS
317	regulation of cell motility	1326	0.000697586	0.01062	24	eIF2C2 (Argonaute-2), FGFR1, Semaphorin 5B, PDGF-A, IQSEC1, G-protein alpha-i family, C18orf1, BETA-PIX, MyHC, KIAA1543, FBXW7, PKC, Lymphotactin, PP2A regulatory, BAF180/200, Skp2/TrCP/FBXW, NR1, PDE, FAK1, PHACTR1, Thy-1, ATF/CREB, JSAP1, Semaphorin 4D
318	organelle organization	4483	0.000707799	0.0107416	59	PAXIP1L, CHD6, BS69, CDC25, RILPL1, BIN1 (Amphiphysin II), Frizzled, MAPRE3(EB3), NDPK 7, CAMSAP1, CDC25B, SOX1, RNP24, Epimorphin, Syntaxin 1B, PDGF-A, DGK, BAF180, IQSEC1, NUDEL, TMEM1, CHD5, G-protein alpha-i family, BETA-PIX, MyHC, PWP2H, KIAA1543, Golgin-45 (BLZF1), FBXW7, PKC, TACC1, UPF0351, Ttc15, PP2A regulatory, Wrb, BRWD2, NIBP, IFT140, CRAT, Nephrocystin-4, DGK-zeta, BAF180/200, ELMO1…
319	regulation of actin filament-based movement	80	0.000719804	0.0108896	5	BIN1 (Amphiphysin II), RNF207, Phospholemman, nNOS, PDE
320	regulation of nervous system process	272	0.000735092	0.0110861	9	BRUNOL4, FGFR1, Syntaxin 1B, PKC, nAChR alpha, MAG, nAChR alpha-4, NR1, nNOS
321	negative regulation of cell death	1661	0.000755196	0.0111314	28	MTRNR2L8, CBSL, BS69, QKI, BHLHB4, Hepsin, RNF4, Frizzled, OASIS, URI, G-protein alpha-i family, FLJ13855, PKC, MAG, CBS, MOST-1, FGFR2, NR1, PHIP, nNOS, PDE, FAK1, Thy-1, ATF/CREB, PKC-theta, Semaphorin 4D, Livin, PDXK
322	regulation of cellular component biogenesis	1334	0.000758349	0.0111314	24	RNF4, BIN1 (Amphiphysin II), Frizzled, MAPRE3(EB3), EVI5L, CAMSAP1, Syntaxin 1B, NUDEL, C18orf1, MyHC, KIAA1543, PKC, TBC1D7, Ttc15, PP2A regulatory, IFT140, Nephrocystin-4, NR1, FAK1, Thy-1, Nectin-1, ATF/CREB, PKC-theta, Semaphorin 4D
323	L-cysteine metabolic process	5	0.000762654	0.0111314	2	CBSL, CBS
324	regulation of G2/MI transition of meiotic cell cycle	5	0.000762654	0.0111314	2	CDC25, CDC25B
325	cysteine catabolic process	5	0.000762654	0.0111314	2	CBSL, CBS
326	positive regulation of oxidative stress-induced neuron intrinsic apoptotic signaling pathway	5	0.000762654	0.0111314	2	FBXW7, Skp2/TrCP/FBXW
327	regulation of SREBP signaling pathway	5	0.000762654	0.0111314	2	FBXW7, Skp2/TrCP/FBXW
328	cysteine biosynthetic process	5	0.000762654	0.0111314	2	CBSL, CBS
329	L-cysteine catabolic process	5	0.000762654	0.0111314	2	CBSL, CBS
330	toxin biosynthetic process	5	0.000762654	0.0111314	2	CBSL, CBS
331	positive regulation of JUN kinase activity	122	0.000763468	0.0111314	6	FZD10, Frizzled, Samd5, MEKK4(MAP3K4), JSAP1, Livin
332	purine ribonucleoside monophosphate metabolic process	47	0.000783272	0.0113176	4	PDE, AMD3, LHPP, AMP deaminase
333	salivary gland morphogenesis	47	0.000783272	0.0113176	4	FGFR1, NFIB, FGFR2, NF-I
334	lung epithelial cell differentiation	47	0.000783272	0.0113176	4	NFIB, ATF/CREB, NF-I, SMRT
335	in utero embryonic development	800	0.000788902	0.0113649	17	BRUNOL4, Frizzled, RNP24, FGFR1, BAF180, NUDEL, ICMT, HES3, MyHC, KIAA1543, ATP1B1, FGFR2, BAF180/200, MYH10, SMRT, JSAP1, ATP1beta subunit
336	protein localization to cell periphery	333	0.000797533	0.011455	10	RILPL1, RNP24, Syntaxin 1B, Golgin-45 (BLZF1), PKC, ATP1B1, ZDHHC22, Kalirin, NR1, ATP1beta subunit
337	relaxation of cardiac muscle	21	0.000802976	0.011499	3	ATP1B1, PDE, ATP1beta subunit
338	regulation of gliogenesis	221	0.000809438	0.0115572	8	QKI, BIN1 (Amphiphysin II), Nkx6-2, PKC, MAG, NR1, FAK1, ATF/CREB
339	regulation of apoptotic process	2361	0.000829598	0.0118101	36	MTRNR2L8, CBSL, BS69, QKI, Hepsin, BIN1 (Amphiphysin II), Frizzled, OASIS, URI, FGFR1, G-protein alpha-i family, GADD45 gamma, FLJ13855, BETA-PIX, FBXW7, PKC, PP2A regulatory, MAG, CBS, MOST-1, FGFR2, Kalirin, Skp2/TrCP/FBXW, NR1, PHIP, nNOS, PDE, FAK1, Thy-1, GADD45 beta, PTPA, ATF/CREB, PKC-theta, Semaphorin 4D, Livin, PDXK
340	negative regulation of cellular amide metabolic process	222	0.000833449	0.0118301	8	BRUNOL4, QKI, BIN1 (Amphiphysin II), eIF2C2 (Argonaute-2), Nanos1, PKC, nAChR alpha, ATF/CREB
341	establishment of cell polarity	171	0.000838279	0.0118538	7	NUDEL, MyHC, KIAA1543, PKC, FAK1, Myosin IXb, Uronyl-2-sulfotransferase
342	regulation of biological quality	5706	0.000840036	0.0118538	71	PDIA5, BRUNOL4, BTBD9, Na(v) beta 1, CBSL, ROR-alpha, TMEM79, QKI, Hepsin, BIN1 (Amphiphysin II), Frizzled, GlyT1, USF2, FGFR1, Epimorphin, KSR2, Csmd1, TFF3, Syntaxin 1B, Semaphorin 5B, PDGF-A, DGK, RNF207, IQSEC1, NUDEL, FZD2, G-protein alpha-i family, LRRC8E, GADD45 gamma, BETA-PIX, Nanos1, MyHC, FBXW7, KCNT1, PKC, nAChR alpha, ATP1B1, Lymphotactin, Phospholemman, G-protein gamma, PKNOX1, MAG,…
343	negative regulation of heart contraction	48	0.000848621	0.0119018	4	BIN1 (Amphiphysin II), PKC, nNOS, PDE
344	purine nucleoside monophosphate metabolic process	48	0.000848621	0.0119018	4	PDE, AMD3, LHPP, AMP deaminase
345	positive regulation of transport	1674	0.000850834	0.0119018	28	Na(v) beta 1, BIN1 (Amphiphysin II), Frizzled, FGFR1, Syntaxin 1B, RNF207, G-protein alpha-i family, FLJ32001, BETA-PIX, LRRC26, MyHC, FBXW7, PKC, nAChR alpha, ATP1B1, Lymphotactin, Phospholemman, nAChR alpha-4, Skp2/TrCP/FBXW, MYH10, NR1, nNOS, FAK1, Thy-1, ATF/CREB, TSSC1, PKC-theta, ATP1beta subunit
346	cell-cell signaling by wnt	527	0.000870965	0.0121132	13	FZD10, Frizzled, G-protein alpha-o, eIF2C2 (Argonaute-2), NUDEL, FZD2, G-protein alpha-i family, MyHC, PP2A regulatory, G-protein gamma, Skp2/TrCP/FBXW, PDE, FAM53B
347	Wnt signaling pathway	527	0.000870965	0.0121132	13	FZD10, Frizzled, G-protein alpha-o, eIF2C2 (Argonaute-2), NUDEL, FZD2, G-protein alpha-i family, MyHC, PP2A regulatory, G-protein gamma, Skp2/TrCP/FBXW, PDE, FAM53B
348	tissue development	2727	0.000876922	0.012161	40	PAXIP1L, ZDHHC21, CBSL, TMEM79, RILPL1, Hepsin, Frizzled, RNP24, FGFR1, Epimorphin, Semaphorin 5B, PDGF-A, BAF180, FZD2, ICMT, NFIB, HES3, MyHC, KIAA1543, PKC, nAChR alpha, KRTAP5-1, PP2A regulatory, IFT140, CBS, FGFR2, BAF180/200, Skp2/TrCP/FBXW, MYH10, Cadherin 23, KRTAP5-9, PDE, Nectin-1, ATF/CREB, NF-I, SMRT, PKC-theta, Semaphorin 4D, AMP deaminase, PKA-reg (cAMP-dependent)
349	cellular protein localization	2106	0.000886208	0.0122195	33	ZDHHC21, RILPL1, U2AF5, MAPRE3(EB3), NDPK 7, EVI5L, RNP24, Epimorphin, Syntaxin 1B, ICMT, U2AF35, NUP210, KIAA1543, Golgin-45 (BLZF1), PKC, ATP1B1, PP2A regulatory, Wrb, ZDHHC22, BRWD2, IFT140, CRAT, Nephrocystin-4, RPL22, Kalirin, NR1, PHIP, Thy-1, C7orf20, JSAP1, FAM53B, ATP1beta subunit, EST1B
350	establishment of protein localization	2106	0.000886208	0.0122195	33	ZDHHC21, RILPL1, U2AF5, NDPK 7, EVI5L, RNP24, Epimorphin, Syntaxin 1B, DGK, ICMT, U2AF35, NUP210, MyHC, KIAA1543, Golgin-45 (BLZF1), PKC, ATP1B1, PP2A regulatory, Wrb, ZDHHC22, BRWD2, IFT140, CRAT, RPL22, PHIP, nNOS, C20orf29, C7orf20, USE1L, JSAP1, FAM53B, ATP1beta subunit, EST1B
351	activation of protein kinase activity	463	0.000897752	0.0123178	12	DGK, GADD45 gamma, PKC, nAChR alpha, G-protein gamma, MEKK4(MAP3K4), PDE, GADD45 beta, PRKAR1B, JSAP1, Livin, PKA-reg (cAMP-dependent)
352	lung alveolus development	84	0.000898439	0.0123178	5	Frizzled, PDGF-A, FGFR2, ATF/CREB, JSAP1
353	lung cell differentiation	49	0.000917722	0.0124549	4	NFIB, ATF/CREB, NF-I, SMRT
354	regulation of cell fate commitment	49	0.000917722	0.0124549	4	Frizzled, FGFR1, Nkx6-2, FGFR2
355	cerebellar Purkinje cell layer development	49	0.000917722	0.0124549	4	ROR-alpha, MyHC, MYH10, NF-I
356	positive regulation of telomere capping	22	0.000923735	0.0124549	3	PKC, MEKK4(MAP3K4), PKC-theta
357	regulation of nitric oxide mediated signal transduction	22	0.000923735	0.0124549	3	CBSL, CBS, PDE
358	calcium ion homeostasis	739	0.000923921	0.0124549	16	Frizzled, FZD2, MyHC, PKC, nAChR alpha, ATP1B1, Lymphotactin, Phospholemman, G-protein gamma, Cadherin 23, NR1, nNOS, PDE, Thy-1, ATF/CREB, ATP1beta subunit
359	mitotic cell cycle	1038	0.000931462	0.0125082	20	CDC25, MAPRE3(EB3), CDC25B, FBXL7, DGK, BAF180, NUDEL, MyHC, PKC, TACC1, PP2A regulatory, DGK-zeta, BAF180/200, Skp2/TrCP/FBXW, MYH10, MAD1 (mitotic checkpoint), SET8, PTPA, ATF/CREB, PKA-reg (cAMP-dependent)
360	cellular process	19110	0.00093306	0.0125082	187	PAXIP1L, IDI1, GPR153, Stabilin-1, PDIA5, CHD6, G3PT, BRUNOL4, BTBD9, Na(v) beta 1, ZDHHC21, CBSL, BS69, ROR-alpha, TMEM79, CDC25, QKI, BHLHB4, RILPL1, Hepsin, RNF4, BIN1 (Amphiphysin II), RIM-bp2, FZD10, U2AF5, ENGASE, Frizzled, MAPRE3(EB3), GlyT1, NDPK 7, G-protein alpha-o, OASIS, URI, eIF2C2 (Argonaute-2), CAMSAP1, GNG7, ZNF536, TULP4, CDC25B, PDE9A, SOX1, IRF2BPL, RNP24, USF2, FGFR1, Epimorph…
361	glycosyl compound metabolic process	175	0.000959641	0.0128001	7	NDPK 7, ICMT, G-protein alpha-i family, NDPK C, PDE, AMD3, AMP deaminase
362	cellular macromolecule localization	2116	0.00096014	0.0128001	33	ZDHHC21, RILPL1, U2AF5, MAPRE3(EB3), NDPK 7, EVI5L, RNP24, Epimorphin, Syntaxin 1B, ICMT, U2AF35, NUP210, KIAA1543, Golgin-45 (BLZF1), PKC, ATP1B1, PP2A regulatory, Wrb, ZDHHC22, BRWD2, IFT140, CRAT, Nephrocystin-4, RPL22, Kalirin, NR1, PHIP, Thy-1, C7orf20, JSAP1, FAM53B, ATP1beta subunit, EST1B
363	regulation of potassium ion transmembrane transporter activity	86	0.000999211	0.0132843	5	RNF207, LRRC26, ATP1B1, Phospholemman, ATP1beta subunit
364	regulation of synaptic vesicle cycle	229	0.00101802	0.0134971	8	BTBD9, Syntaxin 1B, DGK, PKC, nAChR alpha, nAChR alpha-4, PRKAR1B, PKA-reg (cAMP-dependent)
365	positive regulation of nucleobase-containing compound metabolic process	2568	0.00102376	0.0135361	38	PAXIP1L, CHD6, G3PT, BRUNOL4, ROR-alpha, QKI, BHLHB4, RNF4, Frizzled, MAPRE3(EB3), OASIS, eIF2C2 (Argonaute-2), SOX1, IRF2BPL, USF2, FGFR1, BAF180, FZD2, Nkx6-2, F263, NFIB, HES3, Nanos1, PKC, TACC1, PP2A regulatory, PRDM15, PKNOX1, FGFR2, BAF180/200, MEKK4(MAP3K4), Skp2/TrCP/FBXW, NR1, PHIP, nNOS, ATF/CREB, NF-I, PKC-theta
366	multicellular organismal process	10320	0.00102856	0.0135624	114	PAXIP1L, G3PT, BRUNOL4, BTBD9, Na(v) beta 1, ZDHHC21, CBSL, ROR-alpha, TMEM79, CDC25, QKI, BHLHB4, Hepsin, RNF4, BIN1 (Amphiphysin II), FZD10, Frizzled, NDPK 7, G-protein alpha-o, OASIS, eIF2C2 (Argonaute-2), CAMSAP1, GNG7, ZNF536, CDC25B, SOX1, IRF2BPL, RNP24, USF2, FGFR1, Epimorphin, Csmd1, TFF3, Syntaxin 1B, Semaphorin 5B, PDGF-A, DGK, BAF180, RNF207, NUDEL, FZD2, CHD5, ICMT, G-protein alpha-i…
367	establishment or maintenance of transmembrane electrochemical gradient	23	0.00105541	0.0138785	3	MyHC, ATP1B1, ATP1beta subunit
368	regulation of oxidative stress-induced neuron death	51	0.00106764	0.0139255	4	Frizzled, FBXW7, Skp2/TrCP/FBXW, ATF/CREB
369	phosphatidic acid biosynthetic process	51	0.00106764	0.0139255	4	DGK, PLCC, DGK-zeta, PLCD
370	regulation of the force of heart contraction	51	0.00106764	0.0139255	4	MyHC, PKC, nNOS, PDE
371	retina development in camera-type eye	288	0.00109821	0.0141827	9	BHLHB4, Frizzled, MyHC, IFT140, Nephrocystin-4, MYH10, PDE, Thy-1, Nectin-1
372	nucleotide catabolic process	88	0.00110814	0.0141827	5	PDE9A, CTE2, PDE, AMD3, AMP deaminase
373	cellular divalent inorganic cation homeostasis	753	0.00112305	0.0141827	16	Frizzled, FZD2, MyHC, PKC, nAChR alpha, ATP1B1, Lymphotactin, Phospholemman, G-protein gamma, Cadherin 23, NR1, nNOS, PDE, Thy-1, ATF/CREB, ATP1beta subunit
374	nitrogen compound transport	2402	0.00112846	0.0141827	36	ZDHHC21, QKI, RILPL1, U2AF5, GlyT1, NDPK 7, EVI5L, RNP24, Epimorphin, Syntaxin 1B, SLC29A3, DGK, ICMT, U2AF35, NUP210, LRRC8E, SLC19A2, MyHC, KIAA1543, Golgin-45 (BLZF1), PKC, ATP1B1, PP2A regulatory, ZDHHC22, BRWD2, IFT140, CRAT, ANKH, RPL22, PHIP, C20orf29, USE1L, JSAP1, FAM53B, ATP1beta subunit, EST1B
375	IMP salvage	6	0.00113732	0.0141827	2	AMD3, AMP deaminase
376	homoserine metabolic process	6	0.00113732	0.0141827	2	CBSL, CBS
377	actin filament bundle distribution	6	0.00113732	0.0141827	2	MyHC, MYH10
378	protein transport into plasma membrane raft	6	0.00113732	0.0141827	2	ATP1B1, ATP1beta subunit
379	cell differentiation involved in salivary gland development	6	0.00113732	0.0141827	2	NFIB, NF-I
380	Clara cell differentiation	6	0.00113732	0.0141827	2	NFIB, NF-I
381	transsulfuration	6	0.00113732	0.0141827	2	CBSL, CBS
382	regulation of acetylcholine-gated cation channel activity	6	0.00113732	0.0141827	2	nAChR alpha, nAChR alpha-4
383	purine ribonucleoside monophosphate catabolic process	6	0.00113732	0.0141827	2	AMD3, AMP deaminase
384	regulation of calcium:sodium antiporter activity	6	0.00113732	0.0141827	2	ATP1B1, ATP1beta subunit
385	ribonucleoside monophosphate catabolic process	6	0.00113732	0.0141827	2	AMD3, AMP deaminase
386	negative regulation of adenylate cyclase-activating adrenergic receptor signaling pathway involved in heart process	6	0.00113732	0.0141827	2	G-protein alpha-i family, PDE
387	positive regulation of meiotic cell cycle phase transition	6	0.00113732	0.0141827	2	CDC25, CDC25B
388	nitrogen compound metabolic process	8919	0.00114498	0.0142414	101	PAXIP1L, G3PT, BRUNOL4, BTBD9, ZDHHC21, CBSL, ROR-alpha, CDC25, QKI, Hepsin, RNF4, U2AF5, ENGASE, NDPK 7, eIF2C2 (Argonaute-2), TULP4, CDC25B, PDE9A, IRF2BPL, USF2, FGFR1, KSR2, FBXL7, PDGF-A, DGK, BAF180, NUDEL, CHD5, ICMT, G-protein alpha-i family, U2AF35, MTCBP-1, NUP210, GADD45 gamma, FLJ13855, NFIB, NDPK C, RNMT, ENPP7, SLC19A2, MyHC, PWP2H, FBXW7, PKC, PLCC, nAChR alpha, DUSP8, AMFR, UPF035…
389	salivary gland development	52	0.00114869	0.0142509	4	FGFR1, NFIB, FGFR2, NF-I
390	purine ribonucleoside triphosphate metabolic process	89	0.00116579	0.0144259	5	NDPK 7, G-protein alpha-i family, NDPK C, AMD3, AMP deaminase
391	regulation of cytosolic calcium ion concentration	545	0.00117971	0.0145297	13	Frizzled, FZD2, MyHC, PKC, nAChR alpha, Lymphotactin, Phospholemman, G-protein gamma, Cadherin 23, NR1, nNOS, PDE, Thy-1
392	adult behavior	291	0.0011802	0.0145297	9	BTBD9, nAChR alpha, Lgi4, nAChR alpha-4, Kalirin, Cadherin 23, NR1, nNOS, Cystatin B
393	regulation of modification of postsynaptic structure	24	0.00119837	0.0146044	3	MyHC, Kalirin, MYH10
394	purine ribonucleoside monophosphate biosynthetic process	24	0.00119837	0.0146044	3	AMD3, LHPP, AMP deaminase
395	purine nucleoside monophosphate biosynthetic process	24	0.00119837	0.0146044	3	AMD3, LHPP, AMP deaminase
396	regulation of transcription involved in cell fate commitment	24	0.00119837	0.0146044	3	ROR-alpha, CHD5, Nkx6-2
397	organophosphate catabolic process	182	0.00120495	0.0146476	7	PDE9A, InPP5A, ENPP7, CTE2, PDE, AMD3, AMP deaminase
398	positive regulation of neurogenesis	833	0.00122331	0.0148335	17	Na(v) beta 1, QKI, BIN1 (Amphiphysin II), Frizzled, FGFR1, NUDEL, Nkx6-2, PKC, PP2A regulatory, MAG, Kalirin, NR1, FAK1, ATF/CREB, JSAP1, Mob2 (HCCA2), Semaphorin 4D
399	phosphatidic acid metabolic process	53	0.00123396	0.0149068	4	DGK, PLCC, DGK-zeta, PLCD
400	small molecule biosynthetic process	760	0.00123554	0.0149068	16	IDI1, G3PT, CBSL, QKI, NDPK 7, PDE9A, MTCBP-1, NDPK C, CBS, CTE2, PDE, AMD3, ATF/CREB, Uronyl-2-sulfotransferase, AMP deaminase, PDXK
401	organophosphate metabolic process	1145	0.00128746	0.0154945	21	IDI1, G3PT, ROR-alpha, NDPK 7, PDE9A, DGK, G-protein alpha-i family, InPP5A, F263, NDPK C, ENPP7, PLCC, CTE2, DGK-zeta, SPX2, PDE, PLCD, AMD3, LHPP, AMP deaminase, PDXK
402	protein localization	2876	0.00130255	0.0156371	41	ZDHHC21, RILPL1, U2AF5, MAPRE3(EB3), NDPK 7, EVI5L, RNP24, Epimorphin, Syntaxin 1B, DGK, ICMT, U2AF35, NUP210, MyHC, KIAA1543, Golgin-45 (BLZF1), PKC, ATP1B1, PP2A regulatory, Wrb, G-protein gamma, ZDHHC22, BRWD2, IFT140, CRAT, Nephrocystin-4, RPL22, Kalirin, NR1, PHIP, nNOS, C20orf29, Thy-1, Nectin-1, ATF/CREB, C7orf20, USE1L, JSAP1, FAM53B, ATP1beta subunit, EST1B
403	forebrain neuron development	54	0.00132356	0.0157716	4	SOX1, FGFR1, FGFR2, ATF/CREB
404	cGMP-mediated signaling	54	0.00132356	0.0157716	4	PDE9A, PDE, PRKAR1B, PKA-reg (cAMP-dependent)
405	pyrimidine nucleotide biosynthetic process	54	0.00132356	0.0157716	4	NDPK 7, NDPK C, PLCC, PLCD
406	organonitrogen compound metabolic process	6831	0.00134988	0.0160035	81	PAXIP1L, G3PT, BTBD9, ZDHHC21, CBSL, ROR-alpha, CDC25, Hepsin, RNF4, ENGASE, NDPK 7, eIF2C2 (Argonaute-2), TULP4, CDC25B, PDE9A, IRF2BPL, FGFR1, KSR2, FBXL7, PDGF-A, DGK, NUDEL, CHD5, ICMT, G-protein alpha-i family, MTCBP-1, NUP210, GADD45 gamma, FLJ13855, NDPK C, ENPP7, SLC19A2, MyHC, FBXW7, PKC, PLCC, nAChR alpha, DUSP8, AMFR, UPF0351, Ttc15, PP2A regulatory, STK32C, ZDHHC22, ATE1, CBS, CRAT, F…
407	protein transport within lipid bilayer	25	0.00135297	0.0160035	3	RILPL1, ATP1B1, ATP1beta subunit
408	modification of postsynaptic structure	25	0.00135297	0.0160035	3	MyHC, Kalirin, MYH10
409	regulation of cell cycle phase transition	625	0.00139657	0.0164399	14	PAXIP1L, CDC25, CDC25B, FBXL7, DGK, FBXW7, PKC, PP2A regulatory, DGK-zeta, Skp2/TrCP/FBXW, MAD1 (mitotic checkpoint), ATF/CREB, PKC-theta, PKA-reg (cAMP-dependent)
410	positive regulation of cell communication	2612	0.00139668	0.0164399	38	FZD10, Frizzled, FGFR1, KSR2, Syntaxin 1B, PDGF-A, DGK, RNF207, FZD2, CHD5, G-protein alpha-i family, GADD45 gamma, BETA-PIX, MyHC, FBXW7, PKC, nAChR alpha, Lymphotactin, PP2A regulatory, G-protein gamma, PRDM15, FGFR2, Samd5, Kalirin, MEKK4(MAP3K4), Skp2/TrCP/FBXW, NR1, PHIP, nNOS, PDE, FAK1, GADD45 beta, ATF/CREB, JSAP1, FAM53B, PKC-theta, Semaphorin 4D, Livin
411	negative regulation of cell communication	1993	0.00144528	0.0169706	31	BRUNOL4, BS69, ROR-alpha, Frizzled, OASIS, URI, ZNF536, CD22, DGK, G-protein alpha-i family, C18orf1, BETA-PIX, FBXW7, PKC, nAChR alpha, DUSP8, TBC1D7, PP2A regulatory, PRDM15, Nephrocystin-4, DGK-zeta, Kalirin, Skp2/TrCP/FBXW, PHIP, nNOS, PDE, Thy-1, ATF/CREB, SMRT, PKC-theta, ZFYVE28
412	neuron migration	188	0.00145212	0.0170096	7	Frizzled, SOX1, FGFR1, NUDEL, MyHC, MYH10, FAK1
413	negative regulation of signal transduction	1822	0.00147173	0.0171975	29	BRUNOL4, BS69, ROR-alpha, Frizzled, OASIS, URI, ZNF536, CD22, DGK, G-protein alpha-i family, C18orf1, BETA-PIX, FBXW7, PKC, nAChR alpha, DUSP8, TBC1D7, PP2A regulatory, PRDM15, Nephrocystin-4, DGK-zeta, Skp2/TrCP/FBXW, PHIP, PDE, Thy-1, ATF/CREB, SMRT, PKC-theta, ZFYVE28
414	positive regulation of signaling	2621	0.00148621	0.0173029	38	FZD10, Frizzled, FGFR1, KSR2, Syntaxin 1B, PDGF-A, DGK, RNF207, FZD2, CHD5, G-protein alpha-i family, GADD45 gamma, BETA-PIX, MyHC, FBXW7, PKC, nAChR alpha, Lymphotactin, PP2A regulatory, G-protein gamma, PRDM15, FGFR2, Samd5, Kalirin, MEKK4(MAP3K4), Skp2/TrCP/FBXW, NR1, PHIP, nNOS, PDE, FAK1, GADD45 beta, ATF/CREB, JSAP1, FAM53B, PKC-theta, Semaphorin 4D, Livin
415	negative regulation of axonogenesis	94	0.00148792	0.0173029	5	Semaphorin 5B, MAG, FAK1, Thy-1, Semaphorin 4D
416	negative regulation of signaling	1997	0.00149169	0.0173051	31	BRUNOL4, BS69, ROR-alpha, Frizzled, OASIS, URI, ZNF536, CD22, DGK, G-protein alpha-i family, C18orf1, BETA-PIX, FBXW7, PKC, nAChR alpha, DUSP8, TBC1D7, PP2A regulatory, PRDM15, Nephrocystin-4, DGK-zeta, Kalirin, Skp2/TrCP/FBXW, PHIP, nNOS, PDE, Thy-1, ATF/CREB, SMRT, PKC-theta, ZFYVE28
417	positive regulation of stress-activated MAPK cascade	244	0.00152385	0.0175935	8	FZD10, Frizzled, GADD45 gamma, Samd5, MEKK4(MAP3K4), GADD45 beta, JSAP1, Livin
418	positive regulation of cation transmembrane transport	244	0.00152385	0.0175935	8	RNF207, LRRC26, ATP1B1, Lymphotactin, Phospholemman, nNOS, Thy-1, ATP1beta subunit
419	negative regulation of cell cycle process	495	0.00158214	0.0178077	12	CDC25, Frizzled, FBXL7, DGK, FBXW7, PP2A regulatory, FGFR2, DGK-zeta, Skp2/TrCP/FBXW, MAD1 (mitotic checkpoint), ATF/CREB, PKA-reg (cAMP-dependent)
420	cGMP catabolic process	7	0.00158299	0.0178077	2	PDE9A, PDE
421	hard palate development	7	0.00158299	0.0178077	2	Frizzled, FZD2
422	L-serine catabolic process	7	0.00158299	0.0178077	2	CBSL, CBS
423	extracellular matrix constituent secretion	7	0.00158299	0.0178077	2	OASIS, ATF/CREB
424	purine nucleoside monophosphate catabolic process	7	0.00158299	0.0178077	2	AMD3, AMP deaminase
425	chorionic trophoblast cell differentiation	7	0.00158299	0.0178077	2	Frizzled, MEKK4(MAP3K4)
426	forebrain ventricular zone progenitor cell division	7	0.00158299	0.0178077	2	FGFR1, FGFR2
427	negative regulation of cardiac muscle contraction	7	0.00158299	0.0178077	2	BIN1 (Amphiphysin II), PDE
428	negative regulation of adenylate cyclase-activating adrenergic receptor signaling pathway	7	0.00158299	0.0178077	2	G-protein alpha-i family, PDE
429	positive regulation of transcription from RNA polymerase II promoter in response to oxidative stress	7	0.00158299	0.0178077	2	CHD6, ATF/CREB
430	potassium ion transmembrane transport	191	0.00158969	0.0178415	7	Hepsin, KCNAB2, LRRC26, KCNT1, ATP1B1, KCNQ2, ATP1beta subunit
431	positive regulation of stress-activated protein kinase signaling cascade	246	0.00160415	0.017962	8	FZD10, Frizzled, GADD45 gamma, Samd5, MEKK4(MAP3K4), GADD45 beta, JSAP1, Livin
432	positive regulation of cellular component movement	855	0.00161417	0.0180324	17	eIF2C2 (Argonaute-2), FGFR1, Semaphorin 5B, PDGF-A, RNF207, IQSEC1, G-protein alpha-i family, BETA-PIX, PKC, Lymphotactin, NR1, PDE, FAK1, Thy-1, ATF/CREB, JSAP1, Semaphorin 4D
433	regulation of body fluid levels	781	0.0016319	0.0181229	16	TMEM79, Frizzled, USF2, PDGF-A, DGK, G-protein alpha-i family, MyHC, PKC, G-protein gamma, DGK-zeta, Kalirin, PRKAR1B, ATF/CREB, SMRT, PKC-theta, PKA-reg (cAMP-dependent)
434	ribonucleoside triphosphate metabolic process	96	0.00163354	0.0181229	5	NDPK 7, G-protein alpha-i family, NDPK C, AMD3, AMP deaminase
435	response to morphine	96	0.00163354	0.0181229	5	G-protein alpha-o, G-protein alpha-i family, PKC, PP2A regulatory, NR1
436	small molecule metabolic process	2277	0.00167183	0.0184943	34	IDI1, G3PT, CBSL, ROR-alpha, QKI, NDPK 7, PDE9A, FGFR1, ICMT, G-protein alpha-i family, MTCBP-1, InPP5A, F263, NDPK C, SLC19A2, PKC, PLCC, CBS, CRAT, CTE2, SPX2, nNOS, PDE, PLCD, CRMP5, CRMP3, AMD3, PET112L, ATF/CREB, LHPP, Uronyl-2-sulfotransferase, AMP deaminase, PKA-reg (cAMP-dependent), PDXK
437	positive regulation of cell migration	783	0.00167468	0.0184943	16	eIF2C2 (Argonaute-2), FGFR1, Semaphorin 5B, PDGF-A, IQSEC1, G-protein alpha-i family, BETA-PIX, PKC, Lymphotactin, NR1, PDE, FAK1, Thy-1, ATF/CREB, JSAP1, Semaphorin 4D
438	establishment of vesicle localization	248	0.00168777	0.0185963	8	RNP24, Epimorphin, NUDEL, TMEM1, PKC, BRWD2, NIBP, FGFR2
439	heterocycle metabolic process	3862	0.00169496	0.0186287	51	PAXIP1L, G3PT, BRUNOL4, BTBD9, CBSL, ROR-alpha, QKI, U2AF5, NDPK 7, eIF2C2 (Argonaute-2), PDE9A, USF2, BAF180, CHD5, ICMT, G-protein alpha-i family, U2AF35, NFIB, NDPK C, RNMT, SLC19A2, PWP2H, PKC, PLCC, nAChR alpha, PP2A regulatory, PKNOX1, NeuN, CBS, CTE2, BAF180/200, RPL22, DDX51, nAChR alpha-4, Skp2/TrCP/FBXW, U1SNRNPBP, PDE, PLCD, C20orf29, ADAR3, CRMP5, CRMP3, AMD3, PET112L, ATF/CREB, NF-I,…
440	regulation of hepatocyte proliferation	27	0.00169843	0.0186287	3	Hepsin, FBXW7, Skp2/TrCP/FBXW
441	nucleoside phosphate catabolic process	97	0.00171015	0.0187147	5	PDE9A, CTE2, PDE, AMD3, AMP deaminase
442	response to hypoxia	639	0.00171555	0.0187313	14	CBSL, ROR-alpha, PDGF-A, PKC, nAChR alpha, ATP1B1, G-protein gamma, CBS, nAChR alpha-4, nNOS, PDE, ATF/CREB, PKC-theta, ATP1beta subunit
443	cognition	570	0.00175586	0.0191281	13	BTBD9, Frizzled, DGK, PKC, nAChR alpha, AMFR, nAChR alpha-4, Kalirin, NR1, PDE, PRKAR1B, ATF/CREB, PKA-reg (cAMP-dependent)
444	divalent inorganic cation homeostasis	788	0.00178577	0.019362	16	Frizzled, FZD2, MyHC, PKC, nAChR alpha, ATP1B1, Lymphotactin, Phospholemman, G-protein gamma, Cadherin 23, NR1, nNOS, PDE, Thy-1, ATF/CREB, ATP1beta subunit
445	dephosphorylation	371	0.00178718	0.019362	10	CDC25, CDC25B, NT5DC2, InPP5A, F263, MyHC, DUSP8, PP2A regulatory, Skp2/TrCP/FBXW, LHPP
446	response to isoquinoline alkaloid	98	0.00178936	0.019362	5	G-protein alpha-o, G-protein alpha-i family, PKC, PP2A regulatory, NR1
447	positive regulation of signal transduction	2378	0.00181366	0.019581	35	FZD10, Frizzled, FGFR1, KSR2, Syntaxin 1B, PDGF-A, DGK, FZD2, CHD5, G-protein alpha-i family, GADD45 gamma, MyHC, FBXW7, PKC, nAChR alpha, Lymphotactin, PP2A regulatory, G-protein gamma, PRDM15, FGFR2, Samd5, MEKK4(MAP3K4), Skp2/TrCP/FBXW, NR1, PHIP, nNOS, PDE, FAK1, GADD45 beta, ATF/CREB, JSAP1, FAM53B, PKC-theta, Semaphorin 4D, Livin
448	ribonucleoside monophosphate metabolic process	59	0.00184054	0.0198269	4	PDE, AMD3, LHPP, AMP deaminase
449	ion transport	1851	0.00186414	0.0200363	29	Na(v) beta 1, Hepsin, FXYD7, GlyT1, Glycerol-3-phosphate transporter, FGFR1, SLC25A26, LRRC8E, KCNAB2, FXYD5, LRRC26, SLC19A2, MyHC, KCNT1, PKC, nAChR alpha, ATP1B1, Lymphotactin, Phospholemman, ANKH, nAChR alpha-4, SPX2, Cadherin 23, NR1, KCNQ2, PDE, Nectin-1, FXYD3, ATP1beta subunit
450	purine nucleoside triphosphate metabolic process	99	0.00187123	0.0200679	5	NDPK 7, G-protein alpha-i family, NDPK C, AMD3, AMP deaminase
451	hair cycle process	146	0.00192359	0.0205381	6	ZDHHC21, TMEM79, Frizzled, PDGF-A, LIG-1, FGFR2
452	molting cycle process	146	0.00192359	0.0205381	6	ZDHHC21, TMEM79, Frizzled, PDGF-A, LIG-1, FGFR2
453	regulation of adherens junction organization	100	0.0019558	0.0207279	5	IQSEC1, MyHC, KIAA1543, FAK1, Thy-1
454	transmission of nerve impulse	100	0.0019558	0.0207279	5	Na(v) beta 1, MyHC, nAChR alpha, MAG, KCNQ2
455	positive regulation of potassium ion transmembrane transport	60	0.00195854	0.0207279	4	RNF207, LRRC26, ATP1B1, ATP1beta subunit
456	coronary vasculature morphogenesis	60	0.00195854	0.0207279	4	FGFR1, BAF180, FGFR2, BAF180/200
457	muscle contraction	376	0.00197059	0.0208098	10	Na(v) beta 1, G-protein alpha-o, G-protein alpha-i family, MyHC, nAChR alpha, ATP1B1, Phospholemman, nNOS, PDE, ATP1beta subunit
458	cell division	649	0.00197878	0.0208507	14	CDC25, Frizzled, MAPRE3(EB3), CDC25B, FGFR1, FBXL7, G-protein alpha-i family, MyHC, PKC, TACC1, FGFR2, MYH10, MAD1 (mitotic checkpoint), SET8
459	adult locomotory behavior	148	0.00206011	0.0213747	6	BTBD9, Lgi4, Kalirin, Cadherin 23, NR1, Cystatin B
460	regulation of modification of synaptic structure	29	0.00209439	0.0213747	3	MyHC, Kalirin, MYH10
461	salivary gland cavitation	8	0.00209839	0.0213747	2	NFIB, NF-I
462	non-canonical Wnt signaling pathway via JNK cascade	8	0.00209839	0.0213747	2	FZD10, Frizzled
463	pyrimidine nucleobase catabolic process	8	0.00209839	0.0213747	2	CRMP5, CRMP3
464	regulation of centromere complex assembly	8	0.00209839	0.0213747	2	RNF4, Ttc15
465	cerebellar granule cell precursor proliferation	8	0.00209839	0.0213747	2	ROR-alpha, ATF/CREB
466	DNA protection	8	0.00209839	0.0213747	2	CBSL, CBS
467	cell proliferation in external granule layer	8	0.00209839	0.0213747	2	ROR-alpha, ATF/CREB
468	protein localization to plasma membrane raft	8	0.00209839	0.0213747	2	ATP1B1, ATP1beta subunit
469	negative regulation of alkaline phosphatase activity	8	0.00209839	0.0213747	2	Hepsin, Semaphorin 4D
470	hydrogen sulfide metabolic process	8	0.00209839	0.0213747	2	CBSL, CBS
471	tube lumen cavitation	8	0.00209839	0.0213747	2	NFIB, NF-I
472	fourth ventricle development	8	0.00209839	0.0213747	2	MyHC, MYH10
473	cardiac vascular smooth muscle cell development	8	0.00209839	0.0213747	2	BAF180, BAF180/200
474	regulation of locomotion	1439	0.00209938	0.0213747	24	eIF2C2 (Argonaute-2), FGFR1, Semaphorin 5B, PDGF-A, IQSEC1, G-protein alpha-i family, C18orf1, BETA-PIX, MyHC, KIAA1543, FBXW7, PKC, Lymphotactin, PP2A regulatory, BAF180/200, Skp2/TrCP/FBXW, NR1, PDE, FAK1, PHACTR1, Thy-1, ATF/CREB, JSAP1, Semaphorin 4D
475	learning or memory	513	0.00212688	0.0215608	12	BTBD9, Frizzled, DGK, PKC, nAChR alpha, AMFR, Kalirin, NR1, PDE, PRKAR1B, ATF/CREB, PKA-reg (cAMP-dependent)
476	positive regulation of ERK1 and ERK2 cascade	380	0.00212802	0.0215608	10	PDGF-A, G-protein alpha-i family, MyHC, FBXW7, PKC, nAChR alpha, Lymphotactin, FGFR2, Skp2/TrCP/FBXW, PDE
477	inorganic anion transmembrane transport	149	0.00213106	0.0215608	6	Glycerol-3-phosphate transporter, FGFR1, Phospholemman, ANKH, SPX2, FXYD3
478	synapse organization	514	0.00216115	0.0218195	12	Frizzled, DGK, Elfn1, BETA-PIX, MyHC, nAChR alpha, FGFR2, DGK-zeta, Kalirin, MYH10, CNK2 (MAGUIN homologue), NF-I
479	action potential	150	0.00220384	0.022204	6	Na(v) beta 1, MyHC, nAChR alpha, ATP1B1, nAChR alpha-4, ATP1beta subunit
480	metabolic process	10739	0.00224974	0.0226193	116	PAXIP1L, IDI1, Stabilin-1, PDIA5, G3PT, BRUNOL4, BTBD9, ZDHHC21, CBSL, ROR-alpha, CDC25, QKI, Hepsin, RNF4, U2AF5, ENGASE, NDPK 7, eIF2C2 (Argonaute-2), TULP4, CDC25B, PDE9A, IRF2BPL, USF2, FGFR1, KSR2, FBXL7, NT5DC2, PDGF-A, DGK, BAF180, NUDEL, CHD5, ICMT, G-protein alpha-i family, U2AF35, MTCBP-1, NUP210, InPP5A, KCNAB2, GADD45 gamma, F263, FLJ13855, NFIB, NDPK C, RNMT, ENPP7, SLC19A2, MyHC, PW…
481	response to abiotic stimulus	2051	0.00225754	0.0226504	31	PAXIP1L, CBSL, ROR-alpha, CDC25, Hepsin, RNF4, Frizzled, Semaphorin 5B, PDGF-A, LRRC8E, MyHC, FBXW7, PKC, nAChR alpha, ATP1B1, G-protein gamma, MAG, CBS, Nephrocystin-4, nAChR alpha-4, Kalirin, MEKK4(MAP3K4), Skp2/TrCP/FBXW, NR1, nNOS, PDE, FAK1, ATF/CREB, PKC-theta, ATP1beta subunit, PDXK
482	organic substance transport	2870	0.00228118	0.0228402	40	ZDHHC21, QKI, RILPL1, U2AF5, Frizzled, GlyT1, NDPK 7, EVI5L, Glycerol-3-phosphate transporter, RNP24, Epimorphin, Syntaxin 1B, SLC29A3, DGK, ICMT, SLC25A26, U2AF35, NUP210, LRRC8E, SLC19A2, MyHC, KIAA1543, Golgin-45 (BLZF1), PKC, ATP1B1, PP2A regulatory, ZDHHC22, BRWD2, IFT140, CRAT, ANKH, RPL22, SPX2, PHIP, C20orf29, USE1L, JSAP1, FAM53B, ATP1beta subunit, EST1B
483	muscle structure development	808	0.00229406	0.0229216	16	ROR-alpha, QKI, BIN1 (Amphiphysin II), Frizzled, BAF180, FZD2, KCNAB2, MyHC, nAChR alpha, PP2A regulatory, FGFR2, BAF180/200, MYH10, nNOS, ATF/CREB, PKA-reg (cAMP-dependent)
484	anatomical structure formation involved in morphogenesis	1366	0.00230638	0.0229559	23	ROR-alpha, Frizzled, RNP24, FGFR1, PDGF-A, BAF180, FZD2, NFIB, MyHC, PKC, PP2A regulatory, PKNOX1, FGFR2, BAF180/200, MYH10, nNOS, PDE, FAK1, Thy-1, Nectin-1, ATF/CREB, NF-I, PKA-reg (cAMP-dependent)
485	regulation of protein dephosphorylation	204	0.002307	0.0229559	7	URI, Elfn1, G-protein alpha-i family, PKC, PP2A regulatory, PHACTR1, PTPA
486	cGMP metabolic process	30	0.00231206	0.0229588	3	ROR-alpha, PDE9A, PDE
487	transmembrane transport	1706	0.00233561	0.023145	27	Na(v) beta 1, Hepsin, FXYD7, GlyT1, Glycerol-3-phosphate transporter, FGFR1, SLC29A3, SLC25A26, LRRC8E, KCNAB2, LRRC26, SLC19A2, MyHC, KCNT1, PKC, nAChR alpha, ATP1B1, Lymphotactin, Phospholemman, ANKH, nAChR alpha-4, SPX2, NR1, KCNQ2, PDE, FXYD3, ATP1beta subunit
488	regulation of cardiac muscle cell contraction	63	0.00234377	0.0231783	4	BIN1 (Amphiphysin II), RNF207, Phospholemman, PDE
489	amide transport	2057	0.00236062	0.0232973	31	ZDHHC21, RILPL1, U2AF5, NDPK 7, EVI5L, RNP24, Epimorphin, Syntaxin 1B, DGK, ICMT, U2AF35, NUP210, SLC19A2, MyHC, KIAA1543, Golgin-45 (BLZF1), PKC, ATP1B1, PP2A regulatory, ZDHHC22, BRWD2, IFT140, CRAT, RPL22, PHIP, C20orf29, USE1L, JSAP1, FAM53B, ATP1beta subunit, EST1B
490	positive regulation of cell projection organization	662	0.00237034	0.0233455	14	Na(v) beta 1, QKI, Frizzled, FGFR1, NUDEL, BETA-PIX, PKC, PP2A regulatory, Kalirin, NR1, ATF/CREB, PKC-theta, Mob2 (HCCA2), Semaphorin 4D
491	cellular aromatic compound metabolic process	3925	0.00240177	0.0235703	51	PAXIP1L, G3PT, BRUNOL4, BTBD9, CBSL, ROR-alpha, QKI, U2AF5, NDPK 7, eIF2C2 (Argonaute-2), PDE9A, USF2, BAF180, CHD5, ICMT, G-protein alpha-i family, U2AF35, NFIB, NDPK C, RNMT, SLC19A2, PWP2H, PKC, PLCC, nAChR alpha, PP2A regulatory, PKNOX1, NeuN, CBS, CTE2, BAF180/200, RPL22, DDX51, nAChR alpha-4, Skp2/TrCP/FBXW, U1SNRNPBP, PDE, PLCD, C20orf29, ADAR3, CRMP5, CRMP3, AMD3, PET112L, ATF/CREB, NF-I,…
492	response to decreased oxygen levels	663	0.00240294	0.0235703	14	CBSL, ROR-alpha, PDGF-A, PKC, nAChR alpha, ATP1B1, G-protein gamma, CBS, nAChR alpha-4, nNOS, PDE, ATF/CREB, PKC-theta, ATP1beta subunit
493	vesicle localization	263	0.00243055	0.0237928	8	RNP24, Epimorphin, NUDEL, TMEM1, PKC, BRWD2, NIBP, FGFR2
494	nucleoside phosphate metabolic process	593	0.00247527	0.0241815	13	G3PT, ROR-alpha, NDPK 7, PDE9A, G-protein alpha-i family, NDPK C, PLCC, CTE2, PDE, PLCD, AMD3, LHPP, AMP deaminase
495	peptidyl-amino acid modification	1128	0.00248126	0.024191	20	PAXIP1L, ZDHHC21, FGFR1, DGK, CHD5, NUP210, PKC, UPF0351, PP2A regulatory, STK32C, ZDHHC22, FGFR2, nNOS, FAK1, SET8, PTPA, ATF/CREB, C18orf10, PKC-theta, EP400
496	primary metabolic process	9550	0.00252702	0.0245875	105	PAXIP1L, IDI1, G3PT, BRUNOL4, BTBD9, ZDHHC21, CBSL, ROR-alpha, CDC25, QKI, Hepsin, RNF4, U2AF5, ENGASE, NDPK 7, eIF2C2 (Argonaute-2), TULP4, CDC25B, PDE9A, IRF2BPL, USF2, FGFR1, KSR2, FBXL7, PDGF-A, DGK, BAF180, NUDEL, CHD5, ICMT, G-protein alpha-i family, U2AF35, MTCBP-1, NUP210, InPP5A, GADD45 gamma, F263, FLJ13855, NFIB, NDPK C, RNMT, ENPP7, MyHC, PWP2H, FBXW7, PKC, PLCC, nAChR alpha, DUSP8, A…
497	protein transport	1978	0.00253316	0.0245976	30	ZDHHC21, RILPL1, U2AF5, NDPK 7, EVI5L, RNP24, Epimorphin, Syntaxin 1B, DGK, ICMT, U2AF35, NUP210, MyHC, KIAA1543, Golgin-45 (BLZF1), PKC, ATP1B1, PP2A regulatory, ZDHHC22, BRWD2, IFT140, CRAT, RPL22, PHIP, C20orf29, USE1L, JSAP1, FAM53B, ATP1beta subunit, EST1B
498	membrane protein ectodomain proteolysis	31	0.00254325	0.024646	3	MyHC, PKC, PKC-theta
499	epithelial cell differentiation	1051	0.00256287	0.0247863	19	TMEM79, RILPL1, Frizzled, FGFR1, Epimorphin, BAF180, FZD2, NFIB, KIAA1543, KRTAP5-1, FGFR2, BAF180/200, Cadherin 23, KRTAP5-9, PDE, ATF/CREB, NF-I, SMRT, AMP deaminase
500	regulation of mitotic cell cycle	895	0.00259626	0.0249895	17	CDC25, Frizzled, CDC25B, FGFR1, FBXL7, DGK, G-protein alpha-i family, PKC, PP2A regulatory, FGFR2, DGK-zeta, Skp2/TrCP/FBXW, PHIP, MAD1 (mitotic checkpoint), ATF/CREB, PKC-theta, PKA-reg (cAMP-dependent)
501	positive regulation of ion transmembrane transport	266	0.00260588	0.0249895	8	RNF207, LRRC26, ATP1B1, Lymphotactin, Phospholemman, nNOS, Thy-1, ATP1beta subunit
502	positive regulation of RNA metabolic process	2340	0.00261246	0.0249895	34	PAXIP1L, CHD6, BRUNOL4, ROR-alpha, QKI, BHLHB4, RNF4, Frizzled, MAPRE3(EB3), OASIS, eIF2C2 (Argonaute-2), SOX1, IRF2BPL, USF2, FGFR1, BAF180, FZD2, Nkx6-2, NFIB, HES3, Nanos1, PKC, TACC1, PP2A regulatory, PRDM15, PKNOX1, FGFR2, BAF180/200, Skp2/TrCP/FBXW, NR1, PHIP, nNOS, ATF/CREB, NF-I
503	positive regulation of excitatory postsynaptic potential	65	0.00262773	0.0249895	4	Syntaxin 1B, PKC, nAChR alpha, NR1
504	lung epithelium development	65	0.00262773	0.0249895	4	NFIB, ATF/CREB, NF-I, SMRT
505	cerebral cortex development	209	0.00264113	0.0249895	7	FGFR1, NUDEL, TACC1, G-protein gamma, NIBP, NR1, PHACTR1
506	negative regulation of epithelial cell proliferation	209	0.00264113	0.0249895	7	Hepsin, NFIB, FBXW7, FGFR2, Skp2/TrCP/FBXW, ATF/CREB, NF-I
507	inorganic anion transport	209	0.00264113	0.0249895	7	Glycerol-3-phosphate transporter, FGFR1, LRRC8E, Phospholemman, ANKH, SPX2, FXYD3
508	positive regulation of cell motility	820	0.00265331	0.0249895	16	eIF2C2 (Argonaute-2), FGFR1, Semaphorin 5B, PDGF-A, IQSEC1, G-protein alpha-i family, BETA-PIX, PKC, Lymphotactin, NR1, PDE, FAK1, Thy-1, ATF/CREB, JSAP1, Semaphorin 4D
509	regulation of calcium ion transmembrane transport	267	0.00266647	0.0249895	8	BIN1 (Amphiphysin II), PKC, ATP1B1, Lymphotactin, nNOS, PDE, Thy-1, ATP1beta subunit
510	orbitofrontal cortex development	9	0.00268226	0.0249895	2	FGFR1, FGFR2
511	muscular septum morphogenesis	9	0.00268226	0.0249895	2	Frizzled, FZD2
512	purine nucleotide salvage	9	0.00268226	0.0249895	2	AMD3, AMP deaminase
513	negative regulation of hepatocyte proliferation	9	0.00268226	0.0249895	2	FBXW7, Skp2/TrCP/FBXW
514	type II pneumocyte differentiation	9	0.00268226	0.0249895	2	NFIB, NF-I
515	non-canonical Wnt signaling pathway via MAPK cascade	9	0.00268226	0.0249895	2	FZD10, Frizzled
516	protein transport into membrane raft	9	0.00268226	0.0249895	2	ATP1B1, ATP1beta subunit
517	third ventricle development	9	0.00268226	0.0249895	2	MyHC, MYH10
518	anterior commissure morphogenesis	9	0.00268226	0.0249895	2	NFIB, NF-I
519	response to anesthetic	210	0.0027122	0.0252198	7	G-protein alpha-o, G-protein alpha-i family, PKC, PP2A regulatory, Kalirin, NR1, nNOS
520	regulation of synapse assembly	157	0.00276702	0.0256358	6	Frizzled, PKC, NR1, FAK1, Nectin-1, Semaphorin 4D
521	exocrine system development	66	0.00277818	0.0256358	4	FGFR1, NFIB, FGFR2, NF-I
522	cyclic nucleotide metabolic process	66	0.00277818	0.0256358	4	ROR-alpha, PDE9A, PDE, AMP deaminase
523	pyrimidine-containing compound biosynthetic process	66	0.00277818	0.0256358	4	NDPK 7, NDPK C, PLCC, PLCD
524	epithelium development	1732	0.00287992	0.0265239	27	ZDHHC21, TMEM79, RILPL1, Hepsin, Frizzled, RNP24, FGFR1, Epimorphin, PDGF-A, BAF180, FZD2, NFIB, HES3, KIAA1543, KRTAP5-1, PP2A regulatory, IFT140, FGFR2, BAF180/200, Skp2/TrCP/FBXW, Cadherin 23, KRTAP5-9, PDE, ATF/CREB, NF-I, SMRT, AMP deaminase
525	response to nitrogen compound	2085	0.00289719	0.0266321	31	CBSL, RNF4, Frizzled, G-protein alpha-o, FGFR1, TFF3, DGK, NUDEL, FZD2, G-protein alpha-i family, MyHC, PKC, nAChR alpha, AMFR, PP2A regulatory, G-protein gamma, CBS, nAChR alpha-4, Kalirin, NR1, PHIP, nNOS, PDE, FAK1, PRKAR1B, ATF/CREB, C7orf20, SMRT, PKC-theta, PKA-reg (cAMP-dependent), PDXK
526	mitotic cell cycle process	828	0.0029179	0.0267392	16	CDC25, CDC25B, FBXL7, DGK, NUDEL, MyHC, PKC, TACC1, PP2A regulatory, DGK-zeta, Skp2/TrCP/FBXW, MYH10, MAD1 (mitotic checkpoint), PTPA, ATF/CREB, PKA-reg (cAMP-dependent)
527	positive regulation of synaptic transmission	271	0.00291992	0.0267392	8	Syntaxin 1B, PKC, nAChR alpha, Kalirin, NR1, nNOS, FAK1, ATF/CREB
528	positive regulation of cardiac muscle hypertrophy	67	0.00293444	0.0268212	4	PDE9A, PKC, PDE, FAK1
529	negative regulation of multicellular organismal process	1910	0.00294869	0.0269005	29	Stabilin-1, BRUNOL4, BHLHB4, Hepsin, BIN1 (Amphiphysin II), Frizzled, OASIS, ZNF536, FGFR1, Syntaxin 1B, Semaphorin 5B, PDGF-A, G-protein alpha-i family, C18orf1, Nkx6-2, NFIB, FBXW7, PKC, nAChR alpha, Lymphotactin, MAG, Skp2/TrCP/FBXW, nNOS, PDE, FAK1, Thy-1, ATF/CREB, NF-I, Semaphorin 4D
530	transmembrane receptor protein tyrosine kinase signaling pathway	679	0.00297704	0.0271079	14	Hepsin, FGFR1, PDGF-A, DGK, NUDEL, BETA-PIX, PKC, nAChR alpha, FGFR2, ELMO1, Kalirin, NR1, PHIP, FAK1
531	post-embryonic animal organ development	33	0.00304726	0.027643	3	BHLHB4, Frizzled, Cadherin 23
532	regulation of telomere capping	33	0.00304726	0.027643	3	PKC, MEKK4(MAP3K4), PKC-theta
533	regulation of cation channel activity	273	0.0030535	0.0276476	8	Na(v) beta 1, RNF207, LRRC26, nAChR alpha, nAChR alpha-4, NR1, nNOS, PDE
534	platelet activation	215	0.00308983	0.027872	7	Frizzled, DGK, MyHC, PKC, G-protein gamma, DGK-zeta, PKC-theta
535	post-embryonic development	215	0.00308983	0.027872	7	BHLHB4, Frizzled, eIF2C2 (Argonaute-2), FGFR2, Cadherin 23, ATF/CREB, JSAP1
536	heart development	911	0.00310921	0.0279945	17	Frizzled, RNP24, FGFR1, BAF180, FZD2, MyHC, nAChR alpha, BRWD2, IFT140, FGFR2, BAF180/200, MYH10, PDE, FAK1, ATF/CREB, SMRT, PKA-reg (cAMP-dependent)
537	developmental maturation	402	0.00318477	0.0286214	10	TMEM79, CDC25, Frizzled, CDC25B, FGFR1, Lgi4, NR1, PDE, NF-I, Semaphorin 4D
538	nucleoside diphosphate metabolic process	112	0.00320126	0.0287162	5	G3PT, NDPK 7, NDPK C, AMD3, AMP deaminase
539	positive regulation of muscle hypertrophy	69	0.00326475	0.0292314	4	PDE9A, PKC, PDE, FAK1
540	modification of synaptic structure	34	0.0033206	0.0292487	3	MyHC, Kalirin, MYH10
541	positive regulation of nervous system development	917	0.00332212	0.0292487	17	Na(v) beta 1, QKI, BIN1 (Amphiphysin II), Frizzled, FGFR1, NUDEL, Nkx6-2, PKC, PP2A regulatory, MAG, Kalirin, NR1, FAK1, ATF/CREB, JSAP1, Mob2 (HCCA2), Semaphorin 4D
542	carbon catabolite regulation of transcription	10	0.00333336	0.0292487	2	USF2, ATF/CREB
543	nucleoside monophosphate catabolic process	10	0.00333336	0.0292487	2	AMD3, AMP deaminase
544	negative regulation of osteoclast development	10	0.00333336	0.0292487	2	FBXW7, Skp2/TrCP/FBXW
545	ubiquitin recycling	10	0.00333336	0.0292487	2	FBXW7, Skp2/TrCP/FBXW
546	tail-anchored membrane protein insertion into ER membrane	10	0.00333336	0.0292487	2	Wrb, C7orf20
547	habituation	10	0.00333336	0.0292487	2	DGK, Kalirin
548	positive regulation of oxidative stress-induced intrinsic apoptotic signaling pathway	10	0.00333336	0.0292487	2	FBXW7, Skp2/TrCP/FBXW
549	negative regulation of mesenchymal cell proliferation	10	0.00333336	0.0292487	2	NFIB, NF-I
550	positive regulation of T-helper 2 cell cytokine production	10	0.00333336	0.0292487	2	PKC, Lymphotactin
551	regulation of cell population proliferation	2561	0.00336699	0.0294902	36	CDC25, Hepsin, MAD4, Frizzled, CDC25B, FGFR1, CD22, PDGF-A, BAF180, CHD5, ICMT, G-protein alpha-i family, NFIB, ENPP7, FBXW7, PKC, nAChR alpha, Lymphotactin, PP2A regulatory, G-protein gamma, MOST-1, FGFR2, BAF180/200, Dermatopontin, Skp2/TrCP/FBXW, PHIP, nNOS, PDE, FAK1, MAD1 (mitotic checkpoint), Thy-1, ATF/CREB, NF-I, PKC-theta, Livin, PKA-reg (cAMP-dependent)
552	regulation of cell differentiation	2843	0.00343742	0.0300122	39	Na(v) beta 1, ROR-alpha, QKI, BHLHB4, Hepsin, BIN1 (Amphiphysin II), Frizzled, ZNF536, FGFR1, Syntaxin 1B, Semaphorin 5B, NUDEL, CHD5, C18orf1, Nkx6-2, HES3, BETA-PIX, FBXW7, PKC, nAChR alpha, PP2A regulatory, MAG, FGFR2, Kalirin, Skp2/TrCP/FBXW, NR1, nNOS, PDE, FAK1, PHACTR1, Thy-1, ATF/CREB, Uronyl-2-sulfotransferase, SMRT, JSAP1, PKC-theta, Mob2 (HCCA2), Semaphorin 4D, PKA-reg (cAMP-dependent)
553	blood vessel remodeling	70	0.00343903	0.0300122	4	CBSL, BAF180, CBS, BAF180/200
554	peptide transport	2020	0.00344938	0.0300338	30	ZDHHC21, RILPL1, U2AF5, NDPK 7, EVI5L, RNP24, Epimorphin, Syntaxin 1B, DGK, ICMT, U2AF35, NUP210, MyHC, KIAA1543, Golgin-45 (BLZF1), PKC, ATP1B1, PP2A regulatory, ZDHHC22, BRWD2, IFT140, CRAT, RPL22, PHIP, C20orf29, USE1L, JSAP1, FAM53B, ATP1beta subunit, EST1B
555	regulation of oxidative stress-induced cell death	114	0.00345395	0.0300338	5	Frizzled, FBXW7, Skp2/TrCP/FBXW, PDE, ATF/CREB
556	negative regulation of cell projection organization	342	0.00350751	0.0304446	9	EVI5L, Syntaxin 1B, Semaphorin 5B, PKC, TBC1D7, MAG, FAK1, Thy-1, Semaphorin 4D
557	chordate embryonic development	1165	0.0035709	0.0309392	20	BRUNOL4, Frizzled, RNP24, FGFR1, BAF180, NUDEL, FZD2, ICMT, HES3, MyHC, KIAA1543, ATP1B1, PP2A regulatory, IFT140, FGFR2, BAF180/200, MYH10, SMRT, JSAP1, ATP1beta subunit
558	positive regulation of fibroblast migration	35	0.00360849	0.0311324	3	FGFR1, BETA-PIX, PKC
559	cerebellum morphogenesis	71	0.00361953	0.0311324	4	CBSL, ROR-alpha, CBS, NF-I
560	negative regulation of blood circulation	71	0.00361953	0.0311324	4	BIN1 (Amphiphysin II), PKC, nNOS, PDE
561	pyrimidine nucleotide metabolic process	71	0.00361953	0.0311324	4	NDPK 7, NDPK C, PLCC, PLCD
562	nucleobase-containing compound metabolic process	3614	0.00363126	0.0311324	47	PAXIP1L, G3PT, BRUNOL4, CBSL, ROR-alpha, QKI, U2AF5, NDPK 7, eIF2C2 (Argonaute-2), PDE9A, USF2, BAF180, CHD5, ICMT, G-protein alpha-i family, U2AF35, NFIB, NDPK C, RNMT, PWP2H, PLCC, nAChR alpha, PP2A regulatory, PKNOX1, NeuN, CBS, CTE2, BAF180/200, RPL22, DDX51, nAChR alpha-4, Skp2/TrCP/FBXW, U1SNRNPBP, PDE, PLCD, C20orf29, ADAR3, CRMP5, CRMP3, AMD3, PET112L, ATF/CREB, NF-I, RBM17, LHPP, AMP dea…
563	negative regulation of response to stimulus	2389	0.0036319	0.0311324	34	BRUNOL4, BS69, ROR-alpha, Frizzled, OASIS, URI, ZNF536, CD22, Semaphorin 5B, PDGF-A, DGK, G-protein alpha-i family, C18orf1, BETA-PIX, FBXW7, PKC, nAChR alpha, Lymphotactin, DUSP8, TBC1D7, PP2A regulatory, PRDM15, Nephrocystin-4, DGK-zeta, Skp2/TrCP/FBXW, NR1, PHIP, PDE, Thy-1, ATF/CREB, SMRT, PKC-theta, Semaphorin 4D, ZFYVE28
564	regulation of vesicle-mediated transport	926	0.00366408	0.0313526	17	BTBD9, BIN1 (Amphiphysin II), Syntaxin 1B, CD22, DGK, IQSEC1, G-protein alpha-i family, FLJ32001, MyHC, PKC, nAChR alpha, nAChR alpha-4, FAK1, PRKAR1B, TSSC1, USE1L, PKA-reg (cAMP-dependent)
565	heart morphogenesis	411	0.00372237	0.0317949	10	Frizzled, RNP24, BAF180, FZD2, MyHC, FGFR2, BAF180/200, FAK1, ATF/CREB, SMRT
566	cellular response to catecholamine stimulus	167	0.00375033	0.0319208	6	G-protein alpha-o, G-protein alpha-i family, G-protein gamma, nNOS, PDE, ATF/CREB
567	cellular response to monoamine stimulus	167	0.00375033	0.0319208	6	G-protein alpha-o, G-protein alpha-i family, G-protein gamma, nNOS, PDE, ATF/CREB
568	regulation of axonogenesis	283	0.00379434	0.0322385	8	Semaphorin 5B, NUDEL, MAG, NR1, FAK1, Thy-1, Uronyl-2-sulfotransferase, Semaphorin 4D
569	cell communication involved in cardiac conduction	72	0.00380636	0.0322838	4	Na(v) beta 1, RNF207, ATP1B1, ATP1beta subunit
570	regulation of cell morphogenesis involved in differentiation	481	0.00382016	0.032344	11	Semaphorin 5B, NUDEL, BETA-PIX, nAChR alpha, MAG, Kalirin, NR1, FAK1, Thy-1, Uronyl-2-sulfotransferase, Semaphorin 4D
571	anion transmembrane transport	347	0.00385594	0.0325054	9	GlyT1, Glycerol-3-phosphate transporter, FGFR1, LRRC8E, PKC, Phospholemman, ANKH, SPX2, FXYD3
572	regulation of smoothened signaling pathway	117	0.00385942	0.0325054	5	ROR-alpha, BRWD2, IFT140, FGFR2, Skp2/TrCP/FBXW
573	chondrocyte differentiation	117	0.00385942	0.0325054	5	FGFR1, NFIB, PKC, ATF/CREB, NF-I
574	ribonucleoside monophosphate biosynthetic process	36	0.00391117	0.0328266	3	AMD3, LHPP, AMP deaminase
575	regulation of bicellular tight junction assembly	36	0.00391117	0.0328266	3	Frizzled, PKC, Nephrocystin-4
576	response to organic cyclic compound	1950	0.00395904	0.0331284	29	IDI1, CBSL, ROR-alpha, RNF4, Frizzled, G-protein alpha-o, URI, FGFR1, PDGF-A, DGK, FZD2, G-protein alpha-i family, MyHC, PKC, PP2A regulatory, G-protein gamma, CBS, Kalirin, Skp2/TrCP/FBXW, NR1, nNOS, PDE, FAK1, ATF/CREB, NF-I, SMRT, PKC-theta, PKA-reg (cAMP-dependent), PDXK
577	molting cycle	169	0.00397459	0.0331284	6	ZDHHC21, TMEM79, Frizzled, PDGF-A, LIG-1, FGFR2
578	hair cycle	169	0.00397459	0.0331284	6	ZDHHC21, TMEM79, Frizzled, PDGF-A, LIG-1, FGFR2
579	regulation of phosphoprotein phosphatase activity	169	0.00397459	0.0331284	6	URI, Elfn1, G-protein alpha-i family, PP2A regulatory, PHACTR1, PTPA
580	regulation of telomere maintenance via telomerase	73	0.00399961	0.0331316	4	PKC, MEKK4(MAP3K4), PKC-theta, EST1B
581	cyclic-nucleotide-mediated signaling	286	0.00404168	0.0331316	8	PDE9A, DGK, G-protein alpha-i family, G-protein gamma, PDE, PRKAR1B, ATF/CREB, PKA-reg (cAMP-dependent)
582	positive regulation of potassium ion import across plasma membrane	11	0.00405048	0.0331316	2	ATP1B1, ATP1beta subunit
583	regulation of meiotic cell cycle phase transition	11	0.00405048	0.0331316	2	CDC25, CDC25B
584	protein insertion into ER membrane	11	0.00405048	0.0331316	2	Wrb, C7orf20
585	regulation of nuclear receptor transcription coactivator activity	11	0.00405048	0.0331316	2	TACC1, ATF/CREB
586	cell proliferation in hindbrain	11	0.00405048	0.0331316	2	ROR-alpha, ATF/CREB
587	dendrite arborization	11	0.00405048	0.0331316	2	nAChR alpha, PHACTR1
588	glucose-6-phosphate transport	11	0.00405048	0.0331316	2	Glycerol-3-phosphate transporter, SPX2
589	hexose phosphate transport	11	0.00405048	0.0331316	2	Glycerol-3-phosphate transporter, SPX2
590	female meiosis I	11	0.00405048	0.0331316	2	CDC25, CDC25B
591	enzyme linked receptor protein signaling pathway	1017	0.00412133	0.033654	18	Hepsin, GNG7, FGFR1, PDGF-A, DGK, NUDEL, BETA-PIX, MyHC, PKC, nAChR alpha, G-protein gamma, FGFR2, ELMO1, Kalirin, NR1, PHIP, FAK1, ATF/CREB
592	positive regulation of gene expression	2780	0.00413539	0.0337118	38	PAXIP1L, CHD6, BRUNOL4, ROR-alpha, QKI, BHLHB4, Hepsin, RNF4, Frizzled, MAPRE3(EB3), OASIS, eIF2C2 (Argonaute-2), SOX1, IRF2BPL, RNP24, USF2, FGFR1, DGK, BAF180, RNF207, FZD2, Nkx6-2, NFIB, HES3, MyHC, PP2A regulatory, PRDM15, PKNOX1, FGFR2, BAF180/200, Skp2/TrCP/FBXW, NR1, PHIP, nNOS, PDE, ATF/CREB, NF-I, SMRT
593	regulation of epidermal growth factor receptor signaling pathway	119	0.00414798	0.0337574	5	BETA-PIX, FBXW7, Skp2/TrCP/FBXW, PDE, ZFYVE28
594	negative regulation of peptidyl-tyrosine phosphorylation	74	0.0041994	0.034061	4	PKC, Thy-1, Semaphorin 4D, ZFYVE28
595	respiratory gaseous exchange by respiratory system	74	0.0041994	0.034061	4	nAChR alpha, nAChR alpha-4, NR1, JSAP1
596	organic substance metabolic process	10017	0.00422465	0.0341279	108	PAXIP1L, IDI1, G3PT, BRUNOL4, BTBD9, ZDHHC21, CBSL, ROR-alpha, CDC25, QKI, Hepsin, RNF4, U2AF5, ENGASE, NDPK 7, eIF2C2 (Argonaute-2), TULP4, CDC25B, PDE9A, IRF2BPL, USF2, FGFR1, KSR2, FBXL7, PDGF-A, DGK, BAF180, NUDEL, CHD5, ICMT, G-protein alpha-i family, U2AF35, MTCBP-1, NUP210, InPP5A, GADD45 gamma, F263, FLJ13855, NFIB, NDPK C, RNMT, ENPP7, SLC19A2, MyHC, PWP2H, FBXW7, PKC, PLCC, nAChR alpha,…
597	positive regulation of p38MAPK cascade	37	0.00422886	0.0341279	3	GADD45 gamma, MEKK4(MAP3K4), GADD45 beta
598	chemosensory behavior	37	0.00422886	0.0341279	3	PKC, Kalirin, NR1
599	response to organonitrogen compound	1960	0.00425328	0.0342676	29	CBSL, Frizzled, G-protein alpha-o, FGFR1, TFF3, DGK, NUDEL, FZD2, G-protein alpha-i family, MyHC, PKC, nAChR alpha, AMFR, PP2A regulatory, G-protein gamma, CBS, Kalirin, NR1, PHIP, nNOS, PDE, FAK1, PRKAR1B, ATF/CREB, C7orf20, SMRT, PKC-theta, PKA-reg (cAMP-dependent), PDXK
600	vesicle targeting	120	0.00429789	0.0345694	5	RNP24, Epimorphin, TMEM1, BRWD2, NIBP
601	cardiac septum development	172	0.00432939	0.0347648	6	Frizzled, FZD2, MyHC, FGFR2, MYH10, PDE
602	positive regulation of transmembrane transport	354	0.00438872	0.0351826	9	RNF207, LRRC26, PKC, ATP1B1, Lymphotactin, Phospholemman, nNOS, Thy-1, ATP1beta subunit
603	regulation of response to stimulus	6069	0.00453392	0.0362864	71	PAXIP1L, BRUNOL4, MTRNR2L8, CBSL, BS69, ROR-alpha, FZD10, Frizzled, OASIS, URI, GNG7, ZNF536, PDE9A, FGFR1, KSR2, Syntaxin 1B, CD22, Semaphorin 5B, PDGF-A, DGK, IQSEC1, NUDEL, FZD2, CHD5, ICMT, G-protein alpha-i family, C18orf1, NUP210, GADD45 gamma, BETA-PIX, MyHC, FBXW7, PKC, nAChR alpha, Lymphotactin, DUSP8, TBC1D7, PP2A regulatory, G-protein gamma, PRDM15, BRWD2, FAM19A5, IFT140, CBS, FGFR2, …
604	organic cyclic compound metabolic process	4245	0.0045443	0.0363093	53	PAXIP1L, IDI1, G3PT, BRUNOL4, BTBD9, CBSL, ROR-alpha, QKI, U2AF5, NDPK 7, eIF2C2 (Argonaute-2), PDE9A, USF2, FGFR1, BAF180, CHD5, ICMT, G-protein alpha-i family, U2AF35, NFIB, NDPK C, RNMT, SLC19A2, PWP2H, PKC, PLCC, nAChR alpha, PP2A regulatory, PKNOX1, NeuN, CBS, CTE2, BAF180/200, RPL22, DDX51, nAChR alpha-4, Skp2/TrCP/FBXW, U1SNRNPBP, PDE, PLCD, C20orf29, ADAR3, CRMP5, CRMP3, AMD3, PET112L, AT…
605	regulation of ERK1 and ERK2 cascade	493	0.00458676	0.0365605	11	PDGF-A, G-protein alpha-i family, MyHC, FBXW7, PKC, nAChR alpha, Lymphotactin, FGFR2, Skp2/TrCP/FBXW, PDE, ATF/CREB
606	positive regulation of locomotion	868	0.00459089	0.0365605	16	eIF2C2 (Argonaute-2), FGFR1, Semaphorin 5B, PDGF-A, IQSEC1, G-protein alpha-i family, BETA-PIX, PKC, Lymphotactin, NR1, PDE, FAK1, Thy-1, ATF/CREB, JSAP1, Semaphorin 4D
607	response to catecholamine	175	0.00470706	0.0374238	6	G-protein alpha-o, G-protein alpha-i family, G-protein gamma, nNOS, PDE, ATF/CREB
608	embryo development ending in birth or egg hatching	1196	0.00476859	0.0378507	20	BRUNOL4, Frizzled, RNP24, FGFR1, BAF180, NUDEL, FZD2, ICMT, HES3, MyHC, KIAA1543, ATP1B1, PP2A regulatory, IFT140, FGFR2, BAF180/200, MYH10, SMRT, JSAP1, ATP1beta subunit
609	protein localization to membrane raft	12	0.00483241	0.0380444	2	ATP1B1, ATP1beta subunit
610	IMP biosynthetic process	12	0.00483241	0.0380444	2	AMD3, AMP deaminase
611	desmosome organization	12	0.00483241	0.0380444	2	PKC, Nectin-1
612	regulation of potassium ion import	12	0.00483241	0.0380444	2	ATP1B1, ATP1beta subunit
613	negative regulation of cAMP-dependent protein kinase activity	12	0.00483241	0.0380444	2	PRKAR1B, PKA-reg (cAMP-dependent)
614	purine ribonucleotide metabolic process	427	0.00485395	0.0381517	10	G3PT, ROR-alpha, NDPK 7, PDE9A, G-protein alpha-i family, NDPK C, CTE2, PDE, AMD3, AMP deaminase
615	response to peptide	954	0.00491924	0.038602	17	Frizzled, TFF3, NUDEL, FZD2, G-protein alpha-i family, MyHC, PKC, nAChR alpha, NR1, PHIP, nNOS, PDE, FAK1, PRKAR1B, ATF/CREB, PKC-theta, PKA-reg (cAMP-dependent)
616	negative regulation of calcium ion transport	124	0.00493631	0.0386731	5	BIN1 (Amphiphysin II), G-protein alpha-o, G-protein alpha-i family, PKC, nNOS
617	response to monoamine	177	0.00497196	0.0388893	6	G-protein alpha-o, G-protein alpha-i family, G-protein gamma, nNOS, PDE, ATF/CREB
618	positive regulation of potassium ion transport	78	0.00506585	0.0395595	4	RNF207, LRRC26, ATP1B1, ATP1beta subunit
619	protein phosphorylation	1287	0.00508602	0.0396529	21	CDC25, CDC25B, FGFR1, KSR2, PDGF-A, DGK, PKC, STK32C, FGFR2, Kalirin, MEKK4(MAP3K4), Skp2/TrCP/FBXW, NR1, FAK1, Thy-1, PRKAR1B, ATF/CREB, JSAP1, PKC-theta, Livin, PKA-reg (cAMP-dependent)
620	positive regulation of smooth muscle cell proliferation	178	0.00510845	0.0397635	6	G-protein alpha-i family, PKC, FGFR2, Skp2/TrCP/FBXW, PDE, FAK1
621	angiogenesis	502	0.00523828	0.0407084	11	ROR-alpha, Frizzled, FGFR1, PDGF-A, MyHC, PKC, PKNOX1, FGFR2, PDE, FAK1, Thy-1
622	regulation of epidermal growth factor-activated receptor activity	40	0.00527408	0.0408317	3	FBXW7, Skp2/TrCP/FBXW, ZFYVE28
623	central nervous system projection neuron axonogenesis	40	0.00527408	0.0408317	3	Na(v) beta 1, NFIB, NF-I
624	cardiac conduction	126	0.00527952	0.0408317	5	Na(v) beta 1, BIN1 (Amphiphysin II), RNF207, ATP1B1, ATP1beta subunit
625	regulation of lyase activity	79	0.00529978	0.0409228	4	GNG7, G-protein alpha-i family, G-protein gamma, nNOS
626	camera-type eye development	576	0.00535808	0.0413069	12	BHLHB4, Frizzled, SOX1, MyHC, PKNOX1, IFT140, FGFR2, Nephrocystin-4, MYH10, PDE, Thy-1, Nectin-1
627	organonitrogen compound catabolic process	1380	0.00544893	0.0418292	22	BTBD9, CBSL, RNF4, PDE9A, FBXL7, FLJ13855, ENPP7, FBXW7, AMFR, PP2A regulatory, ATE1, CBS, CTE2, Skp2/TrCP/FBXW, nNOS, PDE, CRMP5, CRMP3, AMD3, C7orf20, USE1L, AMP deaminase
628	cellular metal ion homeostasis	884	0.00544977	0.0418292	16	Frizzled, FZD2, MyHC, PKC, nAChR alpha, ATP1B1, Lymphotactin, Phospholemman, G-protein gamma, Cadherin 23, NR1, nNOS, PDE, Thy-1, ATF/CREB, ATP1beta subunit
629	regulation of cellular response to oxidative stress	127	0.0054573	0.0418292	5	Frizzled, FBXW7, Skp2/TrCP/FBXW, PDE, ATF/CREB
630	macromolecule localization	3304	0.0054605	0.0418292	43	ZDHHC21, QKI, RILPL1, U2AF5, Frizzled, MAPRE3(EB3), NDPK 7, EVI5L, RNP24, Epimorphin, Syntaxin 1B, DGK, ICMT, U2AF35, NUP210, MyHC, KIAA1543, Golgin-45 (BLZF1), PKC, ATP1B1, PP2A regulatory, Wrb, G-protein gamma, ZDHHC22, BRWD2, IFT140, CRAT, Nephrocystin-4, RPL22, Kalirin, NR1, PHIP, nNOS, C20orf29, Thy-1, Nectin-1, ATF/CREB, C7orf20, USE1L, JSAP1, FAM53B, ATP1beta subunit, EST1B
631	membrane organization	1212	0.00550674	0.0421165	20	RILPL1, BIN1 (Amphiphysin II), Frizzled, RNP24, Epimorphin, Syntaxin 1B, NUDEL, TMEM1, G-protein alpha-i family, MyHC, PKC, ATP1B1, PP2A regulatory, Wrb, NIBP, ELMO1, MYH10, ATF/CREB, C7orf20, ATP1beta subunit
632	purine-containing compound metabolic process	507	0.00563068	0.0425494	11	G3PT, ROR-alpha, NDPK 7, PDE9A, ICMT, G-protein alpha-i family, NDPK C, CTE2, PDE, AMD3, AMP deaminase
633	positive regulation of cell division	128	0.00563928	0.0425494	5	CDC25, CDC25B, PDGF-A, PKC, FGFR2
634	regulation of ERBB signaling pathway	128	0.00563928	0.0425494	5	BETA-PIX, FBXW7, Skp2/TrCP/FBXW, PDE, ZFYVE28
635	relaxation of muscle	41	0.00565387	0.0425494	3	ATP1B1, PDE, ATP1beta subunit
636	response to wounding	968	0.00566805	0.0425494	17	Frizzled, FGFR1, TFF3, PDGF-A, DGK, MyHC, PKC, G-protein gamma, MAG, FGFR2, DGK-zeta, MYH10, PRKAR1B, ATF/CREB, JSAP1, PKC-theta, PKA-reg (cAMP-dependent)
637	forebrain neuroblast division	13	0.00567795	0.0425494	2	FGFR1, FGFR2
638	cysteine metabolic process	13	0.00567795	0.0425494	2	CBSL, CBS
639	maintenance of postsynaptic density structure	13	0.00567795	0.0425494	2	DGK, DGK-zeta
640	regulation of oxidative stress-induced neuron intrinsic apoptotic signaling pathway	13	0.00567795	0.0425494	2	FBXW7, Skp2/TrCP/FBXW
641	regulation of branching involved in salivary gland morphogenesis	13	0.00567795	0.0425494	2	FGFR1, PDGF-A
642	regulation of transcription by glucose	13	0.00567795	0.0425494	2	USF2, ATF/CREB
643	positive regulation of adenylate cyclase-activating G protein-coupled receptor signaling pathway	13	0.00567795	0.0425494	2	PKC, nNOS
644	regulation of phosphate transport	13	0.00567795	0.0425494	2	FGFR1, ATF/CREB
645	cation transport	1133	0.00572867	0.0428629	19	Na(v) beta 1, Hepsin, GlyT1, KCNAB2, LRRC26, KCNT1, PKC, nAChR alpha, ATP1B1, Lymphotactin, Phospholemman, nAChR alpha-4, Cadherin 23, NR1, KCNQ2, PDE, Nectin-1, FXYD3, ATP1beta subunit
646	regulation of cyclase activity	81	0.0057891	0.043248	4	GNG7, G-protein alpha-i family, G-protein gamma, nNOS
647	negative regulation of kinase activity	370	0.00582221	0.0434281	9	GADD45 gamma, PKC, DUSP8, PP2A regulatory, Thy-1, GADD45 beta, PRKAR1B, PKA-reg (cAMP-dependent), ZFYVE28
648	nucleotide metabolic process	583	0.00588073	0.043797	12	G3PT, ROR-alpha, NDPK 7, PDE9A, G-protein alpha-i family, NDPK C, PLCC, CTE2, PDE, PLCD, AMD3, AMP deaminase
649	regulation of cell cycle G2/M phase transition	305	0.00590958	0.043944	8	PAXIP1L, CDC25, CDC25B, FBXL7, PKC, ATF/CREB, PKC-theta, PKA-reg (cAMP-dependent)
650	anatomical structure maturation	243	0.00599725	0.0445273	7	TMEM79, CDC25, CDC25B, Lgi4, NR1, PDE, Semaphorin 4D
651	nucleoside triphosphate metabolic process	130	0.00601601	0.0445315	5	NDPK 7, G-protein alpha-i family, NDPK C, AMD3, AMP deaminase
652	metal ion homeostasis	974	0.00601627	0.0445315	17	BTBD9, Frizzled, FZD2, MyHC, PKC, nAChR alpha, ATP1B1, Lymphotactin, Phospholemman, G-protein gamma, Cadherin 23, NR1, nNOS, PDE, Thy-1, ATF/CREB, ATP1beta subunit
653	lactation	82	0.00604467	0.0445734	4	USF2, Kalirin, ATF/CREB, SMRT
654	oocyte maturation	42	0.00604965	0.0445734	3	CDC25, CDC25B, PDE
655	neuroblast proliferation	42	0.00604965	0.0445734	3	Frizzled, FGFR1, FGFR2
656	regulation of growth	1057	0.0060927	0.0448222	18	Hepsin, URI, FGFR1, Semaphorin 5B, NUDEL, Nanos1, MyHC, Golgin-45 (BLZF1), PKC, PP2A regulatory, G-protein gamma, MAG, FGFR2, PHIP, FAK1, ATF/CREB, PKC-theta, Semaphorin 4D
657	ribonucleotide metabolic process	442	0.00614543	0.0451413	10	G3PT, ROR-alpha, NDPK 7, PDE9A, G-protein alpha-i family, NDPK C, CTE2, PDE, AMD3, AMP deaminase
658	developmental growth	739	0.00621636	0.0455406	14	Frizzled, RNP24, Semaphorin 5B, NUDEL, ICMT, PKC, nAChR alpha, BRWD2, FGFR2, BAF180/200, PDE, ATF/CREB, PKC-theta, PKA-reg (cAMP-dependent)
659	cellular response to peptide hormone stimulus	514	0.00621866	0.0455406	11	Frizzled, NUDEL, FZD2, MyHC, PKC, PHIP, PDE, FAK1, PRKAR1B, ATF/CREB, PKA-reg (cAMP-dependent)
660	nucleoside phosphate biosynthetic process	308	0.00625621	0.0457314	8	NDPK 7, NDPK C, PLCC, CTE2, PLCD, AMD3, LHPP, AMP deaminase
661	memory	245	0.00626366	0.0457314	7	BTBD9, PKC, nAChR alpha, Kalirin, NR1, PDE, ATF/CREB
662	G2/M transition of mitotic cell cycle	186	0.00630127	0.0459135	6	CDC25, CDC25B, FBXL7, PP2A regulatory, Skp2/TrCP/FBXW, PKA-reg (cAMP-dependent)
663	regulation of telomere maintenance via telomere lengthening	83	0.00630764	0.0459135	4	PKC, MEKK4(MAP3K4), PKC-theta, EST1B
664	positive regulation of nervous system process	132	0.00641011	0.0465233	5	Syntaxin 1B, PKC, nAChR alpha, MAG, NR1
665	response to peptide hormone	820	0.00641069	0.0465233	15	Frizzled, TFF3, NUDEL, FZD2, G-protein alpha-i family, MyHC, PKC, PHIP, nNOS, PDE, FAK1, PRKAR1B, ATF/CREB, PKC-theta, PKA-reg (cAMP-dependent)
666	regulation of lipid metabolic process	665	0.00642254	0.0465393	13	IDI1, ROR-alpha, PDGF-A, DGK, FBXW7, PKC, PP2A regulatory, DGK-zeta, Skp2/TrCP/FBXW, PDE, FAK1, ATF/CREB, SMRT
667	negative regulation of cell development	590	0.00644312	0.0465562	12	BHLHB4, ZNF536, Syntaxin 1B, Semaphorin 5B, Nkx6-2, FBXW7, MAG, Skp2/TrCP/FBXW, FAK1, Thy-1, ATF/CREB, Semaphorin 4D
668	embryo development	1751	0.00645668	0.0465562	26	BRUNOL4, Hepsin, Frizzled, RNP24, FGFR1, PDGF-A, BAF180, NUDEL, FZD2, ICMT, HES3, MyHC, KIAA1543, nAChR alpha, ATP1B1, PP2A regulatory, LIG-1, IFT140, FGFR2, BAF180/200, MYH10, Cadherin 23, SMRT, JSAP1, PKA-reg (cAMP-dependent), ATP1beta subunit
669	positive regulation of transcription from RNA polymerase II promoter in response to stress	43	0.00646159	0.0465562	3	CHD6, OASIS, ATF/CREB
670	regulation of calcium ion transport into cytosol	187	0.00646346	0.0465562	6	PKC, Lymphotactin, NR1, nNOS, PDE, Thy-1
671	cellular protein modification process	3925	0.00655836	0.0466037	49	PAXIP1L, ZDHHC21, CDC25, RNF4, ENGASE, TULP4, CDC25B, IRF2BPL, FGFR1, KSR2, FBXL7, PDGF-A, DGK, CHD5, ICMT, NUP210, FLJ13855, MyHC, FBXW7, PKC, DUSP8, AMFR, UPF0351, PP2A regulatory, STK32C, ZDHHC22, ATE1, FGFR2, Kalirin, MEKK4(MAP3K4), Skp2/TrCP/FBXW, NR1, nNOS, FAK1, SET8, Thy-1, PRKAR1B, ASB6, PTPA, ATF/CREB, TSSC1, LHPP, Uronyl-2-sulfotransferase, C18orf10, JSAP1, PKC-theta, Livin, PKA-reg (c…
672	protein modification process	3925	0.00655836	0.0466037	49	PAXIP1L, ZDHHC21, CDC25, RNF4, ENGASE, TULP4, CDC25B, IRF2BPL, FGFR1, KSR2, FBXL7, PDGF-A, DGK, CHD5, ICMT, NUP210, FLJ13855, MyHC, FBXW7, PKC, DUSP8, AMFR, UPF0351, PP2A regulatory, STK32C, ZDHHC22, ATE1, FGFR2, Kalirin, MEKK4(MAP3K4), Skp2/TrCP/FBXW, NR1, nNOS, FAK1, SET8, Thy-1, PRKAR1B, ASB6, PTPA, ATF/CREB, TSSC1, LHPP, Uronyl-2-sulfotransferase, C18orf10, JSAP1, PKC-theta, Livin, PKA-reg (c…
673	T-helper 17 cell differentiation	14	0.00658594	0.0466037	2	ROR-alpha, ATF/CREB
674	lung-associated mesenchyme development	14	0.00658594	0.0466037	2	FGFR1, FGFR2
675	T-helper 17 type immune response	14	0.00658594	0.0466037	2	ROR-alpha, ATF/CREB
676	activation of MAPKKK activity	14	0.00658594	0.0466037	2	GADD45 gamma, GADD45 beta
677	negative regulation of DNA endoreduplication	14	0.00658594	0.0466037	2	FBXW7, Skp2/TrCP/FBXW
678	L-serine metabolic process	14	0.00658594	0.0466037	2	CBSL, CBS
679	CDP-diacylglycerol biosynthetic process	14	0.00658594	0.0466037	2	PLCC, PLCD
680	negative regulation of cilium assembly	14	0.00658594	0.0466037	2	EVI5L, TBC1D7
681	UTP biosynthetic process	14	0.00658594	0.0466037	2	NDPK 7, NDPK C
682	negative regulation of striated muscle contraction	14	0.00658594	0.0466037	2	BIN1 (Amphiphysin II), PDE
683	odontogenesis of dentin-containing tooth	133	0.0066138	0.0467324	5	G-protein alpha-o, G-protein alpha-i family, Nectin-1, ATF/CREB, NF-I
684	cell cycle G2/M phase transition	188	0.00662867	0.046769	6	CDC25, CDC25B, FBXL7, PP2A regulatory, Skp2/TrCP/FBXW, PKA-reg (cAMP-dependent)
685	cellular response to ammonium ion	248	0.00667971	0.0470603	7	G-protein alpha-o, FGFR1, G-protein alpha-i family, nAChR alpha, G-protein gamma, nAChR alpha-4, ATF/CREB
686	regulation of signaling receptor activity	669	0.00673921	0.0474102	13	MTRNR2L8, PDGF-A, FBXW7, PKC, nAChR alpha, Lymphotactin, PP2A regulatory, FAM19A5, nAChR alpha-4, Skp2/TrCP/FBXW, NR1, PDE, ZFYVE28
687	inner ear development	379	0.00677392	0.0475391	9	Hepsin, Frizzled, FGFR1, PDGF-A, FZD2, nAChR alpha, LIG-1, FGFR2, Cadherin 23
688	negative regulation of translation	189	0.00679692	0.0475391	6	BRUNOL4, QKI, eIF2C2 (Argonaute-2), Nanos1, PKC, ATF/CREB
689	camera-type eye morphogenesis	189	0.00679692	0.0475391	6	BHLHB4, Frizzled, SOX1, PDE, Thy-1, Nectin-1
690	striated muscle contraction	189	0.00679692	0.0475391	6	Na(v) beta 1, MyHC, nAChR alpha, ATP1B1, nNOS, ATP1beta subunit
691	cellular metabolic process	9710	0.00683755	0.0477051	104	PAXIP1L, IDI1, G3PT, BRUNOL4, BTBD9, ZDHHC21, CBSL, ROR-alpha, CDC25, QKI, RNF4, U2AF5, ENGASE, NDPK 7, eIF2C2 (Argonaute-2), TULP4, CDC25B, PDE9A, IRF2BPL, USF2, FGFR1, KSR2, FBXL7, NT5DC2, PDGF-A, DGK, BAF180, CHD5, ICMT, G-protein alpha-i family, U2AF35, MTCBP-1, NUP210, InPP5A, F263, FLJ13855, NFIB, NDPK C, RNMT, ENPP7, SLC19A2, MyHC, PWP2H, FBXW7, PKC, PLCC, nAChR alpha, DUSP8, AMFR, UPF0351…
692	positive regulation of neuron projection development	521	0.00685392	0.0477051	11	Na(v) beta 1, QKI, Frizzled, FGFR1, NUDEL, PKC, PP2A regulatory, Kalirin, ATF/CREB, Mob2 (HCCA2), Semaphorin 4D
693	nucleoside monophosphate metabolic process	85	0.00685614	0.0477051	4	PDE, AMD3, LHPP, AMP deaminase
694	cellular response to external stimulus	595	0.00687029	0.0477051	12	CBSL, Frizzled, USF2, FZD2, MyHC, PKC, MAG, CBS, Skp2/TrCP/FBXW, nNOS, PDE, ATF/CREB
695	cochlea morphogenesis	44	0.00688986	0.0477051	3	Hepsin, Frizzled, FZD2
696	negative regulation of plasma membrane bounded cell projection assembly	44	0.00688986	0.0477051	3	EVI5L, PKC, TBC1D7
697	substrate-dependent cell migration	44	0.00688986	0.0477051	3	FGFR1, MyHC, MYH10
698	cellular response to light stimulus	190	0.00696826	0.0481788	6	CDC25, FBXW7, G-protein gamma, Skp2/TrCP/FBXW, PDE, ATF/CREB
699	cytoskeleton organization	1499	0.00707382	0.0488387	23	BIN1 (Amphiphysin II), MAPRE3(EB3), CAMSAP1, PDGF-A, IQSEC1, NUDEL, BETA-PIX, MyHC, KIAA1543, PKC, TACC1, UPF0351, PP2A regulatory, Nephrocystin-4, ELMO1, MYH10, PHIP, FAK1, PHACTR1, Thy-1, PTPA, Mob2 (HCCA2), PKA-reg (cAMP-dependent)
700	wound healing	751	0.00711893	0.04908	14	Frizzled, FGFR1, TFF3, PDGF-A, DGK, MyHC, PKC, G-protein gamma, FGFR2, DGK-zeta, MYH10, PRKAR1B, PKC-theta, PKA-reg (cAMP-dependent)
701	ribose phosphate metabolic process	452	0.00714543	0.0491924	10	G3PT, ROR-alpha, NDPK 7, PDE9A, G-protein alpha-i family, NDPK C, CTE2, PDE, AMD3, AMP deaminase
702	purine nucleotide metabolic process	453	0.00725198	0.0498548	10	G3PT, ROR-alpha, NDPK 7, PDE9A, G-protein alpha-i family, NDPK C, CTE2, PDE, AMD3, AMP deaminase
